# Supplementary material for: Global mapping of CARM1 substrates defines enzyme specificity and substrate recognition
Source: Nat Commun. 2017 May 24;8:15571. doi: 10.1038/ncomms15571 (PMC5458078; doi:10.1038/ncomms15571)
Supplement: Supplementary Data 1 — ADMA containing peptides detected in MCF7 and MDA-MB-231 cells [file ncomms15571-s2.xlsx]

## Sheet: MCF7
Peptide (blue - putative substrate of CARM1)	start	stop	Protein description	UniProt ID	Gene	WT1	WT2	WT3	KO1	KO2	KO3	log2WT1	log2WT2	log2WT3	log2KO1	log2KO2	log2KO3	Mean	MN WT1	MN WT2	MN WT3	MN KO1	MN KO2	MN KO3	Fold change KO/WT	pvalue
KDLYANTVLSGGSTMYPGIADr	292	313	sp|Q562R1|ACTBL_HUMAN Beta-actin-like protein 2 OS=Homo sapiens GN=ACTBL2 PE=1 SV=2	Q562R1	ACTBL2	10662.6	12375.4	11599.4	7546.82	11004.7	9486.94	13.3803	13.5952	13.5018	12.8817	13.4258	13.2117	13.3327	0.0475357	0.262452	0.169025	-0.451087	0.0930879	-0.121013	-0.319342	0.133625
DLYANTVLSGGSTMYPGIADr	293	313	sp|Q562R1|ACTBL_HUMAN Beta-actin-like protein 2 OS=Homo sapiens GN=ACTBL2 PE=1 SV=2	Q562R1	ACTBL2	26999	18142.2	22269.6	26309.1	23217.2	27136.1	14.7206	14.1471	14.4428	14.6833	14.5029	14.7279	14.5374	0.183189	-0.390366	-0.0946385	0.145845	-0.0345253	0.190495	0.20121	0.324621
QLrYQQPGPGSSPSSFLLK	24	42	sp|P55265-2|DSRAD_HUMAN Isoform 2 of Double-stranded RNA-specific adenosine deaminase OS=Homo sapiens GN=ADAR	P55265-2	ADAR	3.79406e+06	4.18103e+06	2.82804e+06	191012	131911	68671.2	21.8553	21.9954	21.4314	17.5433	17.0092	16.0674	19.317	2.53831	2.67842	2.11437	-1.77371	-2.3078	-3.24959	-4.8874	0.000457777
SQAPArYSLQSANASSLSSGQLK	386	408	sp|Q9H2P0|ADNP_HUMAN Activity-dependent neuroprotector homeobox protein OS=Homo sapiens GN=ADNP PE=1 SV=1	Q9H2P0	ADNP	471384	477712	458933	20564.4	22980.4	21466.5	18.8465	18.8658	18.8079	14.3279	14.4881	14.3898	16.621	2.22554	2.24478	2.18692	-2.29314	-2.13289	-2.2312	-4.43816	9.39842e-08
SVGQGYSVGQSMrLGLGGNAPVSIPQQSQSVK	336	367	sp|Q9H2P0|ADNP_HUMAN Activity-dependent neuroprotector homeobox protein OS=Homo sapiens GN=ADNP PE=1 SV=1	Q9H2P0	ADNP	51756.8	47863	49506.5	8938.37	7505.66	8622	15.6595	15.5466	15.5953	13.1258	12.8738	13.0738	14.3125	1.347	1.23416	1.28287	-1.18667	-1.4387	-1.23866	-2.57602	6.57321e-06
SYGLGSEQrSQAPArYSLQSANASSLSSGQLK	377	408	sp|Q9H2P0|ADNP_HUMAN Activity-dependent neuroprotector homeobox protein OS=Homo sapiens GN=ADNP PE=1 SV=1	Q9H2P0	ADNP	145819	143543	139661	4232.92	3787.45	2566.72	17.1538	17.1311	17.0916	12.0474	11.887	11.3257	14.4394	2.71437	2.69168	2.65213	-2.39201	-2.55243	-3.11373	-5.37211	1.65534e-05
VELPTCMYrLPNVHGR	18	33	sp|Q13155|AIMP2_HUMAN Aminoacyl tRNA synthase complex-interacting multifunctional protein 2 OS=Homo sapiens GN=AIMP2 PE=1 SV=2	Q13155	AIMP2	2.51034e+06	2.55221e+06	2.5684e+06	504105	506268	457858	21.2595	21.2833	21.2924	18.9434	18.9495	18.8045	20.0888	1.17068	1.19454	1.20367	-1.14541	-1.13923	-1.28423	-2.37925	1.02027e-06
AGSQGGrGGGAQAAAR	32	47	sp|Q86V81|THOC4_HUMAN THO complex subunit 4 OS=Homo sapiens GN=ALYREF PE=1 SV=3	Q86V81	ALYREF	29932.6	29561.3	28701.7	38138.3	38598	41583.3	14.8694	14.8514	14.8088	15.219	15.2362	15.3437	15.0548	-0.185339	-0.203347	-0.245921	0.164186	0.181471	0.288949	0.423071	0.000596419
RPAQSVNrGGMTR	190	202	sp|Q86V81|THOC4_HUMAN THO complex subunit 4 OS=Homo sapiens GN=ALYREF PE=1 SV=3	Q86V81	ALYREF	1.07621e+06	993097	1.07731e+06	1.20076e+06	1.25802e+06	1.17544e+06	20.0375	19.9216	20.039	20.1955	20.2627	20.1648	20.1035	-0.0659894	-0.181943	-0.0645206	0.0919972	0.159209	0.0612473	0.208302	0.0126736
NRPAIArGAAGGGGR	57	71	sp|Q86V81|THOC4_HUMAN THO complex subunit 4 OS=Homo sapiens GN=ALYREF PE=1 SV=3	Q86V81	ALYREF	624070	698614	688599	705474	625208	785975	19.2513	19.4141	19.3933	19.4282	19.254	19.5841	19.3875	-0.136173	0.0266152	0.00578338	0.0407141	-0.133544	0.196604	0.0691828	0.557364
NrGAGGFGGGGGTR	203	216	sp|Q86V81|THOC4_HUMAN THO complex subunit 4 OS=Homo sapiens GN=ALYREF PE=1 SV=3	Q86V81	ALYREF	46735.7	59660.9	50895.3	61859.3	37481.2	57022.2	15.5122	15.8645	15.6352	15.9167	15.1939	15.7992	15.6536	-0.141396	0.210866	-0.0183893	0.263069	-0.459752	0.145603	-0.0340537	0.896835
DFAFYNPrLQGK	1688	1699	sp|A7KAX9|RHG32_HUMAN Rho GTPase-activating protein 32 OS=Homo sapiens GN=ARHGAP32 PE=1 SV=1	A7KAX9	ARHGAP32	3.74376e+06	3.515e+06	2.54426e+06	773745	691261	689738	21.8361	21.7451	21.2788	19.5615	19.3989	19.3957	20.536	1.30005	1.20909	0.742811	-0.974505	-1.13713	-1.14031	-2.16797	0.000278871
LPNRDFAFYNPrLQGK	1684	1699	sp|A7KAX9|RHG32_HUMAN Rho GTPase-activating protein 32 OS=Homo sapiens GN=ARHGAP32 PE=1 SV=1	A7KAX9	ARHGAP32	603049	706133	584391	282702	229013	236863	19.2019	19.4296	19.1566	18.1089	17.8051	17.8537	18.5926	0.60929	0.836953	0.563948	-0.483704	-0.787554	-0.738933	-1.34013	0.00044996
WrYNKPLPPTPDLPQPHLPPISAPGSSR	807	834	sp|Q12774|ARHG5_HUMAN Rho guanine nucleotide exchange factor 5 OS=Homo sapiens GN=ARHGEF5 PE=1 SV=3	Q12774	ARHGEF5	11475	14141.9	11814.8	2671.33	5332.44	5197.44	13.4862	13.7877	13.5283	11.3833	12.3806	12.3436	12.8183	0.667917	0.9694	0.710024	-1.43494	-0.437703	-0.474698	-1.56489	0.00998651
STrGGHMNSGGHAK	864	877	sp|Q12774|ARHG5_HUMAN Rho guanine nucleotide exchange factor 5 OS=Homo sapiens GN=ARHGEF5 PE=1 SV=3	Q12774	ARHGEF5	24138.9	20349.4	19004.3	28485.8	23283.9	16490.2	14.5591	14.3127	14.214	14.798	14.507	14.0093	14.4	0.159049	-0.0873236	-0.185982	0.397931	0.107025	-0.390698	0.0761713	0.777579
MRPQPYGGTNPYSQQQGPPSGPQQGHGYPGQPYGSQTPQrYPMTMQGR	390	437	sp|O14497|ARI1A_HUMAN AT-rich interactive domain-containing protein 1A OS=Homo sapiens GN=ARID1A PE=1 SV=3	O14497	ARID1A	410453	560561	493313	81592.1	60724.3	48682.5	18.6469	19.0965	18.9121	16.3161	15.89	15.5711	17.4055	1.2414	1.69105	1.50668	-1.08932	-1.51547	-1.83434	-2.95942	0.000301704
MrPQPYGGTNPYSQQQGPPSGPQQGHGYPGQPYGSQTPQrYPMTMQGR	390	437	sp|O14497|ARI1A_HUMAN AT-rich interactive domain-containing protein 1A OS=Homo sapiens GN=ARID1A PE=1 SV=3	O14497	ARID1A	10170.7	9972.64	8878.48	1017.24	1346.76	618.471	13.3121	13.2838	13.1161	9.99044	10.3953	9.27256	11.5617	1.75042	1.72205	1.55439	-1.57127	-1.16644	-2.28915	-3.35124	0.000554243
RPQLYGMGSNPHSQPQQSSPYPGGSYGPPGPQrYPIGIQGR	525	565	sp|Q8NFD5-3|ARI1B_HUMAN Isoform 3 of AT-rich interactive domain-containing protein 1B OS=Homo sapiens GN=ARID1B	Q8NFD5-3	ARID1B	158804	187898	181238	64593.9	62417.7	57918.6	17.2769	17.5196	17.4675	15.9791	15.9297	15.8217	16.6658	0.611131	0.853839	0.801775	-0.686644	-0.736087	-0.844014	-1.51116	6.5027e-05
ErLALAAGPALrPDMSYAER	1001	1020	sp|P54259|ATN1_HUMAN Atrophin-1 OS=Homo sapiens GN=ATN1 PE=1 SV=3	P54259	ATN1	117473	120241	126859	23497.8	24046.2	23066.8	16.842	16.8756	16.9529	14.5202	14.5535	14.4935	15.7063	1.13569	1.16929	1.24658	-1.18605	-1.15276	-1.21275	-2.36771	3.62437e-07
IPYPAGTLPNPLLPHPLHENEVLrHQLFAAPYR	1092	1124	sp|P54259|ATN1_HUMAN Atrophin-1 OS=Homo sapiens GN=ATN1 PE=1 SV=3	P54259	ATN1	100806	102015	106233	40328.1	51898	48164.6	16.6212	16.6384	16.6969	15.2995	15.6634	15.5557	16.0792	0.542041	0.55924	0.617687	-0.779682	-0.415791	-0.523495	-1.14598	0.000485005
QVHPFHVYPQPGMQrFR	107	123	sp|O95817|BAG3_HUMAN BAG family molecular chaperone regulator 3 OS=Homo sapiens GN=BAG3 PE=1 SV=3	O95817	BAG3	30780.4	30237.2	33257.4	27049	25378.9	30582.5	14.9097	14.884	15.0214	14.7233	14.6313	14.9004	14.845	0.0646899	0.0390058	0.176354	-0.121744	-0.213691	0.0553857	-0.1867	0.105337
LPGTPPLFSPPPrHHLDPHR	310	329	sp|Q9C0K0|BC11B_HUMAN B-cell lymphoma/leukemia 11B OS=Homo sapiens GN=BCL11B PE=1 SV=1	Q9C0K0	BCL11B	229340	230066	226426	91661.1	103648	99276.1	17.8071	17.8117	17.7887	16.484	16.6613	16.5992	17.192	0.615125	0.619687	0.596676	-0.70798	-0.530665	-0.592842	-1.22099	2.01299e-05
TNRPGISTTDrGFPrArYR	276	294	sp|Q92843-2|B2CL2_HUMAN Isoform 3 of Bcl-2-like protein 2 OS=Homo sapiens GN=BCL2L2	Q92843-2	BCL2L2	16278.9	14782.2	21686.4	12649.9	15212.5	21599.4	13.9907	13.8516	14.4045	13.6268	13.893	14.3987	14.0276	-0.0368323	-0.175981	0.376949	-0.400708	-0.134578	0.37115	-0.109424	0.71657
VREELLrHQLLEK	674	686	sp|Q86UU0|BCL9L_HUMAN B-cell CLL/lymphoma 9-like protein OS=Homo sapiens GN=BCL9L PE=1 SV=1	Q86UU0	BCL9L	375133	367630	382317	19714.4	21723	16738.4	18.517	18.4879	18.5444	14.267	14.4069	14.0309	16.3757	2.14136	2.11221	2.16872	-2.10873	-1.96875	-2.34481	-4.28153	2.69274e-06
EELLrHQLLEK	676	686	sp|Q86UU0|BCL9L_HUMAN B-cell CLL/lymphoma 9-like protein OS=Homo sapiens GN=BCL9L PE=1 SV=1	Q86UU0	BCL9L	6.23428e+06	6.39623e+06	5.0979e+06	435617	237990	173031	22.5718	22.6088	22.2815	18.7327	17.8605	17.4007	20.2427	2.32913	2.36613	2.03881	-1.50996	-2.38212	-2.84199	-4.48938	0.000373449
EELLrHQLLEKR	676	687	sp|Q86UU0|BCL9L_HUMAN B-cell CLL/lymphoma 9-like protein OS=Homo sapiens GN=BCL9L PE=1 SV=1	Q86UU0	BCL9L	460427	855503	533458	94670.6	97426.2	69412.9	18.8126	19.7064	19.025	16.5306	16.572	16.0829	17.7883	1.02435	1.91815	1.23675	-1.25764	-1.21625	-1.70535	-2.78616	0.000867139
VLGIIPSSTGTSQQTFTSFQPrTATVTIrPNTSGSGGTTSNSQVITGPQIrPGMTVIrTPLQQSTLGK	2134	2201	sp|Q12830|BPTF_HUMAN Nucleosome-remodeling factor subunit BPTF OS=Homo sapiens GN=BPTF PE=1 SV=3	Q12830	BPTF	111723	102796	108197	1129.81	1304.21	1296.04	16.7696	16.6494	16.7233	10.1419	10.349	10.3399	13.4955	3.27406	3.15393	3.2278	-3.35364	-3.14654	-3.15561	-6.43719	1.17025e-07
TATVTIrPNTSGSGGTTSNSQVITGPQIrPGMTVIrTPLQQSTLGK	2156	2201	sp|Q12830|BPTF_HUMAN Nucleosome-remodeling factor subunit BPTF OS=Homo sapiens GN=BPTF PE=1 SV=3	Q12830	BPTF	76395.6	82293.6	88870.6	21813.9	25598.5	10975.6	16.2212	16.3285	16.4394	14.413	14.6438	13.422	15.2446	0.976559	1.08385	1.19478	-0.831681	-0.600873	-1.82263	-2.17012	0.00465008
TATVTIrPNTSGSGGTTSNSQVITGPQIrPGMTVIRTPLQQSTLGK	2156	2201	sp|Q12830|BPTF_HUMAN Nucleosome-remodeling factor subunit BPTF OS=Homo sapiens GN=BPTF PE=1 SV=3	Q12830	BPTF	53953.6	48072.8	53434.1	33407.7	36026.2	12227.4	15.7194	15.5529	15.7055	15.0279	15.1368	13.5778	15.1201	0.599377	0.43288	0.58542	-0.0921602	0.0167057	-1.54222	-1.07845	0.0997287
LEPPLTPrCPLDFAPQTLSFPYAR	359	382	sp|Q6ZRI6|CO039_HUMAN Uncharacterized protein C15orf39 OS=Homo sapiens GN=C15orf39 PE=1 SV=3	Q6ZRI6	C15orf39	223437	228984	242290	4193.97	3753.76	4540.44	17.7695	17.8049	17.8864	12.0341	11.8741	12.1486	14.9196	2.84991	2.88529	2.96677	-2.8855	-3.04548	-2.77099	-5.80131	3.00206e-07
TSSGLFPrIPLQPQAPVSSIGSPVGTPK	330	357	sp|Q8N3J3|CQ053_HUMAN Uncharacterized protein C17orf53 OS=Homo sapiens GN=C17orf53 PE=1 SV=1	Q8N3J3	C17orf53	109251	115428	103693	16888.3	15026.9	13217.1	16.7373	16.8166	16.662	14.0437	13.8753	13.6901	15.3042	1.43312	1.51247	1.35779	-1.26043	-1.42891	-1.61405	-2.86892	1.35311e-05
QLPNAGPGAPPALGFSrFPAGAR	1022	1044	sp|Q5T0Z8|CF132_HUMAN Uncharacterized protein C6orf132 OS=Homo sapiens GN=C6orf132 PE=1 SV=4	Q5T0Z8	C6orf132	53761.3	55888.1	56118.3	9779.76	10154.5	10231.7	15.7143	15.7703	15.7762	13.2556	13.3098	13.3208	14.5245	1.1898	1.24577	1.2517	-1.2689	-1.21465	-1.20372	-2.45818	1.03774e-07
APPGGLHAPrLSLEGAArGAAEAK	1110	1133	sp|Q5T0Z8|CF132_HUMAN Uncharacterized protein C6orf132 OS=Homo sapiens GN=C6orf132 PE=1 SV=4	Q5T0Z8	C6orf132	207321	198253	208183	31210.1	34752.1	34962	17.6615	17.597	17.6675	14.9297	15.0848	15.0935	16.339	1.3225	1.25798	1.32849	-1.40928	-1.25419	-1.2455	-2.60598	1.44662e-06
APPGGLHAPrLSLEGAAR	1110	1127	sp|Q5T0Z8|CF132_HUMAN Uncharacterized protein C6orf132 OS=Homo sapiens GN=C6orf132 PE=1 SV=4	Q5T0Z8	C6orf132	1.08951e+06	1.15363e+06	1.06542e+06	272555	243777	244916	20.0552	20.1378	20.023	18.0562	17.8952	17.9019	19.0116	1.04369	1.1262	1.01144	-0.955364	-1.11635	-1.10962	-2.12089	4.55823e-06
SPYTTTrYGSPINTFTVrPGTR	1151	1172	sp|Q5T0Z8|CF132_HUMAN Uncharacterized protein C6orf132 OS=Homo sapiens GN=C6orf132 PE=1 SV=4	Q5T0Z8	C6orf132	551479	620607	555128	62360.4	48283.3	50658.8	19.0729	19.2433	19.0825	15.9283	15.5592	15.6285	17.4191	1.65381	1.82418	1.66332	-1.4908	-1.8599	-1.79061	-3.42754	1.08709e-05
QLPNAGPGAPPALGFSrFPAGArYAGAGGLER	1022	1053	sp|Q5T0Z8|CF132_HUMAN Uncharacterized protein C6orf132 OS=Homo sapiens GN=C6orf132 PE=1 SV=4	Q5T0Z8	C6orf132	204312	201847	204600	9689.64	15571.1	9295.13	17.6404	17.6229	17.6424	13.2422	13.9266	13.1823	15.5428	2.09761	2.0801	2.09964	-2.30058	-1.61622	-2.36055	-4.1849	6.2279e-05
SPYTTTRYGSPINTFTVrPGTR	1151	1172	sp|Q5T0Z8|CF132_HUMAN Uncharacterized protein C6orf132 OS=Homo sapiens GN=C6orf132 PE=1 SV=4	Q5T0Z8	C6orf132	491039	632070	517179	68381.2	53974.9	43168.8	18.9055	19.2697	18.9803	16.0613	15.72	15.3977	17.3891	1.51639	1.88064	1.59122	-1.32777	-1.66909	-1.99139	-3.3255	0.000114594
FPAGArYAGAGGLER	1039	1053	sp|Q5T0Z8|CF132_HUMAN Uncharacterized protein C6orf132 OS=Homo sapiens GN=C6orf132 PE=1 SV=4	Q5T0Z8	C6orf132	557971	589362	571550	377440	354652	330660	19.0898	19.1688	19.1245	18.5259	18.436	18.335	18.78	0.30982	0.388784	0.344509	-0.254121	-0.343968	-0.445023	-0.695409	0.000310236
GArLPGPVSSAR	25	36	sp|Q9H7E9-2|CH033_HUMAN Isoform 2 of UPF0488 protein C8orf33 OS=Homo sapiens GN=C8orf33	Q9H7E9-2	C8orf33	116831	114399	123212	27427.4	28381.3	27128.6	16.8341	16.8037	16.9108	14.7433	14.7927	14.7275	15.802	1.03205	1.0017	1.10877	-1.05868	-1.00936	-1.07449	-2.09501	6.08932e-07
GArGLMNGYR	617	626	sp|Q14444|CAPR1_HUMAN Caprin-1 OS=Homo sapiens GN=CAPRIN1 PE=1 SV=2	Q14444	CAPRIN1	135479	126075	138531	133164	151092	123830	17.0477	16.9439	17.0798	17.0228	17.2051	16.918	17.0362	0.0114768	-0.09231	0.0436117	-0.0133847	0.168837	-0.118231	0.0248143	0.803534
INPLPGGrNFSGTASTSLLGPPPGLLTPPVATELSQNAR	9	47	sp|Q8N163|CCAR2_HUMAN Cell cycle and apoptosis regulator protein 2 OS=Homo sapiens GN=CCAR2 PE=1 SV=2	Q8N163	CCAR2	7719.33	9291.87	7795.98	3054.53	883.679	878.142	12.9143	13.1818	12.9285	11.5767	9.78738	9.77831	11.6945	1.21977	1.48726	1.23402	-0.117756	-1.90711	-1.91618	-2.62737	0.0121747
AVDLTKPYQNQQLSIrVPLR	247	266	sp|Q9H7U1-3|CCSE2_HUMAN Isoform 3 of Serine-rich coiled-coil domain-containing protein 2 OS=Homo sapiens GN=CCSER2	Q9H7U1-3	CCSER2	425892	470203	435598	74408.3	70944.9	62192.7	18.7001	18.8429	18.7326	16.1832	16.1144	15.9245	17.4163	1.28384	1.42664	1.31635	-1.23311	-1.30188	-1.49183	-2.68455	7.07303e-06
FCAFGGNPPVTGPrSALAPNLLTSGK	151	176	sp|O15446-2|RPA34_HUMAN Isoform 2 of DNA-directed RNA polymerase I subunit RPA34 OS=Homo sapiens GN=CD3EAP	O15446-2	CD3EAP	196929	211390	199752	10318.8	6280.69	8452.36	17.5873	17.6895	17.6079	13.333	12.6167	13.0451	15.3133	2.27406	2.37629	2.29459	-1.98026	-2.69655	-2.26812	-4.62996	2.52514e-05
GALSISAPLGDFrHTLHVGR	19	38	sp|Q6NZY7|BORG3_HUMAN Cdc42 effector protein 5 OS=Homo sapiens GN=CDC42EP5 PE=1 SV=1	Q6NZY7	CDC42EP5	25114.4	26876.1	31101.9	10746.3	15499.7	11566	14.6162	14.714	14.9247	13.3916	13.9199	13.4976	14.1773	0.438879	0.53669	0.747368	-0.78579	-0.257398	-0.679749	-1.14862	0.00344325
FArVPLALHPVVGQPFLK	1405	1422	sp|Q9NYV4|CDK12_HUMAN Cyclin-dependent kinase 12 OS=Homo sapiens GN=CDK12 PE=1 SV=2	Q9NYV4	CDK12	58207.7	56124.8	58762	8156.15	9114.47	8237.15	15.8289	15.7764	15.8426	12.9937	13.1539	13.0079	14.4339	1.39502	1.34245	1.40869	-1.44023	-1.27996	-1.42597	-2.76411	9.4147e-07
FSPNPPQQGAVrPQTLNFSSR	275	295	sp|Q9P2D1|CHD7_HUMAN Chromodomain-helicase-DNA-binding protein 7 OS=Homo sapiens GN=CHD7 PE=1 SV=3	Q9P2D1	CHD7	844979	936139	884396	97162.5	68208.1	45756.4	19.6886	19.8364	19.7543	16.5681	16.0577	15.4817	17.8978	1.79077	1.93858	1.85655	-1.32967	-1.84013	-2.4161	-3.72393	0.000299333
LQEVSLrQGMr	522	532	sp|Q8WVB6|CTF18_HUMAN Chromosome transmission fidelity protein 18 homolog OS=Homo sapiens GN=CHTF18 PE=1 SV=1	Q8WVB6	CHTF18	47478.2	43565.9	49496.4	22285.4	29262.6	26494.1	15.535	15.4109	15.595	14.4438	14.8368	14.6934	15.0858	0.449163	0.325096	0.509221	-0.642005	-0.249042	-0.392433	-0.855654	0.00252645
AGGLLGTGSGLNLrMAGPQGLDLAPILR	253	280	sp|P0CG12|CTF8A_HUMAN Chromosome transmission fidelity protein 8 homolog isoform 2 OS=Homo sapiens GN=CHTF8 PE=1 SV=1	P0CG12	CHTF8	121752	118091	124560	17865.2	15785.1	11676	16.8936	16.8495	16.9265	14.1249	13.9463	13.5113	15.3753	1.51825	1.4742	1.55114	-1.25047	-1.42906	-1.86407	-3.02907	7.89933e-05
TGALPGPGPLSNPrLGGLPGPGPMSNPR	133	160	sp|P0CG12|CTF8A_HUMAN Chromosome transmission fidelity protein 8 homolog isoform 2 OS=Homo sapiens GN=CHTF8 PE=1 SV=1	P0CG12	CHTF8	641947	657924	677488	76100.8	59110.8	44731.4	19.2921	19.3276	19.3698	16.2156	15.8511	15.449	17.5842	1.70789	1.74335	1.78563	-1.36858	-1.73307	-2.13521	-3.49124	9.64111e-05
TGALPGPGPLSNPrLGGLPGPGPMSNPrAGGLLGAGPDPrGGGPMGPGSGPNLR	133	186	sp|P0CG12|CTF8A_HUMAN Chromosome transmission fidelity protein 8 homolog isoform 2 OS=Homo sapiens GN=CHTF8 PE=1 SV=1	P0CG12	CHTF8	7349.36	7812.45	7835.32	1125.27	1723.61	1246.39	12.8434	12.9316	12.9358	10.1361	10.7512	10.2835	11.6469	1.19648	1.28463	1.28885	-1.51087	-0.895707	-1.36338	-2.51331	0.000180496
TGALPGPGPLSNPrLGGLPGPGPMSNPrAGGLLGAGPDPR	133	172	sp|P0CG12|CTF8A_HUMAN Chromosome transmission fidelity protein 8 homolog isoform 2 OS=Homo sapiens GN=CHTF8 PE=1 SV=1	P0CG12	CHTF8	39487	43453.6	39994.7	7222.74	3567.83	6008.14	15.2691	15.4072	15.2875	12.8183	11.8008	12.5527	13.8559	1.41315	1.55124	1.43158	-1.03761	-2.05511	-1.30324	-2.93065	0.000679022
LGRPIGALArGAIGGR	89	104	sp|Q9Y3Y2-3|CHTOP_HUMAN Isoform 2 of Chromatin target of PRMT1 protein OS=Homo sapiens GN=CHTOP	Q9Y3Y2-3	CHTOP	1.24992e+06	1.3e+06	1.3604e+06	1.97262e+06	1.3486e+06	1.63342e+06	20.2534	20.3101	20.3756	20.9117	20.363	20.6395	20.4755	-0.222137	-0.165467	-0.0999493	0.43614	-0.112508	0.163921	0.325035	0.115712
TLLrGGMSLrGQNLLrGGR	126	144	sp|Q9Y3Y2-3|CHTOP_HUMAN Isoform 2 of Chromatin target of PRMT1 protein OS=Homo sapiens GN=CHTOP	Q9Y3Y2-3	CHTOP	569205	574060	645944	880666	432332	632330	19.1186	19.1308	19.3011	19.7482	18.7218	19.2703	19.2151	-0.0965468	-0.0842945	0.0859152	0.5331	-0.493357	0.0551824	0.0632841	0.844429
QIrFSQGQQLVTK	700	712	sp|O15516|CLOCK_HUMAN Circadian locomoter output cycles protein kaput OS=Homo sapiens GN=CLOCK PE=1 SV=1	O15516	CLOCK	97304.7	101405	98908.6	15432.4	17795.2	18184.9	16.5702	16.6298	16.5938	13.9137	14.1192	14.1505	15.3295	1.2407	1.30025	1.26429	-1.41585	-1.21032	-1.17907	-2.53682	4.87012e-06
GILPMNPrNMMNHSQVGQGIGIPSR	130	154	sp|Q9NZN8|CNOT2_HUMAN CCR4-NOT transcription complex subunit 2 OS=Homo sapiens GN=CNOT2 PE=1 SV=1	Q9NZN8	CNOT2	12859.5	13005.7	13755	2803.7	4048.8	4205.68	13.6505	13.6669	13.7477	11.4531	11.9833	12.0381	12.7566	0.893945	0.910254	0.991075	-1.30348	-0.773319	-0.718476	-1.86352	0.000592766
GrFPGAVPGGDrFPGPAGPGGPPPPFPGNLIK	205	236	sp|Q16630-2|CPSF6_HUMAN Isoform 2 of Cleavage and polyadenylation specificity factor subunit 6 OS=Homo sapiens GN=CPSF6	Q16630-2	CPSF6	10776.8	8220.24	9266.85	2205.89	454.308	2515.78	13.3956	13.005	13.1779	11.1071	8.82753	11.2968	11.8017	1.59398	1.20331	1.37621	-0.694509	-2.97413	-0.504864	-2.78233	0.025539
SIVPTMHYQDSLPrLPIPK	38	56	sp|P23786|CPT2_HUMAN Carnitine O-palmitoyltransferase 2; mitochondrial OS=Homo sapiens GN=CPT2 PE=1 SV=2	P23786	CPT2	154105	143694	148213	24192.3	26133.6	27915.7	17.2336	17.1326	17.1773	14.5623	14.6736	14.7688	15.9247	1.30886	1.20794	1.25262	-1.36244	-1.25108	-1.15591	-2.51295	2.91806e-06
GQLFrLPSALNR	157	168	sp|Q53ET0|CRTC2_HUMAN CREB-regulated transcription coactivator 2 OS=Homo sapiens GN=CRTC2 PE=1 SV=2	Q53ET0	CRTC2	3.83754e+06	4.47024e+06	3.49677e+06	307306	217320	168520	21.8718	22.0919	21.7376	18.2293	17.7295	17.3626	19.8371	2.03465	2.25482	1.90049	-1.60778	-2.10764	-2.47454	-4.12664	0.000109402
GPVTPGGLPPrGLLGDAPNDPR	317	338	sp|Q9H0L4|CSTFT_HUMAN Cleavage stimulation factor subunit 2 tau variant OS=Homo sapiens GN=CSTF2T PE=1 SV=1	Q9H0L4	CSTF2T	20157	19927	23747.2	5686.67	5896.32	9173.48	14.299	14.2824	14.5355	12.4734	12.5256	13.1633	13.5465	0.752474	0.735919	0.98895	-1.07315	-1.02092	-0.383267	-1.65156	0.00220649
NDTKDDLGNLNVPDSSLPAENEATGPGFVPPPLAPIrGPLFPVDArGPFLR	664	714	sp|O15320|CTGE5_HUMAN cTAGE family member 5 OS=Homo sapiens GN=CTAGE5 PE=1 SV=4	O15320	CTAGE5	18087.8	19001.9	18146.3	4628.11	4630.91	2543.97	14.1427	14.2139	14.1474	12.1762	12.1771	11.3129	13.0284	1.11437	1.1855	1.11904	-0.852148	-0.851273	-1.71549	-2.27927	0.00139471
DYFPPGDFPGPPPAPFAMrNVYPPrGFPPYLPPrPGFFPPPPHSEGR	733	779	sp|O15320|CTGE5_HUMAN cTAGE family member 5 OS=Homo sapiens GN=CTAGE5 PE=1 SV=4	O15320	CTAGE5	12328.7	10173.4	10541.8	1137.73	1870.49	2924.46	13.5897	13.3125	13.3638	10.1519	10.8692	11.514	12.1335	1.45621	1.17899	1.2303	-1.98159	-1.26433	-0.619578	-2.577	0.00305586
ICEGIRPQIMNGPLHPrPLVALLDGR	17	42	sp|P56545|CTBP2_HUMAN C-terminal-binding protein 2 OS=Homo sapiens GN=CTBP2 PE=1 SV=1	P56545	CTBP2	1.50432e+06	1.48973e+06	1.43262e+06	307057	249939	241425	20.5207	20.5066	20.4502	18.2281	17.9312	17.8812	19.253	1.26766	1.2536	1.19721	-1.02487	-1.3218	-1.3718	-2.47899	2.32888e-05
LDrICEGIRPQIMNGPLHPRPLVALLDGR	14	42	sp|P56545|CTBP2_HUMAN C-terminal-binding protein 2 OS=Homo sapiens GN=CTBP2 PE=1 SV=1	P56545	CTBP2	24810.7	29821.1	27852.2	22405.6	17774.6	17009.4	14.5987	14.864	14.7655	14.4516	14.1175	14.054	14.4752	0.123445	0.388817	0.290277	-0.0236574	-0.357696	-0.421186	-0.535026	0.0213059
SPLLNQPVPELSHASLIANQSPFrAPLNVTNTAGTSLPSVDLLQK	353	397	sp|Q9NPI6|DCP1A_HUMAN mRNA-decapping enzyme 1A OS=Homo sapiens GN=DCP1A PE=1 SV=2	Q9NPI6	DCP1A	2846.59	2748.7	3415.55	1119.32	435.801	433.071	11.475	11.4245	11.7379	10.1284	8.76753	8.75846	10.382	1.09304	1.04256	1.35593	-0.253565	-1.61445	-1.62352	-2.32769	0.0074825
ErYLGGIK	252	259	sp|Q9BUQ8|DDX23_HUMAN Probable ATP-dependent RNA helicase DDX23 OS=Homo sapiens GN=DDX23 PE=1 SV=3	Q9BUQ8	DDX23	277485	268288	277890	353971	378766	370453	18.082	18.0334	18.0842	18.4333	18.5309	18.4989	18.2771	-0.19508	-0.243709	-0.192974	0.15614	0.253819	0.221803	0.421175	0.000221944
DPFSQALSrCQLQQAAALNAQHK	254	276	sp|Q96DF8|DGC14_HUMAN Protein DGCR14 OS=Homo sapiens GN=DGCR14 PE=1 SV=1	Q96DF8	DGCR14	56634.6	58196.5	64251.3	11408.4	13097.5	17999.6	15.7894	15.8286	15.9714	13.4778	13.677	14.1357	14.8133	0.976069	1.01532	1.15811	-1.33553	-1.13632	-0.677651	-2.09967	0.00048818
GPSGGYrGSGGFQrGGGrGAYGTGYFGQGR	1236	1265	sp|Q08211|DHX9_HUMAN ATP-dependent RNA helicase A OS=Homo sapiens GN=DHX9 PE=1 SV=4	Q08211	DHX9	15044.6	17545.3	14852	19548.2	18023.6	17261.3	13.877	14.0988	13.8584	14.2547	14.1376	14.0753	14.0503	-0.173328	0.0485082	-0.191915	0.204456	0.0873111	0.0249678	0.211157	0.0867174
GGAPFQFGGQrRPLLSQLK	1883	1901	sp|Q9BTC0|DIDO1_HUMAN Death-inducer obliterator 1 OS=Homo sapiens GN=DIDO1 PE=1 SV=5	Q9BTC0	DIDO1	159405	168413	164114	127281	125603	127727	17.2823	17.3616	17.3243	16.9577	16.9385	16.9627	17.1379	0.144475	0.223782	0.186469	-0.180206	-0.19936	-0.17516	-0.369817	0.000104594
SAPrLNTTNAWGAAPPSLGSQPLYR	257	281	sp|Q86UW9|DTX2_HUMAN Probable E3 ubiquitin-protein ligase DTX2 OS=Homo sapiens GN=DTX2 PE=1 SV=3	Q86UW9	DTX2	10348	10616.6	10747.4	2849.27	3397.46	4445.65	13.3371	13.374	13.3917	11.4764	11.7302	12.1182	12.5713	0.765798	0.802766	0.820436	-1.09489	-0.841026	-0.453086	-1.59267	0.0010492
LLFQNLWKPrLNVP	232	245	sp|O60573|IF4E2_HUMAN Eukaryotic translation initiation factor 4E type 2 OS=Homo sapiens GN=EIF4E2 PE=1 SV=1	O60573	EIF4E2	1.28312e+06	1.35878e+06	1.31299e+06	90360.8	75129.1	59343.5	20.2912	20.3739	20.3244	16.4634	16.1971	15.8568	18.2511	2.04009	2.12274	2.07329	-1.78773	-2.05406	-2.39434	-4.15741	1.95561e-05
AYSSFGGGrGSR	11	22	sp|Q15056|IF4H_HUMAN Eukaryotic translation initiation factor 4H OS=Homo sapiens GN=EIF4H PE=1 SV=5	Q15056	EIF4H	128164	121015	125179	105600	111110	124470	16.9676	16.8848	16.9336	16.6882	16.7616	16.9254	16.8602	0.107399	0.0245858	0.0733962	-0.171985	-0.0986029	0.065207	-0.136921	0.138406
FGGPVHHQAQrFR	234	246	sp|Q15717-2|ELAV1_HUMAN Isoform 2 of ELAV-like protein 1 OS=Homo sapiens GN=ELAVL1	Q15717-2	ELAVL1	56767	59965.1	63704.3	37139.4	40228.2	41243.3	15.7928	15.8718	15.9591	15.1807	15.2959	15.3319	15.572	0.220738	0.299808	0.387078	-0.391365	-0.276107	-0.240152	-0.605083	0.000796986
KPPNQSLPLQPFQLAFGHQVNrQVFrQGPPPPNPVAAFPPQK	206	247	sp|Q6PJG2|EMSA1_HUMAN ELM2 and SANT domain-containing protein 1 OS=Homo sapiens GN=ELMSAN1 PE=1 SV=2	Q6PJG2	ELMSAN1	5855.19	6824.59	8432.86	563.5	458.754	1581.6	12.5155	12.7365	13.0418	9.13827	8.84158	10.6272	11.1501	1.36536	1.58638	1.89166	-2.01187	-2.30857	-0.522972	-3.22894	0.00488371
NPFLTGLSAPSPTNPFGAGEPGrPTLNQMR	524	553	sp|Q9H201|EPN3_HUMAN Epsin-3 OS=Homo sapiens GN=EPN3 PE=2 SV=1	Q9H201	EPN3	81875.9	87817.3	85841.4	4617.57	5833.82	5997.01	16.3212	16.4222	16.3894	12.1729	12.5102	12.55	14.3943	1.92683	2.0279	1.99507	-2.2214	-1.8841	-1.84429	-3.96653	5.56103e-06
TRNPFLTGLSAPSPTNPFGAGEPGrPTLNQMR	522	553	sp|Q9H201|EPN3_HUMAN Epsin-3 OS=Homo sapiens GN=EPN3 PE=2 SV=1	Q9H201	EPN3	21782.2	23584.7	23919.5	8233.38	5767.9	6570.36	14.4109	14.5256	14.5459	13.0073	12.4938	12.6818	13.6109	0.799996	0.914701	0.935034	-0.603594	-1.11703	-0.929106	-1.76649	0.000344624
GPPLArLPHDPGVFR	219	233	sp|P50548|ERF_HUMAN ETS domain-containing transcription factor ERF OS=Homo sapiens GN=ERF PE=1 SV=2	P50548	ERF	14194.6	14416.8	13413.6	3984.67	3737.12	4362.44	13.7931	13.8155	13.7114	11.9602	11.8677	12.0909	12.8731	0.919917	0.942333	0.838276	-0.912888	-1.00542	-0.782213	-1.80035	1.52329e-05
APPVrYCIPGER	2	13	sp|Q9Y3B2|EXOS1_HUMAN Exosome complex component CSL4 OS=Homo sapiens GN=EXOSC1 PE=1 SV=1	Q9Y3B2	EXOSC1	314275	305641	337908	7944.75	10315.6	8641.77	18.2617	18.2215	18.3663	12.9558	13.3325	13.0771	15.7025	2.55919	2.519	2.66379	-2.74669	-2.36993	-2.62537	-5.16133	1.69655e-06
GrGFAGVCGFGGPYGETVATGPYrAFR	913	939	sp|Q9NZB2-6|F120A_HUMAN Isoform F of Constitutive coactivator of PPAR-gamma-like protein 1 OS=Homo sapiens GN=FAM120A	Q9NZB2-6	FAM120A	21377.7	21732.9	22201.9	5303.32	6223.2	5250.94	14.3838	14.4076	14.4384	12.3727	12.6034	12.3584	13.4274	0.956439	0.980211	1.01101	-1.0547	-0.823941	-1.06902	-1.96511	1.71009e-05
GGrGPFPLQVVSVGGPAR	993	1010	sp|Q9NZB2-6|F120A_HUMAN Isoform F of Constitutive coactivator of PPAR-gamma-like protein 1 OS=Homo sapiens GN=FAM120A	Q9NZB2-6	FAM120A	21411.9	22442.9	21245.6	16844.3	18482.6	17665.5	14.3861	14.454	14.3749	14.04	14.1739	14.1086	14.2562	0.129879	0.197726	0.11863	-0.216273	-0.0823621	-0.1476	-0.29749	0.00291648
QSHTLPFPPPPALPFYPASAYPrHFGPVPPSQGR	879	912	sp|Q9NZB2-6|F120A_HUMAN Isoform F of Constitutive coactivator of PPAR-gamma-like protein 1 OS=Homo sapiens GN=FAM120A	Q9NZB2-6	FAM120A	12174.3	12536.7	13257.9	3723.99	5646.57	6060.82	13.5715	13.6139	13.6946	11.8626	12.4632	12.5653	12.9618	0.609702	0.65203	0.732716	-1.09921	-0.498686	-0.396549	-1.32963	0.00391702
EGAEGVNGGEESVNLNDADEGFSSGASLSSQPIGTKPSSSSQrGSLR	330	376	sp|Q8IXS8|F126B_HUMAN Protein FAM126B OS=Homo sapiens GN=FAM126B PE=2 SV=1	Q8IXS8	FAM126B	10797.5	9235.34	9946.36	9017.65	11338.2	8785.55	13.3984	13.1729	13.28	13.1385	13.4689	13.1009	13.2599	0.138464	-0.0869954	0.0200093	-0.121409	0.208957	-0.159027	-0.0476521	0.739738
QQQQQQQQQQQQLDLLFHQrIQISLWPR	74	101	sp|P0CG42|F157B_HUMAN Putative protein FAM157B OS=Homo sapiens GN=FAM157B PE=3 SV=1	P0CG42	FAM157B	112663	114389	105156	21187.8	18434.1	19394.9	16.7817	16.8036	16.6822	14.3709	14.1701	14.2434	15.5086	1.27301	1.29495	1.17353	-1.13769	-1.33855	-1.26525	-2.49433	3.61122e-06
TYQASSAAFrYTAGTPYK	93	110	sp|Q92567|F168A_HUMAN Protein FAM168A OS=Homo sapiens GN=FAM168A PE=1 SV=2	Q92567	FAM168A	822137	1.31482e+06	950811	44074.3	46734.7	50342.2	19.649	20.3264	19.8588	15.4277	15.5122	15.6195	17.7323	1.91675	2.59417	2.12653	-2.30462	-2.22006	-2.11279	-4.42497	2.87406e-05
AQPFAQPPGPWPLSSPGPrLVFNR	47	70	sp|Q9BUT9|F195A_HUMAN Protein FAM195A OS=Homo sapiens GN=FAM195A PE=1 SV=2	Q9BUT9	FAM195A	1.22598e+06	1.246e+06	1.26593e+06	56919.5	48366.6	37889.2	20.2255	20.2489	20.2718	15.7966	15.5617	15.2095	17.8857	2.33984	2.36321	2.3861	-2.08903	-2.32394	-2.67617	-4.7261	1.02267e-05
CrQPAPPTSQPPrAQPFAQPPGPWPLSSPGPrLVFNR	34	70	sp|Q9BUT9|F195A_HUMAN Protein FAM195A OS=Homo sapiens GN=FAM195A PE=1 SV=2	Q9BUT9	FAM195A	37088.7	40528.4	36195.2	7700.73	4242.69	2548.38	15.1787	15.3066	15.1435	12.9108	12.0508	11.3154	13.651	1.52773	1.65569	1.49255	-0.740181	-1.6002	-2.3356	-3.11731	0.00254929
SHGYKPHFVPNFNGPNAIrQFQPNQINENWK	355	385	sp|Q5T0W9|FA83B_HUMAN Protein FAM83B OS=Homo sapiens GN=FAM83B PE=1 SV=1	Q5T0W9	FAM83B	20574.6	19025.1	24846.2	5110.17	4471.77	6205.64	14.3286	14.2156	14.6007	12.3192	12.1266	12.5994	13.365	0.963562	0.850606	1.23572	-1.04586	-1.23838	-0.76565	-2.03326	0.000339587
CAGFLEPTWLAAPPrLARPPR	356	376	sp|Q9HAH7-1|FBRS_HUMAN Isoform 1 of Probable fibrosin-1 OS=Homo sapiens GN=FBRS	Q9HAH7-1	FBRS	46556.5	53125.5	51349.9	13812	13254.1	13278.8	15.5067	15.6971	15.6481	13.7536	13.6941	13.6968	14.6661	0.840611	1.03103	0.98199	-0.912446	-0.971938	-0.96925	-1.90242	6.01159e-06
STNPELPPrLGPVPSGLSQK	49	68	sp|Q9HAH7-1|FBRS_HUMAN Isoform 1 of Probable fibrosin-1 OS=Homo sapiens GN=FBRS	Q9HAH7-1	FBRS	99799.2	98547.1	100302	12335.2	14398.8	16316.9	16.6067	16.5885	16.614	13.5905	13.8137	13.9941	15.2012	1.40549	1.38728	1.41274	-1.61075	-1.38759	-1.20717	-2.80367	1.79679e-05
CAGFLEPTWLAAPPrLArPPrFYEAGEELTGPGAVAAAR	356	394	sp|Q9HAH7-1|FBRS_HUMAN Isoform 1 of Probable fibrosin-1 OS=Homo sapiens GN=FBRS	Q9HAH7-1	FBRS	19825	20586.6	22330.9	2187.54	1294.26	1426.15	14.275	14.3294	14.4468	11.0951	10.3379	10.4779	12.4937	1.78135	1.83573	1.95306	-1.39859	-2.15577	-2.01577	-3.71343	9.86131e-05
LHrSPLTFPAWVrPPEAAR	227	245	sp|Q9HAH7-1|FBRS_HUMAN Isoform 1 of Probable fibrosin-1 OS=Homo sapiens GN=FBRS	Q9HAH7-1	FBRS	428019	407620	430977	128118	158010	167892	18.7073	18.6369	18.7173	16.9671	17.2697	17.3572	17.9426	0.764755	0.694305	0.77469	-0.975453	-0.672909	-0.585387	-1.48917	0.000249161
CAGFLEPTWLAAPPRLArPPR	356	376	sp|Q9HAH7-1|FBRS_HUMAN Isoform 1 of Probable fibrosin-1 OS=Homo sapiens GN=FBRS	Q9HAH7-1	FBRS	179418	218313	180293	91436	82557	90378	17.453	17.736	17.46	16.4805	16.3331	16.4637	16.9877	0.465257	0.748329	0.472274	-0.507233	-0.654604	-0.524023	-1.12391	0.000419001
QPVPFGLVrFGVAPDHPEVK	114	133	sp|P22570-3|ADRO_HUMAN Isoform 3 of NADPH:adrenodoxin oxidoreductase; mitochondrial OS=Homo sapiens GN=FDXR	P22570-3	FDXR	18525.9	15864.1	15809.9	3350.21	6276.34	6757.83	14.1773	13.9535	13.9485	11.71	12.6157	12.7223	13.1879	0.989363	0.765587	0.760646	-1.47786	-0.572187	-0.465551	-1.67706	0.00706176
GGrGrGGSGGGGGGGGGGYNR	214	234	sp|P35637|FUS_HUMAN RNA-binding protein FUS OS=Homo sapiens GN=FUS PE=1 SV=1	P35637	FUS	43554.3	45154	44048.5	45964	39536	42723.8	15.4105	15.4626	15.4268	15.4882	15.2709	15.3828	15.407	0.00357052	0.0556087	0.0198482	0.08126	-0.13608	-0.0242073	-0.0526849	0.46056
GPGGPrGGLGGGMR	430	443	sp|Q13283|G3BP1_HUMAN Ras GTPase-activating protein-binding protein 1 OS=Homo sapiens GN=G3BP1 PE=1 SV=1	Q13283	G3BP1	1.8082e+06	1.75932e+06	1.95327e+06	1.81002e+06	2.16979e+06	1.87681e+06	20.7861	20.7466	20.8975	20.7876	21.0491	20.8398	20.8511	-0.0649943	-0.10453	0.0463362	-0.0635448	0.198005	-0.0112721	0.0821253	0.421512
LRGPGGPrGGLGGGMR	428	443	sp|Q13283|G3BP1_HUMAN Ras GTPase-activating protein-binding protein 1 OS=Homo sapiens GN=G3BP1 PE=1 SV=1	Q13283	G3BP1	374548	486109	308079	425660	324839	383325	18.5148	18.8909	18.2329	18.6993	18.3094	18.5482	18.5326	-0.0178044	0.358325	-0.299651	0.166747	-0.223229	0.015613	-0.0272463	0.908173
SAGGRPGSGPQLGTGrGTLR	225	244	sp|O14908|GIPC1_HUMAN PDZ domain-containing protein GIPC1 OS=Homo sapiens GN=GIPC1 PE=1 SV=2	O14908	GIPC1	72883.2	63352	85787.8	63006.4	50987.3	56120.5	16.1533	15.9511	16.3885	15.9432	15.6378	15.7762	15.975	0.178268	-0.023928	0.413454	-0.0318213	-0.337182	-0.198791	-0.378529	0.0700345
VPrFSSLSSCNPPAMATSAEK	1021	1041	sp|P10071|GLI3_HUMAN Transcriptional activator GLI3 OS=Homo sapiens GN=GLI3 PE=1 SV=6	P10071	GLI3	14294.4	13801.9	13803.8	4037.49	3176.61	4990.42	13.8032	13.7526	13.7528	11.9792	11.6333	12.2849	12.8677	0.935503	0.884914	0.885112	-0.888421	-1.23439	-0.582716	-1.80369	0.000673214
KPLGTAPHCPrLPLRK	1374	1389	sp|Q9NZM4|GSCR1_HUMAN Glioma tumor suppressor candidate region gene 1 protein OS=Homo sapiens GN=GLTSCR1 PE=1 SV=2	Q9NZM4	GLTSCR1	103020	98417.4	94723.4	5677.49	6104.95	5729.04	16.6526	16.5866	16.5314	12.471	12.5758	12.4841	14.5502	2.10231	2.03638	1.98118	-2.07921	-1.97449	-2.06617	-4.07991	1.15605e-07
KPLGTAPHCPrLPLR	1374	1388	sp|Q9NZM4|GSCR1_HUMAN Glioma tumor suppressor candidate region gene 1 protein OS=Homo sapiens GN=GLTSCR1 PE=1 SV=2	Q9NZM4	GLTSCR1	159478	158964	163484	18758.1	24059	17358.3	17.283	17.2783	17.3188	14.1952	14.5543	14.0833	15.7855	1.4975	1.49284	1.5333	-1.59027	-1.23121	-1.70216	-3.01576	2.95768e-05
SGFAATSQPGPrLPFIQHSQNPR	301	323	sp|Q13227|GPS2_HUMAN G protein pathway suppressor 2 OS=Homo sapiens GN=GPS2 PE=1 SV=3	Q13227	GPS2	140844	145054	144674	66333.5	69445.4	72440.3	17.1037	17.1462	17.1424	16.0174	16.0836	16.1445	16.6063	0.497413	0.539907	0.536115	-0.588877	-0.522735	-0.461822	-1.04896	1.14995e-05
SGFAATSQPGPrLPFIQHSQNPrFYHK	301	327	sp|Q13227|GPS2_HUMAN G protein pathway suppressor 2 OS=Homo sapiens GN=GPS2 PE=1 SV=3	Q13227	GPS2	4.15137e+06	3.75371e+06	4.33227e+06	575899	416922	328319	21.9852	21.8399	22.0467	19.1355	18.6694	18.3247	20.3336	1.6516	1.50633	1.71313	-1.1981	-1.66414	-2.00882	-3.24737	0.000180645
LSAETWDLLrLPLER	412	426	sp|Q86YR5|GPSM1_HUMAN G-protein-signaling modulator 1 OS=Homo sapiens GN=GPSM1 PE=1 SV=2	Q86YR5	GPSM1	147866	145089	148360	15137.4	15018.5	14222.2	17.1739	17.1466	17.1787	13.8858	13.8745	13.7959	15.5092	1.66469	1.63735	1.66951	-1.62341	-1.63478	-1.71337	-3.31437	4.02848e-08
TVPMGGVrLVTPVTVSAVKPAVTTLVVK	848	875	sp|P51610|HCFC1_HUMAN Host cell factor 1 OS=Homo sapiens GN=HCFC1 PE=1 SV=2	P51610	HCFC1	30189.5	31624.5	29451.1	3483.06	6869.45	2891.26	14.8818	14.9488	14.846	11.7661	12.746	11.4975	13.4477	1.43407	1.50106	1.39834	-1.68155	-0.701713	-1.95021	-2.88898	0.00161571
ELAPrAHVLSK	2044	2054	sp|Q5T1R4|ZEP3_HUMAN Transcription factor HIVEP3 OS=Homo sapiens GN=HIVEP3 PE=2 SV=1	Q5T1R4	HIVEP3	28360.1	26749.2	29704	4520.16	6204.28	5424.34	14.7916	14.7072	14.8584	12.1422	12.599	12.4052	13.5839	1.20764	1.12328	1.27444	-1.44177	-0.984885	-1.1787	-2.40357	6.6451e-05
YLQTVQYGVHGNFPrLSYPTFFPR	13	36	sp|Q14527|HLTF_HUMAN Helicase-like transcription factor OS=Homo sapiens GN=HLTF PE=1 SV=2	Q14527	HLTF	1.04601e+06	1.1353e+06	1.03102e+06	190547	182305	173335	19.9965	20.1146	19.9756	17.5398	17.476	17.4032	18.751	1.24551	1.36368	1.22469	-1.21117	-1.27496	-1.34775	-2.55592	1.64843e-06
SNSGPYrGGYGGGGGYGGSSF	285	305	sp|Q13151|ROA0_HUMAN Heterogeneous nuclear ribonucleoprotein A0 OS=Homo sapiens GN=HNRNPA0 PE=1 SV=1	Q13151	HNRNPA0	19630.3	18525.3	22224	19183	14569.1	21198.1	14.2608	14.1772	14.4398	14.2275	13.8306	14.3716	14.2179	0.0428551	-0.0407339	0.221889	0.00959927	-0.387312	0.153703	-0.14934	0.451863
SGSGNFGGGrGGGFGGNDNFGrGGNFSGrGGFGGSR	197	232	sp|P09651|ROA1_HUMAN Heterogeneous nuclear ribonucleoprotein A1 OS=Homo sapiens GN=HNRNPA1 PE=1 SV=5	P09651	HNRNPA1	1.79711e+06	2.27911e+06	2.02683e+06	2.62058e+06	1.98604e+06	2.48752e+06	20.7772	21.12	20.9508	21.3215	20.9215	21.2463	21.0562	-0.278964	0.0638245	-0.105421	0.265243	-0.134747	0.190065	0.213707	0.246741
SSGSPYGGGYGSGGGSGGYGSrRF	355	378	sp|P51991|ROA3_HUMAN Heterogeneous nuclear ribonucleoprotein A3 OS=Homo sapiens GN=HNRNPA3 PE=1 SV=2	P51991	HNRNPA3	116282	122488	131983	101738	73991	88149	16.8273	16.9023	17.01	16.6345	16.1751	16.4277	16.6628	0.16448	0.239491	0.347196	-0.028299	-0.487731	-0.235136	-0.500778	0.0248732
GGGSGNFMGrGGNFGGGGGNFGrGGNFGGrGGYGGGGGGSR	217	257	sp|P51991|ROA3_HUMAN Heterogeneous nuclear ribonucleoprotein A3 OS=Homo sapiens GN=HNRNPA3 PE=1 SV=2	P51991	HNRNPA3	68497.2	69108.8	72264.4	67310.7	62064.5	61732	16.0638	16.0766	16.141	16.0385	15.9215	15.9137	16.0258	0.0379081	0.0507327	0.115148	0.0126977	-0.104369	-0.112118	-0.13586	0.0443098
LFIGGLSFETTDDSLr	37	52	sp|P51991|ROA3_HUMAN Heterogeneous nuclear ribonucleoprotein A3 OS=Homo sapiens GN=HNRNPA3 PE=1 SV=2	P51991	HNRNPA3	383736	380978	388289	332919	380253	361834	18.5498	18.5393	18.5668	18.3448	18.5366	18.465	18.5004	0.0493783	0.0389735	0.0663948	-0.155563	0.0362226	-0.0354065	-0.103164	0.142001
KLFIGGLSFETTDDSLr	36	52	sp|P51991|ROA3_HUMAN Heterogeneous nuclear ribonucleoprotein A3 OS=Homo sapiens GN=HNRNPA3 PE=1 SV=2	P51991	HNRNPA3	360290	374096	374133	321621	373327	339276	18.4588	18.513	18.5132	18.295	18.5101	18.3721	18.4437	0.0150939	0.069346	0.0694884	-0.1487	0.0663748	-0.0716028	-0.102619	0.192058
EVYQQQQYGSGGrGNR	233	248	sp|Q99729-3|ROAA_HUMAN Isoform 3 of Heterogeneous nuclear ribonucleoprotein A/B OS=Homo sapiens GN=HNRNPAB	Q99729-3	HNRNPAB	32501.2	30097.3	32840.3	39517	51187.1	48404.4	14.9882	14.8773	15.0032	15.2702	15.6435	15.5629	15.2242	-0.236005	-0.346865	-0.22103	0.0459747	0.419284	0.338641	0.535933	0.011157
LLGQRPGPYDRPIGGrGGYYGAGrGSMYDR	106	135	sp|P31942|HNRH3_HUMAN Heterogeneous nuclear ribonucleoprotein H3 OS=Homo sapiens GN=HNRNPH3 PE=1 SV=2	P31942	HNRNPH3	555555	637296	593653	813093	891607	946266	19.0836	19.2816	19.1793	19.6331	19.766	19.8519	19.4659	-0.382334	-0.1843	-0.286645	0.167155	0.300143	0.385981	0.568852	0.00265783
LLGQRPGPYDrPIGGrGGYYGAGrGSMYDR	106	135	sp|P31942|HNRH3_HUMAN Heterogeneous nuclear ribonucleoprotein H3 OS=Homo sapiens GN=HNRNPH3 PE=1 SV=2	P31942	HNRNPH3	639805	674724	696761	578237	539552	604484	19.2873	19.3639	19.4103	19.1413	19.0414	19.2053	19.2416	0.0456796	0.122344	0.16871	-0.100293	-0.20019	-0.03625	-0.224489	0.0197538
LLGQRPGPYDRPIGGrGGYYGAGR	106	129	sp|P31942|HNRH3_HUMAN Heterogeneous nuclear ribonucleoprotein H3 OS=Homo sapiens GN=HNRNPH3 PE=1 SV=2	P31942	HNRNPH3	186400	199994	183177	178501	168584	191830	17.508	17.6096	17.4829	17.4456	17.3631	17.5495	17.4931	0.0149268	0.116483	-0.0102325	-0.0475373	-0.13	0.0563601	-0.080785	0.290532
LLGQRPGPYDrPIGGRGGYYGAGrGSMYDR	106	135	sp|P31942|HNRH3_HUMAN Heterogeneous nuclear ribonucleoprotein H3 OS=Homo sapiens GN=HNRNPH3 PE=1 SV=2	P31942	HNRNPH3	783568	996003	834643	1.09466e+06	856287	842695	19.5797	19.9258	19.6708	20.0621	19.7077	19.6847	19.7718	-0.192089	0.154003	-0.100987	0.290262	-0.0640527	-0.0871361	0.0927158	0.593648
RGPPPPPPGrGGrGGSR	287	303	sp|P61978|HNRPK_HUMAN Heterogeneous nuclear ribonucleoprotein K OS=Homo sapiens GN=HNRNPK PE=1 SV=1	P61978	HNRNPK	68868.7	63410.3	72056.1	73901.8	90769.4	90411.3	16.0716	15.9524	16.1368	16.1733	16.4699	16.4642	16.2114	-0.139819	-0.258951	-0.0745459	-0.0380582	0.258539	0.252835	0.315544	0.0477401
MGAGMGFGLErMAAPIDR	486	503	sp|P52272|HNRPM_HUMAN Heterogeneous nuclear ribonucleoprotein M OS=Homo sapiens GN=HNRNPM PE=1 SV=3	P52272	HNRNPM	54971.9	59010.7	60378.2	7500.98	6366.91	7379.55	15.7464	15.8487	15.8817	12.8729	12.6364	12.8493	14.3059	1.44051	1.54279	1.57584	-1.43304	-1.66952	-1.45658	-3.03943	3.74339e-06
APVFPGrGSYSNR	756	768	sp|Q00839|HNRPU_HUMAN Heterogeneous nuclear ribonucleoprotein U OS=Homo sapiens GN=HNRNPU PE=1 SV=6	Q00839	HNRNPU	139325	152686	141435	135915	128748	124685	17.0881	17.2202	17.1098	17.0523	16.9742	16.9279	17.0621	0.0260073	0.158119	0.0476887	-0.0097484	-0.0878998	-0.134166	-0.154543	0.0475578
APVFPGrGSYSNr	756	768	sp|Q00839|HNRPU_HUMAN Heterogeneous nuclear ribonucleoprotein U OS=Homo sapiens GN=HNRNPU PE=1 SV=6	Q00839	HNRNPU	456806	453094	470593	552829	638318	486237	18.8012	18.7895	18.8441	19.0765	19.2839	18.8913	18.9477	-0.146525	-0.158296	-0.103628	0.128727	0.336169	-0.0564473	0.272299	0.0763301
APVFPGrGSYSNrGNYNR	756	773	sp|Q00839|HNRPU_HUMAN Heterogeneous nuclear ribonucleoprotein U OS=Homo sapiens GN=HNRNPU PE=1 SV=6	Q00839	HNRNPU	261499	235215	249142	263401	282812	236280	17.9964	17.8436	17.9266	18.0069	18.1095	17.8501	17.9555	0.0409111	-0.11191	-0.0289223	0.0513683	0.153948	-0.105395	0.0666144	0.488384
GPPGGNrGGFQNrGGGSGGGGNYrGGFNR	633	661	sp|Q9BUJ2|HNRL1_HUMAN Heterogeneous nuclear ribonucleoprotein U-like protein 1 OS=Homo sapiens GN=HNRNPUL1 PE=1 SV=2	Q9BUJ2	HNRNPUL1	3.35969e+06	3.34525e+06	3.68638e+06	3.91542e+06	4.26204e+06	4.13895e+06	21.6799	21.6737	21.8138	21.9007	22.0231	21.9808	21.8453	-0.165444	-0.171658	-0.0315647	0.0553979	0.177774	0.135495	0.245778	0.0133697
GGFQNrGGGSGGGGNYrGGFNR	640	661	sp|Q9BUJ2|HNRL1_HUMAN Heterogeneous nuclear ribonucleoprotein U-like protein 1 OS=Homo sapiens GN=HNRNPUL1 PE=1 SV=2	Q9BUJ2	HNRNPUL1	166686	146047	167703	166038	190284	173580	17.3468	17.1561	17.3555	17.3412	17.5378	17.4052	17.3571	-0.0103201	-0.201027	-0.00154775	-0.015941	0.180694	0.0481416	0.14193	0.17857
AYGQQYWGQPGNrGGYrNFYDR	672	693	sp|Q1KMD3|HNRL2_HUMAN Heterogeneous nuclear ribonucleoprotein U-like protein 2 OS=Homo sapiens GN=HNRNPUL2 PE=1 SV=1	Q1KMD3	HNRNPUL2	256049	258204	250773	278922	279427	283765	17.9661	17.9781	17.936	18.0895	18.0921	18.1143	18.0294	-0.0633049	-0.0512142	-0.0933389	0.0601377	0.0627467	0.0849736	0.138572	0.000723891
AYGQQYWGQPGNrGGYRNFYDR	672	693	sp|Q1KMD3|HNRL2_HUMAN Heterogeneous nuclear ribonucleoprotein U-like protein 2 OS=Homo sapiens GN=HNRNPUL2 PE=1 SV=1	Q1KMD3	HNRNPUL2	42562.2	25560.9	48937.9	59261.9	50147.5	65701.8	15.3773	14.6417	15.5787	15.8548	15.6139	16.0036	15.5117	-0.134373	-0.870009	0.0670066	0.343158	0.10223	0.491986	0.624917	0.11115
AYGQQYWGQPGNrGGYR	672	688	sp|Q1KMD3|HNRL2_HUMAN Heterogeneous nuclear ribonucleoprotein U-like protein 2 OS=Homo sapiens GN=HNRNPUL2 PE=1 SV=1	Q1KMD3	HNRNPUL2	58850.1	51629.5	59879.8	56651.9	55069	52848.2	15.8448	15.6559	15.8698	15.7898	15.749	15.6896	15.7665	0.078289	-0.110559	0.103315	0.0233692	-0.0175147	-0.0768999	-0.0473635	0.554492
SVKDLVILLYETALLSSDFGLEGPQTHANr	346	375	sp|Q58FG1|HS904_HUMAN Putative heat shock protein HSP 90-alpha A4 OS=Homo sapiens GN=HSP90AA4P PE=5 SV=1	Q58FG1	HSP90AA4P	11368.1	17017.7	12451.4	13177.7	13704.6	9605.58	13.4727	14.0547	13.604	13.6858	13.7424	13.2297	13.6315	-0.158845	0.423195	-0.0275347	0.0542593	0.110818	-0.401893	-0.157877	0.545943
DLVILLYETALLSSDFGLEGPQTHANr	349	375	sp|Q58FG1|HS904_HUMAN Putative heat shock protein HSP 90-alpha A4 OS=Homo sapiens GN=HSP90AA4P PE=5 SV=1	Q58FG1	HSP90AA4P	10105.4	11518.2	12300.3	12036.7	11362.4	11689.3	13.3028	13.4916	13.5864	13.5552	13.472	13.5129	13.4868	-0.183984	0.00480972	0.0995868	0.0683384	-0.0148359	0.0260854	0.0530586	0.57378
GVVDSDDLPLNVSr	435	448	sp|P14625|ENPL_HUMAN Endoplasmin OS=Homo sapiens GN=HSP90B1 PE=1 SV=1	P14625	HSP90B1	251595	260133	252538	124068	146133	117408	17.9407	17.9889	17.9461	16.9208	17.1569	16.8412	17.4658	0.474971	0.523119	0.480365	-0.544999	-0.30885	-0.624606	-0.985637	0.000507994
GSRLPLALPPASQGCSSGGGGGGGGGSSAGGSGNSrPPR	8	46	sp|Q9NZL4|HPBP1_HUMAN Hsp70-binding protein 1 OS=Homo sapiens GN=HSPBP1 PE=1 SV=1	Q9NZL4	HSPBP1	28679.9	28842.7	28342	14088	14437.8	15269.4	14.8078	14.8159	14.7907	13.7822	13.8176	13.8984	14.3187	0.489016	0.497181	0.471919	-0.536563	-0.501172	-0.42038	-0.972077	1.02016e-05
ACLTSGTPGPrAQLTAVTPDTR	70	91	sp|O43464|HTRA2_HUMAN Serine protease HTRA2; mitochondrial OS=Homo sapiens GN=HTRA2 PE=1 SV=2	O43464	HTRA2	20023.1	18836.8	19772.2	7330.65	8611.55	6750.88	14.2894	14.2013	14.2712	12.8397	13.0721	12.7209	13.5657	0.723635	0.63552	0.70544	-0.726019	-0.493689	-0.844886	-1.3764	0.000207282
RAPVPVrGGPK	603	613	sp|Q12906|ILF3_HUMAN Interleukin enhancer-binding factor 3 OS=Homo sapiens GN=ILF3 PE=1 SV=3	Q12906	ILF3	244492	230799	264800	453415	434968	414587	17.8994	17.8163	18.0145	18.7905	18.7306	18.6613	18.3188	-0.419335	-0.502487	-0.304223	0.471709	0.411786	0.34255	0.817363	0.000283131
NAALGPSEPrLALAPVGPrAAMSASSEGPrLALASPrPILAPLCTPEGQK	47	96	sp|Q15735|PI5PA_HUMAN Phosphatidylinositol 4;5-bisphosphate 5-phosphatase A OS=Homo sapiens GN=INPP5J PE=2 SV=3	Q15735	INPP5J	10993.1	9828.24	10039.6	1662.64	438.611	435.863	13.4243	13.2627	13.2934	10.6993	8.7768	8.76773	11.3707	2.0536	1.89201	1.92271	-0.671447	-2.59391	-2.60297	-3.91222	0.00371501
FrHNIAYFPQIVSVAAR	27	43	sp|Q96AB3-2|ISOC2_HUMAN Isoform 2 of Isochorismatase domain-containing protein 2; mitochondrial OS=Homo sapiens GN=ISOC2	Q96AB3-2	ISOC2	25155.3	24849.7	30004.7	14827.6	16004.7	20639.8	14.6186	14.6009	14.8729	13.856	13.9662	14.3331	14.3746	0.243949	0.226315	0.498273	-0.518628	-0.408421	-0.0414888	-0.645692	0.0187259
HSAYSYCGrGFYPQYGALETrGGFNPR	97	123	sp|Q63ZY3-2|KANK2_HUMAN Isoform 2 of KN motif and ankyrin repeat domain-containing protein 2 OS=Homo sapiens GN=KANK2	Q63ZY3-2	KANK2	277449	294611	282254	218353	233364	234818	18.0819	18.1685	18.1066	17.7363	17.8322	17.8412	17.9611	0.120753	0.207342	0.145526	-0.224805	-0.12889	-0.119926	-0.315748	0.00172197
GFYPQYGALETrGGFNPR	106	123	sp|Q63ZY3-2|KANK2_HUMAN Isoform 2 of KN motif and ankyrin repeat domain-containing protein 2 OS=Homo sapiens GN=KANK2	Q63ZY3-2	KANK2	172725	187744	175011	127390	148497	150235	17.3981	17.5184	17.4171	16.9589	17.1801	17.1969	17.2782	0.119878	0.240169	0.138844	-0.319342	-0.0981681	-0.0813805	-0.332594	0.0175442
QTGSPGMIYSTrYGSPK	17	33	sp|Q13303-5|KCAB2_HUMAN Isoform 5 of Voltage-gated potassium channel subunit beta-2 OS=Homo sapiens GN=KCNAB2	Q13303-5	KCNAB2	649698	710858	669204	76837.7	65950.6	66255.5	19.3094	19.4392	19.3521	16.2295	16.0091	16.0158	17.7258	1.58356	1.71336	1.62624	-1.49632	-1.71675	-1.71009	-3.28211	2.31104e-06
GVGPPrGALVrGTPVrGAITR	305	325	sp|Q07666|KHDR1_HUMAN KH domain-containing; RNA-binding; signal transduction-associated protein 1 OS=Homo sapiens GN=KHDRBS1 PE=1 SV=1	Q07666	KHDRBS1	1.31106e+06	1.31957e+06	1.32339e+06	1.23793e+06	1.33422e+06	1.25298e+06	20.3223	20.3316	20.3358	20.2395	20.3476	20.2569	20.3056	0.0166737	0.0260174	0.0301812	-0.0661273	0.0419458	-0.0486908	-0.0485815	0.223272
GTPVrGAITR	316	325	sp|Q07666|KHDR1_HUMAN KH domain-containing; RNA-binding; signal transduction-associated protein 1 OS=Homo sapiens GN=KHDRBS1 PE=1 SV=1	Q07666	KHDRBS1	91640.3	96470.8	91017.7	94720.2	93844.5	86833.7	16.4837	16.5578	16.4739	16.5314	16.518	16.406	16.4951	-0.011421	0.0626891	-0.0212563	0.036269	0.0228679	-0.0891486	-0.0200079	0.696907
GPQWKRGArGGNLVTGTQr	397	415	sp|O15037|KHNYN_HUMAN Protein KHNYN OS=Homo sapiens GN=KHNYN PE=2 SV=3	O15037	KHNYN	28215.6	32970.2	29944.6	30674	21324.2	24149	14.7842	15.0089	14.87	14.9047	14.3802	14.5597	14.7513	0.0329227	0.257591	0.118725	0.153445	-0.371079	-0.191605	-0.272826	0.178178
ASrGrGGLGPSWASANSGSGGSrGK	1771	1795	sp|Q69YN4|VIR_HUMAN Protein virilizer homolog OS=Homo sapiens GN=KIAA1429 PE=1 SV=2	Q69YN4	KIAA1429	364690	377354	388152	401759	397344	386922	18.4763	18.5256	18.5663	18.616	18.6	18.5617	18.5576	-0.0813234	-0.0320779	0.00862556	0.0583355	0.0423924	0.00404787	0.0698505	0.0844708
LYrYSPQSFLPDSTIQK	217	233	sp|Q9HCM1|K1551_HUMAN Uncharacterized protein KIAA1551 OS=Homo sapiens GN=KIAA1551 PE=1 SV=3	Q9HCM1	KIAA1551	72217	71423.7	73844.3	10707.3	10031.8	9315.68	16.1401	16.1241	16.1722	13.3863	13.2923	13.1854	14.7167	1.42331	1.40738	1.45546	-1.33042	-1.42444	-1.53129	-2.85744	1.14171e-06
LQGLQGSGGrGGGLR	949	963	sp|O43896|KIF1C_HUMAN Kinesin-like protein KIF1C OS=Homo sapiens GN=KIF1C PE=1 SV=3	O43896	KIF1C	582870	642566	585017	524154	473087	508219	19.1528	19.2935	19.1581	18.9996	18.8517	18.9551	19.0685	0.0843328	0.225005	0.0896372	-0.0688494	-0.216736	-0.11339	-0.265983	0.0138514
INPGLEYrQHLLLR	4189	4202	sp|Q8NEZ4-3|KMT2C_HUMAN Isoform 3 of Histone-lysine N-methyltransferase 2C OS=Homo sapiens GN=KMT2C	Q8NEZ4-3	KMT2C	225190	234715	217803	78559.1	80854.5	71981.4	17.7808	17.8406	17.7327	16.2615	16.303	16.1353	17.009	0.771807	0.831572	0.723689	-0.747488	-0.705938	-0.873642	-1.55138	1.26828e-05
GSQDSPAVPHPGPLQHWQPENVNQAFTrPPPPYPGNIrSPVAPPLGPrYAVFPK	2407	2460	sp|Q8NEZ4-3|KMT2C_HUMAN Isoform 3 of Histone-lysine N-methyltransferase 2C OS=Homo sapiens GN=KMT2C	Q8NEZ4-3	KMT2C	90152.5	85508.7	85154.8	18376.9	20883.5	16420	16.4601	16.3838	16.3778	14.1656	14.3501	14.0032	15.2901	1.16999	1.0937	1.08771	-1.12448	-0.94001	-1.28692	-2.23427	2.73973e-05
QrLPFSAPPGSVVEASSNLR	2570	2589	sp|Q8NEZ4-3|KMT2C_HUMAN Isoform 3 of Histone-lysine N-methyltransferase 2C OS=Homo sapiens GN=KMT2C	Q8NEZ4-3	KMT2C	231558	254145	251770	96222.7	85150	87119.5	17.821	17.9553	17.9417	16.5541	16.3777	16.4107	17.1768	0.644251	0.778532	0.764986	-0.622672	-0.799043	-0.766053	-1.45851	2.95061e-05
GPPPGSANPPrLVSSYrLK	4203	4221	sp|Q8NEZ4-3|KMT2C_HUMAN Isoform 3 of Histone-lysine N-methyltransferase 2C OS=Homo sapiens GN=KMT2C	Q8NEZ4-3	KMT2C	643452	637236	664945	143557	117323	100519	19.2955	19.2815	19.3429	17.1313	16.8401	16.6171	18.0847	1.21076	1.19675	1.25816	-0.953458	-1.2446	-1.46761	-2.44377	8.30929e-05
INPGLEYrQHLLLrGPPPGSANPPR	4189	4213	sp|Q8NEZ4-3|KMT2C_HUMAN Isoform 3 of Histone-lysine N-methyltransferase 2C OS=Homo sapiens GN=KMT2C	Q8NEZ4-3	KMT2C	96088.3	97124.7	94106.7	61487	61298	66305.8	16.5521	16.5676	16.522	15.908	15.9036	16.0168	16.245	0.307069	0.322546	0.277005	-0.337011	-0.341453	-0.228157	-0.604414	0.00010519
QHLLLrGPPPGSANPPrLVSSYrLK	4197	4221	sp|Q8NEZ4-3|KMT2C_HUMAN Isoform 3 of Histone-lysine N-methyltransferase 2C OS=Homo sapiens GN=KMT2C	Q8NEZ4-3	KMT2C	387780	459294	443361	140769	120838	114090	18.5649	18.8091	18.7581	17.103	16.8827	16.7998	17.8196	0.745288	0.989465	0.938532	-0.716626	-0.936876	-1.01978	-1.78219	0.000108705
SPVAPPLGPrYAVFPK	2445	2460	sp|Q8NEZ4-3|KMT2C_HUMAN Isoform 3 of Histone-lysine N-methyltransferase 2C OS=Homo sapiens GN=KMT2C	Q8NEZ4-3	KMT2C	1.29224e+06	1.2193e+06	1.31529e+06	240869	204992	151065	20.3014	20.2176	20.3269	17.8779	17.6452	17.2048	18.929	1.37245	1.28863	1.39796	-1.0511	-1.28378	-1.72417	-2.70603	0.00017305
QLVGGSQAFYQrAPYPGSLPLQQQQQQLWQQQQATAATSMrFAMSARFPSTPGPELGR	2793	2850	sp|O14686-3|KMT2D_HUMAN Isoform 3 of Histone-lysine N-methyltransferase 2D OS=Homo sapiens GN=KMT2D	O14686-3	KMT2D	2183.78	2940.92	2376.05	395.963	457.085	454.221	11.0926	11.5221	11.2144	8.62922	8.83632	8.82725	10.0203	1.07231	1.50175	1.19405	-1.39108	-1.18398	-1.19305	-2.51207	6.43535e-05
QLQLQQQrMQLAQK	3723	3736	sp|O14686-3|KMT2D_HUMAN Isoform 3 of Histone-lysine N-methyltransferase 2D OS=Homo sapiens GN=KMT2D	O14686-3	KMT2D	2.61316e+06	3.7912e+06	2.94158e+06	205478	138172	110123	21.3174	21.8542	21.4882	17.6486	17.0761	16.7488	19.3555	1.96183	2.49868	2.13262	-1.70691	-2.27943	-2.60679	-4.39542	0.000138202
VPASPQSQSSSQSPLTPrPLSAEAFCPSPVTPRFQSPDPYSRPPSRPQSR	2414	2463	sp|O14686-3|KMT2D_HUMAN Isoform 3 of Histone-lysine N-methyltransferase 2D OS=Homo sapiens GN=KMT2D	O14686-3	KMT2D	15033.1	21822	16997.3	2080.89	2319.97	3840.07	13.8759	14.4135	14.053	11.023	11.1799	11.9069	12.742	1.13382	1.67147	1.31099	-1.71904	-1.56214	-0.835111	-2.74419	0.000954958
GLGPGGTPFPGQGPPQrPrFYPVSEDPHR	2890	2918	sp|O14686-3|KMT2D_HUMAN Isoform 3 of Histone-lysine N-methyltransferase 2D OS=Homo sapiens GN=KMT2D	O14686-3	KMT2D	46682.3	55187.7	60425.5	19558.3	26335.8	26792.1	15.5106	15.7521	15.8829	14.2555	14.6847	14.7095	15.1325	0.378042	0.619515	0.750326	-0.877054	-0.447807	-0.423022	-1.16526	0.00314046
QALGSPLAGISTrLPGPGEPVPGPAGPAQFIELrHNVQK	2851	2889	sp|O14686-3|KMT2D_HUMAN Isoform 3 of Histone-lysine N-methyltransferase 2D OS=Homo sapiens GN=KMT2D	O14686-3	KMT2D	7561.85	8126.83	9098.29	486.652	2925.11	2369.64	12.8845	12.9885	13.1514	8.92675	11.5143	11.2105	11.7793	1.10521	1.20917	1.37207	-2.85256	-0.265034	-0.568855	-2.45763	0.0400963
SLGSVQAPSYGARPVSSAASVYAGAGGSGSrISVSR	15	50	sp|P05783|K1C18_HUMAN Keratin; type I cytoskeletal 18 OS=Homo sapiens GN=KRT18 PE=1 SV=2	P05783	KRT18	19820.9	19007.1	13997.9	8399.39	4470.58	6287.97	14.2747	14.2143	13.7729	13.0361	12.1262	12.6184	13.3404	0.934304	0.87382	0.432489	-0.304365	-1.21419	-0.722057	-1.49374	0.00823051
QSSATSSFGGLGGGSVrFGPGVAFR	8	32	sp|P08727|K1C19_HUMAN Keratin; type I cytoskeletal 19 OS=Homo sapiens GN=KRT19 PE=1 SV=4	P08727	KRT19	313249	364430	329324	48674	47447.7	41798.5	18.2569	18.4753	18.3291	15.5709	15.5341	15.3512	16.9196	1.33737	1.5557	1.40957	-1.34871	-1.38553	-1.56841	-2.86843	6.72132e-06
QSSATSSFGGLGGGSVrFGPGVAFrAPSIHGGSGGR	8	43	sp|P08727|K1C19_HUMAN Keratin; type I cytoskeletal 19 OS=Homo sapiens GN=KRT19 PE=1 SV=4	P08727	KRT19	16895.8	15079.3	15097.4	3269.5	4641.18	5659.63	14.0444	13.8803	13.882	11.6749	12.1803	12.4665	13.0214	1.023	0.858901	0.860626	-1.34653	-0.841106	-0.554891	-1.82835	0.00153772
VSTSGPrAFSSR	40	51	sp|P05787-2|K2C8_HUMAN Isoform 2 of Keratin; type II cytoskeletal 8 OS=Homo sapiens GN=KRT8	P05787-2	KRT8	185740	208786	206257	18655.2	18625.4	20056.9	17.5029	17.6717	17.6541	14.1873	14.185	14.2918	15.9155	1.58746	1.7562	1.73862	-1.72817	-1.73047	-1.62365	-3.38819	7.67102e-07
ISSSSFSrVGSSNFR	61	75	sp|P05787-2|K2C8_HUMAN Isoform 2 of Keratin; type II cytoskeletal 8 OS=Homo sapiens GN=KRT8	P05787-2	KRT8	301641	361723	328423	36571.1	35776.1	39084.3	18.2025	18.4645	18.3252	15.1584	15.1267	15.2543	16.7553	1.4472	1.70926	1.56993	-1.59685	-1.62856	-1.50097	-3.15092	3.14145e-06
VSTSGPrAFSSrSYTSGPGSR	40	60	sp|P05787-2|K2C8_HUMAN Isoform 2 of Keratin; type II cytoskeletal 8 OS=Homo sapiens GN=KRT8	P05787-2	KRT8	378237	424976	398353	23739.3	32762	34264.1	18.5289	18.697	18.6037	14.535	14.9997	15.0644	16.7381	1.7908	1.95889	1.86556	-2.20314	-1.7384	-1.67372	-3.7435	2.74095e-05
VSTSGPrAFSSrSYTSGPGSrISSSSFSR	40	68	sp|P05787-2|K2C8_HUMAN Isoform 2 of Keratin; type II cytoskeletal 8 OS=Homo sapiens GN=KRT8	P05787-2	KRT8	70514.5	85326.1	76318.8	12951.9	16627.7	16497.4	16.1056	16.3807	16.2198	13.6609	14.0213	14.01	15.0664	1.03926	1.31433	1.15338	-1.40549	-1.04507	-1.05642	-2.33798	8.12122e-05
AFSSrSYTSGPGSrISSSSFSR	47	68	sp|P05787-2|K2C8_HUMAN Isoform 2 of Keratin; type II cytoskeletal 8 OS=Homo sapiens GN=KRT8	P05787-2	KRT8	20158.6	21450.2	19595.4	8770.23	11088.1	10399.5	14.2991	14.3887	14.2582	13.0984	13.4367	13.3442	13.8042	0.494879	0.584472	0.453996	-0.705831	-0.367511	-0.460005	-1.02223	0.000696415
VGSSNFrGGLGGGYGGASGMGGITAVTVNQSLLSPLVLEVDPNIQAVR	69	116	sp|P05787-2|K2C8_HUMAN Isoform 2 of Keratin; type II cytoskeletal 8 OS=Homo sapiens GN=KRT8	P05787-2	KRT8	35495.7	40643	39560.3	19015	28881.6	20464.7	15.1154	15.3107	15.2718	14.2148	14.8179	14.3208	14.8419	0.273454	0.46882	0.429866	-0.627052	-0.0240369	-0.521051	-0.781427	0.0160942
EIrYSLLPFANESGTSAAAEVNR	79	101	sp|Q9NRM7|LATS2_HUMAN Serine/threonine-protein kinase LATS2 OS=Homo sapiens GN=LATS2 PE=1 SV=2	Q9NRM7	LATS2	22675.4	26747.7	25013	1982.7	3247.14	4498.3	14.4688	14.7071	14.6104	10.9532	11.665	12.1352	13.09	1.37889	1.61717	1.52043	-2.1367	-1.425	-0.95479	-3.011	0.00100831
VrLPCQPLVPGPELRPSAAELK	427	448	sp|Q9UGP4|LIMD1_HUMAN LIM domain-containing protein 1 OS=Homo sapiens GN=LIMD1 PE=1 SV=1	Q9UGP4	LIMD1	81319.3	82814.5	77447.7	12622.7	12821.1	11657.8	16.3113	16.3376	16.2409	13.6237	13.6462	13.509	14.9448	1.36651	1.39279	1.29613	-1.32107	-1.29857	-1.4358	-2.70362	7.79791e-07
KSTLKPQPAPQAGPIPVAPIGTLKPQPQPVPASYTTASTSSrPTFNVQVK	177	226	sp|Q93052|LPP_HUMAN Lipoma-preferred partner OS=Homo sapiens GN=LPP PE=1 SV=1	Q93052	LPP	26560.3	31803.5	30460	3168.71	2554.16	3267.48	14.697	14.9569	14.8946	11.6297	11.3186	11.674	13.1951	1.50185	1.76176	1.6995	-1.56545	-1.8765	-1.52117	-3.30874	1.71923e-05
STLKPQPAPQAGPIPVAPIGTLKPQPQPVPASYTTASTSSrPTFNVQVK	178	226	sp|Q93052|LPP_HUMAN Lipoma-preferred partner OS=Homo sapiens GN=LPP PE=1 SV=1	Q93052	LPP	53491.8	56591.5	56316	2936.67	5232.4	3060.79	15.707	15.7883	15.7813	11.52	12.3533	11.5797	13.7882	1.91878	2.00005	1.99301	-2.26828	-1.43499	-2.20856	-3.94122	0.000127411
APAGGSLGrALMR	6	18	sp|Q9H089|LSG1_HUMAN Large subunit GTPase 1 homolog OS=Homo sapiens GN=LSG1 PE=1 SV=2	Q9H089	LSG1	939519	933926	953911	812188	846898	779007	19.8416	19.8329	19.8635	19.6315	19.6918	19.5713	19.7388	0.102801	0.0941875	0.124734	-0.107307	-0.0469318	-0.167485	-0.214482	0.00397158
RAPAGGSLGrALMR	5	18	sp|Q9H089|LSG1_HUMAN Large subunit GTPase 1 homolog OS=Homo sapiens GN=LSG1 PE=1 SV=2	Q9H089	LSG1	109456	110253	110199	119845	131229	124109	16.74	16.7505	16.7498	16.8708	17.0017	16.9212	16.839	-0.0990123	-0.0885453	-0.0892469	0.0318182	0.162734	0.0822518	0.184536	0.00851249
TSGELGPFNNGASYPLQAGQPrLTK	975	999	sp|Q96JK9|MAML3_HUMAN Mastermind-like protein 3 OS=Homo sapiens GN=MAML3 PE=1 SV=4	Q96JK9	MAML3	471841	584547	527627	33673.3	24906	14608.5	18.8479	19.157	19.0092	15.0393	14.6042	13.8345	16.7487	2.09926	2.40828	2.26048	-1.70937	-2.14448	-2.91417	-4.512	0.000241822
GPVGQALPrPQAPPrLQSLMGTVQQGAQSWQQR	934	966	sp|Q96JK9|MAML3_HUMAN Mastermind-like protein 3 OS=Homo sapiens GN=MAML3 PE=1 SV=4	Q96JK9	MAML3	43252.6	43592.4	49012.7	5336.62	3281.23	1726.07	15.4005	15.4118	15.5809	12.3817	11.68	10.7533	13.5347	1.86581	1.8771	2.04618	-1.15298	-1.85467	-2.78142	-3.85938	0.00124979
STArFTLNPNPTGVQNPHIER	66	86	sp|P45985-2|MP2K4_HUMAN Isoform 2 of Dual specificity mitogen-activated protein kinase kinase 4 OS=Homo sapiens GN=MAP2K4	P45985-2	MAP2K4	160771	172211	156472	38268.6	43624.3	42585.7	17.2946	17.3938	17.2555	15.2239	15.4128	15.3781	16.3265	0.968177	1.06735	0.929078	-1.10259	-0.913624	-0.948386	-1.9764	1.00039e-05
SKPQLArYLGGSMDLSTFDFR	45	65	sp|O95983|MBD3_HUMAN Methyl-CpG-binding domain protein 3 OS=Homo sapiens GN=MBD3 PE=1 SV=1	O95983	MBD3	73258.9	72549.9	75669.3	58482.2	62238.5	58509.8	16.1607	16.1467	16.2074	15.8357	15.9255	15.8364	16.0187	0.141976	0.127946	0.18868	-0.183031	-0.0932211	-0.182349	-0.305735	0.000948502
QGSIGLYTQNQPLPAGGPrVDPYrPVrLPMQK	1836	1867	sp|Q93074-2|MED12_HUMAN Isoform 2 of Mediator of RNA polymerase II transcription subunit 12 OS=Homo sapiens GN=MED12	Q93074-2	MED12	382089	414591	412533	80683.4	86016.6	80236.2	18.5436	18.6613	18.6542	16.3	16.3923	16.292	17.4739	1.06967	1.18744	1.18027	-1.1739	-1.08156	-1.18192	-2.29158	1.34476e-06
TSVYrQQQPAVPQGQrLrQQLQAK	1895	1918	sp|Q93074-2|MED12_HUMAN Isoform 2 of Mediator of RNA polymerase II transcription subunit 12 OS=Homo sapiens GN=MED12	Q93074-2	MED12	556553	619206	586546	41382	35240.3	30613.6	19.0862	19.2401	19.1619	15.3367	15.1049	14.9019	17.1386	1.94755	2.10145	2.02328	-1.80189	-2.03367	-2.23672	-4.04819	6.99121e-06
LrQQLQAK	1911	1918	sp|Q93074-2|MED12_HUMAN Isoform 2 of Mediator of RNA polymerase II transcription subunit 12 OS=Homo sapiens GN=MED12	Q93074-2	MED12	1.38899e+06	1.55271e+06	1.44828e+06	139069	113902	104886	20.4056	20.5664	20.4659	17.0854	16.7974	16.6785	18.6665	1.73907	1.89982	1.79937	-1.58109	-1.8691	-1.98807	-3.62551	9.71184e-06
QGSIGLYTQNQPLPAGGPrVDPYrPVRLPMQK	1836	1867	sp|Q93074-2|MED12_HUMAN Isoform 2 of Mediator of RNA polymerase II transcription subunit 12 OS=Homo sapiens GN=MED12	Q93074-2	MED12	277003	319125	296423	74141.4	69935	63847.9	18.0795	18.2838	18.1773	16.178	16.0937	15.9624	17.1291	0.950432	1.15465	1.04819	-0.95112	-1.03539	-1.16676	-2.10218	1.67022e-05
QGSIGLYTQNQPLPAGGPRVDPYrPVRLPMQK	1836	1867	sp|Q93074-2|MED12_HUMAN Isoform 2 of Mediator of RNA polymerase II transcription subunit 12 OS=Homo sapiens GN=MED12	Q93074-2	MED12	28567.8	37100.3	34145.3	9928.59	11329.2	10083.6	14.8021	15.1791	15.0594	13.2774	13.4678	13.2997	14.1809	0.621184	0.998227	0.878483	-0.903543	-0.713158	-0.881192	-1.66526	0.000191868
AGPrLLLIPVQQGSPTLrPVSNTQLQGHrMVLQPVR	1758	1793	sp|Q8IWI9-4|MGAP_HUMAN Isoform 4 of MAX gene-associated protein OS=Homo sapiens GN=MGA	Q8IWI9-4	MGA	88944	87161.5	85966.3	47101.8	55729.2	47096.1	16.4406	16.4114	16.3915	15.5235	15.7661	15.5233	16.0094	0.4312	0.401994	0.382075	-0.485916	-0.243263	-0.48609	-0.810179	0.000593321
AGPrLLLIPVQQGSPTLRPVSNTQLQGHrMVLQPVR	1758	1793	sp|Q8IWI9-4|MGAP_HUMAN Isoform 4 of MAX gene-associated protein OS=Homo sapiens GN=MGA	Q8IWI9-4	MGA	22342.3	23416.6	21971.3	13646.9	15698.6	13130	14.4475	14.5152	14.4233	13.7363	13.9384	13.6806	14.1235	0.323944	0.391696	0.299784	-0.387262	-0.185195	-0.442965	-0.676949	0.00123003
DLPLHPrGFLPGHAPFrPLGSLGPrEYFIPGTrLPPPTHGPQEYPPPPAVR	1827	1877	sp|Q5JRA6|MIA3_HUMAN Melanoma inhibitory activity protein 3 OS=Homo sapiens GN=MIA3 PE=1 SV=1	Q5JRA6	MIA3	510372	507503	505399	156280	179754	154546	18.9612	18.9531	18.9471	17.2538	17.4557	17.2377	18.1347	0.826454	0.81832	0.812325	-0.880966	-0.679074	-0.897059	-1.63807	2.00531e-05
RGPLSQNGSFGPSPVSGGECSPPLTVEPPVrPLSATLNR	1658	1696	sp|Q5JRA6|MIA3_HUMAN Melanoma inhibitory activity protein 3 OS=Homo sapiens GN=MIA3 PE=1 SV=1	Q5JRA6	MIA3	22197.3	24114.1	27636.6	4877.66	3651.03	3807.68	14.4381	14.5576	14.7543	12.252	11.8341	11.8947	13.2885	1.14964	1.26914	1.46583	-1.03648	-1.45437	-1.39376	-2.58974	8.45431e-05
EYFIPGTrLPPPTHGPQEYPPPPAVR	1852	1877	sp|Q5JRA6|MIA3_HUMAN Melanoma inhibitory activity protein 3 OS=Homo sapiens GN=MIA3 PE=1 SV=1	Q5JRA6	MIA3	228231	232415	221478	90963.2	114875	108220	17.8001	17.8263	17.7568	16.473	16.8097	16.7236	17.2316	0.568533	0.594746	0.525207	-0.758604	-0.421891	-0.507991	-1.12566	0.000398261
GPPPFPGVPLMSTPMGGPVPPPIrYGPPPQLCGPFGPrPLPPPFGPGMrPPLGLREFAPGVPPGrR	1761	1826	sp|Q5JRA6|MIA3_HUMAN Melanoma inhibitory activity protein 3 OS=Homo sapiens GN=MIA3 PE=1 SV=1	Q5JRA6	MIA3	6386.01	6891.6	7148.28	387.16	1167.17	1367.15	12.6407	12.7506	12.8034	8.59679	10.1888	10.417	11.2329	1.40783	1.51775	1.57051	-2.63609	-1.04408	-0.81592	-2.99739	0.00643892
APDEPQQAQVPHVWGWEVAGAPALrLQK	513	540	sp|Q8IVT2|MISP_HUMAN Mitotic interactor and substrate of PLK1 OS=Homo sapiens GN=MISP PE=1 SV=1	Q8IVT2	MISP	215517	213279	217205	26445.9	30047.4	29463.3	17.7174	17.7024	17.7287	14.6908	14.875	14.8466	16.2601	1.4573	1.44224	1.46855	-1.56939	-1.38519	-1.41351	-2.91206	9.26872e-07
VTrYPILGIPQAHR	4	17	sp|Q8IVT2|MISP_HUMAN Mitotic interactor and substrate of PLK1 OS=Homo sapiens GN=MISP PE=1 SV=1	Q8IVT2	MISP	1.02461e+06	1.13062e+06	1.09195e+06	326593	318221	295148	19.9666	20.1087	20.0585	18.3171	18.2797	18.1711	19.1503	0.816366	0.958403	0.908197	-0.83315	-0.870615	-0.979202	-1.78864	7.73999e-06
AVCSTPLSSSLLGPPGTSALPrLSR	569	593	sp|P55198|AF17_HUMAN Protein AF-17 OS=Homo sapiens GN=MLLT6 PE=1 SV=2	P55198	MLLT6	60305.4	64636.9	61413.1	5533.82	6118.61	8121.49	15.88	15.9801	15.9063	12.4341	12.579	12.9875	14.2945	1.58552	1.68559	1.61177	-1.86042	-1.7155	-1.30695	-3.25525	4.22053e-05
NSCPGPLDSSAFLSSDFLLPEDPKPrLPPPPVPPPLLHYPPPAK	360	403	sp|Q9NP71|MLXPL_HUMAN Carbohydrate-responsive element-binding protein OS=Homo sapiens GN=MLXIPL PE=1 SV=1	Q9NP71	MLXIPL	11839.7	11146.2	11020.1	2086.35	2335.51	439.753	13.5313	13.4443	13.4279	11.0268	11.1895	8.78055	11.9	1.63129	1.54422	1.5278	-0.873287	-0.71053	-3.1195	-3.13554	0.0157266
VrPVLNLPGPGPALPrALER	39	58	sp|Q96FF7|YS003_HUMAN Uncharacterized protein LOC113230 OS=Homo sapiens PE=2 SV=4	Q96FF7	NA	87076.4	92615.6	96150.1	19206.4	16377.3	17065.3	16.41	16.499	16.553	14.2293	13.9994	14.0588	15.2916	1.11842	1.20739	1.26143	-1.06228	-1.29216	-1.23279	-2.39149	7.65692e-06
VrPVLNLPGPGPALPR	39	54	sp|Q96FF7|YS003_HUMAN Uncharacterized protein LOC113230 OS=Homo sapiens PE=2 SV=4	Q96FF7	NA	1.09323e+06	1.31792e+06	1.12697e+06	246287	254279	231860	20.0602	20.3298	20.104	17.91	17.9561	17.8229	19.0305	1.02967	1.29934	1.07353	-1.12051	-1.07444	-1.2076	-2.26836	1.62106e-05
RPPTPGPDTSVSGPrLTLALAPGPPPPPSR	349	378	sp|Q9H6K5|YS027_HUMAN Putative uncharacterized protein FLJ22184 OS=Homo sapiens PE=2 SV=1	Q9H6K5	NA	33516.9	30968.2	27315.2	7435.17	8018.81	9598.45	15.0326	14.9185	14.7374	12.8601	12.9692	13.2286	13.9577	1.07486	0.960762	0.779677	-1.09759	-0.988565	-0.729151	-1.87687	0.000174179
FFEAAAGSGSSAGAGDGAGPQrLPEPGGRPR	102	132	sp|Q96FF7|YS003_HUMAN Uncharacterized protein LOC113230 OS=Homo sapiens PE=2 SV=4	Q96FF7	NA	27027.9	28332.4	27224.3	11818.5	12003.9	16252.7	14.7222	14.7902	14.7326	13.5288	13.5512	13.9884	14.2189	0.503278	0.571285	0.513723	-0.690123	-0.667672	-0.23049	-1.05886	0.00218297
QLrMQLQQrLQGQQFLNQSR	1169	1188	sp|Q9Y6Q9|NCOA3_HUMAN Nuclear receptor coactivator 3 OS=Homo sapiens GN=NCOA3 PE=1 SV=1	Q9Y6Q9	NCOA3	621789	708311	682239	120786	88883	89266.8	19.2461	19.434	19.3799	16.8821	16.4396	16.4458	17.9713	1.27481	1.46276	1.40866	-1.08917	-1.53164	-1.52542	-2.76415	6.07519e-05
QLrMQLQQR	1169	1177	sp|Q9Y6Q9|NCOA3_HUMAN Nuclear receptor coactivator 3 OS=Homo sapiens GN=NCOA3 PE=1 SV=1	Q9Y6Q9	NCOA3	716299	692959	708030	171377	136366	124123	19.4502	19.4024	19.4335	17.3868	17.0571	16.9214	18.2752	1.17497	1.12718	1.15822	-0.888424	-1.21811	-1.35383	-2.30691	7.69697e-05
LQGQQFLNQSrQALELK	1178	1194	sp|Q9Y6Q9|NCOA3_HUMAN Nuclear receptor coactivator 3 OS=Homo sapiens GN=NCOA3 PE=1 SV=1	Q9Y6Q9	NCOA3	237406	278440	235091	65201.2	72183.4	55869.2	17.857	18.087	17.8429	15.9926	16.1394	15.7698	16.9481	0.908892	1.1389	0.894754	-0.955492	-0.808722	-1.17834	-1.9617	0.000124606
MQLQQrLQGQQFLNQSrQALELK	1172	1194	sp|Q9Y6Q9|NCOA3_HUMAN Nuclear receptor coactivator 3 OS=Homo sapiens GN=NCOA3 PE=1 SV=1	Q9Y6Q9	NCOA3	97683.4	134448	81186.8	10085.3	10139.7	7919.75	16.5758	17.0367	16.309	13.3	13.3077	12.9512	14.9134	1.66242	2.12328	1.39556	-1.61343	-1.60567	-1.96216	-3.45417	0.000141992
QLrMQLQQrLQGQQFLNQSrQALELK	1169	1194	sp|Q9Y6Q9|NCOA3_HUMAN Nuclear receptor coactivator 3 OS=Homo sapiens GN=NCOA3 PE=1 SV=1	Q9Y6Q9	NCOA3	2.36672e+06	4.39438e+06	2.86462e+06	250434	216787	145252	21.1745	22.0672	21.4499	17.9341	17.7259	17.1482	19.5833	1.59116	2.48393	1.86661	-1.64923	-1.85738	-2.4351	-3.96114	0.000360972
LNASIAGLFPPQINIPLPPrPNLNR	1244	1268	sp|Q14686|NCOA6_HUMAN Nuclear receptor coactivator 6 OS=Homo sapiens GN=NCOA6 PE=1 SV=3	Q14686	NCOA6	196005	213274	209621	37372	39498.2	38745.7	17.5805	17.7024	17.6774	15.1897	15.2695	15.2417	16.4435	1.137	1.25881	1.23389	-1.25387	-1.17404	-1.20179	-2.4198	6.49058e-07
GIPLDAAAAYYLPrHLAPNPTYPHLYPPYLIrGYPDTAALENR	1648	1690	sp|Q9Y618|NCOR2_HUMAN Nuclear receptor corepressor 2 OS=Homo sapiens GN=NCOR2 PE=1 SV=2	Q9Y618	NCOR2	13710.8	14240.3	13335.1	4715.27	5424.96	5707.02	13.743	13.7977	13.7029	12.2031	12.4054	12.4785	13.0551	0.687909	0.742576	0.647828	-0.851993	-0.649722	-0.576597	-1.38554	9.01263e-05
LGrLLGIFEQNQDRKHR	77	93	sp|Q9NZJ9-2|NUDT4_HUMAN Isoform 2 of Diphosphoinositol polyphosphate phosphohydrolase 2 OS=Homo sapiens GN=NUDT4	Q9NZJ9-2	NUDT4	17120.6	19014.8	20700.6	13343.8	15282.2	12244.6	14.0634	14.2148	14.3374	13.7039	13.8996	13.5799	13.9665	0.0969491	0.248341	0.370887	-0.262609	-0.0669339	-0.386634	-0.477452	0.0174432
VANTSTQTMGPrPAAAAAAATPAVR	482	506	sp|P11940|PABP1_HUMAN Polyadenylate-binding protein 1 OS=Homo sapiens GN=PABPC1 PE=1 SV=2	P11940	PABPC1	13397.1	13095.3	12325.6	6966.03	5686.9	4848.96	13.7096	13.6768	13.5894	12.7661	12.4734	12.2435	13.0765	0.633174	0.600298	0.512904	-0.310341	-0.603034	-0.833001	-1.16425	0.00169941
GLPTTTQrVGVPTAVQNLAPrAAVAAAAPrAVAPYK	476	511	sp|Q13310-2|PABP4_HUMAN Isoform 2 of Polyadenylate-binding protein 4 OS=Homo sapiens GN=PABPC4	Q13310-2	PABPC4	487750	350264	511354	67838.5	60656.8	45100.5	18.8958	18.4181	18.964	16.0498	15.8884	15.4609	17.2795	1.6163	1.1386	1.68448	-1.22966	-1.3911	-1.81862	-2.95959	0.00027232
VGVPTAVQNLAPrAAVAAAAPrAVAPYK	484	511	sp|Q13310-2|PABP4_HUMAN Isoform 2 of Polyadenylate-binding protein 4 OS=Homo sapiens GN=PABPC4	Q13310-2	PABPC4	1.61772e+06	1.21763e+06	1.65112e+06	153329	106285	59062.3	20.6255	20.2156	20.655	17.2263	16.6976	15.85	18.545	2.08053	1.67065	2.11002	-1.31872	-1.84742	-2.69505	-3.90746	0.000778716
LAMDFGGAGAAQQGLTDSCQSGGVPTAVQNLAPrAAVAAAAPrAVAPYK	476	524	sp|Q13310|PABP4_HUMAN Polyadenylate-binding protein 4 OS=Homo sapiens GN=PABPC4 PE=1 SV=1	Q13310	PABPC4	458732	456261	455272	23629.2	26332.1	17968.8	18.8073	18.7995	18.7964	14.5283	14.6845	14.1332	16.6249	2.18243	2.17464	2.1715	-2.09658	-1.94033	-2.49166	-4.35238	1.20073e-05
QMAVPSFTQQILCPKPVHVrPPMPPrYPAPYGER	198	231	sp|Q86TB9|PATL1_HUMAN Protein PAT1 homolog 1 OS=Homo sapiens GN=PATL1 PE=1 SV=2	Q86TB9	PATL1	79789.6	86349.9	88204.5	14568.8	10669.4	8590.32	16.2839	16.3979	16.4286	13.8306	13.3812	13.0685	14.8984	1.38547	1.49946	1.53012	-1.06785	-1.51726	-1.82995	-2.94337	0.000198898
QVTITGSAASISLAQYLINAr	326	346	sp|Q15365|PCBP1_HUMAN Poly(rC)-binding protein 1 OS=Homo sapiens GN=PCBP1 PE=1 SV=2	Q15365	PCBP1	9568.77	8287	10661.6	4649.56	7139.07	4374.06	13.2241	13.0166	13.3801	12.1829	12.8015	12.0948	12.7833	0.440777	0.233293	0.596795	-0.600463	0.018179	-0.688582	-0.847244	0.0262045
GQPVGGLrFEGPHGQPVGGLrFDNPR	883	908	sp|O94913|PCF11_HUMAN Pre-mRNA cleavage complex 2 protein Pcf11 OS=Homo sapiens GN=PCF11 PE=1 SV=3	O94913	PCF11	171537	194094	189747	84428.9	83467.3	85151	17.3882	17.5664	17.5337	16.3654	16.3489	16.3777	16.9301	0.458093	0.636336	0.603652	-0.564614	-0.581139	-0.552328	-1.13205	3.3913e-05
FDGQPGQPSLLPrFDGLHGQPGPrFER	1039	1065	sp|O94913|PCF11_HUMAN Pre-mRNA cleavage complex 2 protein Pcf11 OS=Homo sapiens GN=PCF11 PE=1 SV=3	O94913	PCF11	479243	559107	505394	112093	137656	124272	18.8704	19.0928	18.9471	16.7743	17.0707	16.9231	17.9464	0.923997	1.14636	1.00065	-1.17206	-0.875693	-1.02326	-2.04734	4.49056e-05
TPGQPGPQrFDGPPGQQVQPrFDGVPQrFDGPQHQQASR	1066	1104	sp|O94913|PCF11_HUMAN Pre-mRNA cleavage complex 2 protein Pcf11 OS=Homo sapiens GN=PCF11 PE=1 SV=3	O94913	PCF11	92227.2	104997	98025.3	40141.9	30518.8	31062.8	16.4929	16.68	16.5809	15.2928	14.8974	14.9229	15.8111	0.681756	0.868834	0.769719	-0.518325	-0.913738	-0.888246	-1.54687	0.000368141
FDGSPGQMGGGGPLrFEGPQGQLGGGCPLrFEGPPGPVGTPLrFEGPIGQAGGGGFR	791	847	sp|O94913|PCF11_HUMAN Pre-mRNA cleavage complex 2 protein Pcf11 OS=Homo sapiens GN=PCF11 PE=1 SV=3	O94913	PCF11	93450.3	87199.8	98177.2	5791.29	8473.63	3455.5	16.5119	16.412	16.5831	12.4997	13.0488	11.7547	14.4684	2.04355	1.94368	2.11474	-1.96869	-1.4196	-2.71368	-4.06798	0.000423818
FEGGHGPSGAAIrFDGPHGQPGGGIrFEGPLLQQGVGMrFEGPHGQSVAGLR	917	968	sp|O94913|PCF11_HUMAN Pre-mRNA cleavage complex 2 protein Pcf11 OS=Homo sapiens GN=PCF11 PE=1 SV=3	O94913	PCF11	10513.6	11259.2	10477.3	3541.04	4916.98	4361.05	13.36	13.4588	13.355	11.79	12.2636	12.0905	12.7196	0.640349	0.739194	0.635353	-0.929666	-0.456066	-0.629165	-1.34326	0.000704704
FEGQHNQLGGNLrFEGPHGQPGVGIrFEGPLVQQGGGMrFEGPSVPGGGLR	969	1019	sp|O94913|PCF11_HUMAN Pre-mRNA cleavage complex 2 protein Pcf11 OS=Homo sapiens GN=PCF11 PE=1 SV=3	O94913	PCF11	103345	104227	107213	36971.7	47308.8	30592.1	16.6571	16.6694	16.7101	15.1741	15.5298	14.9009	15.9402	0.716876	0.729132	0.769885	-0.766104	-0.41042	-1.03937	-1.47726	0.0012735
FEGSPGLrFEGSPGGLrFEGPGGQPVGGLrFEGHR	848	882	sp|O94913|PCF11_HUMAN Pre-mRNA cleavage complex 2 protein Pcf11 OS=Homo sapiens GN=PCF11 PE=1 SV=3	O94913	PCF11	44273.2	52390.9	39005.7	25496.6	26255.3	21749	15.4341	15.677	15.2514	14.638	14.6803	14.4087	15.0149	0.419218	0.6621	0.236468	-0.376913	-0.334606	-0.606268	-0.878524	0.0041791
FEGPQGQLGGGCPLrFEGPPGPVGTPLrFEGPIGQAGGGGFR	806	847	sp|O94913|PCF11_HUMAN Pre-mRNA cleavage complex 2 protein Pcf11 OS=Homo sapiens GN=PCF11 PE=1 SV=3	O94913	PCF11	5534.13	5386.07	5621.47	1804.09	459.354	1526.95	12.4341	12.395	12.4567	10.8171	8.84346	10.5764	11.2538	1.18033	1.14121	1.20292	-0.436753	-2.41035	-0.677367	-2.34964	0.0194682
ASAPAADPPrYTFAPSVSLNK	94	114	sp|Q9NR12|PDLI7_HUMAN PDZ and LIM domain protein 7 OS=Homo sapiens GN=PDLIM7 PE=1 SV=1	Q9NR12	PDLIM7	1.38064e+06	1.4559e+06	1.34318e+06	62825.4	43834	38053	20.3969	20.4735	20.3572	15.9391	15.4198	15.2157	17.967	2.42988	2.50645	2.39019	-2.02796	-2.54726	-2.7513	-4.88435	2.34989e-05
LHPQLHrAPIR	626	636	sp|P29590-13|PML_HUMAN Isoform PML-13 of Protein PML OS=Homo sapiens GN=PML	P29590-13	PML	62222.6	60791.8	66168.8	121783	131496	146404	15.9252	15.8916	16.0139	16.894	17.0047	17.1596	16.4815	-0.556319	-0.589879	-0.467605	0.412484	0.52319	0.67813	1.07587	0.000226816
SQGAQPQQVTLrLALR	588	603	sp|P29590-2|PML_HUMAN Isoform PML-5 of Protein PML OS=Homo sapiens GN=PML	P29590-2	PML	49938.9	54550.1	58520.5	11645.7	12861.6	17076.6	15.6079	15.7353	15.8367	13.5075	13.6508	14.0597	14.733	0.874902	1.00232	1.10368	-1.22547	-1.08219	-0.67324	-1.98727	0.00036796
GrGSLLLR	55	62	sp|Q9H307|PININ_HUMAN Pinin OS=Homo sapiens GN=PNN PE=1 SV=4	Q9H307	PNN	217264	213799	243074	560033	491836	438210	17.7291	17.7059	17.891	19.0952	18.9078	18.7413	18.345	-0.615955	-0.639148	-0.454004	0.750111	0.562776	0.39622	1.1394	0.000635992
LLALSGPGGGrGrGSLLLR	44	62	sp|Q9H307|PININ_HUMAN Pinin OS=Homo sapiens GN=PNN PE=1 SV=4	Q9H307	PNN	723543	692074	743844	958745	799323	790478	19.4647	19.4006	19.5046	19.8708	19.6084	19.5924	19.5736	-0.108864	-0.173017	-0.0689421	0.297205	0.0348354	0.0187821	0.233882	0.069948
QPQPAQNVLAAPrLR	33	47	sp|Q6EEV4|GL1AD_HUMAN DNA-directed RNA polymerase II subunit GRINL1A; isoforms 4/5 OS=Homo sapiens GN=POLR2M PE=1 SV=1	Q6EEV4	POLR2M	131769	137762	134528	39133	46076.8	41836.2	17.0077	17.0718	17.0375	15.2561	15.4918	15.3525	16.2029	0.804763	0.86893	0.834656	-0.946789	-0.711136	-0.850425	-1.67223	1.91261e-05
APESPPSADPALVAGPAEEAECPPPRQPQPAQNVLAAPrLR	7	47	sp|Q6EEV4|GL1AD_HUMAN DNA-directed RNA polymerase II subunit GRINL1A; isoforms 4/5 OS=Homo sapiens GN=POLR2M PE=1 SV=1	Q6EEV4	POLR2M	7898.42	8358.13	8313.39	2488.79	3024.17	3723.41	12.9473	13.029	13.0212	11.2812	11.5623	11.8624	12.2839	0.663432	0.745048	0.737305	-1.00269	-0.721593	-0.421507	-1.43052	0.00108705
DCGTLPNrFVITPR	216	229	sp|Q96HA1|P121A_HUMAN Nuclear envelope pore membrane protein POM 121 OS=Homo sapiens GN=POM121 PE=1 SV=2	Q96HA1	POM121	836906	871002	828527	745132	695856	675636	19.6747	19.7323	19.6602	19.5071	19.4084	19.3659	19.5581	0.116596	0.174206	0.102078	-0.050975	-0.149682	-0.192223	-0.26192	0.00519104
GMQHFPPGPGGPMPGPHGGPGGPVGPrLLGPPPPPR	639	674	sp|Q96QC0|PP1RA_HUMAN Serine/threonine-protein phosphatase 1 regulatory subunit 10 OS=Homo sapiens GN=PPP1R10 PE=1 SV=1	Q96QC0	PPP1R10	1.54699e+06	1.60424e+06	1.60527e+06	646726	653965	653839	20.561	20.6135	20.6144	19.3028	19.3189	19.3186	19.9549	0.606183	0.658608	0.659534	-0.652054	-0.635997	-0.636275	-1.28288	2.5425e-07
AMLPGSPLFTrAPPPK	390	405	sp|Q8WUF5|IASPP_HUMAN RelA-associated inhibitor OS=Homo sapiens GN=PPP1R13L PE=1 SV=4	Q8WUF5	PPP1R13L	1.01883e+06	1.03351e+06	1.05018e+06	77036.6	89820.8	85915.1	19.9585	19.9791	20.0022	16.2333	16.4548	16.3906	18.1697	1.78874	1.80938	1.83247	-1.93648	-1.71498	-1.77912	-3.62039	7.0238e-07
ATSPrPrAFDGAGSSLGrAPSPrPGPGPLrQQGPPTPFDFLGR	138	180	sp|Q8WUF5|IASPP_HUMAN RelA-associated inhibitor OS=Homo sapiens GN=PPP1R13L PE=1 SV=4	Q8WUF5	PPP1R13L	130362	141066	142443	20429.3	24089.8	22199.3	16.9922	17.106	17.12	14.3184	14.5561	14.4382	15.7552	1.23701	1.35086	1.36487	-1.4368	-1.19902	-1.31692	-2.63516	4.98816e-06
LQNAFWEHGASrAMLPGSPLFTrAPPPK	378	405	sp|Q8WUF5|IASPP_HUMAN RelA-associated inhibitor OS=Homo sapiens GN=PPP1R13L PE=1 SV=4	Q8WUF5	PPP1R13L	48286.2	51523.4	53667.3	10048.3	11822.2	11176.3	15.5593	15.6529	15.7118	13.2947	13.5292	13.4482	14.5327	1.02665	1.12027	1.17908	-1.23801	-1.00347	-1.08452	-2.21733	1.10423e-05
GRPSSPrTPLYLQPDAYGSLDR	116	137	sp|Q8WUF5|IASPP_HUMAN RelA-associated inhibitor OS=Homo sapiens GN=PPP1R13L PE=1 SV=4	Q8WUF5	PPP1R13L	85780.3	78859.1	85166.7	28074.1	34534.1	33270.1	16.3884	16.267	16.378	14.777	15.0757	15.0219	15.6513	0.73703	0.615661	0.726672	-0.874376	-0.575596	-0.629392	-1.38624	0.000155866
ErDQLYYECYSDVSVHEEMIADR	42	64	sp|Q96LA8|ANM6_HUMAN Protein arginine N-methyltransferase 6 OS=Homo sapiens GN=PRMT6 PE=1 SV=1	Q96LA8	PRMT6	419913	433475	442731	371248	400842	409758	18.6797	18.7256	18.7561	18.502	18.6127	18.6444	18.6534	0.0263135	0.072172	0.102655	-0.151393	-0.0407427	-0.00900518	-0.134094	0.0506746
APrFPSNIIVTNGAAR	250	265	sp|Q86WR7|PRSR2_HUMAN Proline and serine-rich protein 2 OS=Homo sapiens GN=PROSER2 PE=1 SV=2	Q86WR7	PROSER2	79519.2	81116.6	82031.6	22579.5	21740.5	27136.4	16.279	16.3077	16.3239	14.4627	14.4081	14.7279	15.4182	0.860785	0.88948	0.905662	-0.955502	-1.01013	-0.69029	-1.77062	5.89315e-05
rPFGISALIVGFDDDGISR	133	151	sp|Q8TAA3|PSA7L_HUMAN Proteasome subunit alpha type-7-like OS=Homo sapiens GN=PSMA8 PE=1 SV=3	Q8TAA3	PSMA8	38461.9	39833.1	44339.5	12827.1	13569.9	14683	15.2311	15.2817	15.4363	13.6469	13.7281	13.8419	14.5277	0.703474	0.754012	0.908635	-0.88076	-0.79955	-0.685813	-1.57741	4.66732e-05
RPPPEHFrRPPPEHFR	733	748	sp|Q8IXT5|RB12B_HUMAN RNA-binding protein 12B OS=Homo sapiens GN=RBM12B PE=1 SV=2	Q8IXT5	RBM12B	99426.4	104782	105736	62208.6	76931.8	75574.1	16.6013	16.677	16.6901	15.9248	16.2313	16.2056	16.3884	0.212974	0.288664	0.301742	-0.463542	-0.157075	-0.182763	-0.535586	0.00628918
LQLGTPPPLLAArLVPPR	443	460	sp|Q9P2N5|RBM27_HUMAN RNA-binding protein 27 OS=Homo sapiens GN=RBM27 PE=1 SV=2	Q9P2N5	RBM27	572925	636405	604920	92407.6	93931.4	85433.2	19.128	19.2796	19.2064	16.4957	16.5193	16.3825	17.8353	1.29274	1.44433	1.37113	-1.33953	-1.31593	-1.45274	-2.7388	1.45409e-06
DQPGTSAVPNLASVGTrLPPPLPQNLLYTVSER	395	427	sp|Q9P2N5|RBM27_HUMAN RNA-binding protein 27 OS=Homo sapiens GN=RBM27 PE=1 SV=2	Q9P2N5	RBM27	124331	116817	120504	6024.73	5636	3647.19	16.9238	16.8339	16.8787	12.5567	12.4605	11.8326	14.581	2.3428	2.25287	2.2977	-2.02434	-2.12057	-2.74845	-4.59558	3.60865e-05
DQPGTSAVPNLASVGTrLPPPLPQNLLYTVSErQPMYSR	395	433	sp|Q9P2N5|RBM27_HUMAN RNA-binding protein 27 OS=Homo sapiens GN=RBM27 PE=1 SV=2	Q9P2N5	RBM27	34240	41111.5	36024	2953.13	3807.1	4321.28	15.0634	15.3273	15.1367	11.528	11.8945	12.0772	13.5045	1.55888	1.82274	1.63216	-1.97648	-1.61003	-1.42727	-3.34252	4.90693e-05
QLESLWSDSPAPPGPQAGPPSRPPrYSSSSIPEPFGSR	434	460	sp|Q9P2N5|RBM27_HUMAN RNA-binding protein 27 OS=Homo sapiens GN=RBM27 PE=1 SV=2	Q9P2N5	RBM27	12156.3	13217.9	11676.5	2207.19	1063.05	2512.53	13.5694	13.6902	13.5113	11.108	10.054	11.2949	12.2046	1.36478	1.48556	1.30668	-1.09665	-2.15065	-0.90972	-2.77135	0.00206903
GGrGrGSLNHMVVDHRPK	959	976	sp|Q9P2N5|RBM27_HUMAN RNA-binding protein 27 OS=Homo sapiens GN=RBM27 PE=1 SV=2	Q9P2N5	RBM27	111885	109616	115942	136145	151100	138364	16.7717	16.7421	16.823	17.0548	17.2051	17.0781	16.9458	-0.174151	-0.203708	-0.122764	0.108978	0.259338	0.132307	0.333749	0.00310806
SYSrGGGDQGYGSGR	102	116	sp|P98179|RBM3_HUMAN Putative RNA-binding protein 3 OS=Homo sapiens GN=RBM3 PE=1 SV=1	P98179	RBM3	14111.2	8592.66	16336.5	10576.4	7724.19	12728.4	13.7846	13.0689	13.9958	13.3686	12.9152	13.6358	13.4615	0.323097	-0.392569	0.534357	-0.0928973	-0.54629	0.174301	-0.309924	0.426605
GTVVTPVQVPLLPVPSQPrPAVGPQrFPGPPEFPQHTPGPVPNSFSQPPrLPLQDQWrAPPPPQDR	393	458	sp|Q96EV2|RBM33_HUMAN RNA-binding protein 33 OS=Homo sapiens GN=RBM33 PE=1 SV=3	Q96EV2	RBM33	22282.1	24644.9	27030.4	2726.77	2191.68	2489.54	14.4436	14.589	14.7223	11.413	11.0978	11.2817	12.9246	1.51904	1.66444	1.79774	-1.51158	-1.82674	-1.6429	-3.32081	1.07545e-05
APGPrGSYLGGYSAGrGIYSR	390	410	sp|A0AV96|RBM47_HUMAN RNA-binding protein 47 OS=Homo sapiens GN=RBM47 PE=1 SV=2	A0AV96	RBM47	763483	811029	777206	993246	993815	827017	19.5422	19.6294	19.5679	19.9218	19.9226	19.6576	19.7069	-0.164687	-0.0775282	-0.138984	0.214869	0.215696	-0.0493652	0.254133	0.0506157
APGPrGSYLGGYSAGR	390	405	sp|A0AV96|RBM47_HUMAN RNA-binding protein 47 OS=Homo sapiens GN=RBM47 PE=1 SV=2	A0AV96	RBM47	3.29117e+06	2.69219e+06	3.14417e+06	2.43208e+06	2.81667e+06	2.69661e+06	21.6502	21.3603	21.5842	21.2138	21.4256	21.3627	21.4328	0.217371	-0.072452	0.151448	-0.219043	-0.0072407	-0.0700835	-0.197578	0.140979
FLQPrLAPNQPPPPLIrPALAAPR	475	498	sp|Q8IZ40|RCOR2_HUMAN REST corepressor 2 OS=Homo sapiens GN=RCOR2 PE=1 SV=2	Q8IZ40	RCOR2	1.33783e+06	1.28696e+06	1.25581e+06	182965	139752	119060	20.3515	20.2955	20.2602	17.4812	17.0925	16.8613	18.7237	1.62775	1.57183	1.53649	-1.2425	-1.63119	-1.86238	-3.15738	6.59345e-05
FLQPrLAPNQPPPPLIrPALAAPRHSARPGPQPPPTLIGTPLEPPAPSL	475	523	sp|Q8IZ40|RCOR2_HUMAN REST corepressor 2 OS=Homo sapiens GN=RCOR2 PE=1 SV=2	Q8IZ40	RCOR2	139181	141627	121214	23936.1	17500.3	13502.1	17.0866	17.1117	16.8872	14.5469	14.0951	13.7209	15.5747	1.51187	1.53699	1.31246	-1.02784	-1.47965	-1.85384	-2.90755	0.000308195
FIQPrPTLNQPPPPLIrPANSMPPR	499	523	sp|Q9P2K3-3|RCOR3_HUMAN Isoform 3 of REST corepressor 3 OS=Homo sapiens GN=RCOR3	Q9P2K3-3	RCOR3	414112	392139	396977	106792	112088	92110.9	18.6597	18.581	18.5987	16.7044	16.7743	16.4911	17.6349	1.0248	0.946146	0.963836	-0.930422	-0.860585	-1.14377	-1.95652	2.47194e-05
FIQPrPTLNQPPPPLIRPANSMPPR	499	523	sp|Q9P2K3-3|RCOR3_HUMAN Isoform 3 of REST corepressor 3 OS=Homo sapiens GN=RCOR3	Q9P2K3-3	RCOR3	36748.6	37092.9	41611.4	14064.2	15196	14168	15.1654	15.1789	15.3447	13.7797	13.8914	13.7903	14.5251	0.640328	0.653783	0.819618	-0.745334	-0.633667	-0.734729	-1.40915	3.15727e-05
QPPPLQQQArFIQPrPTLNQPPPPLIrPANSMPPR	489	523	sp|Q9P2K3-3|RCOR3_HUMAN Isoform 3 of REST corepressor 3 OS=Homo sapiens GN=RCOR3	Q9P2K3-3	RCOR3	23554.2	22499.8	21931.1	9107.69	10719	6858.25	14.5237	14.4576	14.4207	13.1529	13.3879	12.7436	13.7811	0.742631	0.676558	0.639626	-0.628197	-0.393178	-1.03744	-1.37254	0.00197218
LIAAAQSGLPVrIESIK	115	131	sp|Q8NFH8|REPS2_HUMAN RalBP1-associated Eps domain-containing protein 2 OS=Homo sapiens GN=REPS2 PE=1 SV=2	Q8NFH8	REPS2	9434.83	9751.93	9725.86	6346.32	7783.29	7384.31	13.2038	13.2515	13.2476	12.6317	12.9262	12.8502	13.0185	0.185284	0.232975	0.229114	-0.386791	-0.0923327	-0.168249	-0.431582	0.0085362
ErLALAGPQLrPEMSYPDR	1377	1395	sp|Q9P2R6|RERE_HUMAN Arginine-glutamic acid dipeptide repeats protein OS=Homo sapiens GN=RERE PE=1 SV=2	Q9P2R6	RERE	180737	180897	194749	22279.9	24195.7	23621.6	17.4635	17.4648	17.5713	14.4435	14.5625	14.5278	16.0056	1.45797	1.45925	1.5657	-1.5621	-1.44309	-1.47774	-2.98862	4.77933e-07
SVVESSAPGANNLQVNALVArLPLLLPR	308	335	sp|P48382|RFX5_HUMAN DNA-binding protein RFX5 OS=Homo sapiens GN=RFX5 PE=1 SV=1	P48382	RFX5	76635.3	68983.3	74743.7	17675.8	19641.6	17774	16.2257	16.074	16.1897	14.1095	14.2616	14.1175	15.163	1.06273	0.910969	1.02668	-1.0535	-0.901364	-1.04551	-2.00025	7.66515e-06
SLIPPIPVSPPILAPrLSSGALK	339	361	sp|P48382|RFX5_HUMAN DNA-binding protein RFX5 OS=Homo sapiens GN=RFX5 PE=1 SV=1	P48382	RFX5	387524	404237	411138	53216.7	49925.3	40535.7	18.5639	18.6248	18.6493	15.6996	15.6075	15.3069	17.0753	1.48859	1.54951	1.57393	-1.37574	-1.46785	-1.76843	-3.07468	1.43603e-05
SVVESSAPGANNLQVNALVArLPLLLPrAPR	308	338	sp|P48382|RFX5_HUMAN DNA-binding protein RFX5 OS=Homo sapiens GN=RFX5 PE=1 SV=1	P48382	RFX5	52466.3	54170.2	52572.2	5112.38	8435.02	8579.65	15.6791	15.7252	15.682	12.3198	13.0422	13.0667	14.2525	1.42661	1.47272	1.42951	-1.93272	-1.21032	-1.18579	-2.88589	0.000299346
APrSLIPPIPVSPPILAPrLSSGALK	336	361	sp|P48382|RFX5_HUMAN DNA-binding protein RFX5 OS=Homo sapiens GN=RFX5 PE=1 SV=1	P48382	RFX5	12626	9678.1	13165.1	2447.12	3881.29	3082.44	13.6241	13.2405	13.6844	11.2569	11.9223	11.5899	12.553	1.0711	0.687491	1.13141	-1.29615	-0.630696	-0.96316	-1.92667	0.00124792
TPASTWASPrPLLNWSR	648	664	sp|Q8TCX5|RHPN1_HUMAN Rhophilin-1 OS=Homo sapiens GN=RHPN1 PE=2 SV=1	Q8TCX5	RHPN1	185865	186415	171406	18567.1	19196	16261.7	17.5039	17.5082	17.3871	14.1805	14.2285	13.9892	15.7995	1.70435	1.70861	1.58751	-1.61908	-1.57103	-1.81036	-3.33364	2.31495e-06
AGIGVYWGPGHPLNVGIrLPGR	158	179	sp|O60930|RNH1_HUMAN Ribonuclease H1 OS=Homo sapiens GN=RNASEH1 PE=1 SV=2	O60930	RNASEH1	8121.22	9987.57	12494.8	4786.7	7504.42	4886.47	12.9875	13.2859	13.609	12.2248	12.8735	12.2546	12.8726	0.114923	0.41336	0.736477	-0.647744	0.00096571	-0.617982	-0.843173	0.0383979
AGGAASGGGGNSWDLPGSHVrLPGR	22	46	sp|P49247|RPIA_HUMAN Ribose-5-phosphate isomerase OS=Homo sapiens GN=RPIA PE=1 SV=3	P49247	RPIA	155050	163569	165517	85868.4	94089.9	92222.6	17.2424	17.3195	17.3366	16.3898	16.5218	16.4928	16.8838	0.358549	0.435717	0.452789	-0.493986	-0.362074	-0.390994	-0.83137	7.32185e-05
EPFLSrDPFHSLK	1399	1411	sp|Q5VT52-3|RPRD2_HUMAN Isoform 3 of Regulation of nuclear pre-mRNA domain-containing protein 2 OS=Homo sapiens GN=RPRD2	Q5VT52-3	RPRD2	514585	458472	550141	2.33057e+06	2.67413e+06	2.5281e+06	18.9731	18.8065	19.0694	21.1522	21.3506	21.2696	20.1036	-1.13053	-1.29711	-1.03414	1.04867	1.24706	1.16604	2.30785	1.77588e-05
SGIILrSPrPDFrPrEPFLSrDPFHSLK	1384	1411	sp|Q5VT52-3|RPRD2_HUMAN Isoform 3 of Regulation of nuclear pre-mRNA domain-containing protein 2 OS=Homo sapiens GN=RPRD2	Q5VT52-3	RPRD2	148983	164604	159737	22162.6	29089	30037.8	17.1848	17.3286	17.2853	14.4358	14.8282	14.8745	15.9895	1.19524	1.33909	1.29579	-1.55371	-1.16136	-1.11506	-2.55342	6.19456e-05
FrLSLFSDLPEDTELQR	27	43	sp|Q9BST9|RTKN_HUMAN Rhotekin OS=Homo sapiens GN=RTKN PE=1 SV=2	Q9BST9	RTKN	101842	103915	100581	13335.9	18444.9	16047	16.636	16.665	16.618	13.703	14.1709	13.97	15.2938	1.34214	1.37122	1.32416	-1.5908	-1.1229	-1.32382	-2.69168	3.86852e-05
GQPrTWLQSPV	553	563	sp|Q9BST9|RTKN_HUMAN Rhotekin OS=Homo sapiens GN=RTKN PE=1 SV=2	Q9BST9	RTKN	270929	271596	271415	24087.4	29743.3	38230.4	18.0476	18.0511	18.0501	14.556	14.8603	15.2224	16.4646	1.58297	1.58652	1.58556	-1.90859	-1.60431	-1.24215	-3.17003	7.98307e-05
VGVPPQNPrPSLNSAPSPFNPQGQSQITDPR	259	289	sp|Q13950|RUNX2_HUMAN Runt-related transcription factor 2 OS=Homo sapiens GN=RUNX2 PE=1 SV=2	Q13950	RUNX2	130951	137025	133305	19704.4	24355	23854.1	16.9987	17.0641	17.0244	14.2662	14.5719	14.542	15.7445	1.25412	1.31955	1.27983	-1.47831	-1.17261	-1.20259	-2.569	1.31721e-05
EVVrYLGGSGGAGGR	253	267	sp|Q6SPF0|SAMD1_HUMAN Atherin OS=Homo sapiens GN=SAMD1 PE=1 SV=1	Q6SPF0	SAMD1	79410.4	77048.3	75148.3	89838.2	98125.3	96644	16.277	16.2335	16.1975	16.455	16.5823	16.5604	16.3843	-0.107249	-0.150815	-0.186837	0.0707508	0.198048	0.176102	0.296601	0.00286653
MGLLSPSGIGGVSPrHALTSPSLGGQGR	588	615	sp|Q5PRF9|SMAG2_HUMAN Protein Smaug homolog 2 OS=Homo sapiens GN=SAMD4B PE=1 SV=1	Q5PRF9	SAMD4B	37140.9	37000	37741.9	11895	11900.3	12721.6	15.1807	15.1752	15.2039	13.5381	13.5387	13.635	14.3786	0.802117	0.796636	0.825278	-0.84053	-0.839895	-0.743605	-1.61602	1.08882e-06
KPLPLGVrAPLAGPSAAAR	138	156	sp|Q86UD0|SAPC2_HUMAN Suppressor APC domain-containing protein 2 OS=Homo sapiens GN=SAPCD2 PE=2 SV=2	Q86UD0	SAPCD2	151844	149233	144538	16788.7	29508.5	32096.6	17.2122	17.1872	17.1411	14.0352	14.8488	14.9701	15.8991	1.31311	1.28809	1.24197	-1.86392	-1.05027	-0.928984	-2.56212	0.000958175
VFrYSTSLEK	791	800	sp|Q15020|SART3_HUMAN Squamous cell carcinoma antigen recognized by T-cells 3 OS=Homo sapiens GN=SART3 PE=1 SV=1	Q15020	SART3	53671.9	63372.9	58526.9	55059.1	66392.4	65067.7	15.7119	15.9516	15.8368	15.7487	16.0187	15.9897	15.8762	-0.164345	0.0753534	-0.039412	-0.127532	0.142507	0.113429	0.0856021	0.480162
MPTMPMLDIrPGLIPQAPGPrFPLIQPGIPPQR	984	1016	sp|Q9UPN6-2|SCAF8_HUMAN Isoform 2 of Protein SCAF8 OS=Homo sapiens GN=SCAF8	Q9UPN6-2	SCAF8	3635.81	4187.16	3823.97	1220.78	440.813	438.051	11.8281	12.0318	11.9009	10.2536	8.78402	8.77496	10.5955	1.23252	1.43622	1.30532	-0.341956	-1.81152	-1.82058	-2.64937	0.00587552
YRPYDGAASAYAQNYrYPEPERPSSR	1021	1046	sp|O15027-5|SC16A_HUMAN Isoform 5 of Protein transport protein Sec16A OS=Homo sapiens GN=SEC16A	O15027-5	SEC16A	8532.29	10079.2	10946.8	7469.33	5979.68	4774.52	13.0587	13.2991	13.4182	12.8668	12.5459	12.2211	12.9016	0.157086	0.397468	0.516585	-0.0348687	-0.355778	-0.680492	-0.714093	0.0290361
MGTPVPRPPQDMGQIGVrTPLGPrVAAPVGPVGPTPTVLPMGAPVPrPR	199	247	sp|Q13435|SF3B2_HUMAN Splicing factor 3B subunit 2 OS=Homo sapiens GN=SF3B2 PE=1 SV=2	Q13435	SF3B2	895619	1.01532e+06	962175	138529	139056	133602	19.7725	19.9535	19.8759	17.0798	17.0853	17.0276	18.4658	1.30674	1.48773	1.41016	-1.38595	-1.38048	-1.4382	-2.80309	9.23446e-07
MGTPVPrPPQDMGQIGVRTPLGPR	199	222	sp|Q13435|SF3B2_HUMAN Splicing factor 3B subunit 2 OS=Homo sapiens GN=SF3B2 PE=1 SV=2	Q13435	SF3B2	2.52863e+06	2.79676e+06	2.64573e+06	491008	490881	460595	21.2699	21.4153	21.3352	18.9054	18.905	18.8131	20.1073	1.16259	1.30799	1.2279	-1.20195	-1.20232	-1.2942	-2.46565	1.18824e-06
MGTPVPrPPQDMGQIGVRTPLGPrVAAPVGPVGPTPTVLPMGAPVPrPR	199	247	sp|Q13435|SF3B2_HUMAN Splicing factor 3B subunit 2 OS=Homo sapiens GN=SF3B2 PE=1 SV=2	Q13435	SF3B2	140297	161607	138807	26475.5	25350.6	25263.5	17.0981	17.3021	17.0827	14.6924	14.6297	14.6248	15.905	1.19315	1.39716	1.17775	-1.2126	-1.27525	-1.28021	-2.51204	4.48718e-06
MGTPVPRPPQDMGQIGVrTPLGPrVAAPVGPVGPTPTVLPMGAPVPrPrGPPPPPGDENR	199	258	sp|Q13435|SF3B2_HUMAN Splicing factor 3B subunit 2 OS=Homo sapiens GN=SF3B2 PE=1 SV=2	Q13435	SF3B2	88402.3	102001	101354	10956.5	10589.3	8344.16	16.4318	16.6382	16.629	13.4195	13.3703	13.0266	14.9192	1.51256	1.71898	1.7098	-1.49974	-1.54892	-1.89269	-3.29423	1.97558e-05
MGTPVPrPPQDMGQIGVrTPLGPrVAAPVGPVGPTPTVLPMGAPVPrPR	199	247	sp|Q13435|SF3B2_HUMAN Splicing factor 3B subunit 2 OS=Homo sapiens GN=SF3B2 PE=1 SV=2	Q13435	SF3B2	85032.9	106883	99025	14172	17133	17074.3	16.3757	16.7057	16.5955	13.7908	14.0645	14.0595	15.2653	1.11045	1.44039	1.33022	-1.47453	-1.20079	-1.20574	-2.58738	4.0677e-05
MGTPVPRPPQDMGQIGVrTPLGPRVAAPVGPVGPTPTVLPMGAPVPrPR	199	247	sp|Q13435|SF3B2_HUMAN Splicing factor 3B subunit 2 OS=Homo sapiens GN=SF3B2 PE=1 SV=2	Q13435	SF3B2	40293.6	42712.9	42133.7	4839.55	3376.03	3284.52	15.2983	15.3824	15.3627	12.2407	11.7211	11.6815	13.6144	1.68383	1.76796	1.74826	-1.37377	-1.89332	-1.93296	-3.4667	4.46909e-05
MGTPVPrPPQDMGQIGVrTPLGPRVAAPVGPVGPTPTVLPMGAPVPrPR	199	247	sp|Q13435|SF3B2_HUMAN Splicing factor 3B subunit 2 OS=Homo sapiens GN=SF3B2 PE=1 SV=2	Q13435	SF3B2	338012	400267	355484	38144.5	30459.1	22053.8	18.3667	18.6106	18.4394	15.2192	14.8946	14.4287	16.6599	1.70684	1.95073	1.77955	-1.44069	-1.76529	-2.23113	-3.62474	0.000112971
MGTPVPRPPQDMGQIGVrTPLGPrVAAPVGPVGPTPTVLPMGAPVPRPR	199	247	sp|Q13435|SF3B2_HUMAN Splicing factor 3B subunit 2 OS=Homo sapiens GN=SF3B2 PE=1 SV=2	Q13435	SF3B2	60279.8	74869.9	75792	9139.3	6631.81	4562.25	15.8794	16.1921	16.2098	13.1579	12.6952	12.1555	14.3816	1.49775	1.81046	1.82812	-1.22377	-1.68645	-2.22611	-3.42422	0.000376546
MGTPVPRPPQDMGQIGVRTPLGPrVAAPVGPVGPTPTVLPMGAPVPrPrGPPPPPGDENR	199	258	sp|Q13435|SF3B2_HUMAN Splicing factor 3B subunit 2 OS=Homo sapiens GN=SF3B2 PE=1 SV=2	Q13435	SF3B2	27014.5	31971.1	29722.8	3575.93	1590.34	2651.04	14.7214	14.9645	14.8593	11.8041	10.6351	11.3723	13.0595	1.66199	1.90502	1.79982	-1.25536	-2.42435	-1.68712	-3.57788	0.000507295
MGTPVPRPPQDMGQIGVrTPLGPrVAAPVGPVGPTPTVLPMGAPVPRPrGPPPPPGDENR	199	258	sp|Q13435|SF3B2_HUMAN Splicing factor 3B subunit 2 OS=Homo sapiens GN=SF3B2 PE=1 SV=2	Q13435	SF3B2	31130.4	31535.3	31108	4976.43	1639.36	3263.55	14.926	14.9447	14.925	12.2809	10.6789	11.6722	13.238	1.68808	1.70672	1.68704	-0.957065	-2.55904	-1.56573	-3.38789	0.00191561
MGTPVPRPPQDMGQIGVrTPLGPrVAAPVGPVGPTPTVLPMGAPVPrPRGPPPPPGDENR	199	258	sp|Q13435|SF3B2_HUMAN Splicing factor 3B subunit 2 OS=Homo sapiens GN=SF3B2 PE=1 SV=2	Q13435	SF3B2	21562.9	24576.4	20741.1	6128.4	7635.18	4044.18	14.3963	14.585	14.3402	12.5813	12.8984	11.9816	13.4638	0.932462	1.12118	0.8764	-0.88251	-0.565359	-1.48217	-1.95336	0.00218553
GPLPPPRPTPrPPVPPrGPLrGPLPQ	399	424	sp|Q15427|SF3B4_HUMAN Splicing factor 3B subunit 4 OS=Homo sapiens GN=SF3B4 PE=1 SV=1	Q15427	SF3B4	13758.2	13016.7	11965	8575.85	9027.14	5899.51	13.748	13.6681	13.5465	13.0661	13.1401	12.5264	13.2825	0.465483	0.385562	0.264015	-0.216455	-0.142466	-0.756139	-0.743373	0.021231
IAQPVrSFLQPPKPLSSLSTLR	538	559	sp|Q8ND83|SLAI1_HUMAN SLAIN motif-containing protein 1 OS=Homo sapiens GN=SLAIN1 PE=1 SV=3	Q8ND83	SLAIN1	78555.6	76718.3	79340.5	9286.14	9368.22	11266.6	16.2614	16.2273	16.2758	13.1809	13.1936	13.4598	14.7664	1.49498	1.46084	1.50933	-1.58558	-1.57289	-1.30668	-2.97676	5.45246e-06
TGFTNIPSrYGTNNR	481	495	sp|Q6NXT4-2|ZNT6_HUMAN Isoform 2 of Zinc transporter 6 OS=Homo sapiens GN=SLC30A6	Q6NXT4-2	SLC30A6	419344	590527	446319	116069	98272.9	100906	18.6778	19.1716	18.7677	16.8246	16.5845	16.6226	17.7748	0.902955	1.39682	0.992895	-0.950191	-1.19031	-1.15217	-2.19512	0.000203468
NVNPVILLNTQTrPYGFGLNHGHTPYSSMLNQGLGVPGIGATQGLrTGFTNIPSrYGTNNR	435	495	sp|Q6NXT4-2|ZNT6_HUMAN Isoform 2 of Zinc transporter 6 OS=Homo sapiens GN=SLC30A6	Q6NXT4-2	SLC30A6	24817.9	24269.8	24633.2	3760.13	2365.22	4659.37	14.5991	14.5669	14.5883	11.8766	11.2078	12.1859	13.1708	1.42834	1.39612	1.41756	-1.29419	-1.96299	-0.984836	-2.82801	0.000609635
SPGVFRPEQDPVPrMPFEK	897	915	sp|Q92540|SMG7_HUMAN Protein SMG7 OS=Homo sapiens GN=SMG7 PE=1 SV=2	Q92540	SMG7	25600	31842.3	34980.5	5915.21	8140.85	7786.81	14.6439	14.9587	15.0943	12.5302	12.991	12.9268	13.8575	0.786393	1.1012	1.2368	-1.32725	-0.866498	-0.930644	-2.08293	0.000447089
SAPWNSFLPPPPPMPGPrLGPGKPGLK	187	213	sp|Q16637|SMN_HUMAN Survival motor neuron protein OS=Homo sapiens GN=SMN1 PE=1 SV=1	Q16637	SMN1	19266.8	18141.4	21365.4	5131.31	5061.39	5131.43	14.2338	14.147	14.383	12.3251	12.3053	12.3251	13.2866	0.947262	0.860435	1.09642	-0.961453	-0.981247	-0.961421	-1.93608	9.72472e-06
VPLAGAAGGPGIGrAAGrGIPAGVPMPQAPAGLAGPVR	95	132	sp|P14678|RSMB_HUMAN Small nuclear ribonucleoprotein-associated proteins B and B' OS=Homo sapiens GN=SNRPB PE=1 SV=2	P14678	SNRPB	8096.9	9175.11	9309.62	6095.01	5042.48	5259.8	12.9832	13.1635	13.1845	12.5734	12.2999	12.3608	12.7609	0.222272	0.402627	0.423625	-0.187469	-0.460965	-0.40009	-0.699016	0.00261392
LGHDAYrLGQDPYrLGHDPYR	937	957	sp|P18583-5|SON_HUMAN Isoform D of Protein SON OS=Homo sapiens GN=SON	P18583-5	SON	478985	480257	490049	124984	143861	153430	18.8696	18.8734	18.9026	16.9314	17.1343	17.2272	17.9898	0.879861	0.883687	0.912805	-1.05837	-0.855445	-0.762536	-1.78424	3.48785e-05
LGQDPYrLGHDPYR	944	957	sp|P18583-5|SON_HUMAN Isoform D of Protein SON OS=Homo sapiens GN=SON	P18583-5	SON	222737	218379	216997	48587.7	59516.4	60324	17.765	17.7365	17.7273	15.5683	15.861	15.8804	16.7564	1.00856	0.980057	0.970894	-1.18812	-0.895421	-0.875975	-1.97301	4.14493e-05
LGHDPYrLGHDAYrLGQDPYrLGHDPYR	930	957	sp|P18583-5|SON_HUMAN Isoform D of Protein SON OS=Homo sapiens GN=SON	P18583-5	SON	164443	162299	159178	47920.8	54245.9	58438.3	17.3272	17.3083	17.2803	15.5484	15.7272	15.8346	16.5043	0.822888	0.803961	0.775942	-0.955972	-0.77711	-0.669709	-1.60186	4.58188e-05
LGHDAYrLGQDPYR	937	950	sp|P18583-5|SON_HUMAN Isoform D of Protein SON OS=Homo sapiens GN=SON	P18583-5	SON	112760	116896	111964	49729.3	55879	56081.8	16.7829	16.8349	16.7727	15.6018	15.77	15.7752	16.2563	0.52665	0.578609	0.516422	-0.654442	-0.486233	-0.481006	-1.08112	5.6236e-05
LAQDPYrLGHDPYR	923	936	sp|P18583-5|SON_HUMAN Isoform D of Protein SON OS=Homo sapiens GN=SON	P18583-5	SON	37996.4	36849.2	36563.7	23080.8	23610.8	25384.1	15.2136	15.1693	15.1581	14.4944	14.5272	14.6316	14.8657	0.347866	0.303636	0.292417	-0.3713	-0.338551	-0.234068	-0.62928	0.000147857
ELSHPPLYrLPLLENAETPQ	1313	1332	sp|Q07890|SOS2_HUMAN Son of sevenless homolog 2 OS=Homo sapiens GN=SOS2 PE=1 SV=2	Q07890	SOS2	101546	100935	108761	9607.49	11982.4	6715.43	16.6318	16.6231	16.7308	13.2299	13.5486	12.7133	14.9129	1.71886	1.71016	1.81789	-1.68297	-1.36428	-2.19965	-3.49794	0.000141687
ATSVLPrYGPPCLFK	9	23	sp|Q9P0W8|SPAT7_HUMAN Spermatogenesis-associated protein 7 OS=Homo sapiens GN=SPATA7 PE=2 SV=3	Q9P0W8	SPATA7	187038	184430	185377	16102.5	17931.2	15686.1	17.513	17.4927	17.5001	13.975	14.1302	13.9372	15.758	1.75494	1.73469	1.74208	-1.78303	-1.62785	-1.82083	-3.4878	5.01808e-07
VrATSVLPrYGPPCLFK	7	23	sp|Q9P0W8|SPAT7_HUMAN Spermatogenesis-associated protein 7 OS=Homo sapiens GN=SPATA7 PE=2 SV=3	Q9P0W8	SPATA7	45475.8	50135.2	52341.7	7186.17	7515.87	8903.86	15.4728	15.6135	15.6757	12.811	12.8757	13.1202	14.2615	1.21132	1.35204	1.41418	-1.45049	-1.38577	-1.14128	-2.65169	1.86382e-05
QAPrDGLTPVPPLAPAPrPPSSGLPAVLNPrPTLTPGrLPTPTLGTArAPMPTPTLVrPLLK	1315	1376	sp|Q6ZRS2|SRCAP_HUMAN Helicase SRCAP OS=Homo sapiens GN=SRCAP PE=1 SV=3	Q6ZRS2	SRCAP	161559	156482	154749	4478.61	4799.35	5832.65	17.3017	17.2556	17.2396	12.1288	12.2286	12.5099	14.7774	2.52431	2.47826	2.46219	-2.64855	-2.54876	-2.26745	-4.97651	1.74116e-06
DGLTPVPPLAPAPrPPSSGLPAVLNPrPTLTPGrLPTPTLGTArAPMPTPTLVrPLLK	1319	1376	sp|Q6ZRS2|SRCAP_HUMAN Helicase SRCAP OS=Homo sapiens GN=SRCAP PE=1 SV=3	Q6ZRS2	SRCAP	240049	250721	252149	27376.2	20507.7	13793.5	17.873	17.9357	17.9439	14.7406	14.3239	13.7517	16.0948	1.77817	1.84092	1.84911	-1.35417	-1.77093	-2.3431	-3.64547	0.000222871
TAAALAPASLTSArMAPALSGANLTSPrVPLSAYER	2357	2392	sp|Q9UQ35|SRRM2_HUMAN Serine/arginine repetitive matrix protein 2 OS=Homo sapiens GN=SRRM2 PE=1 SV=2	Q9UQ35	SRRM2	34098.7	34006.1	34039.1	2132.6	2880.84	2240.58	15.0574	15.0535	15.0549	11.0584	11.4923	11.1297	13.141	1.9164	1.91248	1.91388	-2.08263	-1.64876	-2.01137	-3.82851	9.0213e-06
MAPALSGANLTSPrVPLSAYER	2371	2392	sp|Q9UQ35|SRRM2_HUMAN Serine/arginine repetitive matrix protein 2 OS=Homo sapiens GN=SRRM2 PE=1 SV=2	Q9UQ35	SRRM2	1.12127e+06	1.43813e+06	1.1114e+06	72843.5	80010.6	56640.3	20.0967	20.4558	20.0839	16.1525	16.2879	15.7895	18.1444	1.95231	2.31137	1.93955	-1.99188	-1.85649	-2.35485	-4.13548	2.76647e-05
AFHDYSAAAAPSPVLGNIPPNDGMPGGPIPPGFFQPFMSPrYAGGPrPPIR	88	138	sp|Q9BWW4-2|SSBP3_HUMAN Isoform 2 of Single-stranded DNA-binding protein 3 OS=Homo sapiens GN=SSBP3	Q9BWW4-2	SSBP3	16575.7	17381.7	15956.7	4403.05	2850.97	3429.32	14.0168	14.0853	13.9619	12.1043	11.4772	11.7437	12.8982	1.11859	1.18709	1.06368	-0.793906	-1.42096	-1.15449	-2.24623	0.000264941
GMYNQrYHCPVPK	132	144	sp|Q9NUL3|STAU2_HUMAN Double-stranded RNA-binding protein Staufen homolog 2 OS=Homo sapiens GN=STAU2 PE=1 SV=1	Q9NUL3	STAU2	189642	183592	191143	27280.3	26851.5	23896.9	17.5329	17.4861	17.5443	14.7356	14.7127	14.5445	16.0927	1.44022	1.39344	1.4516	-1.35712	-1.37998	-1.54816	-2.85684	1.39698e-06
ANYNFrGMYNQrYHCPVPK	126	144	sp|Q9NUL3|STAU2_HUMAN Double-stranded RNA-binding protein Staufen homolog 2 OS=Homo sapiens GN=STAU2 PE=1 SV=1	Q9NUL3	STAU2	46345.8	46010.7	45954	4657.15	5787.29	7078.84	15.5001	15.4897	15.4879	12.1852	12.4987	12.7893	13.9918	1.50833	1.49786	1.49608	-1.80659	-1.49315	-1.20253	-3.00151	6.69698e-05
GVVNTAVSAAVQAVrGrGrGTLTr	594	617	sp|Q96SI9|STRBP_HUMAN Spermatid perinuclear RNA-binding protein OS=Homo sapiens GN=STRBP PE=1 SV=1	Q96SI9	STRBP	428332	559133	455429	455943	258224	252696	18.7084	19.0928	18.7969	18.7985	17.9783	17.947	18.5536	0.154727	0.539188	0.243222	0.24485	-0.575384	-0.606602	-0.624757	0.107407
GrGTLTrGAFVGATAAPGYIAPGYGTPYGYSTAAPAYGLPKR	611	652	sp|Q96SI9|STRBP_HUMAN Spermatid perinuclear RNA-binding protein OS=Homo sapiens GN=STRBP PE=1 SV=1	Q96SI9	STRBP	25400.6	39305.7	25128.8	27259.3	13785.4	16560	14.6326	15.2624	14.6171	14.7345	13.7508	14.0154	14.5021	0.130443	0.760314	0.114922	0.232327	-0.751286	-0.48672	-0.670453	0.138235
GrGTLTrGAFVGATAAPGYIAPGYGTPYGYSTAAPAYGLPK	611	651	sp|Q96SI9|STRBP_HUMAN Spermatid perinuclear RNA-binding protein OS=Homo sapiens GN=STRBP PE=1 SV=1	Q96SI9	STRBP	126295	148833	137388	144019	148178	139143	16.9464	17.1833	17.0679	17.1359	17.177	17.0862	17.0995	-0.153019	0.0838741	-0.0315646	0.0364425	0.0775156	-0.0132484	0.0671398	0.411244
FrPNPLNNPR	632	641	sp|Q8IWZ8|SUGP1_HUMAN SURP and G-patch domain-containing protein 1 OS=Homo sapiens GN=SUGP1 PE=1 SV=2	Q8IWZ8	SUGP1	384784	382488	385636	419967	376275	417614	18.5537	18.5451	18.5569	18.6799	18.5214	18.6718	18.5881	-0.0344387	-0.0430731	-0.0312513	0.0917853	-0.0667033	0.0836811	0.0725087	0.23306
RPEFMrGGGSGGGR	321	334	sp|Q92804|RBP56_HUMAN TATA-binding protein-associated factor 2N OS=Homo sapiens GN=TAF15 PE=1 SV=1	Q92804	TAF15	11015.9	9663.34	9136.76	15906.1	16699.2	13857.1	13.4273	13.2383	13.1575	13.9573	14.0275	13.7583	13.5944	-0.16707	-0.356058	-0.436898	0.362925	0.433124	0.163976	0.640017	0.0048733
GAAGAVTQSLSrTPTATTSGIrATLTPTVLAPrLPQPPQNPTNIQNFQLPPGMVLVR	403	459	sp|O00268|TAF4_HUMAN Transcription initiation factor TFIID subunit 4 OS=Homo sapiens GN=TAF4 PE=1 SV=2	O00268	TAF4	96991.3	96074	95532.8	4207.96	4006.8	3981.69	16.5656	16.5519	16.5437	12.0389	11.9682	11.9592	14.2712	2.29433	2.28062	2.27247	-2.23233	-2.30301	-2.31207	-4.56494	6.31206e-09
TPTATTSGIrATLTPTVLAPrLPQPPQNPTNIQNFQLPPGMVLVR	415	459	sp|O00268|TAF4_HUMAN Transcription initiation factor TFIID subunit 4 OS=Homo sapiens GN=TAF4 PE=1 SV=2	O00268	TAF4	99967.5	94241.3	104517	14873	10980.6	10830.7	16.6092	16.5241	16.6734	13.8604	13.4227	13.4028	15.0821	1.52708	1.44198	1.59129	-1.22168	-1.65942	-1.67925	-3.04023	4.03174e-05
TPTATTSGIrATLTPTVLAPR	415	435	sp|O00268|TAF4_HUMAN Transcription initiation factor TFIID subunit 4 OS=Homo sapiens GN=TAF4 PE=1 SV=2	O00268	TAF4	155678	143674	154692	43147.5	54655	45611.1	17.2482	17.1324	17.239	15.397	15.7381	15.4771	16.372	0.876235	0.760464	0.867064	-0.974983	-0.633906	-0.894876	-1.66918	0.000107888
QGQPTPLVIQQPPKPGALIrPPQVTLTQTPMVALrQPHNR	735	774	sp|O00268|TAF4_HUMAN Transcription initiation factor TFIID subunit 4 OS=Homo sapiens GN=TAF4 PE=1 SV=2	O00268	TAF4	17990.2	21055.4	19287.7	5677.27	3915.23	2846.06	14.1349	14.3619	14.2354	12.471	11.9349	11.4748	13.1021	1.03278	1.25977	1.13326	-0.631157	-1.16726	-1.62739	-2.28387	0.00150448
GAPHFrFIIAGR	556	567	sp|Q9Y6J9|TAF6L_HUMAN TAF6-like RNA polymerase II p300/CBP-associated factor-associated factor 65 kDa subunit 6L OS=Homo sapiens GN=TAF6L PE=1 SV=1	Q9Y6J9	TAF6L	160021	174997	184099	144749	158094	148792	17.2879	17.417	17.4901	17.1432	17.2704	17.1829	17.2986	-0.0106866	0.118376	0.191532	-0.155401	-0.0281661	-0.115655	-0.199481	0.0465025
FAPrGAPHFrFIIAGR	552	567	sp|Q9Y6J9|TAF6L_HUMAN TAF6-like RNA polymerase II p300/CBP-associated factor-associated factor 65 kDa subunit 6L OS=Homo sapiens GN=TAF6L PE=1 SV=1	Q9Y6J9	TAF6L	118891	150699	135079	132507	123027	115119	16.8593	17.2013	17.0434	17.0157	16.9086	16.8128	16.9735	-0.114246	0.227789	0.0699216	0.0421891	-0.0649009	-0.160753	-0.12231	0.347129
ITVPrLSVGSVTSrPSTPTLGTPTPQTMSVSTK	143	175	sp|Q16594|TAF9_HUMAN Transcription initiation factor TFIID subunit 9 OS=Homo sapiens GN=TAF9 PE=1 SV=1	Q16594	TAF9	25535.1	21775.3	23714.8	4896.26	6330.73	4192.57	14.6402	14.4104	14.5335	12.2575	12.6282	12.0336	13.4172	1.22297	0.993181	1.11628	-1.15976	-0.789067	-1.3836	-2.22162	0.000279399
LPPDRYCLTAPNYrLK	115	130	sp|Q16594|TAF9_HUMAN Transcription initiation factor TFIID subunit 9 OS=Homo sapiens GN=TAF9 PE=1 SV=1	Q16594	TAF9	512176	695106	548793	523456	431343	374984	18.9663	19.4069	19.0659	18.9977	18.7185	18.5165	18.9453	0.0209946	0.461589	0.120618	0.0524239	-0.226808	-0.428816	-0.402134	0.105629
LVPrLSVGAVSSKPTTPTIATPQTVSVPNK	142	171	sp|Q9HBM6|TAF9B_HUMAN Transcription initiation factor TFIID subunit 9B OS=Homo sapiens GN=TAF9B PE=1 SV=1	Q9HBM6	TAF9B	11290	11050.1	12535.1	2649.82	3114.11	3264.32	13.4628	13.4318	13.6137	11.3717	11.6046	11.6726	12.5262	0.936585	0.905593	1.08751	-1.1545	-0.921575	-0.85361	-1.95312	5.30619e-05
YCLTAPNYrLK	120	130	sp|Q9HBM6|TAF9B_HUMAN Transcription initiation factor TFIID subunit 9B OS=Homo sapiens GN=TAF9B PE=1 SV=1	Q9HBM6	TAF9B	1.96123e+06	2.24522e+06	2.07815e+06	1.09644e+06	1.01856e+06	1.11653e+06	20.9033	21.0984	20.9869	20.0644	19.9581	20.0906	20.517	0.386377	0.581475	0.469914	-0.45256	-0.558848	-0.426358	-0.95851	0.000160481
GASQAGMTGYGMPrQIL	204	220	sp|P37802-2|TAGL2_HUMAN Isoform 2 of Transgelin-2 OS=Homo sapiens GN=TAGLN2	P37802-2	TAGLN2	303892	332369	337855	43411.7	41550.4	46551.9	18.2132	18.3424	18.366	15.4058	15.3426	15.5066	16.8628	1.35043	1.47966	1.50328	-1.45697	-1.52019	-1.35621	-2.88891	1.76634e-06
APPSFPPPAASrGGLGGTR	19	37	sp|Q03518|TAP1_HUMAN Antigen peptide transporter 1 OS=Homo sapiens GN=TAP1 PE=1 SV=2	Q03518	TAP1	66754.7	70174.6	72667	76537.8	83515.9	80268.1	16.0266	16.0987	16.149	16.2239	16.3498	16.2925	16.1901	-0.163492	-0.0914132	-0.0410604	0.0338108	0.15969	0.102465	0.19731	0.0178445
SPFLGSArPrLrFSPYQIPVTIPPSTSLLTTGLASEGSK	609	647	sp|Q13207|TBX2_HUMAN T-box transcription factor TBX2 OS=Homo sapiens GN=TBX2 PE=1 SV=3	Q13207	TBX2	5926.22	7483.91	5662.67	380.993	439.804	437.048	12.5329	12.8696	12.4673	8.57362	8.78072	8.77165	10.666	1.86694	2.20362	1.80131	-2.09233	-1.88524	-1.89431	-3.91459	1.02275e-05
SPFLGSArPrLR	609	620	sp|Q13207|TBX2_HUMAN T-box transcription factor TBX2 OS=Homo sapiens GN=TBX2 PE=1 SV=3	Q13207	TBX2	65862.4	73337.2	75143.4	6482.92	6890.77	3542.16	16.0072	16.1623	16.1974	12.6624	12.7505	11.7904	14.2617	1.74549	1.90058	1.93568	-1.59925	-1.51123	-2.47126	-3.72116	0.000282831
NELIArYIK	70	78	sp|Q99594|TEAD3_HUMAN Transcriptional enhancer factor TEF-5 OS=Homo sapiens GN=TEAD3 PE=1 SV=2	Q99594	TEAD3	1.07755e+06	1.44163e+06	1.15932e+06	1.64584e+06	1.03096e+06	1.32995e+06	20.0393	20.4593	20.1448	20.6504	19.9756	20.3429	20.2687	-0.229397	0.190547	-0.123877	0.381672	-0.293163	0.0742182	0.108485	0.664786
LSLPPIHTLYQPrFGNSQSFTSK	1670	1692	sp|Q6N021|TET2_HUMAN Methylcytosine dioxygenase TET2 OS=Homo sapiens GN=TET2 PE=1 SV=3	Q6N021	TET2	320360	275566	311100	69696.4	67794.8	60995.1	18.2893	18.072	18.247	16.0888	16.0489	15.8964	17.1071	1.18225	0.96496	1.13994	-1.01829	-1.05819	-1.21068	-2.19144	1.58991e-05
VQTHLENPTrYHLQQAR	179	195	sp|P19532|TFE3_HUMAN Transcription factor E3 OS=Homo sapiens GN=TFE3 PE=1 SV=4	P19532	TFE3	120548	128166	121213	47378	60149.6	57300.8	16.8792	16.9677	16.8872	15.5319	15.8763	15.8063	16.3248	0.554489	0.642892	0.562427	-0.792829	-0.44849	-0.51849	-1.17321	0.000419478
NHPrVYQNR	63	71	sp|Q9Y2W1|TR150_HUMAN Thyroid hormone receptor-associated protein 3 OS=Homo sapiens GN=THRAP3 PE=1 SV=2	Q9Y2W1	THRAP3	225366	227721	248736	344668	459437	597344	17.7819	17.7969	17.9243	18.3948	18.8095	19.1882	18.3159	-0.534029	-0.519031	-0.391682	0.0789104	0.493569	0.872263	0.963161	0.0145559
NrGFYPWGQYNrGGYGNYR	90	108	sp|Q9Y2W1|TR150_HUMAN Thyroid hormone receptor-associated protein 3 OS=Homo sapiens GN=THRAP3 PE=1 SV=2	Q9Y2W1	THRAP3	144559	179896	163068	163501	132573	143726	17.1413	17.4568	17.3151	17.3189	17.0164	17.133	17.2303	-0.0889585	0.22655	0.0848603	0.0886786	-0.213835	-0.0972961	-0.148302	0.30719
EPLVATNLPGrGQLQK	254	269	sp|P42166|LAP2A_HUMAN Lamina-associated polypeptide 2; isoform alpha OS=Homo sapiens GN=TMPO PE=1 SV=2	P42166	TMPO	59152.3	56225.2	56572	32678.5	34386.8	33293.7	15.8521	15.7789	15.7878	14.9961	15.0696	15.023	15.4179	0.434236	0.36102	0.36989	-0.421856	-0.348343	-0.394947	-0.776764	1.60849e-05
LFHLPEYTWrLPCGGVR	590	606	sp|Q15025|TNIP1_HUMAN TNFAIP3-interacting protein 1 OS=Homo sapiens GN=TNIP1 PE=1 SV=2	Q15025	TNIP1	424793	478677	417683	107405	98531.6	95733.7	18.6964	18.8687	18.672	16.7127	16.5883	16.5467	17.6808	1.01559	1.18788	0.991236	-0.968117	-1.09251	-1.13407	-2.1298	1.15259e-05
CPADNPGLVQAQPrVPLTPTR	615	635	sp|Q68CZ2|TENS3_HUMAN Tensin-3 OS=Homo sapiens GN=TNS3 PE=1 SV=2	Q68CZ2	TNS3	466472	517495	531593	22869.3	25746.1	25941.2	18.8314	18.9812	19.02	14.4811	14.6521	14.663	16.7715	2.05998	2.20973	2.24851	-2.29033	-2.11939	-2.10849	-4.34548	7.69637e-07
VrINLQQQPPPLQIK	480	494	sp|O94842|TOX4_HUMAN TOX high mobility group box family member 4 OS=Homo sapiens GN=TOX4 PE=1 SV=1	O94842	TOX4	1.93429e+06	2.29379e+06	2.10427e+06	177597	161430	120241	20.8834	21.1293	21.0049	17.4382	17.3005	16.8756	19.1053	1.77805	2.02398	1.89957	-1.66707	-1.80478	-2.22975	-3.80107	3.21735e-05
FGDMSYSIrHSISMPAMR	125	142	sp|Q16890|TPD53_HUMAN Tumor protein D53 OS=Homo sapiens GN=TPD52L1 PE=1 SV=1	Q16890	TPD52L1	246613	270395	269383	24895.3	30974.3	26628.4	17.9119	18.0447	18.0393	14.6036	14.9188	14.7007	16.3698	1.54206	1.67488	1.66947	-1.76624	-1.45104	-1.66914	-3.25761	5.91273e-06
TDGFAEAIHSPQVAGVPrFR	2146	2165	sp|P12270|TPR_HUMAN Nucleoprotein TPR OS=Homo sapiens GN=TPR PE=1 SV=3	P12270	TPR	85297.2	95236.6	93581.1	27895.6	30082.2	37635.5	16.3802	16.5392	16.5139	14.7677	14.8766	15.1998	15.7129	0.667286	0.826305	0.801005	-0.945175	-0.836303	-0.513117	-1.52973	0.000385301
QrGVSHAMGGrGGINrGNIN	2344	2363	sp|P12270|TPR_HUMAN Nucleoprotein TPR OS=Homo sapiens GN=TPR PE=1 SV=3	P12270	TPR	260356	269287	263794	302688	280052	308804	17.9901	18.0388	18.0091	18.2075	18.0953	18.2363	18.0962	-0.106057	-0.0574005	-0.0871312	0.111288	-0.000849511	0.14015	0.167059	0.0210223
QrGVSHAMGGrGGINR	2344	2359	sp|P12270|TPR_HUMAN Nucleoprotein TPR OS=Homo sapiens GN=TPR PE=1 SV=3	P12270	TPR	1.2215e+06	1.24765e+06	1.31749e+06	1.34289e+06	1.3264e+06	1.3936e+06	20.2202	20.2508	20.3294	20.3569	20.3391	20.4104	20.3178	-0.097569	-0.0670101	0.0115697	0.0391165	0.0212992	0.0925938	0.102006	0.0587848
SYrGGGGGGGGWR	239	251	sp|P62995|TRA2B_HUMAN Transformer-2 protein homolog beta OS=Homo sapiens GN=TRA2B PE=1 SV=1	P62995	TRA2B	73238.5	86895.7	83104.3	88905.3	63406.8	79164.3	16.1603	16.407	16.3426	16.44	15.9524	16.2726	16.2625	-0.102159	0.144523	0.0801618	0.177508	-0.310123	0.0100893	-0.0816839	0.638603
LQHMQQQQPPPrLINFQNHSPKPNGPVLPPHPQQLrYPPNQNIPR	470	514	sp|O15164-2|TIF1A_HUMAN Isoform Short of Transcription intermediary factor 1-alpha OS=Homo sapiens GN=TRIM24	O15164-2	TRIM24	69170.3	79746.4	73850.9	36148.4	39609.3	36715.6	16.0779	16.2831	16.1723	15.1416	15.2736	15.1641	15.6854	0.392427	0.597694	0.486891	-0.543794	-0.411886	-0.521331	-0.984675	0.000165242
LINFQNHSPKPNGPVLPPHPQQLrYPPNQNIPR	516	548	sp|O15164|TIF1A_HUMAN Transcription intermediary factor 1-alpha OS=Homo sapiens GN=TRIM24 PE=1 SV=3	O15164	TRIM24	695683	699993	696835	1.0452e+06	1.06415e+06	1.13345e+06	19.4081	19.417	19.4105	19.9953	20.0213	20.1123	19.7274	-0.319334	-0.310423	-0.316946	0.267944	0.293872	0.384886	0.631135	5.91956e-05
LINFQNHSPKPNGPVLPPHPQQLrYPPNQNIPrQAIKPNPLQMAFLAQQAIK	516	567	sp|O15164|TIF1A_HUMAN Transcription intermediary factor 1-alpha OS=Homo sapiens GN=TRIM24 PE=1 SV=3	O15164	TRIM24	117741	105259	127243	27306.9	25217.4	13451	16.8453	16.6836	16.9572	14.737	14.6221	13.7154	15.5934	1.25183	1.09015	1.3638	-0.856456	-0.971305	-1.87801	-2.47051	0.00175574
HQQLQQMrMQQPPAPVPTTTTTTQQHPrQAAPQMLQQQPPrLISVQTMQR	528	577	sp|Q9UPN9-2|TRI33_HUMAN Isoform Beta of E3 ubiquitin-protein ligase TRIM33 OS=Homo sapiens GN=TRIM33	Q9UPN9-2	TRIM33	79806.7	72628.7	68463.4	29584	19623.5	21719.6	16.2842	16.1483	16.063	14.8525	14.2603	14.4067	15.3358	0.94838	0.81241	0.727203	-0.483314	-1.07555	-0.929132	-1.65866	0.000936844
LISVQTMQrGNMNCGAFQAHQMR	569	591	sp|Q9UPN9-2|TRI33_HUMAN Isoform Beta of E3 ubiquitin-protein ligase TRIM33 OS=Homo sapiens GN=TRIM33	Q9UPN9-2	TRIM33	44394.9	47409.8	47075.3	44929.7	46876.2	43714.1	15.4381	15.5329	15.5227	15.4554	15.5166	15.4158	15.4802	-0.042136	0.052657	0.0424407	-0.0248598	0.0363285	-0.0644304	-0.0353078	0.447545
LITFQLrHILK	434	444	sp|Q9UPN9|TRI33_HUMAN E3 ubiquitin-protein ligase TRIM33 OS=Homo sapiens GN=TRIM33 PE=1 SV=3	Q9UPN9	TRIM33	1.48064e+06	1.4832e+06	1.5482e+06	39020.2	42989.2	39223.9	20.4978	20.5003	20.5622	15.2519	15.3917	15.2594	17.9105	2.58724	2.58973	2.65161	-2.65861	-2.51886	-2.6511	-5.21905	5.06348e-08
TPGQINLAQLrLQHMQQQVYAQK	505	527	sp|Q9UPN9|TRI33_HUMAN E3 ubiquitin-protein ligase TRIM33 OS=Homo sapiens GN=TRIM33 PE=1 SV=3	Q9UPN9	TRIM33	3.44974e+06	3.82744e+06	3.52659e+06	241730	214784	170255	21.7181	21.8679	21.7498	17.883	17.7125	17.3773	19.7181	1.99993	2.14982	2.03172	-1.83509	-2.0056	-2.34079	-4.12098	1.20129e-05
LAQNAArIPGIPrHSGPQYSMMQPHLQR	592	619	sp|Q9UPN9|TRI33_HUMAN E3 ubiquitin-protein ligase TRIM33 OS=Homo sapiens GN=TRIM33 PE=1 SV=3	Q9UPN9	TRIM33	1.59983e+06	1.81108e+06	1.74904e+06	427674	366408	340844	20.6095	20.7884	20.7381	18.7062	18.4831	18.3788	19.6173	0.99215	1.17108	1.12079	-0.911189	-1.13425	-1.23859	-2.18935	3.7987e-05
HQQLQQMrMQQPPAPVPTTTTTTQQHPrQAAPQMLQQQPPrLISVQTMQR	528	577	sp|Q9UPN9|TRI33_HUMAN E3 ubiquitin-protein ligase TRIM33 OS=Homo sapiens GN=TRIM33 PE=1 SV=3	Q9UPN9	TRIM33	40161	33356	37033.3	14212.5	11999.6	11028.5	15.2935	15.0257	15.1765	13.7949	13.5507	13.4289	14.3784	0.915138	0.647289	0.798165	-0.583494	-0.827673	-0.949424	-1.57373	0.00028871
CDPVPAANGAIrFHCDPTFWAK	447	468	sp|Q9UPN9|TRI33_HUMAN E3 ubiquitin-protein ligase TRIM33 OS=Homo sapiens GN=TRIM33 PE=1 SV=3	Q9UPN9	TRIM33	48385.6	53518.3	52207.2	15690.9	18306.6	21051.3	15.5623	15.7077	15.672	13.9376	14.1601	14.3616	14.9002	0.662067	0.807521	0.771737	-0.96258	-0.740147	-0.538599	-1.49422	0.000327348
IPGIPrHSGPQYSMMQPHLQR	599	619	sp|Q9UPN9|TRI33_HUMAN E3 ubiquitin-protein ligase TRIM33 OS=Homo sapiens GN=TRIM33 PE=1 SV=3	Q9UPN9	TRIM33	203835	220607	219651	150099	153243	143154	17.637	17.7511	17.7449	17.1956	17.2255	17.1272	17.4469	0.190168	0.304247	0.297976	-0.251316	-0.221412	-0.319663	-0.52826	0.000359252
QAAPQMLQQQPPrLISVQTMQR	556	577	sp|Q9UPN9|TRI33_HUMAN E3 ubiquitin-protein ligase TRIM33 OS=Homo sapiens GN=TRIM33 PE=1 SV=3	Q9UPN9	TRIM33	18360.2	15886.1	16829.8	5976.59	6918.73	8089.97	14.1643	13.9555	14.0387	12.5451	12.7563	12.9819	13.407	0.757321	0.548508	0.631764	-0.861864	-0.650678	-0.425051	-1.29173	0.000766059
GTPGPPPAHGAALQPHPrVNFCPLPSEQCYQAPGGPEDR	26	64	sp|Q15654|TRIP6_HUMAN Thyroid receptor-interacting protein 6 OS=Homo sapiens GN=TRIP6 PE=1 SV=3	Q15654	TRIP6	6326.27	5768.49	6596.45	3019.71	3091.82	4961.68	12.6271	12.494	12.6875	11.5602	11.5942	12.2766	12.2066	0.420532	0.287371	0.480866	-0.646412	-0.612365	0.0700064	-0.792513	0.0299652
KVPQPCSSATLNrLTVPrYSIPTGDPPPYPEIASQLAQGR	933	972	sp|Q9NRJ4|TULP4_HUMAN Tubby-related protein 4 OS=Homo sapiens GN=TULP4 PE=2 SV=2	Q9NRJ4	TULP4	77205.1	78945.5	68752.1	3565.25	3504.76	3812.6	16.2364	16.2686	16.0691	11.7998	11.7751	11.8966	14.0076	2.22882	2.26098	2.06153	-2.2078	-2.23249	-2.11103	-4.36755	4.44387e-07
LTVPrYSIPTGDPPPYPEIASQLAQGR	946	972	sp|Q9NRJ4|TULP4_HUMAN Tubby-related protein 4 OS=Homo sapiens GN=TULP4 PE=2 SV=2	Q9NRJ4	TULP4	19017.2	23096.1	20345	4448.53	5671.91	3942.97	14.215	14.4954	14.3124	12.1191	12.4696	11.9451	13.2594	0.955591	1.23594	1.05296	-1.14031	-0.789808	-1.31436	-2.16299	0.000245028
GGrFSAQGMGTFNPADYAEPANTDDNYGNSSGNTWNNTGHFEPDDGTSAWR	188	238	sp|Q14157-5|UBP2L_HUMAN Isoform 5 of Ubiquitin-associated protein 2-like OS=Homo sapiens GN=UBAP2L	Q14157-5	UBAP2L	34368.6	31014.7	34054.6	30198.4	19604.4	26493.3	15.0688	14.9207	15.0556	14.8822	14.2589	14.6933	14.8132	0.255563	0.107423	0.242321	0.068944	-0.554352	-0.119899	-0.403538	0.101536
LTrGQLQHLGTR	449	460	sp|O94941|RNF37_HUMAN RING finger protein 37 OS=Homo sapiens GN=UBOX5 PE=1 SV=1	O94941	UBOX5	46977.7	32888.3	45662.8	51924.1	40700.5	47486.8	15.5197	15.0053	15.4787	15.6641	15.3128	15.5352	15.4193	0.100385	-0.414016	0.0594292	0.244813	-0.106546	0.115935	0.169468	0.432468
YSAFQLAPFQDHGLPAVSVDSPVrYK	781	806	sp|Q92738-2|US6NL_HUMAN Isoform 2 of USP6 N-terminal-like protein OS=Homo sapiens GN=USP6NL	Q92738-2	USP6NL	6623.15	8292.6	8979.68	1155.13	2867.22	1683.29	12.6933	13.0176	13.1324	10.1738	11.4854	10.7171	11.8699	0.823353	1.14766	1.2625	-1.69611	-0.384514	-1.15288	-2.15567	0.00586634
DVEAATGQDLGSSrYSGK	630	647	sp|Q2YD98|UVSSA_HUMAN UV-stimulated scaffold protein A OS=Homo sapiens GN=UVSSA PE=1 SV=2	Q2YD98	UVSSA	494480	578257	477306	645591	641134	614639	18.9156	19.1414	18.8646	19.3003	19.2903	19.2294	19.1236	-0.208007	0.0177892	-0.259005	0.176699	0.166706	0.105819	0.299482	0.0270866
VIGTAVArYNFAAR	817	830	sp|P52735|VAV2_HUMAN Guanine nucleotide exchange factor VAV2 OS=Homo sapiens GN=VAV2 PE=1 SV=2	P52735	VAV2	109999	115819	117274	14564.2	18041.9	13961.7	16.7471	16.8215	16.8395	13.8301	14.1391	13.7692	15.3578	1.38937	1.46375	1.48177	-1.52762	-1.2187	-1.58857	-2.88992	1.64565e-05
TPLLGDGPrAPFNQEGQSTGPPPLIPGLGQQGAQGR	907	942	sp|Q9C0J8|WDR33_HUMAN pre-mRNA 3' end processing protein WDR33 OS=Homo sapiens GN=WDR33 PE=1 SV=2	Q9C0J8	WDR33	345707	349196	356848	8979.76	12453.7	11973.6	18.3992	18.4137	18.445	13.1325	13.6043	13.5476	15.9237	2.4755	2.48999	2.52126	-2.79123	-2.3194	-2.37612	-4.99117	4.78022e-06
FFHMPrFQHQAPrQLFYK	11	28	sp|Q9C0J8|WDR33_HUMAN pre-mRNA 3' end processing protein WDR33 OS=Homo sapiens GN=WDR33 PE=1 SV=2	Q9C0J8	WDR33	270830	291923	279258	83184	84719.1	72137.1	18.047	18.1552	18.0912	16.344	16.3704	16.1385	17.1911	0.855965	0.964169	0.900179	-0.847044	-0.820661	-1.05261	-1.81354	2.21614e-05
SGSNWGrGSNMNSGPPR	1309	1325	sp|Q9C0J8|WDR33_HUMAN pre-mRNA 3' end processing protein WDR33 OS=Homo sapiens GN=WDR33 PE=1 SV=2	Q9C0J8	WDR33	1.70414e+06	1.94795e+06	1.90268e+06	2.24234e+06	2.20118e+06	2.60936e+06	20.7006	20.8935	20.8596	21.0966	21.0698	21.3153	20.9892	-0.288623	-0.0957143	-0.129634	0.107335	0.0806083	0.326028	0.342648	0.0248725
SAPFFIPTIPGLVPrYAAPEQNNDPQQSK	786	814	sp|Q8NI36|WDR36_HUMAN WD repeat-containing protein 36 OS=Homo sapiens GN=WDR36 PE=1 SV=1	Q8NI36	WDR36	386051	357664	371275	8902.31	11487.2	9526.78	18.5584	18.4482	18.5021	13.12	13.4877	13.2178	15.889	2.66938	2.5592	2.61308	-2.76908	-2.4013	-2.67127	-5.22778	1.37563e-06
TEQAGrNALLSDISK	28	42	sp|O43516-3|WIPF1_HUMAN Isoform 3 of WAS/WASL-interacting protein family member 1 OS=Homo sapiens GN=WIPF1	O43516-3	WIPF1	471681	626127	515862	214861	223475	309717	18.8475	19.2561	18.9766	17.713	17.7698	18.2406	18.4673	0.380192	0.788836	0.509366	-0.754219	-0.697509	-0.226667	-1.11893	0.00558871
PVPPPPAPPPPPTFALANTEKPTLNKTEQAGrNALLSDISK	2	42	sp|O43516-3|WIPF1_HUMAN Isoform 3 of WAS/WASL-interacting protein family member 1 OS=Homo sapiens GN=WIPF1	O43516-3	WIPF1	34753.7	52247.5	37616.8	17467.9	22669.3	19466	15.0849	15.6731	15.1991	14.0924	14.4685	14.2487	14.7944	0.290449	0.878642	0.404658	-0.70201	-0.325978	-0.545761	-1.04917	0.00757848
GrGALLQDICK	36	46	sp|Q8TF74|WIPF2_HUMAN WAS/WASL-interacting protein family member 2 OS=Homo sapiens GN=WIPF2 PE=1 SV=1	Q8TF74	WIPF2	2.49895e+06	2.50981e+06	2.45893e+06	3.0494e+06	3.20195e+06	2.95697e+06	21.2529	21.2591	21.2296	21.5401	21.6105	21.4957	21.398	-0.145098	-0.138845	-0.168389	0.142103	0.21253	0.0976992	0.301555	0.000956534
SLCASTLTVSSGSSrGSLASSrGSLASSR	355	383	sp|Q9ULE0|WWC3_HUMAN Protein WWC3 OS=Homo sapiens GN=WWC3 PE=1 SV=3	Q9ULE0	WWC3	199680	181423	205716	128314	126291	126126	17.6073	17.469	17.6503	16.9693	16.9464	16.9445	17.2645	0.342853	0.204521	0.385824	-0.295151	-0.318077	-0.31997	-0.622132	0.000355025
YPLPPPSGrYNWN	938	950	sp|Q9H0D6|XRN2_HUMAN 5'-3' exoribonuclease 2 OS=Homo sapiens GN=XRN2 PE=1 SV=1	Q9H0D6	XRN2	347635	351946	379755	138511	139630	138753	18.4072	18.425	18.5347	17.0796	17.0912	17.0822	17.77	0.63722	0.655	0.764714	-0.69035	-0.678751	-0.687833	-1.37129	4.32877e-06
KYPLPPPSGrYNWN	937	950	sp|Q9H0D6|XRN2_HUMAN 5'-3' exoribonuclease 2 OS=Homo sapiens GN=XRN2 PE=1 SV=1	Q9H0D6	XRN2	1.83682e+06	1.6419e+06	1.90038e+06	637586	680719	662204	20.8088	20.6469	20.8579	19.2823	19.3767	19.3369	20.0516	0.757207	0.595356	0.806284	-0.769315	-0.674874	-0.714658	-1.43923	3.18611e-05
GSGTGIYSNAAPPPVTYQGNLYrPLLR	825	851	sp|Q9H0D6|XRN2_HUMAN 5'-3' exoribonuclease 2 OS=Homo sapiens GN=XRN2 PE=1 SV=1	Q9H0D6	XRN2	294589	270923	305563	46521.2	47013.3	33858.8	18.1683	18.0475	18.2211	15.5056	15.5208	15.0472	16.7518	1.41658	1.29576	1.46934	-1.24617	-1.23099	-1.70452	-2.78779	6.9644e-05
GSGTGIYSNAAPPPVTYQGNLYrPLLrGQAQIPK	825	858	sp|Q9H0D6|XRN2_HUMAN 5'-3' exoribonuclease 2 OS=Homo sapiens GN=XRN2 PE=1 SV=1	Q9H0D6	XRN2	200122	198451	209923	19724.5	6690.05	3914.11	17.6105	17.5984	17.6795	14.2677	12.7078	11.9345	15.2997	2.31078	2.29869	2.37977	-1.03203	-2.59193	-3.36527	-4.65949	0.0024623
GAEAANVTGPDGVPVEGSrYAADR	151	174	sp|P16989|YBOX3_HUMAN Y-box-binding protein 3 OS=Homo sapiens GN=YBX3 PE=1 SV=4	P16989	YBX3	26026.5	19608.9	25095.4	8821.78	10789.7	9040.3	14.6677	14.2592	14.6151	13.1069	13.3974	13.1422	13.8647	0.802955	0.394485	0.750397	-0.757883	-0.467371	-0.722582	-1.29856	0.00118306
GPrFEGNrPDGPrPrYEGHPAEGTK	782	806	sp|P49750-4|YLPM1_HUMAN Isoform 4 of YLP motif-containing protein 1 OS=Homo sapiens GN=YLPM1	P49750-4	YLPM1	1.19756e+06	1.20143e+06	1.2479e+06	33907.7	42365.9	32075.5	20.1917	20.1963	20.2511	15.0493	15.3706	14.9692	17.6714	2.5203	2.52496	2.57971	-2.62204	-2.30075	-2.70218	-5.08331	2.12489e-06
SSYLESPrGPrFDGPR	751	766	sp|P49750-4|YLPM1_HUMAN Isoform 4 of YLP motif-containing protein 1 OS=Homo sapiens GN=YLPM1	P49750-4	YLPM1	1.26703e+06	1.46025e+06	1.29722e+06	176756	147378	132642	20.273	20.4778	20.307	17.4314	17.1692	17.0172	18.7793	1.49377	1.69853	1.52773	-1.34786	-1.6101	-1.76208	-3.14669	2.10213e-05
GPrFEGNRPDGPrPrYEGHPAEGTK	782	806	sp|P49750-4|YLPM1_HUMAN Isoform 4 of YLP motif-containing protein 1 OS=Homo sapiens GN=YLPM1	P49750-4	YLPM1	54505	50667.5	47794.5	7601.23	9575.55	7538.13	15.7341	15.6288	15.5446	12.892	13.2251	12.88	14.3174	1.41667	1.31134	1.22713	-1.42541	-1.09229	-1.43744	-2.63676	3.05137e-05
HASErGHLR	91	99	sp|O60293|ZC3H1_HUMAN Zinc finger C3H1 domain-containing protein OS=Homo sapiens GN=ZFC3H1 PE=1 SV=3	O60293	ZFC3H1	37555.6	37069.3	40454.6	97562.9	112176	98908.2	15.1967	15.1779	15.304	16.574	16.7754	16.5938	15.937	-0.74025	-0.759053	-0.632975	0.637056	0.83841	0.656813	1.42152	4.60173e-05
AAGMTPLYAGQrLPQHGYPGPPQAQPLPrQGVK	234	266	sp|Q8NF64-2|ZMIZ2_HUMAN Isoform 2 of Zinc finger MIZ domain-containing protein 2 OS=Homo sapiens GN=ZMIZ2	Q8NF64-2	ZMIZ2	97482.1	91361	93419.1	28880.5	25535.8	22547.2	16.5728	16.4793	16.5114	14.8178	14.6402	14.4607	15.5804	0.992471	0.898912	0.931051	-0.762573	-0.940145	-1.11972	-1.88162	6.07097e-05
TYSEVYPGQQYLQGGQYAPSTAQFAPSPGQPPAPSPSYPGHrLPLQQGMTQSLSVPGPTGLHYKPTR	268	334	sp|Q8NF64-2|ZMIZ2_HUMAN Isoform 2 of Zinc finger MIZ domain-containing protein 2 OS=Homo sapiens GN=ZMIZ2	Q8NF64-2	ZMIZ2	88894.7	64028.5	79014.4	11307.7	11169.2	8496.53	16.4398	15.9664	16.2698	13.465	13.4472	13.0527	14.7735	1.66631	1.19293	1.49633	-1.30847	-1.32626	-1.72084	-2.90371	0.000113937
LLPAPrAYLVPENFR	740	754	sp|Q86UK7|ZN598_HUMAN Zinc finger protein 598 OS=Homo sapiens GN=ZNF598 PE=1 SV=1	Q86UK7	ZNF598	23144.6	23698.9	24037.3	10123.2	13864.9	15415.9	14.4984	14.5325	14.553	13.3054	13.7591	13.9121	14.0934	0.404961	0.439104	0.459561	-0.788054	-0.334279	-0.181293	-0.869084	0.00895711
ErDMQYVQR	442	450	sp|Q969S3|ZN622_HUMAN Zinc finger protein 622 OS=Homo sapiens GN=ZNF622 PE=1 SV=1	Q969S3	ZNF622	18261.2	18660	17689	37291.4	36501.9	36825.7	14.1565	14.1877	14.1106	15.1866	15.1557	15.1684	14.6609	-0.504405	-0.473233	-0.550333	0.525657	0.494785	0.507528	1.01865	1.8782e-06
SHLSTAGGLAVPSLPTAGPYYSPYALYGQrLASASALGYQ	551	590	sp|Q9H7S9|ZN703_HUMAN Zinc finger protein 703 OS=Homo sapiens GN=ZNF703 PE=1 SV=1	Q9H7S9	ZNF703	51043.9	53218	48924.6	8353.8	11021.3	7145.51	15.6395	15.6996	15.5783	13.0282	13.428	12.8028	14.3627	1.27672	1.33689	1.21554	-1.33452	-0.934728	-1.55991	-2.55277	0.000163721
NPHTLGLSrYHPYGK	536	550	sp|Q9H7S9|ZN703_HUMAN Zinc finger protein 703 OS=Homo sapiens GN=ZNF703 PE=1 SV=1	Q9H7S9	ZNF703	59496.4	52211.3	57262.6	39052.5	42262.5	42577.2	15.8605	15.6721	15.8053	15.2531	15.3671	15.3778	15.556	0.304531	0.116089	0.24932	-0.302857	-0.188894	-0.17819	-0.446627	0.00288807

## Sheet: MDA-MB-231
Peptide (blue - putative substrate of CARM1)	Start	Stop	Protein description	Uniprot ID	Gene	WT1	WT2	WT3	KO1	KO2	KO1	log2(WT1)	log(WT2)	log2(WT3)	log2(KO1)	log2(KO2)	log2(KO3)	Mean	MN(WT1)	MN(WT2)	MN(WT3)	MN(KO1)	MN(KO2)	MN(KO3)	Fold Change	pvalue
QLrYQQPGPGSSPSSFLLK	67	85	sp|P55265-4|DSRAD_HUMAN Isoform 4 of Double-stranded RNA-specific adenosine deaminase OS=Homo sapiens GN=ADAR	P55265-4	ADAR	160426	166991	169208	28124.7	33268.2	18614.4	17.2915	17.3494	17.3684	14.7795	15.0219	14.1841	15.9992	1.29239	1.35025	1.36928	-1.21961	-0.977299	-1.81502	-2.67462	0.000432225
VELPTCMYrLPNVHGR	18	33	sp|Q13155|AIMP2_HUMAN Aminoacyl tRNA synthase complex-interacting multifunctional protein 2 OS=Homo sapiens GN=AIMP2 PE=1 SV=2	Q13155	AIMP2	526449	532034	517856	124940	107919	74908.1	19.0059	19.0212	18.9822	16.9309	16.7196	16.1928	17.8088	1.19717	1.21239	1.17343	-0.877892	-1.08917	-1.61593	-2.38866	0.000406483
AGSQGGrGGGAQAAAR	32	47	sp|Q86V81|THOC4_HUMAN THO complex subunit 4 OS=Homo sapiens GN=ALYREF PE=1 SV=3	Q86V81	ALYREF	20567.4	18347.9	23919.5	21100.1	21729	22979.8	14.3281	14.1633	14.5459	14.365	14.4073	14.4881	14.3829	-0.0548729	-0.219617	0.162952	-0.0179822	0.0243861	0.105133	0.0743582	0.558102
NrGAGGFGGGGGTR	203	216	sp|Q86V81|THOC4_HUMAN THO complex subunit 4 OS=Homo sapiens GN=ALYREF PE=1 SV=3	Q86V81	ALYREF	72529.5	72338.6	70281.6	80879.7	65869.3	61168.3	16.1463	16.1425	16.1009	16.3035	16.0073	15.9005	16.1002	0.046127	0.0423245	0.000705767	0.203335	-0.0928359	-0.199657	-0.0594382	0.650083
NRPAIArGAAGGGGR	57	71	sp|Q86V81|THOC4_HUMAN THO complex subunit 4 OS=Homo sapiens GN=ALYREF PE=1 SV=3	Q86V81	ALYREF	172978	176193	160197	186826	149406	134691	17.4002	17.4268	17.2895	17.5113	17.1889	17.0393	17.3093	0.0908919	0.117461	-0.0198485	0.202001	-0.120461	-0.270044	-0.125669	0.436431
RPAQSVNrGGMTR	190	202	sp|Q86V81|THOC4_HUMAN THO complex subunit 4 OS=Homo sapiens GN=ALYREF PE=1 SV=3	Q86V81	ALYREF	288360	279051	304400	279552	288089	306164	18.1375	18.0902	18.2156	18.0928	18.1362	18.2239	18.1494	-0.0118477	-0.0591861	0.0662497	-0.0565982	-0.0132053	0.0745875	0.00318936	0.95504
SMrYQQNR	748	755	sp|Q9C0C7-5|AMRA1_HUMAN Isoform 5 of Activating molecule in BECN1-regulated autophagy protein 1 OS=Homo sapiens GN=AMBRA1	Q9C0C7-5	AMBRA1	12659	9514.49	8518.95	10680.2	9689.69	6747.15	13.6279	13.2159	13.0565	13.3826	13.2422	12.7201	13.2075	0.420344	0.00837885	-0.151072	0.175117	0.0347024	-0.48747	-0.1851	0.52163
DFAFYNPrLQGK	1688	1699	sp|A7KAX9|RHG32_HUMAN Rho GTPase-activating protein 32 OS=Homo sapiens GN=ARHGAP32 PE=1 SV=1	A7KAX9	ARHGAP32	122365	114079	106272	47823.3	50537.3	42726.4	16.9008	16.7997	16.6974	15.5454	15.6251	15.3828	16.1585	0.742296	0.641129	0.538866	-0.613112	-0.533478	-0.7757	-1.28153	0.000156371
MRPQPYGGTNPYSQQQGPPSGPQQGHGYPGQPYGSQTPQrYPMTMQGR	390	437	sp|O14497|ARI1A_HUMAN AT-rich interactive domain-containing protein 1A OS=Homo sapiens GN=ARID1A PE=1 SV=3	O14497	ARID1A	163091	143307	128346	30256.7	32012.8	19318	17.3153	17.1288	16.9697	14.885	14.9664	14.2377	15.9171	1.3982	1.21163	1.05256	-1.03216	-0.950762	-1.67947	-2.44159	0.000627756
EELLrHQLLEK	676	686	sp|Q86UU0|BCL9L_HUMAN B-cell CLL/lymphoma 9-like protein OS=Homo sapiens GN=BCL9L PE=1 SV=1	Q86UU0	BCL9L	34680.3	39338.1	36113.4	8545.12	8417.24	7528.13	15.0818	15.2636	15.1402	13.0609	13.0391	12.8781	14.0773	1.00453	1.18634	1.06295	-1.01642	-1.03817	-1.19923	-2.16921	1.03118e-05
TATVTIrPNTSGSGGTTSNSQVITGPQIrPGMTVIrTPLQQSTLGK	2156	2201	sp|Q12830|BPTF_HUMAN Nucleosome-remodeling factor subunit BPTF OS=Homo sapiens GN=BPTF PE=1 SV=3	Q12830	BPTF	89653.4	99717.3	88225.5	8826.84	11694.5	3300.15	16.4521	16.6056	16.4289	13.1077	13.5135	11.6883	14.6327	1.81939	1.97288	1.79623	-1.525	-1.11914	-2.94436	-3.72567	0.00258221
VLGIIPSSTGTSQQTFTSFQPrTATVTIrPNTSGSGGTTSNSQVITGPQIrPGMTVIrTPLQQSTLGK	2134	2201	sp|Q12830|BPTF_HUMAN Nucleosome-remodeling factor subunit BPTF OS=Homo sapiens GN=BPTF PE=1 SV=3	Q12830	BPTF	44633.8	46302.7	45381.6	2203.25	3117.22	2364.44	15.4458	15.4988	15.4698	11.1054	11.606	11.2073	13.3889	2.05698	2.10994	2.08095	-2.28345	-1.78283	-2.18159	-4.16524	1.09732e-05
TSSGLFPrIPLQPQAPVSSIGSPVGTPK	330	357	sp|Q8N3J3|CQ053_HUMAN Uncharacterized protein C17orf53 OS=Homo sapiens GN=C17orf53 PE=1 SV=1	Q8N3J3	C17orf53	27356.8	29998.1	27637.4	2732.85	4955.56	1878.6	14.7396	14.8726	14.7543	11.4162	12.2748	10.8754	13.1555	1.58411	1.71708	1.59884	-1.73931	-0.880667	-2.28005	-3.26669	0.0013395
APPGGLHAPrLSLEGAAR	1110	1127	sp|Q5T0Z8|CF132_HUMAN Uncharacterized protein C6orf132 OS=Homo sapiens GN=C6orf132 PE=1 SV=4	Q5T0Z8	C6orf132	45446.8	42350.3	40397	27550.4	25438.7	24783.7	15.4719	15.3701	15.302	14.7498	14.6347	14.5971	15.0209	0.450964	0.349158	0.281035	-0.271139	-0.386193	-0.423825	-0.720771	0.000434013
GArGLMNGYR	617	626	sp|Q14444|CAPR1_HUMAN Caprin-1 OS=Homo sapiens GN=CAPRIN1 PE=1 SV=2	Q14444	CAPRIN1	127432	114195	130285	104411	103835	108853	16.9594	16.8011	16.9913	16.6719	16.6639	16.732	16.8033	0.156089	-0.0021446	0.188031	-0.13137	-0.139347	-0.0712571	-0.227983	0.021928
AVDLTKPYQNQQLSIrVPLR	247	266	sp|Q9H7U1-3|CCSE2_HUMAN Isoform 3 of Serine-rich coiled-coil domain-containing protein 2 OS=Homo sapiens GN=CCSER2	Q9H7U1-3	CCSER2	88187.4	84863.4	76707.5	16051.1	14449.4	6339.44	16.4283	16.3729	16.2271	13.9704	13.8187	12.6301	14.9079	1.52037	1.46494	1.31917	-0.937524	-1.08919	-2.27777	-2.86965	0.00257439
FSPNPPQQGAVrPQTLNFSSR	275	295	sp|Q9P2D1|CHD7_HUMAN Chromodomain-helicase-DNA-binding protein 7 OS=Homo sapiens GN=CHD7 PE=1 SV=3	Q9P2D1	CHD7	69195.4	62464.7	70068.6	16801.7	20857.7	13313.8	16.0784	15.9308	16.0965	14.0363	14.3483	13.7006	15.0318	1.04658	0.898941	1.06467	-0.995493	-0.683518	-1.33118	-2.00679	0.000495185
AGGLLGTGSGLNLrMAGPQGLDLAPILR	253	280	sp|P0CG12|CTF8A_HUMAN Chromosome transmission fidelity protein 8 homolog isoform 2 OS=Homo sapiens GN=CHTF8 PE=1 SV=1	P0CG12	CHTF8	15019.1	15354.8	13097.9	3859.99	1472.42	1898.21	13.8745	13.9064	13.6771	11.9144	10.524	10.8904	12.4645	1.41005	1.44195	1.21259	-0.550076	-1.94048	-1.57404	-2.70973	0.00302919
DPSMASFPrGMNPTGTGAVSFPrPGGLLGPGPGPGPTLNPrTGALPGPGPLSNPrLGGLPGPGPMSNPR	92	160	sp|P0CG12|CTF8A_HUMAN Chromosome transmission fidelity protein 8 homolog isoform 2 OS=Homo sapiens GN=CHTF8 PE=1 SV=1	P0CG12	CHTF8	5103.84	4677.66	3882.66	688.068	660.008	407.778	12.3174	12.1916	11.9228	9.42641	9.36634	8.67164	10.6494	1.66801	1.54221	1.27347	-1.22295	-1.28302	-1.97772	-2.98913	0.000371539
TGALPGPGPLSNPrLGGLPGPGPMSNPR	133	160	sp|P0CG12|CTF8A_HUMAN Chromosome transmission fidelity protein 8 homolog isoform 2 OS=Homo sapiens GN=CHTF8 PE=1 SV=1	P0CG12	CHTF8	72026.4	69530.9	64026.1	25215.4	27343.1	22851.8	16.1362	16.0854	15.9664	14.622	14.7389	14.48	15.3382	0.798087	0.747216	0.628221	-0.716134	-0.599259	-0.858131	-1.44902	8.78001e-05
TGALPGPGPLSNPrLGGLPGPGPMSNPrAGGLLGAGPDPR	133	172	sp|P0CG12|CTF8A_HUMAN Chromosome transmission fidelity protein 8 homolog isoform 2 OS=Homo sapiens GN=CHTF8 PE=1 SV=1	P0CG12	CHTF8	15511.4	13839	14350.9	4246.26	2519.94	1581.43	13.921	13.7565	13.8089	12.052	11.2992	10.627	12.5774	1.34362	1.17903	1.23143	-0.525441	-1.27824	-1.95041	-2.50273	0.0037913
LGRPIGALArGAIGGR	89	104	sp|Q9Y3Y2-3|CHTOP_HUMAN Isoform 2 of Chromatin target of PRMT1 protein OS=Homo sapiens GN=CHTOP	Q9Y3Y2-3	CHTOP	25837.8	20555.9	24776.8	26479.6	21090.3	26283.3	14.6572	14.3273	14.5967	14.6926	14.3643	14.6819	14.5533	0.103876	-0.226053	0.0433827	0.139276	-0.189023	0.128541	0.0525292	0.740436
TLLrGGMSLrGQNLLrGGR	126	144	sp|Q9Y3Y2-3|CHTOP_HUMAN Isoform 2 of Chromatin target of PRMT1 protein OS=Homo sapiens GN=CHTOP	Q9Y3Y2-3	CHTOP	124880	122966	120733	155641	129218	149450	16.9302	16.9079	16.8815	17.2479	16.9794	17.1893	17.0227	-0.0925042	-0.114791	-0.141235	0.225168	-0.0432449	0.166607	0.232353	0.0483236
GrFPGAVPGGDrFPGPAGPGGPPPPFPAGQTPPrPPLGPPGPPGPPGPPPPGQVLPPPLAGPPNR	205	269	sp|Q16630|CPSF6_HUMAN Cleavage and polyadenylation specificity factor subunit 6 OS=Homo sapiens GN=CPSF6 PE=1 SV=2	Q16630	CPSF6	1093.03	747.553	953.772	758.152	740.95	781.231	10.0941	9.54603	9.8975	9.56634	9.53323	9.6096	9.70781	0.386313	-0.161772	0.189695	-0.141463	-0.174572	-0.0982008	-0.276157	0.16311
GQLFrLPSALNR	157	168	sp|Q53ET0|CRTC2_HUMAN CREB-regulated transcription coactivator 2 OS=Homo sapiens GN=CRTC2 PE=1 SV=2	Q53ET0	CRTC2	125008	127877	123611	22363.7	24170	18061.6	16.9317	16.9644	16.9155	14.4489	14.5609	14.1406	15.6603	1.27134	1.30407	1.25513	-1.21146	-1.0994	-1.51969	-2.55369	3.55187e-05
GPLFPVDArGPFLR	706	719	sp|O15320-5|CTGE5_HUMAN Isoform 6 of cTAGE family member 5 OS=Homo sapiens GN=CTAGE5	O15320-5	CTAGE5	21415	20324.8	21043.8	7174.12	6693.4	4002.21	14.3863	14.311	14.3611	12.8086	12.7085	11.9666	13.4237	0.962656	0.88727	0.937424	-0.615095	-0.715157	-1.4571	-1.85823	0.00222407
AYSSFGGGrGSR	11	22	sp|Q15056|IF4H_HUMAN Eukaryotic translation initiation factor 4H OS=Homo sapiens GN=EIF4H PE=1 SV=5	Q15056	EIF4H	57547.8	55745.9	56276.8	63615.4	69081.8	68181.8	15.8125	15.7666	15.7803	15.9571	16.076	16.0571	15.9083	-0.0957779	-0.141675	-0.127998	0.0488361	0.167768	0.148847	0.243633	0.0034513
FGGPVHHQAQrFR	234	246	sp|Q15717-2|ELAV1_HUMAN Isoform 2 of ELAV-like protein 1 OS=Homo sapiens GN=ELAVL1	Q15717-2	ELAVL1	19358.9	20414.1	19071.8	10128.9	9452.94	5971.15	14.2407	14.3173	14.2192	13.3062	13.2065	12.5438	13.6389	0.601761	0.678332	0.580209	-0.332751	-0.432398	-1.09515	-1.2402	0.00677352
AQPFAQPPGPWPLSSPGPrLVFNR	47	70	sp|Q9BUT9|F195A_HUMAN Protein FAM195A OS=Homo sapiens GN=FAM195A PE=1 SV=2	Q9BUT9	FAM195A	80150.7	71980	83307.5	15773.4	16802.6	9292.89	16.2904	16.1353	16.3462	13.9452	14.0364	13.1819	14.9892	1.30119	1.14607	1.35692	-1.04403	-0.952838	-1.80732	-2.53613	0.000802771
CAGFLEPTWLAAPPrLARPPR	356	376	sp|Q9HAH7-1|FBRS_HUMAN Isoform 1 of Probable fibrosin-1 OS=Homo sapiens GN=FBRS	Q9HAH7-1	FBRS	32901.5	30918.6	28391.9	16644.8	17795.8	10394.6	15.0059	14.9162	14.7932	14.0228	14.1193	13.3435	14.3668	0.639062	0.549383	0.426388	-0.344022	-0.247553	-1.02326	-1.07656	0.0128853
GGrGrGGSGGGGGGGGGGYNR	214	234	sp|P35637|FUS_HUMAN RNA-binding protein FUS OS=Homo sapiens GN=FUS PE=1 SV=1	P35637	FUS	47663.3	42866.1	37574.1	39411.3	38476.1	37287.1	15.5406	15.3876	15.1974	15.2663	15.2317	15.1864	15.3017	0.238928	0.0858874	-0.104213	-0.035341	-0.0699877	-0.115274	-0.147068	0.222469
GPGGPrGGLGGGMR	430	443	sp|Q13283|G3BP1_HUMAN Ras GTPase-activating protein-binding protein 1 OS=Homo sapiens GN=G3BP1 PE=1 SV=1	Q13283	G3BP1	424769	397779	430546	420567	414939	422363	18.6963	18.6016	18.7158	18.682	18.6625	18.6881	18.6744	0.0219222	-0.0727881	0.0414121	0.00758158	-0.011856	0.0137282	0.00630252	0.869897
SGFAATSQPGPrLPFIQHSQNPrFYHK	301	327	sp|Q13227|GPS2_HUMAN G protein pathway suppressor 2 OS=Homo sapiens GN=GPS2 PE=1 SV=3	Q13227	GPS2	326928	330168	323905	65771.9	64302.8	46811.9	18.3186	18.3328	18.3052	16.0052	15.9726	15.5146	17.0748	1.24378	1.258	1.23037	-1.06965	-1.10225	-1.56025	-2.4881	9.6386e-05
TVPMGGVrLVTPVTVSAVKPAVTTLVVK	848	875	sp|P51610-4|HCFC1_HUMAN Isoform 4 of Host cell factor 1 OS=Homo sapiens GN=HCFC1	P51610-4	HCFC1	27027.4	23196	20633.9	3844.69	3315.02	1234.97	14.7221	14.5016	14.3327	11.9087	11.6948	10.2703	12.905	1.81711	1.59656	1.4277	-0.996375	-1.21023	-2.63477	-3.22758	0.00358621
GGNFSGrGGFGGSR	219	232	sp|P09651|ROA1_HUMAN Heterogeneous nuclear ribonucleoprotein A1 OS=Homo sapiens GN=HNRNPA1 PE=1 SV=5	P09651	HNRNPA1	37264.7	34951.3	33939.3	33394.1	36437.8	35823.5	15.1855	15.0931	15.0507	15.0273	15.1531	15.1286	15.1064	0.0791337	-0.0133301	-0.0557175	-0.0790802	0.0467608	0.0222334	-0.00672403	0.909239
QEMASASSSQrGR	184	196	sp|P09651|ROA1_HUMAN Heterogeneous nuclear ribonucleoprotein A1 OS=Homo sapiens GN=HNRNPA1 PE=1 SV=5	P09651	HNRNPA1	50724.9	44618.8	44768.2	45878.7	42850.5	44290.2	15.6304	15.4454	15.4502	15.4855	15.387	15.4347	15.4722	0.158202	-0.0268396	-0.0220162	0.0133339	-0.0851772	-0.0375031	-0.0728976	0.339074
SGSGNFGGGrGGGFGGNDNFGrGGNFSGrGGFGGSR	197	232	sp|P09651|ROA1_HUMAN Heterogeneous nuclear ribonucleoprotein A1 OS=Homo sapiens GN=HNRNPA1 PE=1 SV=5	P09651	HNRNPA1	504044	492789	482960	550225	489912	454353	18.9432	18.9106	18.8815	19.0697	18.9022	18.7935	18.9168	0.0264201	-0.0061608	-0.035227	0.15289	-0.0146063	-0.123316	0.00997845	0.909325
LFIGGLSFETTDDSLr	37	52	sp|P51991|ROA3_HUMAN Heterogeneous nuclear ribonucleoprotein A3 OS=Homo sapiens GN=HNRNPA3 PE=1 SV=2	P51991	HNRNPA3	63742.2	60798.4	70190.2	68553	76385.8	71671.9	15.96	15.8917	16.099	16.0649	16.221	16.1291	16.061	-0.100998	-0.169213	0.0380218	0.00397156	0.160058	0.0681601	0.154793	0.111213
EVYQQQQYGSGGrGNR	234	249	sp|Q99729-4|ROAA_HUMAN Isoform 4 of Heterogeneous nuclear ribonucleoprotein A/B OS=Homo sapiens GN=HNRNPAB	Q99729-4	HNRNPAB	14328.3	11281.8	14287.3	9073.67	14535.2	11972.8	13.8066	13.4617	13.8024	13.1475	13.8273	13.5475	13.5988	0.207762	-0.137119	0.203619	-0.451352	0.228437	-0.0513467	-0.182841	0.467471
LLGQRPGPYDrPIGGrGGYYGAGrGSMYDR	106	135	sp|P31942|HNRH3_HUMAN Heterogeneous nuclear ribonucleoprotein H3 OS=Homo sapiens GN=HNRNPH3 PE=1 SV=2	P31942	HNRNPH3	6902.27	7215.73	5767.56	6001.33	6716.21	5169.04	12.7529	12.8169	12.4937	12.5511	12.7134	12.3357	12.6106	0.142238	0.206311	-0.116873	-0.0595515	0.102814	-0.274938	-0.15445	0.353886
LLGQRPGPYDrPIGGrGGYYGAGRGSMYDR	106	135	sp|P31942|HNRH3_HUMAN Heterogeneous nuclear ribonucleoprotein H3 OS=Homo sapiens GN=HNRNPH3 PE=1 SV=2	P31942	HNRNPH3	8550.77	7921.11	8010.49	13736.2	8717.86	7639.38	13.0618	12.9515	12.9677	13.7457	13.0898	12.8992	13.1193	-0.0574432	-0.167796	-0.151608	0.626414	-0.0295248	-0.220042	0.251232	0.386419
LLGQRPGPYDrPIGGRGGYYGAGrGSMYDR	106	135	sp|P31942|HNRH3_HUMAN Heterogeneous nuclear ribonucleoprotein H3 OS=Homo sapiens GN=HNRNPH3 PE=1 SV=2	P31942	HNRNPH3	8427.65	10359	6538.12	10276.7	7776.04	6073.84	13.0409	13.3386	12.6747	13.3271	12.9248	12.5684	12.9791	0.0618355	0.359515	-0.304418	0.348013	-0.0542596	-0.410685	-0.0779549	0.802272
GGFQNrGGGSGGGGNYrGGFNR	640	661	sp|Q9BUJ2|HNRL1_HUMAN Heterogeneous nuclear ribonucleoprotein U-like protein 1 OS=Homo sapiens GN=HNRNPUL1 PE=1 SV=2	Q9BUJ2	HNRNPUL1	104324	98661.4	107919	101659	118697	110266	16.6707	16.5902	16.7196	16.6334	16.8569	16.7506	16.7036	-0.0328532	-0.113372	0.0160228	-0.0701985	0.153347	0.0470536	0.0868016	0.310246
GPPGGNrGGFQNrGGGSGGGGNYrGGFNR	633	661	sp|Q9BUJ2|HNRL1_HUMAN Heterogeneous nuclear ribonucleoprotein U-like protein 1 OS=Homo sapiens GN=HNRNPUL1 PE=1 SV=2	Q9BUJ2	HNRNPUL1	461027	440576	455058	455726	463854	423117	18.8145	18.749	18.7957	18.7978	18.8233	18.6907	18.7785	0.0359878	-0.0294741	0.0171859	0.0193018	0.0448077	-0.0878091	-0.0157997	0.743477
GVVDSDDLPLNVSr	435	448	sp|P14625|ENPL_HUMAN Endoplasmin OS=Homo sapiens GN=HSP90B1 PE=1 SV=1	P14625	HSP90B1	105582	113250	107296	102316	103347	104863	16.688	16.7892	16.7112	16.6427	16.6571	16.6781	16.6944	-0.00639251	0.0947586	0.0168487	-0.0517233	-0.0372482	-0.0162432	-0.0701432	0.0954637
RAPVPVrGGPK	607	617	sp|Q12906-7|ILF3_HUMAN Isoform 7 of Interleukin enhancer-binding factor 3 OS=Homo sapiens GN=ILF3	Q12906-7	ILF3	73584.6	60271.3	64162.1	57972.3	61850.4	57145.4	16.1671	15.8792	15.9694	15.8231	15.9165	15.8024	15.9263	0.24084	-0.0470923	0.0431585	-0.103201	-0.00977999	-0.123926	-0.157937	0.161129
GFYPQYGALETrGGFNPR	106	123	sp|Q63ZY3-2|KANK2_HUMAN Isoform 2 of KN motif and ankyrin repeat domain-containing protein 2 OS=Homo sapiens GN=KANK2	Q63ZY3-2	KANK2	27478.6	27408.4	26631.9	26548.9	30687.4	30355.4	14.746	14.7423	14.7009	14.6964	14.9054	14.8897	14.7801	-0.0340828	-0.0377686	-0.0792355	-0.0837357	0.125259	0.109563	0.100725	0.216726
HSAYSYCGrGFYPQYGALETrGGFNPR	97	123	sp|Q63ZY3-2|KANK2_HUMAN Isoform 2 of KN motif and ankyrin repeat domain-containing protein 2 OS=Homo sapiens GN=KANK2	Q63ZY3-2	KANK2	15208.2	15279.2	16282.4	23024.3	23970.2	21294.9	13.8926	13.8993	13.991	14.4909	14.549	14.3782	14.2002	-0.307589	-0.300867	-0.20913	0.29072	0.348801	0.178065	0.545057	0.000779931
QTGSPGMIYSTrYGSPK	17	33	sp|Q13303-5|KCAB2_HUMAN Isoform 5 of Voltage-gated potassium channel subunit beta-2 OS=Homo sapiens GN=KCNAB2	Q13303-5	KCNAB2	34616.7	32004.9	32090.3	7863.07	9199.62	7508.4	15.0792	14.966	14.9698	12.9409	13.1674	12.8743	13.9996	1.07959	0.966411	0.970256	-1.05872	-0.832234	-1.1253	-2.01084	3.08882e-05
GTPVrGAITR	316	325	sp|Q07666|KHDR1_HUMAN KH domain-containing; RNA-binding; signal transduction-associated protein 1 OS=Homo sapiens GN=KHDRBS1 PE=1 SV=1	Q07666	KHDRBS1	31011	25667.6	31908	29826.5	36895.4	34722.4	14.9205	14.6477	14.9616	14.8643	15.1712	15.0836	14.9415	-0.0209795	-0.293809	0.0201612	-0.0771653	0.229684	0.142108	0.196418	0.217392
ASrGrGGLGPSWASANSGSGGSrGK	1771	1795	sp|Q69YN4|VIR_HUMAN Protein virilizer homolog OS=Homo sapiens GN=KIAA1429 PE=1 SV=2	Q69YN4	KIAA1429	86643.2	76093.2	83688	74869.5	76098.3	70441.8	16.4028	16.2155	16.3527	16.1921	16.2156	16.1041	16.2471	0.155661	-0.0316568	0.105596	-0.0550467	-0.0315605	-0.142994	-0.153067	0.0795317
GNYNESrGGQSNFNR	1735	1749	sp|Q69YN4|VIR_HUMAN Protein virilizer homolog OS=Homo sapiens GN=KIAA1429 PE=1 SV=2	Q69YN4	KIAA1429	21726.9	17150.2	17067	14840.6	19052.5	19017.8	14.4072	14.0659	14.0589	13.8573	14.2177	14.2151	14.137	0.27018	-0.0710731	-0.078091	-0.279751	0.0806844	0.0780507	-0.0806774	0.652299
LQGLQGSGGrGGGLR	949	963	sp|O43896|KIF1C_HUMAN Kinesin-like protein KIF1C OS=Homo sapiens GN=KIF1C PE=1 SV=3	O43896	KIF1C	104617	106020	104365	95107	87601.4	77650.5	16.6748	16.694	16.6713	16.5373	16.4187	16.2447	16.5401	0.134648	0.153865	0.131172	-0.00284344	-0.121442	-0.295401	-0.27979	0.0304424
GSQDSPAVPHPGPLQHWQPENVNQAFTrPPPPYPGNIrSPVAPPLGPrYAVFPK	2407	2460	sp|Q8NEZ4-3|KMT2C_HUMAN Isoform 3 of Histone-lysine N-methyltransferase 2C OS=Homo sapiens GN=KMT2C	Q8NEZ4-3	KMT2C	12227.1	9288.68	14086.3	2524.5	4230.64	3824.13	13.5778	13.1813	13.782	11.3018	12.0467	11.9009	12.6317	0.946054	0.549523	1.15027	-1.32995	-0.585076	-0.73082	-1.7639	0.00360862
SPVAPPLGPrYAVFPK	2445	2460	sp|Q8NEZ4-3|KMT2C_HUMAN Isoform 3 of Histone-lysine N-methyltransferase 2C OS=Homo sapiens GN=KMT2C	Q8NEZ4-3	KMT2C	46672.9	41608.9	41957.2	13281.2	18778.9	11448.6	15.5103	15.3446	15.3566	13.6971	14.1968	13.4829	14.5981	0.91224	0.746546	0.758574	-0.900958	-0.401235	-1.11517	-1.61157	0.00178984
QLQLQQQrMQLAQK	3723	3736	sp|O14686-3|KMT2D_HUMAN Isoform 3 of Histone-lysine N-methyltransferase 2D OS=Homo sapiens GN=KMT2D	O14686-3	KMT2D	137655	150948	142510	28732.5	21431.4	20037.5	17.0707	17.2037	17.1207	14.8104	14.3874	14.2904	15.8139	1.25681	1.3898	1.30682	-1.00349	-1.42645	-1.52348	-2.63561	8.82594e-05
STLKPQPAPQAGPIPVAPIGTLKPQPQPVPASYTTASTSSrPTFNVQVK	178	226	sp|Q93052|LPP_HUMAN Lipoma-preferred partner OS=Homo sapiens GN=LPP PE=1 SV=1	Q93052	LPP	8742.47	7445.91	6879.49	370.549	362.142	381.829	13.0938	12.8622	12.7481	8.53352	8.50041	8.57678	10.7191	2.37468	2.14309	2.02894	-2.18562	-2.21873	-2.14236	-4.36448	1.93334e-06
APAGGSLGrALMR	6	18	sp|Q9H089|LSG1_HUMAN Large subunit GTPase 1 homolog OS=Homo sapiens GN=LSG1 PE=1 SV=2	Q9H089	LSG1	56143.5	53891.4	58310.8	50487.1	54471.9	49821.9	15.7768	15.7178	15.8315	15.6236	15.7332	15.6045	15.7146	0.0622618	0.0031971	0.116906	-0.0909424	0.0186549	-0.110078	-0.121577	0.0788865
DTrGKLEGLELR	421	432	sp|Q9Y250|LZTS1_HUMAN Leucine zipper putative tumor suppressor 1 OS=Homo sapiens GN=LZTS1 PE=1 SV=3	Q9Y250	LZTS1	27989.8	25436.3	24051.6	20285.6	22607.3	20760.2	14.7726	14.6346	14.5538	14.3082	14.4645	14.3415	14.5125	0.260068	0.122056	0.0413024	-0.204374	-0.0480442	-0.171009	-0.282285	0.0238943
TSGELGPFNNGASYPLQAGQPrLTK	975	999	sp|Q96JK9|MAML3_HUMAN Mastermind-like protein 3 OS=Homo sapiens GN=MAML3 PE=1 SV=4	Q96JK9	MAML3	15349.3	13468.4	14089.3	6000.49	6701.38	4720.51	13.9059	13.7173	13.7823	12.5509	12.7102	12.2047	13.1452	0.760663	0.57207	0.637089	-0.594354	-0.434976	-0.940493	-1.31321	0.00117625
LrQQLQAK	1911	1918	sp|Q93074-2|MED12_HUMAN Isoform 2 of Mediator of RNA polymerase II transcription subunit 12 OS=Homo sapiens GN=MED12	Q93074-2	MED12	284777	291171	276924	63476.8	60161.6	40723.9	18.1195	18.1515	18.0791	15.9539	15.8766	15.3136	16.9157	1.20377	1.23581	1.16343	-0.961757	-1.03914	-1.60211	-2.40201	0.000291349
QGSIGLYTQNQPLPAGGPrVDPYRPVrLPMQK	1836	1867	sp|Q93074-2|MED12_HUMAN Isoform 2 of Mediator of RNA polymerase II transcription subunit 12 OS=Homo sapiens GN=MED12	Q93074-2	MED12	13714.1	13287.2	11779.7	5638.32	6210.75	4474.36	13.7434	13.6977	13.524	12.4611	12.6006	12.1275	13.0257	0.717674	0.672045	0.498314	-0.56465	-0.425149	-0.898234	-1.25869	0.00126432
QGSIGLYTQNQPLPAGGPrVDPYrPVrLPMQK	1836	1867	sp|Q93074-2|MED12_HUMAN Isoform 2 of Mediator of RNA polymerase II transcription subunit 12 OS=Homo sapiens GN=MED12	Q93074-2	MED12	48403.2	42320.4	38592.4	7085.22	7264.01	3469.85	15.5628	15.3691	15.236	12.7906	12.8266	11.7607	13.9243	1.63853	1.44478	1.31174	-1.13369	-1.09773	-2.16363	-2.93003	0.00126779
DLPLHPrGFLPGHAPFrPLGSLGPrEYFIPGTrLPPPTHGPQEYPPPPAVR	1827	1877	sp|Q5JRA6|MIA3_HUMAN Melanoma inhibitory activity protein 3 OS=Homo sapiens GN=MIA3 PE=1 SV=1	Q5JRA6	MIA3	167055	163208	154643	34439	37349.6	20370	17.35	17.3164	17.2386	15.0718	15.1888	14.3142	16.0799	1.27003	1.23642	1.15864	-1.00818	-0.89113	-1.76578	-2.44339	0.000900336
GPPPFPGVPLMSTPMGGPVPPPIrYGPPPQLCGPFGPrPLPPPFGPGMrPPLGLrEFAPGVPPGrR	1761	1826	sp|Q5JRA6|MIA3_HUMAN Melanoma inhibitory activity protein 3 OS=Homo sapiens GN=MIA3 PE=1 SV=1	Q5JRA6	MIA3	5082.54	3743.53	3958.63	389.231	380.4	401.079	12.3113	11.8702	11.9508	8.60448	8.57137	8.64774	10.326	1.98535	1.5442	1.6248	-1.7215	-1.75461	-1.67824	-3.43624	1.51837e-05
LQLAIEErDEAIAr	185	198	sp|Q8TD10|MIPO1_HUMAN Mirror-image polydactyly gene 1 protein OS=Homo sapiens GN=MIPOL1 PE=2 SV=1	Q8TD10	MIPOL1	9624.98	6518.33	7120.67	6390.13	4331.83	6114.49	13.2326	12.6703	12.7978	12.6416	12.0808	12.578	12.6668	0.565725	0.00344387	0.130954	-0.0252142	-0.586081	-0.0888274	-0.466748	0.13038
VrPVLNLPGPGPALPR	39	54	sp|Q96FF7|YS003_HUMAN Uncharacterized protein LOC113230 OS=Homo sapiens PE=2 SV=4	Q96FF7	NA	27708.1	24804.8	22524	25586	20948.7	20400	14.758	14.5983	14.4592	14.6431	14.3546	14.3163	14.5216	0.236445	0.0767583	-0.0624006	0.121494	-0.167003	-0.205294	-0.167202	0.281728
TPSrASLTR	163	171	sp|Q9UF83|YM012_HUMAN Uncharacterized protein DKFZp434B061 OS=Homo sapiens PE=2 SV=2	Q9UF83	NA	187494	211245	221238	327178	343345	344482	17.5165	17.6886	17.7552	18.3197	18.3893	18.3941	18.0106	-0.494075	-0.322001	-0.255324	0.309156	0.378737	0.383508	0.714267	0.000681301
LQGQQFLNQSrQALELK	1178	1194	sp|Q9Y6Q9|NCOA3_HUMAN Nuclear receptor coactivator 3 OS=Homo sapiens GN=NCOA3 PE=1 SV=1	Q9Y6Q9	NCOA3	20310.1	19580.5	14013.9	3742.55	5063.74	4301.04	14.3099	14.2571	13.7746	11.8698	12.306	12.0705	13.098	1.21193	1.15915	0.67659	-1.22817	-0.79199	-1.02751	-2.03178	0.000661171
QLrMQLQQR	1169	1177	sp|Q9Y6Q9|NCOA3_HUMAN Nuclear receptor coactivator 3 OS=Homo sapiens GN=NCOA3 PE=1 SV=1	Q9Y6Q9	NCOA3	48914.1	48707.2	54115	26870.7	28942.3	21306.5	15.578	15.5718	15.7237	14.7137	14.8209	14.379	15.1312	0.446764	0.440647	0.592542	-0.417455	-0.310307	-0.75219	-0.986635	0.00225635
QLrMQLQQrLQGQQFLNQSrQALELK	1169	1194	sp|Q9Y6Q9|NCOA3_HUMAN Nuclear receptor coactivator 3 OS=Homo sapiens GN=NCOA3 PE=1 SV=1	Q9Y6Q9	NCOA3	70909.7	80640.3	70186	8182.24	9337	2749.75	16.1137	16.2992	16.0989	12.9983	13.1887	11.4251	14.354	1.75971	1.94523	1.74491	-1.35571	-1.16524	-2.9289	-3.63323	0.00295961
GLPTTTQrVGVPTAVQNLAPrAAVAAAAPrAVAPYK	476	511	sp|Q13310-2|PABP4_HUMAN Isoform 2 of Polyadenylate-binding protein 4 OS=Homo sapiens GN=PABPC4	Q13310-2	PABPC4	288344	274199	264471	30507.1	30022	4741.71	18.1374	18.0649	18.0127	14.8969	14.8737	12.2112	16.0328	2.10463	2.03206	1.97994	-1.13595	-1.15907	-3.82161	-4.07776	0.0102543
VGVPTAVQNLAPrAAVAAAAPrAVAPYK	484	511	sp|Q13310-2|PABP4_HUMAN Isoform 2 of Polyadenylate-binding protein 4 OS=Homo sapiens GN=PABPC4	Q13310-2	PABPC4	383841	350639	345919	30892.7	31815.3	4169.44	18.5501	18.4196	18.4001	14.915	14.9574	12.0256	16.2113	2.33883	2.20831	2.18876	-1.29634	-1.25388	-4.18568	-4.4906	0.00986058
LAMDFGGAGAAQQGLTDSCQSGGVPTAVQNLAPrAAVAAAAPrAVAPYK	492	540	sp|Q13310-3|PABP4_HUMAN Isoform 3 of Polyadenylate-binding protein 4 OS=Homo sapiens GN=PABPC4	Q13310-3	PABPC4	194888	185931	170845	13962.3	11841.7	5222.7	17.5723	17.5044	17.3823	13.7692	13.5316	12.3506	15.3517	2.22055	2.15267	2.03059	-1.5825	-1.82015	-3.00116	-4.2692	0.000643778
QMAVPSFTQQILCPKPVHVrPPMPPrYPAPYGER	198	231	sp|Q86TB9|PATL1_HUMAN Protein PAT1 homolog 1 OS=Homo sapiens GN=PATL1 PE=1 SV=2	Q86TB9	PATL1	20242.4	19614.1	15840.9	1645.67	1217.9	1172.95	14.3051	14.2596	13.9514	10.6845	10.2502	10.1959	12.2744	2.03065	1.98517	1.67693	-1.58997	-2.02426	-2.07851	-3.79516	3.7367e-05
FDGQPGQPSLLPrFDGLHGQPGPrFER	1039	1065	sp|O94913|PCF11_HUMAN Pre-mRNA cleavage complex 2 protein Pcf11 OS=Homo sapiens GN=PCF11 PE=1 SV=3	O94913	PCF11	22984.4	26208.4	22691.8	13388.6	9323.23	10708.8	14.4884	14.6777	14.4699	13.7087	13.1866	13.3865	13.9863	0.502063	0.691438	0.483579	-0.277589	-0.79969	-0.5998	-1.11805	0.00252977
FDGSPGQMGGGGPLrFEGPQGQLGGGCPLrFEGPPGPVGTPLrFEGPIGQAGGGGFR	791	847	sp|O94913|PCF11_HUMAN Pre-mRNA cleavage complex 2 protein Pcf11 OS=Homo sapiens GN=PCF11 PE=1 SV=3	O94913	PCF11	4844.48	5413.76	7830.5	366.205	357.896	377.353	12.2421	12.4024	12.9349	8.51651	8.4834	8.55977	10.5232	1.71894	1.87923	2.4117	-2.00668	-2.03979	-1.96341	-4.00659	4.49258e-05
FEGQHNQLGGNLrFEGPHGQPGVGIrFEGPLVQQGGGMrFEGPSVPGGGLR	969	1019	sp|O94913|PCF11_HUMAN Pre-mRNA cleavage complex 2 protein Pcf11 OS=Homo sapiens GN=PCF11 PE=1 SV=3	O94913	PCF11	26998.3	28055.3	24873.1	10121.1	9488.34	10895.2	14.7206	14.776	14.6023	13.3051	13.2119	13.4114	14.0045	0.716032	0.771437	0.597751	-0.69947	-0.792606	-0.593143	-1.39015	5.56183e-05
GQPVGGLrFEGPHGQPVGGLrFDNPR	883	908	sp|O94913|PCF11_HUMAN Pre-mRNA cleavage complex 2 protein Pcf11 OS=Homo sapiens GN=PCF11 PE=1 SV=3	O94913	PCF11	9342.48	5702.1	7663.62	5459.57	3884.12	3488.48	13.1896	12.4773	12.9038	12.4146	11.9234	11.7684	12.4462	0.743422	0.0311095	0.457644	-0.0315955	-0.522794	-0.677786	-0.82145	0.0445451
TPGQPGPQrFDGPPGQQVQPrFDGVPQrFDGPQHQQASR	1066	1104	sp|O94913|PCF11_HUMAN Pre-mRNA cleavage complex 2 protein Pcf11 OS=Homo sapiens GN=PCF11 PE=1 SV=3	O94913	PCF11	16073.3	18036.5	16490.3	6972.66	7299.92	7040.17	13.9724	14.1386	14.0093	12.7675	12.8337	12.7814	13.4171	0.555227	0.721485	0.592182	-0.649655	-0.583485	-0.635754	-1.24593	2.13409e-05
ASAPAADPPrYTFAPSVSLNK	94	114	sp|Q9NR12|PDLI7_HUMAN PDZ and LIM domain protein 7 OS=Homo sapiens GN=PDLIM7 PE=1 SV=1	Q9NR12	PDLIM7	139183	144557	135227	25318.9	25750.2	18471.8	17.0866	17.1413	17.045	14.6279	14.6523	14.173	15.7877	1.29893	1.35358	1.25733	-1.15977	-1.1354	-1.61466	-2.60656	7.96968e-05
GrGSLLLR	55	62	sp|Q9H307|PININ_HUMAN Pinin OS=Homo sapiens GN=PNN PE=1 SV=4	Q9H307	PNN	265383	268785	273208	257327	273276	268153	18.0177	18.0361	18.0596	17.9732	18.06	18.0327	18.0299	-0.0121817	0.00619581	0.0297426	-0.0566536	0.0301005	0.00279639	-0.0158378	0.606059
DCGTLPNrFVITPR	216	229	sp|Q96HA1|P121A_HUMAN Nuclear envelope pore membrane protein POM 121 OS=Homo sapiens GN=POM121 PE=1 SV=2	Q96HA1	POM121	8232.2	8081.73	8578.85	5852.3	5413.51	5789.09	13.0071	12.9804	13.0666	12.5148	12.4023	12.4991	12.7451	0.262006	0.235392	0.321513	-0.230269	-0.342707	-0.245936	-0.545941	0.000230046
GMQHFPPGPGGPMPGPHGGPGGPVGPrLLGPPPPPR	639	674	sp|Q96QC0|PP1RA_HUMAN Serine/threonine-protein phosphatase 1 regulatory subunit 10 OS=Homo sapiens GN=PPP1R10 PE=1 SV=1	Q96QC0	PPP1R10	275819	268155	279777	121052	102281	84291.3	18.0734	18.0327	18.0939	16.8853	16.6422	16.3631	17.3484	0.72494	0.684287	0.745495	-0.463151	-0.706245	-0.985326	-1.43648	0.000697869
AMLPGSPLFTrAPPPK	390	405	sp|Q8WUF5|IASPP_HUMAN RelA-associated inhibitor OS=Homo sapiens GN=PPP1R13L PE=1 SV=4	Q8WUF5	PPP1R13L	50858.5	54183.3	52929.4	14572.4	13243.6	8407.17	15.6342	15.7256	15.6918	13.831	13.693	13.0374	14.6022	1.03205	1.12341	1.08963	-0.771201	-0.909141	-1.56475	-2.16339	0.000925545
DQPGTSAVPNLASVGTrLPPPLPQNLLYTVSER	395	427	sp|Q9P2N5|RBM27_HUMAN RNA-binding protein 27 OS=Homo sapiens GN=RBM27 PE=1 SV=2	Q9P2N5	RBM27	8093.26	4618.73	6026.38	635.524	785.434	411.136	12.9825	12.1733	12.5571	9.3118	9.61735	8.68347	10.8876	2.09492	1.2857	1.6695	-1.57578	-1.27023	-2.20411	-3.36675	0.000734374
LQLGTPPPLLAArLVPPR	443	460	sp|Q9P2N5|RBM27_HUMAN RNA-binding protein 27 OS=Homo sapiens GN=RBM27 PE=1 SV=2	Q9P2N5	RBM27	117060	110724	108042	26839.2	24889.2	13169.2	16.8369	16.7566	16.7212	14.7121	14.6032	13.6849	15.5525	1.28441	1.20413	1.16875	-0.840431	-0.949254	-1.86761	-2.43819	0.00173994
SYSrGGGDQGYGSGR	102	116	sp|P98179|RBM3_HUMAN Putative RNA-binding protein 3 OS=Homo sapiens GN=RBM3 PE=1 SV=1	P98179	RBM3	11092.7	10482.6	12480.9	15148.2	17313.8	13039.9	13.4373	13.3557	13.6074	13.8869	14.0796	13.6706	13.6729	-0.235615	-0.31722	-0.0655002	0.213922	0.406698	-0.00228355	0.412224	0.0417346
GTVVTPVQVPLLPVPSQPrPAVGPQrFPGPPEFPQHTPGPVPNSFSQPPrLPLQDQWrAPPPPQDR	393	458	sp|Q96EV2|RBM33_HUMAN RNA-binding protein 33 OS=Homo sapiens GN=RBM33 PE=1 SV=3	Q96EV2	RBM33	3474.37	2821.94	2866.86	1017.2	991.073	771.989	11.7625	11.4625	11.4853	9.99039	9.95285	9.59244	10.7077	1.05488	0.754815	0.777599	-0.717265	-0.754809	-1.11522	-1.72486	0.000413356
APGPrGSYLGGYSAGR	390	405	sp|A0AV96|RBM47_HUMAN RNA-binding protein 47 OS=Homo sapiens GN=RBM47 PE=1 SV=2	A0AV96	RBM47	40162.7	38269.9	36250.9	41019.1	40650.1	39483.6	15.2936	15.2239	15.1457	15.324	15.311	15.269	15.2612	0.0323745	-0.0372702	-0.115466	0.0628142	0.0497765	0.00777071	0.0802409	0.154776
FLQPrLAPNQPPPPLIrPALAAPR	475	498	sp|Q8IZ40|RCOR2_HUMAN REST corepressor 2 OS=Homo sapiens GN=RCOR2 PE=1 SV=2	Q8IZ40	RCOR2	20362	14553	19027.4	6493.61	10004.2	7150.37	14.3136	13.829	14.2158	12.6648	13.2883	12.8038	13.5192	0.794368	0.309809	0.696567	-0.854418	-0.230904	-0.715422	-1.2005	0.00747939
FIQPrPTLNQPPPPLIrPANSMPPR	499	523	sp|Q9P2K3-3|RCOR3_HUMAN Isoform 3 of REST corepressor 3 OS=Homo sapiens GN=RCOR3	Q9P2K3-3	RCOR3	103767	88618.2	98260.6	26430.3	25485.5	17171.7	16.663	16.4353	16.5843	14.6899	14.6374	14.0677	15.5129	1.15005	0.92237	1.07138	-0.823039	-0.875556	-1.4452	-2.09587	0.000567377
TLGPSPPAPSSTPTPTAPIATLNQPPPLLrPTLPAAPALHrQPPPLQQQArFIQPrPTLNQPPPPLIrPANSMPPR	448	523	sp|Q9P2K3-3|RCOR3_HUMAN Isoform 3 of REST corepressor 3 OS=Homo sapiens GN=RCOR3	Q9P2K3-3	RCOR3	5576.48	8050.51	5765.77	1930.95	1567.88	802.7	12.4451	12.9749	12.4933	10.9151	10.6146	9.64872	11.5153	0.929852	1.45958	0.978011	-0.600189	-0.900683	-1.86657	-2.24496	0.00579376
SLIPPIPVSPPILAPrLSSGALK	339	361	sp|P48382|RFX5_HUMAN DNA-binding protein RFX5 OS=Homo sapiens GN=RFX5 PE=1 SV=1	P48382	RFX5	99945.9	98852	90599.7	14405.7	16394.9	5367.78	16.6089	16.593	16.4672	13.8143	14.001	12.3901	14.9791	1.62978	1.6139	1.48814	-1.16473	-0.978121	-2.58897	-3.15455	0.00348882
SVVESSAPGANNLQVNALVArLPLLLPR	308	335	sp|P48382|RFX5_HUMAN DNA-binding protein RFX5 OS=Homo sapiens GN=RFX5 PE=1 SV=1	P48382	RFX5	21727.3	17967.6	19496.7	7864.33	6186.65	3360.84	14.4072	14.1331	14.2509	12.9411	12.5949	11.7146	13.3403	1.0669	0.792787	0.910622	-0.399214	-0.74538	-1.62572	-1.84687	0.00779861
SVVESSAPGANNLQVNALVArLPLLLPrAPR	308	338	sp|P48382|RFX5_HUMAN DNA-binding protein RFX5 OS=Homo sapiens GN=RFX5 PE=1 SV=1	P48382	RFX5	20254.6	18202.2	17993.4	3529.76	2510.67	2110.9	14.306	14.1518	14.1352	11.7854	11.2939	11.0436	12.786	1.51999	1.36586	1.34921	-1.00062	-1.49211	-1.74233	-2.82337	0.000230223
SGIILrSPrPDFrPrEPFLSrDPFHSLK	1410	1437	sp|Q5VT52|RPRD2_HUMAN Regulation of nuclear pre-mRNA domain-containing protein 2 OS=Homo sapiens GN=RPRD2 PE=1 SV=1	Q5VT52	RPRD2	22704.6	22071.7	23997.2	7797.66	6078.04	5052.41	14.4707	14.4299	14.5506	12.9288	12.5694	12.3028	13.542	0.928673	0.887886	1.00855	-0.613202	-0.972635	-1.23927	-1.88341	0.000522391
TTVVSAVPVMPrPPMASVVrLPPGSVIAPMPPIIHAPR	588	625	sp|Q15459|SF3A1_HUMAN Splicing factor 3A subunit 1 OS=Homo sapiens GN=SF3A1 PE=1 SV=1	Q15459	SF3A1	31838.1	27684	31559.7	17177.9	12944.1	12334.5	14.9585	14.7568	14.9458	14.0683	13.66	13.5904	14.33	0.628514	0.426812	0.615846	-0.261687	-0.669944	-0.739541	-1.11411	0.00237987
MGTPVPRPPQDMGQIGVrTPLGPR	199	222	sp|Q13435|SF3B2_HUMAN Splicing factor 3B subunit 2 OS=Homo sapiens GN=SF3B2 PE=1 SV=2	Q13435	SF3B2	173198	160119	164131	41946	41249.1	30864.9	17.4021	17.2888	17.3245	15.3562	15.3321	14.9137	16.2696	1.13251	1.01923	1.05493	-0.913312	-0.937481	-1.35587	-2.13778	0.000131775
MGTPVPRPPQDMGQIGVrTPLGPrVAAPVGPVGPTPTVLPMGAPVPrPR	199	247	sp|Q13435|SF3B2_HUMAN Splicing factor 3B subunit 2 OS=Homo sapiens GN=SF3B2 PE=1 SV=2	Q13435	SF3B2	93726.9	99042.8	91032.5	9627.46	12295.5	8512.54	16.5162	16.5958	16.4741	13.2329	13.5858	13.0554	14.91	1.60614	1.68573	1.56406	-1.67709	-1.32419	-1.85466	-3.23729	3.51615e-05
MGTPVPrPPQDMGQIGVrTPLGPrVAAPVGPVGPTPTVLPMGAPVPrPR	199	247	sp|Q13435|SF3B2_HUMAN Splicing factor 3B subunit 2 OS=Homo sapiens GN=SF3B2 PE=1 SV=2	Q13435	SF3B2	21977.1	19419.5	20800.7	4769.74	4274.59	3565.44	14.4237	14.2452	14.3443	12.2197	12.0616	11.7999	13.1824	1.24131	1.06282	1.16194	-0.962707	-1.12083	-1.38254	-2.31072	6.41562e-05
MGTPVPRPPQDMGQIGVrTPLGPrVAAPVGPVGPTPTVLPMGAPVPrPR	199	247	sp|Q13435|SF3B2_HUMAN Splicing factor 3B subunit 2 OS=Homo sapiens GN=SF3B2 PE=1 SV=2	Q13435	SF3B2	133713	135474	125014	22617.4	18726.6	14091.9	17.0288	17.0477	16.9317	14.4651	14.1928	13.7826	15.5748	1.454	1.47287	1.35695	-1.10964	-1.38198	-1.7922	-2.85588	0.000144165
MGTPVPrPPQDMGQIGVrTPLGPRVAAPVGPVGPTPTVLPMGAPVPrPR	199	247	sp|Q13435|SF3B2_HUMAN Splicing factor 3B subunit 2 OS=Homo sapiens GN=SF3B2 PE=1 SV=2	Q13435	SF3B2	130889	123895	122100	10618.2	10322.3	5701.06	16.998	16.9188	16.8977	13.3742	13.3335	12.477	14.9999	1.99812	1.91889	1.89784	-1.62562	-1.66639	-2.52285	-3.87657	0.000191383
MGTPVPrPPQDMGQIGVrTPLGPRVAAPVGPVGPTPTVLPMGAPVPrPR	199	247	sp|Q13435|SF3B2_HUMAN Splicing factor 3B subunit 2 OS=Homo sapiens GN=SF3B2 PE=1 SV=2	Q13435	SF3B2	20409.3	18022.7	14810.7	2942.95	3274.97	1579.71	14.3169	14.1375	13.8543	11.523	11.6773	10.6254	12.6891	1.62784	1.44843	1.16525	-1.16605	-1.01183	-2.06365	-2.82769	0.0013389
MGTPVPrPPQDMGQIGVrTPLGPrVAAPVGPVGPTPTVLPMGAPVPrPR	199	247	sp|Q13435|SF3B2_HUMAN Splicing factor 3B subunit 2 OS=Homo sapiens GN=SF3B2 PE=1 SV=2	Q13435	SF3B2	44894.6	48685.6	43276.2	9490.14	10494.4	4971.38	15.4543	15.5712	15.4013	13.2122	13.3573	12.2794	14.2126	1.24163	1.35859	1.18866	-1.00041	-0.855284	-1.93319	-2.52592	0.00178059
MGTPVPRPPQDMGQIGVrTPLGPRVAAPVGPVGPTPTVLPMGAPVPrPR	199	247	sp|Q13435|SF3B2_HUMAN Splicing factor 3B subunit 2 OS=Homo sapiens GN=SF3B2 PE=1 SV=2	Q13435	SF3B2	24703	19784.3	24565.4	3580.81	3648.54	994.185	14.5924	14.2721	14.5843	11.8061	11.8331	9.95737	12.8409	1.75151	1.43118	1.74345	-1.03482	-1.00779	-2.88352	-3.28409	0.00644739
MGTPVPRPPQDMGQIGVrTPLGPrVAAPVGPVGPTPTVLPMGAPVPrPrGPPPPPGDENR	199	258	sp|Q13435|SF3B2_HUMAN Splicing factor 3B subunit 2 OS=Homo sapiens GN=SF3B2 PE=1 SV=2	Q13435	SF3B2	34247.6	38713.4	31650.1	6434.19	4671.41	4015.42	15.0637	15.2405	14.9499	12.6515	12.1896	11.9713	13.6778	1.38593	1.56276	1.27214	-1.02624	-1.48814	-1.70645	-2.81389	0.000206308
VPLAGAAGGPGIGrAAGrGIPAGVPMPQAPAGLAGPVR	95	132	sp|P14678|RSMB_HUMAN Small nuclear ribonucleoprotein-associated proteins B and B' OS=Homo sapiens GN=SNRPB PE=1 SV=2	P14678	SNRPB	6348.44	4956.2	5290.94	3070.57	2749.35	3615.3	12.6322	12.275	12.3693	11.5843	11.4249	11.8199	12.0176	0.61459	0.257422	0.351712	-0.433304	-0.592721	-0.197698	-0.815816	0.00650265
DGLTPVPPLAPAPrPPSSGLPAVLNPrPTLTPGrLPTPTLGTArAPMPTPTLVrPLLK	1319	1376	sp|Q6ZRS2|SRCAP_HUMAN Helicase SRCAP OS=Homo sapiens GN=SRCAP PE=1 SV=3	Q6ZRS2	SRCAP	227413	224514	215850	25921.5	34791.1	11700	17.795	17.7764	17.7197	14.6619	15.0864	13.5142	16.0923	1.70269	1.68418	1.6274	-1.4304	-1.00583	-2.57804	-3.34285	0.00206708
QAPrDGLTPVPPLAPAPrPPSSGLPAVLNPrPTLTPGrLPTPTLGTArAPMPTPTLVrPLLK	1315	1376	sp|Q6ZRS2|SRCAP_HUMAN Helicase SRCAP OS=Homo sapiens GN=SRCAP PE=1 SV=3	Q6ZRS2	SRCAP	19610.8	20455.6	18020.6	6175.89	6324.64	4539.13	14.2594	14.3202	14.1374	12.5924	12.6268	12.1482	13.3474	0.911972	0.972819	0.78997	-0.754956	-0.720619	-1.19919	-1.78317	0.000398706
MAPALSGANLTSPrVPLSAYER	2371	2392	sp|Q9UQ35|SRRM2_HUMAN Serine/arginine repetitive matrix protein 2 OS=Homo sapiens GN=SRRM2 PE=1 SV=2	Q9UQ35	SRRM2	42160.6	48244.8	39083.1	9650.51	7942	5611.77	15.3636	15.5581	15.2543	13.2364	12.9553	12.4542	14.137	1.22663	1.42111	1.11728	-0.900588	-1.18169	-1.68274	-2.51001	0.00051489
GrGTLTrGAFVGATAAPGYIAPGYGTPYGYSTAAPAYGLPK	611	651	sp|Q96SI9|STRBP_HUMAN Spermatid perinuclear RNA-binding protein OS=Homo sapiens GN=STRBP PE=1 SV=1	Q96SI9	STRBP	5188.13	5319.51	3874.51	3479.49	5171.41	4331.01	12.341	12.3771	11.9198	11.7647	12.3363	12.0805	12.1366	0.204439	0.240518	-0.216763	-0.371902	0.199781	-0.0560726	-0.152129	0.529224
RPEFMrGGGSGGGR	321	334	sp|Q92804|RBP56_HUMAN TATA-binding protein-associated factor 2N OS=Homo sapiens GN=TAF15 PE=1 SV=1	Q92804	TAF15	103807	102173	111541	107516	107095	106813	16.6635	16.6407	16.7672	16.7142	16.7085	16.7047	16.6998	-0.0362693	-0.0591559	0.0674067	0.0143818	0.00871956	0.00491716	0.018679	0.657259
YCLTAPNYrLK	120	130	sp|Q16594|TAF9_HUMAN Transcription initiation factor TFIID subunit 9 OS=Homo sapiens GN=TAF9 PE=1 SV=1	Q16594	TAF9	25826.7	28748.9	25928.8	14128	17694	15670.8	14.6566	14.8112	14.6623	13.7863	14.111	13.9358	14.3272	0.329395	0.484036	0.335086	-0.540914	-0.216211	-0.391393	-0.765678	0.00199125
NHPrVYQNR	63	71	sp|Q9Y2W1|TR150_HUMAN Thyroid hormone receptor-associated protein 3 OS=Homo sapiens GN=THRAP3 PE=1 SV=2	Q9Y2W1	THRAP3	1.46268e+06	1.4156e+06	1.23226e+06	1.32497e+06	1.13406e+06	881710	20.4802	20.433	20.2329	20.3375	20.1131	19.7499	20.2244	0.255754	0.208549	0.00844692	0.113102	-0.111364	-0.474487	-0.315166	0.167587
NrGFYPWGQYNrGGYGNYR	90	108	sp|Q9Y2W1|TR150_HUMAN Thyroid hormone receptor-associated protein 3 OS=Homo sapiens GN=THRAP3 PE=1 SV=2	Q9Y2W1	THRAP3	8397.3	9024.21	10392.6	8965.31	5575.72	6154.51	13.0357	13.1396	13.3433	13.1301	12.4449	12.5874	12.9468	0.0888648	0.192739	0.396425	0.183292	-0.501904	-0.359418	-0.452019	0.117809
LFHLPEYTWrLPCGGVR	590	606	sp|Q15025|TNIP1_HUMAN TNFAIP3-interacting protein 1 OS=Homo sapiens GN=TNIP1 PE=1 SV=2	Q15025	TNIP1	124438	123885	126223	33709.7	25433.5	19678.8	16.9251	16.9186	16.9456	15.0409	14.6344	14.2644	15.7882	1.1369	1.13048	1.15745	-0.747292	-1.15373	-1.52381	-2.28322	0.000525442
VrINLQQQPPPLQIK	480	494	sp|O94842|TOX4_HUMAN TOX high mobility group box family member 4 OS=Homo sapiens GN=TOX4 PE=1 SV=1	O94842	TOX4	173351	164507	167324	41005.5	42995.2	26873.7	17.4033	17.3278	17.3523	15.3235	15.3919	14.7139	16.2521	1.15122	1.07566	1.10016	-0.928592	-0.860235	-1.53821	-2.21803	0.0005131
QrGVSHAMGGrGGINR	2344	2359	sp|P12270|TPR_HUMAN Nucleoprotein TPR OS=Homo sapiens GN=TPR PE=1 SV=3	P12270	TPR	1.20407e+06	1.17559e+06	1.26673e+06	1.06055e+06	1.13952e+06	1.12168e+06	20.1995	20.1649	20.2727	20.0164	20.12	20.0972	20.1451	0.0543691	0.0198275	0.127559	-0.128744	-0.0251214	-0.0478902	-0.134504	0.0395615
QrGVSHAMGGrGGINrGNIN	2344	2363	sp|P12270|TPR_HUMAN Nucleoprotein TPR OS=Homo sapiens GN=TPR PE=1 SV=3	P12270	TPR	19689.3	17623	18191.7	21846.9	19184	20835.8	14.2651	14.1052	14.151	14.4151	14.2276	14.3468	14.2518	0.0133194	-0.146635	-0.100807	0.163339	-0.0241879	0.0949712	0.156082	0.0978402
SYrGGGGGGGGWR	239	251	sp|P62995|TRA2B_HUMAN Transformer-2 protein homolog beta OS=Homo sapiens GN=TRA2B PE=1 SV=1	P62995	TRA2B	36765.7	31310.6	27804.5	35704.3	33694.5	30618.5	15.1661	14.9344	14.763	15.1238	15.0402	14.9021	14.9883	0.177802	-0.0539072	-0.22524	0.13554	0.0519562	-0.0861512	0.0675631	0.639357
LINFQNHSPKPNGPVLPPHPQQLrYPPNQNIPR	516	548	sp|O15164|TIF1A_HUMAN Transcription intermediary factor 1-alpha OS=Homo sapiens GN=TRIM24 PE=1 SV=3	O15164	TRIM24	6335.88	4044.46	5726.62	3585.46	2674.73	1633.8	12.6293	11.9817	12.4835	11.8079	11.3852	10.674	11.8269	0.802384	0.154785	0.656524	-0.0190007	-0.441766	-1.15293	-1.0758	0.0489563
LINFQNHSPKPNGPVLPPHPQQLrYPPNQNIPrQAIKPNPLQMAFLAQQAIK	516	567	sp|O15164|TIF1A_HUMAN Transcription intermediary factor 1-alpha OS=Homo sapiens GN=TRIM24 PE=1 SV=3	O15164	TRIM24	12276.3	10897.1	10537.7	5455.83	5007.9	5168.71	13.5836	13.4117	13.3633	12.4136	12.29	12.3356	12.8996	0.683978	0.512045	0.463659	-0.486033	-0.609625	-0.564025	-1.10646	0.000129244
HQQLQQMrMQQPPAPVPTTTTTTQQHPrQAAPQMLQQQPPrLISVQTMQR	528	577	sp|Q9UPN9|TRI33_HUMAN E3 ubiquitin-protein ligase TRIM33 OS=Homo sapiens GN=TRIM33 PE=1 SV=3	Q9UPN9	TRIM33	11826.9	12024.5	13399.2	8001.11	7262.12	7216.77	13.5298	13.5537	13.7099	12.966	12.8262	12.8171	13.2338	0.296012	0.319914	0.476089	-0.267786	-0.407595	-0.416633	-0.72801	0.000605805
LAQNAArIPGIPrHSGPQYSMMQPHLQR	592	619	sp|Q9UPN9|TRI33_HUMAN E3 ubiquitin-protein ligase TRIM33 OS=Homo sapiens GN=TRIM33 PE=1 SV=3	Q9UPN9	TRIM33	65136	70478.4	63184.8	27131.5	30937.4	25397.2	15.9912	16.1049	15.9473	14.7277	14.9171	14.6324	15.3867	0.604422	0.718147	0.560543	-0.659064	-0.469681	-0.754367	-1.25541	0.000196947
TPGQINLAQLrLQHMQQQVYAQK	505	527	sp|Q9UPN9|TRI33_HUMAN E3 ubiquitin-protein ligase TRIM33 OS=Homo sapiens GN=TRIM33 PE=1 SV=3	Q9UPN9	TRIM33	177124	178271	174477	34346.1	39803.5	23536.3	17.4344	17.4437	17.4127	15.0679	15.2806	14.5226	16.1936	1.24076	1.25007	1.21903	-1.12578	-0.913034	-1.67104	-2.47324	0.000395442
DVEAATGQDLGSSrYSGK	630	647	sp|Q2YD98|UVSSA_HUMAN UV-stimulated scaffold protein A OS=Homo sapiens GN=UVSSA PE=1 SV=2	Q2YD98	UVSSA	5980.88	6553.37	6084	6132.74	6309.91	4591.89	12.5461	12.678	12.5708	12.5823	12.6234	12.1649	12.5276	0.0185487	0.150427	0.0432124	0.0547238	0.0958103	-0.362722	-0.141459	0.404626
SGSNWGrGSNMNSGPPR	1309	1325	sp|Q9C0J8|WDR33_HUMAN pre-mRNA 3' end processing protein WDR33 OS=Homo sapiens GN=WDR33 PE=1 SV=2	Q9C0J8	WDR33	276942	280853	274621	252905	265076	230355	18.0792	18.0995	18.0671	17.9482	18.016	17.8135	18.0039	0.0753001	0.0955299	0.0631589	-0.0556894	0.0121243	-0.190424	-0.155993	0.0607945
TPLLGDGPrAPFNQEGQSTGPPPLIPGLGQQGAQGR	907	942	sp|Q9C0J8|WDR33_HUMAN pre-mRNA 3' end processing protein WDR33 OS=Homo sapiens GN=WDR33 PE=1 SV=2	Q9C0J8	WDR33	28713.8	28068	28774.8	2213.4	2557.3	1575.12	14.8095	14.7766	14.8125	11.112	11.3204	10.6212	12.9087	1.90074	1.86792	1.9038	-1.79667	-1.58831	-2.28747	-3.78164	5.33785e-05
TEQAGrNALLSDISK	28	42	sp|O43516-3|WIPF1_HUMAN Isoform 3 of WAS/WASL-interacting protein family member 1 OS=Homo sapiens GN=WIPF1	O43516-3	WIPF1	146101	164184	149608	103770	79477.6	72513	17.1566	17.325	17.1908	16.663	16.2783	16.146	16.7933	0.363338	0.53168	0.397555	-0.130243	-0.515011	-0.64732	-0.861716	0.00619279
GrGALLQDICK	36	46	sp|Q8TF74|WIPF2_HUMAN WAS/WASL-interacting protein family member 2 OS=Homo sapiens GN=WIPF2 PE=1 SV=1	Q8TF74	WIPF2	60811.3	63659.9	60741.2	75112.9	74811	69781.6	15.8921	15.9581	15.8904	16.1968	16.191	16.0906	16.0365	-0.144421	-0.0783738	-0.146083	0.160301	0.15449	0.0540871	0.245919	0.00390787
GSGTGIYSNAAPPPVTYQGNLYrPLLR	825	851	sp|Q9H0D6|XRN2_HUMAN 5'-3' exoribonuclease 2 OS=Homo sapiens GN=XRN2 PE=1 SV=1	Q9H0D6	XRN2	177515	160703	150919	37027	31135.1	14669.4	17.4376	17.294	17.2034	15.1763	14.9263	13.8405	15.9797	1.4579	1.31435	1.22373	-0.803393	-1.05343	-2.13916	-2.66399	0.00304376
GSGTGIYSNAAPPPVTYQGNLYrPLLrGQAQIPK	825	858	sp|Q9H0D6|XRN2_HUMAN 5'-3' exoribonuclease 2 OS=Homo sapiens GN=XRN2 PE=1 SV=1	Q9H0D6	XRN2	176042	176572	154368	22974.1	19963.7	6548.81	17.4256	17.4299	17.236	14.4877	14.2851	12.677	15.5902	1.83534	1.83968	1.6458	-1.1025	-1.30512	-2.9132	-3.54721	0.00353607
KYPLPPPSGrYNWN	937	950	sp|Q9H0D6|XRN2_HUMAN 5'-3' exoribonuclease 2 OS=Homo sapiens GN=XRN2 PE=1 SV=1	Q9H0D6	XRN2	153781	158877	148407	61636	61318.3	49436.1	17.2305	17.2776	17.1792	15.9115	15.904	15.5933	16.516	0.714506	0.761544	0.663187	-0.604524	-0.611981	-0.922732	-1.42616	0.000194367
TLGHVMPrGSGTGIYSNAAPPPVTYQGNLYrPLLrGQAQIPK	817	858	sp|Q9H0D6|XRN2_HUMAN 5'-3' exoribonuclease 2 OS=Homo sapiens GN=XRN2 PE=1 SV=1	Q9H0D6	XRN2	90880.8	97691.7	84528.9	9335.68	11231.3	5787.63	16.4717	16.5759	16.3672	13.1885	13.4552	12.4988	14.7596	1.71213	1.81639	1.6076	-1.57102	-1.30431	-2.2608	-3.42409	0.000299602
YPLPPPSGrYNWN	938	950	sp|Q9H0D6|XRN2_HUMAN 5'-3' exoribonuclease 2 OS=Homo sapiens GN=XRN2 PE=1 SV=1	Q9H0D6	XRN2	82452.7	84900.9	85140.4	33532.1	42142.9	28175.2	16.3313	16.3735	16.3776	15.0333	15.363	14.7821	15.7101	0.621158	0.663371	0.667435	-0.676866	-0.347118	-0.927981	-1.30131	0.00152514
GPrFEGNrPDGPrPrYEGHPAEGTK	782	806	sp|P49750-4|YLPM1_HUMAN Isoform 4 of YLP motif-containing protein 1 OS=Homo sapiens GN=YLPM1	P49750-4	YLPM1	45037.3	53086.1	38042	7436.11	7154.14	3790.21	15.4588	15.696	15.2153	12.8603	12.8046	11.8881	13.9872	1.47164	1.70886	1.22812	-1.12686	-1.18263	-2.09913	-2.93908	0.00103478
HASErGHLR	91	99	sp|O60293|ZC3H1_HUMAN Zinc finger C3H1 domain-containing protein OS=Homo sapiens GN=ZFC3H1 PE=1 SV=3	O60293	ZFC3H1	81307.1	62092.6	68729.9	87589.4	86505.2	97116.4	16.3111	15.9221	16.0686	16.4185	16.4005	16.5674	16.2814	0.0297152	-0.359246	-0.212729	0.13709	0.11912	0.286049	0.361506	0.0446236
GrAAAAAAAAAVSR	57	70	sp|Q96JP5|ZFP91_HUMAN E3 ubiquitin-protein ligase ZFP91 OS=Homo sapiens GN=ZFP91 PE=1 SV=1	Q96JP5	ZFP91	17075.8	16050.4	18139.9	14730.7	14970.1	14153.6	14.0597	13.9703	14.1469	13.8465	13.8698	13.7889	13.947	0.112652	0.0233091	0.199866	-0.100476	-0.0772181	-0.158133	-0.223885	0.0165041
AAGMTPLYAGQrLPQHGYPGPPQAQPLPrQGVK	234	266	sp|Q8NF64|ZMIZ2_HUMAN Zinc finger MIZ domain-containing protein 2 OS=Homo sapiens GN=ZMIZ2 PE=1 SV=2	Q8NF64	ZMIZ2	45377.9	43118.4	48421.7	12992.1	18489.1	11999.1	15.4697	15.396	15.5634	13.6654	14.1744	13.5506	14.6366	0.833127	0.759438	0.926789	-0.971225	-0.46219	-1.08594	-1.67957	0.00105272
