# Supplementary material for: Global mapping of CARM1 substrates defines enzyme specificity and substrate recognition
Source: Nat Commun. 2017 May 24;8:15571. doi: 10.1038/ncomms15571 (PMC5458078; doi:10.1038/ncomms15571)
Supplement: Supplementary Data 2 — Proteins quantified in MCF7 and MDA-MB-231 cells [file ncomms15571-s3.xlsx]

## Sheet: MCF7
Protein Description (pink - putative CARM1 substrates)	Uniprot IDs	Gene Names	WT1	WT2	WT3	KO1	KO2	KO3	log2 WT1	log2 WT2	log2 WT3	log2 KO1	log2 KO2	log2 KO3	mean WT	mean KO	KO p value	KO q-value (Storey)	Fold change KO/WT
tr|F8W9F8|F8W9F8_HUMAN APOBEC1 complementation factor OS=Homo sapiens GN=A1CF PE=4 SV=2	Q9NQ94|Q9NQ94-2|Q9NQ94-3|Q9NQ94-4|Q9NQ94-5|Q9NQ94-6|F8W9F8|Q5T0W7	A1CF	38352.3	37239.6	31357.4	79452	85678.1	75065.8	15.227	15.1845	14.9365	16.2778	16.3866	16.1959	15.116	16.2868	0.000383641	0.000176981	1.17074
tr|B2R950|B2R950_HUMAN cDNA; FLJ94213; highly similar to Homo sapiens pregnancy-zone protein (PZP); mRNA OS=Homo sapiens PE=2 SV=1	P01023|P20742|P20742-2	A2M|PZP	30406.6	34267.8	30145.7	28443.2	30750	30135.2	14.8921	15.0646	14.8797	14.7958	14.9083	14.8792	14.9454	14.8611	0.285805	0.0411815	-0.0843555
tr|Q53HS1|Q53HS1_HUMAN Achalasia; adrenocortical insufficiency; alacrimia (Allgrove; triple-A) variant (Fragment) OS=Homo sapiens PE=2 SV=1	Q9NRG9	AAAS	127775	130729	126755	163613	188511	176554	16.9633	16.9962	16.9517	17.3199	17.5243	17.4298	16.9704	17.4247	0.00168744	0.000493044	0.454275
sp|Q86V21|AACS_HUMAN Acetoacetyl-CoA synthetase OS=Homo sapiens GN=AACS PE=1 SV=1	Q86V21	AACS	559527	545721	547669	362743	381342	361940	19.0938	19.0578	19.0629	18.4686	18.5407	18.4654	19.0715	18.4916	2.79812e-05	5.95793e-05	-0.579964
sp|Q7RTV5|AAED1_HUMAN Thioredoxin-like protein AAED1 OS=Homo sapiens GN=AAED1 PE=2 SV=1	Q7RTV5|B7ZKK1|H0Y5J5	AAED1|C9orf21	74082.4	77030.1	71195	72891.1	76065.7	72215	16.1768	16.2331	16.1195	16.1535	16.215	16.14	16.1765	16.1695	0.869668	0.111594	-0.00701399
sp|Q6PD74|AAGAB_HUMAN Alpha- and gamma-adaptin-binding protein p34 OS=Homo sapiens GN=AAGAB PE=1 SV=1	Q6PD74|Q6PD74-2	AAGAB	283890	283682	281498	117944	161015	115037	18.115	18.1139	18.1028	16.8477	17.2968	16.8117	18.1105	16.9854	0.00196391	0.000552947	-1.12511
sp|Q6ZSR9|YJ005_HUMAN Uncharacterized protein FLJ45252 OS=Homo sapiens PE=1 SV=2	L0R804	AAK1	76955.5	78618.6	74533.6	63856.8	77586.9	63860.2	16.2317	16.2626	16.1856	15.9626	16.2435	15.9626	16.2266	16.0562	0.151456	0.0231478	-0.170405
sp|Q2M2I8|AAK1_HUMAN AP2-associated protein kinase 1 OS=Homo sapiens GN=AAK1 PE=1 SV=3	Q2M2I8|Q2M2I8-2|D6W5G0|A0A087WUK0|B7ZLC4	AAK1	90475.9	90577	99584.5	58965.1	74266.8	69242.3	16.4652	16.4669	16.6036	15.8476	16.1804	16.0794	16.5119	16.0358	0.0118653	0.00240854	-0.476122
tr|E9PNP3|E9PNP3_HUMAN Mth938 domain-containing protein OS=Homo sapiens GN=AAMDC PE=1 SV=1	Q9H7C9|E9PNP3	AAMDC	252988	255413	247489	118980	129316	121440	17.9487	17.9625	17.917	16.8604	16.9805	16.8899	17.9427	16.9103	1.15905e-05	5.35282e-05	-1.03247
tr|C9JEH3|C9JEH3_HUMAN Angio-associated migratory cell protein OS=Homo sapiens GN=AAMP PE=1 SV=1	Q13685|C9JEH3|C9JG97	AAMP	201133	191760	190286	137012	145216	129035	17.6178	17.5489	17.5378	17.0639	17.1478	16.9774	17.5682	17.0631	0.000791303	0.000286233	-0.505117
tr|A2A2Q9|A2A2Q9_HUMAN Protein AAR2 homolog OS=Homo sapiens GN=AAR2 PE=1 SV=1	Q9Y312|A2A2Q9	AAR2	29932.6	28553.6	26854.4	28875.6	31823.7	29194.9	14.8694	14.8014	14.7129	14.8176	14.9578	14.8334	14.7946	14.8696	0.302156	0.0432755	0.0750399
sp|P49588|SYAC_HUMAN Alanine--tRNA ligase; cytoplasmic OS=Homo sapiens GN=AARS PE=1 SV=2	P49588	AARS	1.2501e+07	1.37655e+07	1.09022e+07	4.90063e+06	4.88604e+06	4.50839e+06	23.5755	23.7146	23.3781	22.2245	22.2202	22.1042	23.5561	22.183	0.000199389	0.000122887	-1.37308
sp|Q5JTZ9|SYAM_HUMAN Alanine--tRNA ligase; mitochondrial OS=Homo sapiens GN=AARS2 PE=1 SV=1	Q5JTZ9	AARS2	342507	361367	352894	495329	525026	538835	18.3858	18.4631	18.4289	18.918	19.002	19.0395	18.4259	18.9865	0.000187475	0.000118461	0.560595
sp|Q9BTE6-3|AASD1_HUMAN Isoform 3 of Alanyl-tRNA editing protein Aarsd1 OS=Homo sapiens GN=AARSD1	Q9BTE6|Q9BTE6-2|Q9BTE6-3|C9J5N1	AARSD1|PTGES3L-AARSD1	58179.2	57552	55567.7	28532.4	30099.3	31202.7	15.8282	15.8126	15.762	14.8003	14.8774	14.9294	15.8009	14.869	2.55873e-05	5.94172e-05	-0.931871
sp|Q9NRN7|ADPPT_HUMAN L-aminoadipate-semialdehyde dehydrogenase-phosphopantetheinyl transferase OS=Homo sapiens GN=AASDHPPT PE=1 SV=2	Q9NRN7	AASDHPPT	229249	230497	227059	106533	109856	109473	17.8066	17.8144	17.7927	16.7009	16.7452	16.7402	17.8045	16.7288	2.50002e-07	3.57448e-05	-1.07575
sp|Q9NY61|AATF_HUMAN Protein AATF OS=Homo sapiens GN=AATF PE=1 SV=1	Q9NY61	AATF	465611	437280	506237	577400	750856	670930	18.8288	18.7382	18.9495	19.1392	19.5182	19.3558	18.8388	19.3377	0.0165387	0.00321019	0.498925
tr|H3BRN4|H3BRN4_HUMAN 4-aminobutyrate aminotransferase; mitochondrial OS=Homo sapiens GN=ABAT PE=1 SV=1	P80404|H3BRN4	ABAT	1.02349e+06	1.03948e+06	1.05648e+06	1.45495e+06	1.57043e+06	1.58102e+06	19.9651	19.9874	20.0108	20.4725	20.5827	20.5924	19.9878	20.5492	0.000159359	0.000110197	0.561458
tr|A0A087WXK5|A0A087WXK5_HUMAN ATP-binding cassette sub-family A member 2 OS=Homo sapiens GN=ABCA2 PE=4 SV=1	Q9BZC7|Q9BZC7-2|Q9BZC7-3|J3QSS3|A0A087WXK5|E7EU84	ABCA2	48215.5	47135	46019.6	60610.4	61047.8	63244.7	15.5572	15.5245	15.49	15.8873	15.8977	15.9487	15.5239	15.9112	0.000140123	0.000103482	0.387301
sp|Q9NRK6|ABCBA_HUMAN ATP-binding cassette sub-family B member 10; mitochondrial OS=Homo sapiens GN=ABCB10 PE=1 SV=2	Q9NRK6	ABCB10	11602	12035.1	12062.2	12377.4	13867.7	11862.7	13.5021	13.555	13.5582	13.5954	13.7594	13.5341	13.5384	13.6297	0.260456	0.03783	0.0912478
sp|Q9NP58|ABCB6_HUMAN ATP-binding cassette sub-family B member 6; mitochondrial OS=Homo sapiens GN=ABCB6 PE=1 SV=1	Q9NP58|Q9NP58-4|A0A024R436|H7BXK9	ABCB6	195408	210154	204389	355593	387701	358499	17.5761	17.6811	17.641	18.4399	18.5646	18.4516	17.6327	18.4854	7.02322e-05	7.97699e-05	0.852629
sp|O75027-2|ABCB7_HUMAN Isoform 2 of ATP-binding cassette sub-family B member 7; mitochondrial OS=Homo sapiens GN=ABCB7	O75027|O75027-2|B4DGL8	ABCB7	236406	232113	238558	388105	400514	395287	17.8509	17.8245	17.864	18.5661	18.6115	18.5925	17.8465	18.59	1.86056e-06	4.40744e-05	0.743589
sp|Q9NUT2|ABCB8_HUMAN ATP-binding cassette sub-family B member 8; mitochondrial OS=Homo sapiens GN=ABCB8 PE=1 SV=3	Q9NUT2|Q9NUT2-2|Q9NUT2-3|Q9NUT2-4|Q9NUT2-5	ABCB8	41959.8	41047	47020.6	67127.9	93695.5	81534.4	15.3567	15.325	15.521	16.0346	16.5157	16.3151	15.4009	16.2885	0.00430434	0.00102135	0.887573
sp|P33527-9|MRP1_HUMAN Isoform 9 of Multidrug resistance-associated protein 1 OS=Homo sapiens GN=ABCC1	P33527|P33527-2|P33527-3|P33527-4|P33527-5|P33527-6|P33527-7|P33527-8|P33527-9|Q9UQ98|I3L4X2	ABCC1|MRP	132738	157369	153639	119970	129201	124246	17.0182	17.2638	17.2292	16.8723	16.9793	16.9228	17.1704	16.9248	0.0411902	0.00714312	-0.245597
sp|O15438-4|MRP3_HUMAN Isoform 4 of Canalicular multispecific organic anion transporter 2 OS=Homo sapiens GN=ABCC3	O15438|O15438-4	ABCC3	472527	514222	491821	546711	572744	568277	18.85	18.972	18.9078	19.0604	19.1275	19.1162	18.9099	19.1014	0.00943208	0.00197442	0.191447
sp|P33897|ABCD1_HUMAN ATP-binding cassette sub-family D member 1 OS=Homo sapiens GN=ABCD1 PE=1 SV=2	P33897	ABCD1	265858	264542	277111	740608	783959	792913	18.0203	18.0131	18.0801	19.4983	19.5804	19.5968	18.0378	19.5585	2.12304e-06	4.40744e-05	1.52068
sp|P28288|ABCD3_HUMAN ATP-binding cassette sub-family D member 3 OS=Homo sapiens GN=ABCD3 PE=1 SV=1	P28288	ABCD3	945202	963741	976932	1.55469e+06	1.72886e+06	1.73652e+06	19.8503	19.8783	19.8979	20.5682	20.7214	20.7278	19.8755	20.6725	0.000122324	9.86866e-05	0.796969
sp|O14678|ABCD4_HUMAN ATP-binding cassette sub-family D member 4 OS=Homo sapiens GN=ABCD4 PE=1 SV=1	O14678|A0A024R6C6|A0A024R6G8|A0A024R6C8|H0YCY9	ABCD4	30497.7	34255.3	35013	38487.9	42704.7	43015.3	14.8964	15.064	15.0956	15.2321	15.3821	15.3926	15.0187	15.3356	0.0171207	0.00330957	0.316911
sp|P61221|ABCE1_HUMAN ATP-binding cassette sub-family E member 1 OS=Homo sapiens GN=ABCE1 PE=1 SV=1	P61221	ABCE1	2.81207e+06	2.90435e+06	2.77193e+06	2.07501e+06	2.18299e+06	1.93055e+06	21.4232	21.4698	21.4025	20.9847	21.0579	20.8806	21.4318	20.9744	0.00115411	0.000369539	-0.457435
sp|Q8NE71|ABCF1_HUMAN ATP-binding cassette sub-family F member 1 OS=Homo sapiens GN=ABCF1 PE=1 SV=2	Q8NE71	ABCF1	2.04348e+06	2.09879e+06	2.12343e+06	1.97799e+06	2.16198e+06	1.93176e+06	20.9626	21.0011	21.018	20.9156	21.0439	20.8815	20.9939	20.947	0.418936	0.058083	-0.0468926
tr|Q5STZ8|Q5STZ8_HUMAN ATP-binding cassette sub-family F member 1 (Fragment) OS=Homo sapiens GN=ABCF1 PE=1 SV=4	Q5STZ8	ABCF1	18044.8	17585.9	20179.4	17235.6	19396.9	16534.4	14.1393	14.1021	14.3006	14.0731	14.2435	14.0132	14.1807	14.1099	0.485043	0.0663086	-0.070735
sp|Q9UG63-2|ABCF2_HUMAN Isoform 2 of ATP-binding cassette sub-family F member 2 OS=Homo sapiens GN=ABCF2	Q9UG63|Q9UG63-2	ABCF2	3.23803e+06	3.39718e+06	3.23582e+06	2.45692e+06	2.56618e+06	2.40136e+06	21.6267	21.6959	21.6257	21.2284	21.2912	21.1954	21.6494	21.2383	0.00035239	0.000167946	-0.411089
sp|Q9NUQ8|ABCF3_HUMAN ATP-binding cassette sub-family F member 3 OS=Homo sapiens GN=ABCF3 PE=1 SV=2	Q9NUQ8|Q9NUQ8-2	ABCF3	895117	890732	882115	442248	479866	443895	19.7717	19.7646	19.7506	18.7545	18.8723	18.7599	19.7623	18.7955	1.55486e-05	5.37491e-05	-0.966776
tr|I7JB59|I7JB59_HUMAN ABCG2 protein OS=Homo sapiens GN=ABCG2 PE=4 SV=1	Q9UNQ0|Q9UNQ0-2|I7JB59	ABCG2	12192.6	14175.9	11976.5	18406.4	20833.3	22085.5	13.5737	13.7912	13.5479	14.1679	14.3466	14.4308	13.6376	14.3151	0.00345045	0.000853225	0.677516
sp|Q9NUJ1|ABHDA_HUMAN Mycophenolic acid acyl-glucuronide esterase; mitochondrial OS=Homo sapiens GN=ABHD10 PE=1 SV=1	Q9NUJ1	ABHD10	137301	145658	145701	158120	163747	161957	17.067	17.1522	17.1527	17.2707	17.3211	17.3053	17.124	17.299	0.00552195	0.00124932	0.175055
sp|Q8NFV4|ABHDB_HUMAN Alpha/beta hydrolase domain-containing protein 11 OS=Homo sapiens GN=ABHD11 PE=2 SV=1	Q8NFV4|Q8NFV4-4	ABHD11	660084	693841	690446	758478	814181	787939	19.3323	19.4042	19.3972	19.5327	19.635	19.5877	19.3779	19.5852	0.00517411	0.00118671	0.207252
sp|Q8N2K0|ABD12_HUMAN Monoacylglycerol lipase ABHD12 OS=Homo sapiens GN=ABHD12 PE=1 SV=2	Q8N2K0	ABHD12	773442	785338	804867	1.24585e+06	1.2619e+06	1.26981e+06	19.5609	19.583	19.6184	20.2487	20.2672	20.2762	19.5874	20.264	3.40106e-06	4.66897e-05	0.676594
sp|Q96IU4|ABHEB_HUMAN Alpha/beta hydrolase domain-containing protein 14B OS=Homo sapiens GN=ABHD14B PE=1 SV=1	Q96IU4|B4DQI4	ABHD14B	402230	407462	394512	213970	223583	200755	18.6177	18.6363	18.5897	17.707	17.7705	17.6151	18.6146	17.6975	4.1008e-05	6.51182e-05	-0.917032
sp|O95870|ABHGA_HUMAN Abhydrolase domain-containing protein 16A OS=Homo sapiens GN=ABHD16A PE=1 SV=3	O95870|O95870-2	ABHD16A	526516	520116	568239	879036	1.08005e+06	899112	19.0061	18.9885	19.1161	19.7456	20.0427	19.7781	19.0369	19.8555	0.00131834	0.000411321	0.818549
sp|Q6PCB6|AB17C_HUMAN Alpha/beta hydrolase domain-containing protein 17C OS=Homo sapiens GN=ABHD17C PE=2 SV=2	Q6PCB6|Q6PCB6-2	ABHD17C	55296.2	60305.6	60321.2	90652.2	97885.3	97264.6	15.7549	15.88	15.8804	16.4681	16.5788	16.5696	15.8384	16.5388	0.000216044	0.000127874	0.700404
sp|Q8WTS1|ABHD5_HUMAN 1-acylglycerol-3-phosphate O-acyltransferase ABHD5 OS=Homo sapiens GN=ABHD5 PE=1 SV=1	Q8WTS1|H7BZY9|F6K7K4	ABHD5	21983.2	23783.5	22910.8	17414.2	18685.9	18918.5	14.4241	14.5377	14.4837	14.088	14.1897	14.2075	14.4818	14.1617	0.00297006	0.00075528	-0.320127
sp|Q8IZP0|ABI1_HUMAN Abl interactor 1 OS=Homo sapiens GN=ABI1 PE=1 SV=4	Q8IZP0|Q8IZP0-2|Q8IZP0-3|Q8IZP0-4|Q8IZP0-5|Q8IZP0-6|Q8IZP0-7|Q8IZP0-8|Q8IZP0-9|Q8IZP0-10|B6VEX4	ABI1	307281	275677	329353	215163	277159	232907	18.2292	18.0726	18.3293	17.7151	18.0804	17.8294	18.2104	17.8749	0.0628762	0.010434	-0.335426
tr|F8WAL6|F8WAL6_HUMAN Abl interactor 2 OS=Homo sapiens GN=ABI2 PE=1 SV=2	Q9NYB9|Q9NYB9-2|Q9NYB9-4|F8WAL6|E7EP65|E9PEZ7|E7EW77	ABI2	17781.2	22311	18912.2	15245.1	15096.5	15297.1	14.1181	14.4455	14.207	13.8961	13.8819	13.901	14.2569	13.893	0.0205384	0.00386918	-0.363869
sp|P42684|ABL2_HUMAN Abelson tyrosine-protein kinase 2 OS=Homo sapiens GN=ABL2 PE=1 SV=1	P42684|P42684-2|P42684-3|P42684-4|P42684-5|P42684-6|P42684-7|P42684-10	ABL2	34113.5	35589.1	40874.3	32974.2	39724.9	45873.9	15.0581	15.1191	15.3189	15.009	15.2778	15.4854	15.1654	15.2574	0.593308	0.0796885	0.0920259
sp|Q12979|ABR_HUMAN Active breakpoint cluster region-related protein OS=Homo sapiens GN=ABR PE=2 SV=2	Q12979|Q12979-2|Q12979-4|B7Z683	ABR	179453	194333	179715	106415	121825	108953	17.4532	17.5682	17.4554	16.6993	16.8944	16.7333	17.4923	16.7757	0.000546783	0.000223744	-0.716546
sp|Q9P1F3|ABRAL_HUMAN Costars family protein ABRACL OS=Homo sapiens GN=ABRACL PE=1 SV=1	Q9P1F3	ABRACL	38129.5	39817.6	39651.2	16715.1	34787.3	16691.4	15.2186	15.2811	15.2751	14.0289	15.0863	14.0268	15.2583	14.3807	0.0679517	0.0111739	-0.877621
sp|Q9ULW3|ABT1_HUMAN Activator of basal transcription 1 OS=Homo sapiens GN=ABT1 PE=1 SV=1	Q9ULW3	ABT1	178271	180079	178941	235398	233141	228696	17.4437	17.4583	17.4491	17.8447	17.8308	17.8031	17.4504	17.8262	8.42726e-06	5.35282e-05	0.37585
sp|Q8N961|ABTB2_HUMAN Ankyrin repeat and BTB/POZ domain-containing protein 2 OS=Homo sapiens GN=ABTB2 PE=2 SV=2	Q8N961|Q8N961-2	ABTB2	29549.1	29446.1	26131.8	20118.7	21587.8	21824.2	14.8508	14.8458	14.6735	14.2962	14.3979	14.4136	14.79	14.3693	0.00364313	0.000891289	-0.420772
sp|P09110|THIK_HUMAN 3-ketoacyl-CoA thiolase; peroxisomal OS=Homo sapiens GN=ACAA1 PE=1 SV=2	P09110	ACAA1	820847	848747	874410	1.99048e+06	1.42956e+06	1.83966e+06	19.6468	19.695	19.7379	20.9247	20.4471	20.811	19.6932	20.7276	0.00211769	0.00058578	1.03438
tr|B2RB23|B2RB23_HUMAN cDNA; FLJ95265; highly similar to Homo sapiens acetyl-Coenzyme A acyltransferase 2 (mitochondrial 3-oxoacyl-Coenzyme A thiolase) (ACAA2); nuclear gene encoding mitochondrial protein; mRNA OS=Homo sapiens PE=2 SV=1	P42765	ACAA2	2.43978e+06	2.56959e+06	2.51962e+06	3.84091e+06	3.44832e+06	3.56006e+06	21.2183	21.2931	21.2648	21.873	21.7175	21.7635	21.2587	21.7846	0.000499962	0.000210661	0.525915
sp|Q13085-4|ACACA_HUMAN Isoform 4 of Acetyl-CoA carboxylase 1 OS=Homo sapiens GN=ACACA	Q13085|Q13085-4	ACACA	1.78159e+06	1.86255e+06	1.77078e+06	1.18194e+06	1.36686e+06	1.21298e+06	20.7647	20.8288	20.756	20.1727	20.3824	20.2101	20.7832	20.2551	0.00152714	0.00045937	-0.528086
sp|Q6JQN1|ACD10_HUMAN Acyl-CoA dehydrogenase family member 10 OS=Homo sapiens GN=ACAD10 PE=2 SV=1	Q6JQN1|Q6JQN1-2|F8W1I9	ACAD10	80505.6	78737.7	81524.9	99831.4	106676	107536	16.2968	16.2648	16.315	16.6072	16.7029	16.7145	16.2922	16.6748	0.000494066	0.000208867	0.382671
sp|Q9UKU7|ACAD8_HUMAN Isobutyryl-CoA dehydrogenase; mitochondrial OS=Homo sapiens GN=ACAD8 PE=1 SV=1	Q9UKU7|Q9UKU7-2|Q9UKU7-3	ACAD8	232184	233486	247009	275466	326253	342164	17.8249	17.833	17.9142	18.0715	18.3156	18.3843	17.8574	18.2572	0.0156819	0.00306908	0.399796
sp|Q9H845|ACAD9_HUMAN Acyl-CoA dehydrogenase family member 9; mitochondrial OS=Homo sapiens GN=ACAD9 PE=1 SV=1	Q9H845	ACAD9	1.25164e+06	1.29505e+06	1.2955e+06	1.88788e+06	2.00154e+06	2.01456e+06	20.2554	20.3046	20.3051	20.8483	20.9327	20.942	20.2883	20.9077	5.37252e-05	7.07115e-05	0.619338
tr|Q5T4U5|Q5T4U5_HUMAN Acyl-Coenzyme A dehydrogenase; C-4 to C-12 straight chain; isoform CRA_a OS=Homo sapiens GN=ACADM PE=1 SV=1	P11310|P11310-2|Q5T4U5|B7Z9I1	ACADM	929669	969330	971027	1.07584e+06	1.13435e+06	1.10246e+06	19.8264	19.8866	19.8892	20.037	20.1134	20.0723	19.8674	20.0743	0.00236073	0.000634449	0.206875
tr|D4QEZ8|D4QEZ8_HUMAN Short-chain acyl-CoA dehydrogenase OS=Homo sapiens GN=ACADS PE=2 SV=1	P16219|D4QEZ8	ACADS	95512.7	105504	102336	185034	197803	183484	16.5434	16.6869	16.643	17.4974	17.5937	17.4853	16.6244	17.5255	7.88163e-05	8.18723e-05	0.901046
sp|P45954|ACDSB_HUMAN Short/branched chain specific acyl-CoA dehydrogenase; mitochondrial OS=Homo sapiens GN=ACADSB PE=1 SV=1	P45954|P45954-2	ACADSB	249811	249114	245118	330878	344580	360600	17.9305	17.9264	17.9031	18.3359	18.3945	18.46	17.92	18.3968	0.000205689	0.000124693	0.476805
sp|Q15057|ACAP2_HUMAN Arf-GAP with coiled-coil; ANK repeat and PH domain-containing protein 2 OS=Homo sapiens GN=ACAP2 PE=1 SV=3	Q15057|A0A087X1H5	ACAP2	1.57572e+06	1.58839e+06	1.5742e+06	885571	973907	855535	20.5876	20.5991	20.5862	19.7562	19.8934	19.7065	20.591	19.7854	0.000136193	0.000102735	-0.805589
sp|P24752|THIL_HUMAN Acetyl-CoA acetyltransferase; mitochondrial OS=Homo sapiens GN=ACAT1 PE=1 SV=1	P24752	ACAT1	2.12486e+06	2.23446e+06	2.25839e+06	3.13335e+06	2.5075e+06	3.17697e+06	21.0189	21.0915	21.1069	21.5793	21.2578	21.5992	21.0724	21.4788	0.0234272	0.00434229	0.406342
tr|Q59GW6|Q59GW6_HUMAN Acetyl-CoA acetyltransferase; cytosolic variant (Fragment) OS=Homo sapiens PE=2 SV=1	Q9BWD1	ACAT2	351350	374079	357254	174354	174490	141156	18.4226	18.513	18.4466	17.4117	17.4128	17.1069	18.4607	17.3105	0.000398808	0.000181519	-1.15025
sp|Q9H3P7|GCP60_HUMAN Golgi resident protein GCP60 OS=Homo sapiens GN=ACBD3 PE=1 SV=4	Q9H3P7	ACBD3	1.37581e+06	1.38197e+06	1.37836e+06	1.4266e+06	1.28136e+06	1.63404e+06	20.3919	20.3983	20.3945	20.4442	20.2892	20.64	20.3949	20.4578	0.568953	0.0767322	0.0629111
sp|Q8NC06-2|ACBD4_HUMAN Isoform 2 of Acyl-CoA-binding domain-containing protein 4 OS=Homo sapiens GN=ACBD4	Q8NC06-2	ACBD4	13642.2	13394	14615.7	16856.4	20686.7	16652.8	13.7358	13.7093	13.8352	14.041	14.3364	14.0235	13.7601	14.1336	0.0262412	0.00478774	0.373528
sp|Q5T8D3-3|ACBD5_HUMAN Isoform 3 of Acyl-CoA-binding domain-containing protein 5 OS=Homo sapiens GN=ACBD5	Q5T8D3-2|Q5T8D3-3|B7Z2R7	ACBD5	1.42601e+06	1.44134e+06	1.48009e+06	2.80553e+06	2.06851e+06	2.63818e+06	20.4435	20.459	20.4973	21.4198	20.9802	21.3311	20.4666	21.2437	0.00453953	0.00106616	0.777108
tr|B2RAA8|B2RAA8_HUMAN cDNA; FLJ94802 OS=Homo sapiens PE=2 SV=1	Q9BR61	ACBD6	17967.7	20037.5	19364.3	10861.5	15130.1	11287.5	14.1331	14.2904	14.2411	13.4069	13.8851	13.4624	14.2215	13.5848	0.0157307	0.00307651	-0.636712
tr|E7EQT4|E7EQT4_HUMAN Apoptotic chromatin condensation inducer in the nucleus OS=Homo sapiens GN=ACIN1 PE=1 SV=2	E7EQT4	ACIN1	1.00333e+06	985891	1.09627e+06	1.32454e+06	1.41553e+06	1.46663e+06	19.9364	19.9111	20.0642	20.3371	20.4329	20.4841	19.9705	20.418	0.00220774	0.000603239	0.447479
tr|Q4LE36|Q4LE36_HUMAN ACLY variant protein (Fragment) OS=Homo sapiens GN=ACLY variant protein PE=2 SV=1	P53396|Q4LE36	ACLY	6.88306e+06	6.68869e+06	6.32858e+06	3.10879e+06	3.58493e+06	3.09906e+06	22.7146	22.6733	22.5935	21.5679	21.7735	21.5634	22.6605	21.6349	0.000192208	0.000120645	-1.02551
sp|P21399|ACOC_HUMAN Cytoplasmic aconitate hydratase OS=Homo sapiens GN=ACO1 PE=1 SV=3	P21399	ACO1	417622	448358	410987	175941	195830	175585	18.6718	18.7743	18.6487	17.4247	17.5792	17.4218	18.6983	17.4753	4.62655e-05	6.75441e-05	-1.22302
tr|Q71UF1|Q71UF1_HUMAN Aconitase OS=Homo sapiens GN=ACO2 PE=4 SV=1	Q71UF1	ACO2	8550.1	9269.99	10663.2	9085.74	14046.1	12084.8	13.0617	13.1784	13.3804	13.1494	13.7779	13.5609	13.2068	13.4961	0.233851	0.0343763	0.289248
tr|A1L172|A1L172_HUMAN Acyl-CoA thioesterase 1 OS=Homo sapiens GN=ACOT1 PE=2 SV=1	Q86TX2|A0A087X0W7|A1L172	ACOT1|ACOT2	459942	477047	481380	610523	637911	630925	18.8111	18.8638	18.8768	19.2197	19.283	19.2671	18.8506	19.2566	0.000125369	9.87105e-05	0.406036
sp|Q8WXI4-2|ACO11_HUMAN Isoform 2 of Acyl-coenzyme A thioesterase 11 OS=Homo sapiens GN=ACOT11	Q8WXI4-2	ACOT11	48820.6	48299.6	49669.1	25209.3	25318.8	24039.5	15.5752	15.5597	15.6001	14.6217	14.6279	14.5531	15.5783	14.6009	3.31655e-06	4.6276e-05	-0.977425
sp|Q9NPJ3|ACO13_HUMAN Acyl-coenzyme A thioesterase 13 OS=Homo sapiens GN=ACOT13 PE=1 SV=1	Q9NPJ3|Q9NPJ3-2	ACOT13	279323	277586	280344	356456	406804	428546	18.0916	18.0826	18.0968	18.4434	18.634	18.7091	18.0903	18.5955	0.00309947	0.000782114	0.505147
sp|O00154|BACH_HUMAN Cytosolic acyl coenzyme A thioester hydrolase OS=Homo sapiens GN=ACOT7 PE=1 SV=3	O00154|O00154-4|O00154-6|O00154-7	ACOT7	1.49484e+06	1.04239e+06	888052	445932	579964	481575	20.5116	19.9915	19.7603	18.7665	19.1456	18.8774	20.0878	18.9298	0.00966352	0.00201592	-1.15794
tr|Q6FHI2|Q6FHI2_HUMAN PTE1 protein OS=Homo sapiens GN=PTE1 PE=2 SV=1	O14734|Q6FHI2|H7C5A7	ACOT8|PTE1	105228	107853	109704	146873	169841	188083	16.6832	16.7187	16.7433	17.1642	17.3738	17.521	16.715	17.353	0.00370493	0.000903295	0.637976
sp|Q9Y305-4|ACOT9_HUMAN Isoform 4 of Acyl-coenzyme A thioesterase 9; mitochondrial OS=Homo sapiens GN=ACOT9	Q9Y305|Q9Y305-2|Q9Y305-3|Q9Y305-4	ACOT9	186255	184167	193161	198279	208422	204949	17.5069	17.4907	17.5594	17.5972	17.6691	17.6449	17.519	17.6371	0.0163343	0.00317414	0.11807
tr|A0A024R8L7|A0A024R8L7_HUMAN Acyl-coenzyme A oxidase OS=Homo sapiens GN=ACOX1 PE=3 SV=1	Q15067-2|Q15067-3|A0A024R8L7	ACOX1	872656	920116	916723	1.2451e+06	1.31548e+06	1.32406e+06	19.7351	19.8115	19.8061	20.2478	20.3272	20.3365	19.7842	20.3038	0.000155468	0.000108678	0.519634
sp|O15254|ACOX3_HUMAN Peroxisomal acyl-coenzyme A oxidase 3 OS=Homo sapiens GN=ACOX3 PE=1 SV=2	O15254	ACOX3	493497	505121	518169	695356	770838	754014	18.9127	18.9463	18.9831	19.4074	19.5561	19.5242	18.9473	19.4959	0.000378766	0.000175426	0.54856
sp|P24666-2|PPAC_HUMAN Isoform 2 of Low molecular weight phosphotyrosine protein phosphatase OS=Homo sapiens GN=ACP1	P24666-2	ACP1	48052.5	46118.1	40203.8	16043.2	20300	14629.9	15.5523	15.493	15.295	13.9697	14.3092	13.8366	15.4468	14.0385	0.000935976	0.000321664	-1.4083
tr|Q59EH3|Q59EH3_HUMAN Acid phosphatase 1 isoform c variant (Fragment) OS=Homo sapiens PE=2 SV=1	P24666	ACP1	437995	433283	427421	165297	196792	172051	18.7406	18.7249	18.7053	17.3347	17.5863	17.3925	18.7236	17.4378	7.44862e-05	8.12793e-05	-1.28577
sp|P11117|PPAL_HUMAN Lysosomal acid phosphatase OS=Homo sapiens GN=ACP2 PE=1 SV=3	P11117|B7Z7D2|E9PQY3	ACP2	42482.7	48829.9	43897.2	62321.4	67257.6	64677.9	15.3746	15.5755	15.4218	15.9274	16.0374	15.981	15.4573	15.9819	0.00155755	0.000465642	0.524643
tr|X5D289|X5D289_HUMAN Acid phosphatase 6; lysophosphatidic (Fragment) OS=Homo sapiens GN=ACP6 PE=2 SV=1	X5D289|V9GZ71	ACP6	197027	203898	194977	131278	146400	124393	17.588	17.6375	17.5729	17.0023	17.1596	16.9246	17.5995	17.0288	0.00135826	0.000421307	-0.570701
sp|P15309-2|PPAP_HUMAN Isoform 2 of Prostatic acid phosphatase OS=Homo sapiens GN=ACPP	P15309|P15309-2|P15309-3|E9PFE6|A0PJ86	ACPP	34325.3	38053	30476.2	22910	27425.8	27061.4	15.067	15.2157	14.8954	14.4837	14.7432	14.724	15.0594	14.6503	0.0304444	0.00545982	-0.409073
sp|Q96CM8-2|ACSF2_HUMAN Isoform 2 of Acyl-CoA synthetase family member 2; mitochondrial OS=Homo sapiens GN=ACSF2	Q96CM8|Q96CM8-2|Q96CM8-3|E9PF16	ACSF2	147378	149148	148540	183649	218229	233721	17.1692	17.1864	17.1805	17.4866	17.7355	17.8344	17.1787	17.6855	0.00808991	0.00173406	0.506819
sp|Q4G176|ACSF3_HUMAN Acyl-CoA synthetase family member 3; mitochondrial OS=Homo sapiens GN=ACSF3 PE=1 SV=3	Q4G176	ACSF3	307475	318188	314546	463650	504206	488706	18.2301	18.2795	18.2629	18.8227	18.9437	18.8986	18.2575	18.8883	7.85109e-05	8.18723e-05	0.630799
tr|A8K9T3|A8K9T3_HUMAN cDNA FLJ76467; highly similar to Homo sapiens acyl-CoA synthetase long-chain family member 1 (ACSL1); mRNA OS=Homo sapiens PE=2 SV=1	P33121|P33121-2	ACSL1	474639	494137	482952	1.01237e+06	1.06582e+06	1.05774e+06	18.8565	18.9146	18.8815	19.9493	20.0235	20.0126	18.8842	19.9951	2.62469e-06	4.5028e-05	1.11095
tr|B2RBE0|B2RBE0_HUMAN cDNA; FLJ95462; highly similar to Homo sapiens fatty-acid-Coenzyme A ligase; long-chain 3 (FACL3);mRNA OS=Homo sapiens PE=2 SV=1	O95573	ACSL3	236908	238779	245853	373472	381685	366460	17.854	17.8653	17.9074	18.5106	18.542	18.4833	17.8756	18.512	1.10589e-05	5.35282e-05	0.636411
sp|O60488|ACSL4_HUMAN Long-chain-fatty-acid--CoA ligase 4 OS=Homo sapiens GN=ACSL4 PE=1 SV=2	O60488|O60488-2|Q8TAF6	ACSL4|FACL4	9687.32	11629.2	9789.95	12264.9	14729.8	15156	13.2419	13.5055	13.2571	13.5822	13.8465	13.8876	13.3348	13.7721	0.0270474	0.00491998	0.43729
sp|Q9NUB1|ACS2L_HUMAN Acetyl-coenzyme A synthetase 2-like; mitochondrial OS=Homo sapiens GN=ACSS1 PE=1 SV=2	Q9NUB1|Q9NUB1-2|Q9NUB1-3|Q7Z5G3	ACSS1	127717	129113	126623	242530	246601	249258	16.9626	16.9783	16.9502	17.8878	17.9118	17.9273	16.9637	17.909	2.94019e-07	3.57448e-05	0.945283
sp|Q9NR19-2|ACSA_HUMAN Isoform 2 of Acetyl-coenzyme A synthetase; cytoplasmic OS=Homo sapiens GN=ACSS2	Q9NR19|Q9NR19-2|H0UIA1	ACSS2	222533	223925	223664	128511	143551	121468	17.7637	17.7727	17.771	16.9715	17.1312	16.8902	17.7691	16.9977	0.000403539	0.00018267	-0.771447
tr|Q562L9|Q562L9_HUMAN Actin-like protein (Fragment) OS=Homo sapiens GN=ACT PE=3 SV=1	Q562L9	ACT	295119	304319	280946	102710	134484	164790	18.1709	18.2152	18.0999	16.6482	17.0371	17.3303	18.162	17.0052	0.0044685	0.00105312	-1.15685
tr|Q562Z4|Q562Z4_HUMAN Actin-like protein (Fragment) OS=Homo sapiens GN=ACT PE=3 SV=1	Q562Z4	ACT	1.25598e+06	1.69886e+06	485435	398687	530844	678479	20.2604	20.6961	18.8889	18.6049	19.0179	19.3719	19.9485	18.9983	0.181331	0.0272392	-0.950221
sp|P68032|ACTC_HUMAN Actin; alpha cardiac muscle 1 OS=Homo sapiens GN=ACTC1 PE=1 SV=1	P68032	ACTC1	1.78555e+06	1.82895e+06	1.87337e+06	1.74036e+06	1.88542e+06	1.75356e+06	20.7679	20.8026	20.8372	20.731	20.8465	20.7419	20.8026	20.7731	0.520362	0.0707328	-0.0294877
tr|Q6FI97|Q6FI97_HUMAN BAF53A protein OS=Homo sapiens GN=BAF53A PE=2 SV=1	O96019|Q6FI97	ACTL6A|BAF53A	1.8931e+06	1.97501e+06	1.92652e+06	1.56692e+06	1.67868e+06	1.61917e+06	20.8523	20.9134	20.8776	20.5795	20.6789	20.6268	20.8811	20.6284	0.00169945	0.000495364	-0.252699
sp|P12814-3|ACTN1_HUMAN Isoform 3 of Alpha-actinin-1 OS=Homo sapiens GN=ACTN1	P12814|P12814-3	ACTN1	113706	117002	108455	130525	142709	138182	16.795	16.8362	16.7267	16.994	17.1227	17.0762	16.786	17.0643	0.004863	0.00112567	0.278347
tr|Q5ZEZ4|Q5ZEZ4_HUMAN Alpha-actinin 1 (Fragment) OS=Homo sapiens GN=ACTN1 PE=2 SV=1	Q5ZEZ4	ACTN1	224827	209699	218337	237305	284484	315301	17.7785	17.678	17.7362	17.8564	18.118	18.2664	17.7309	18.0802	0.0472158	0.00806646	0.349377
tr|H9KV75|H9KV75_HUMAN Alpha-actinin-1 OS=Homo sapiens GN=ACTN1 PE=1 SV=1	H9KV75	ACTN1	46455.6	55043.2	49358.7	43822.8	55076.1	61329.4	15.5036	15.7483	15.591	15.4194	15.7491	15.9043	15.6143	15.6909	0.656677	0.0870458	0.0766557
tr|K7EJH8|K7EJH8_HUMAN Alpha-actinin-4 (Fragment) OS=Homo sapiens GN=ACTN4 PE=1 SV=1	K7EJH8	ACTN4	213896	222084	207870	334439	335125	323908	17.7065	17.7607	17.6653	18.3514	18.3543	18.3052	17.7109	18.337	3.96364e-05	6.48495e-05	0.626112
tr|Q96BG6|Q96BG6_HUMAN ACTN4 protein (Fragment) OS=Homo sapiens GN=ACTN4 PE=2 SV=2	Q96BG6	ACTN4	4.5993e+06	4.62636e+06	4.8541e+06	7.5554e+06	6.79495e+06	7.50055e+06	22.133	22.1414	22.2108	22.8491	22.696	22.8386	22.1617	22.7946	0.000329613	0.000162071	0.632824
tr|B2RDG9|B2RDG9_HUMAN cDNA; FLJ96603; highly similar to Homo sapiens actin-related protein 10 homolog (S. cerevisiae) (ACTR10); mRNA OS=Homo sapiens PE=2 SV=1	Q9NZ32	ACTR10	219340	217144	229766	176310	205922	187950	17.7428	17.7283	17.8098	17.4278	17.6517	17.52	17.7603	17.5332	0.0310785	0.00556299	-0.22714
sp|P61163|ACTZ_HUMAN Alpha-centractin OS=Homo sapiens GN=ACTR1A PE=1 SV=1	P61163	ACTR1A	732238	769619	739394	546772	592926	527852	19.482	19.5538	19.496	19.0606	19.1775	19.0098	19.5106	19.0826	0.00140141	0.000431078	-0.427959
sp|P42025|ACTY_HUMAN Beta-centractin OS=Homo sapiens GN=ACTR1B PE=1 SV=1	P42025	ACTR1B	490023	486724	476985	421287	449262	386656	18.9025	18.8927	18.8636	18.6844	18.7772	18.5607	18.8863	18.6741	0.0292201	0.00527248	-0.212162
sp|P61160|ARP2_HUMAN Actin-related protein 2 OS=Homo sapiens GN=ACTR2 PE=1 SV=1	P61160	ACTR2	2.11978e+06	2.1993e+06	2.16446e+06	1.38284e+06	1.47135e+06	1.32251e+06	21.0155	21.0686	21.0456	20.3992	20.4887	20.3348	21.0432	20.4076	0.000175805	0.00011528	-0.635638
sp|P61158|ARP3_HUMAN Actin-related protein 3 OS=Homo sapiens GN=ACTR3 PE=1 SV=3	P61158	ACTR3	3.07845e+06	3.14372e+06	3.13866e+06	1.92889e+06	2.09995e+06	1.90771e+06	21.5538	21.584	21.5817	20.8793	21.0019	20.8634	21.5732	20.9149	0.000125119	9.86963e-05	-0.658287
sp|Q9H9F9|ARP5_HUMAN Actin-related protein 5 OS=Homo sapiens GN=ACTR5 PE=1 SV=2	Q9H9F9	ACTR5	12277.5	13800.8	17224	13443	16288.2	13805.4	13.5837	13.7525	14.0721	13.7146	13.9915	13.7529	13.8028	13.8197	0.924391	0.117694	0.0169103
sp|Q9GZN1|ARP6_HUMAN Actin-related protein 6 OS=Homo sapiens GN=ACTR6 PE=1 SV=1	Q9GZN1|G3V1Y1|F8W057|F8VSD1	ACTR6	15883.8	19284	17918	14250	14914	15076.6	13.9553	14.2351	14.1291	13.7987	13.8644	13.88	14.1065	13.8477	0.0386207	0.00675358	-0.258808
sp|Q9H981|ARP8_HUMAN Actin-related protein 8 OS=Homo sapiens GN=ACTR8 PE=1 SV=2	Q9H981|Q9H981-2	ACTR8	94576.7	98075.3	97963.4	103327	119788	122765	16.5292	16.5816	16.58	16.6569	16.8701	16.9055	16.5636	16.8108	0.0359302	0.00633419	0.247258
tr|B4DNW0|B4DNW0_HUMAN cDNA FLJ60317; highly similar to Aminoacylase-1 (EC 3.5.1.14) OS=Homo sapiens PE=2 SV=1	Q03154	ACY1	310536	336095	302248	195024	203924	182950	18.2444	18.3585	18.2054	17.5733	17.6377	17.4811	18.2694	17.564	0.000399843	0.000181601	-0.70541
tr|G3V2U7|G3V2U7_HUMAN Acylphosphatase OS=Homo sapiens GN=FBN3 PE=3 SV=1	P07311|G3V2U7	ACYP1|FBN3	50789	53313	50117.1	20577.4	27725.4	21273.9	15.6322	15.7022	15.613	14.3288	14.7589	14.3768	15.6491	14.4882	0.00111591	0.000362515	-1.16098
tr|X5D767|X5D767_HUMAN Adenosine deaminase isoform A (Fragment) OS=Homo sapiens GN=ADA PE=2 SV=1	P00813|X5D767	ADA	781939	812119	783294	348863	398875	336860	19.5767	19.6313	19.5792	18.4123	18.6056	18.3618	19.5957	18.4599	0.000119154	9.75156e-05	-1.13585
sp|O14672|ADA10_HUMAN Disintegrin and metalloproteinase domain-containing protein 10 OS=Homo sapiens GN=ADAM10 PE=1 SV=1	O14672	ADAM10	715897	741286	733325	860415	923184	877301	19.4494	19.4997	19.4841	19.7147	19.8163	19.7427	19.4777	19.7579	0.00114864	0.000368761	0.280163
sp|Q13444|ADA15_HUMAN Disintegrin and metalloproteinase domain-containing protein 15 OS=Homo sapiens GN=ADAM15 PE=1 SV=4	Q13444|Q13444-2|Q13444-3|Q13444-4|Q13444-5|Q13444-6|Q13444-7|Q13444-8|Q13444-9|Q13444-10|Q13444-12	ADAM15	201509	207474	207778	226152	244988	230678	17.6205	17.6626	17.6647	17.7869	17.9024	17.8155	17.6492	17.8349	0.00780366	0.00167939	0.185689
sp|P78536|ADA17_HUMAN Disintegrin and metalloproteinase domain-containing protein 17 OS=Homo sapiens GN=ADAM17 PE=1 SV=1	P78536	ADAM17	616623	606618	626660	715670	760799	772672	19.234	19.2104	19.2573	19.4489	19.5372	19.5595	19.2339	19.5152	0.00150506	0.000454419	0.281268
sp|Q13443|ADAM9_HUMAN Disintegrin and metalloproteinase domain-containing protein 9 OS=Homo sapiens GN=ADAM9 PE=1 SV=1	Q13443	ADAM9	123983	115825	116734	157397	178255	174447	16.9198	16.8216	16.8329	17.2641	17.4436	17.4124	16.8581	17.3734	0.00125283	0.00039479	0.515278
tr|B2RBG6|B2RBG6_HUMAN cDNA; FLJ95496; highly similar to Homo sapiens adenosine deaminase; tRNA-specific 1 (ADAT1); mRNA OS=Homo sapiens PE=2 SV=1	Q9BUB4|H3BP18|H3BSM1|H3BV89|H3BU72	ADAT1	20229	23348.1	19891.5	10910	8616.72	10394.6	14.3041	14.511	14.2799	13.4134	13.0729	13.3436	14.365	13.2766	0.00102159	0.000341788	-1.08839
sp|Q7Z6V5|ADAT2_HUMAN tRNA-specific adenosine deaminase 2 OS=Homo sapiens GN=ADAT2 PE=1 SV=1	Q7Z6V5|Q7Z6V5-2	ADAT2	147800	157527	141988	51668.2	54650.4	59280.7	17.1733	17.2652	17.1154	15.657	15.7379	15.8553	17.1846	15.7501	3.78997e-05	6.45417e-05	-1.43458
sp|Q86TW2|ADCK1_HUMAN Uncharacterized aarF domain-containing protein kinase 1 OS=Homo sapiens GN=ADCK1 PE=2 SV=2	Q86TW2|Q86TW2-2|Q86TW2-3|G3V426|F8W9Q8	ADCK1	82625.2	89438.2	93493.4	128238	139122	132260	16.3343	16.4486	16.5126	16.9685	17.086	17.013	16.4318	17.0225	0.000694419	0.000262104	0.590665
sp|Q8NI60|ADCK3_HUMAN Chaperone activity of bc1 complex-like; mitochondrial OS=Homo sapiens GN=ADCK3 PE=1 SV=1	Q8NI60|A1L377	ADCK3|CABC1	121222	127651	128168	202651	230588	212573	16.8873	16.9618	16.9677	17.6286	17.815	17.6976	16.9389	17.7137	0.00021053	0.000126368	0.774795
sp|Q96D53|ADCK4_HUMAN AarF domain-containing protein kinase 4 OS=Homo sapiens GN=ADCK4 PE=1 SV=2	Q96D53	ADCK4	478061	478255	502041	667939	801193	721041	18.8668	18.8674	18.9374	19.3494	19.6118	19.4597	18.8906	19.4736	0.00184902	0.000528465	0.583057
sp|Q3MIX3|ADCK5_HUMAN Uncharacterized aarF domain-containing protein kinase 5 OS=Homo sapiens GN=ADCK5 PE=2 SV=2	Q3MIX3	ADCK5	146816	140483	145931	218899	240031	239685	17.1637	17.1	17.1549	17.7399	17.8729	17.8708	17.1395	17.8278	0.000140507	0.000103542	0.688309
sp|O43306|ADCY6_HUMAN Adenylate cyclase type 6 OS=Homo sapiens GN=ADCY6 PE=1 SV=2	O43306|O43306-2	ADCY6	73216.6	81517.9	72507.2	106025	119379	105273	16.1599	16.3148	16.1458	16.6941	16.8652	16.6838	16.2068	16.7477	0.00249188	0.00066079	0.540823
sp|O60503|ADCY9_HUMAN Adenylate cyclase type 9 OS=Homo sapiens GN=ADCY9 PE=1 SV=4	O60503	ADCY9	316842	309427	318932	410665	454251	435599	18.2734	18.2392	18.2829	18.6476	18.7931	18.7326	18.2652	18.7245	0.000486154	0.000206815	0.459279
sp|P35611-3|ADDA_HUMAN Isoform 3 of Alpha-adducin OS=Homo sapiens GN=ADD1	P35611|P35611-3	ADD1	796792	825733	804990	1.14672e+06	1.18143e+06	1.15621e+06	19.6038	19.6553	19.6186	20.1291	20.1721	20.141	19.6259	20.1474	1.27748e-05	5.35879e-05	0.521461
sp|Q9UEY8|ADDG_HUMAN Gamma-adducin OS=Homo sapiens GN=ADD3 PE=1 SV=1	Q9UEY8|Q9UEY8-2|A0A087WX08	ADD3	399604	420603	424772	690944	781075	784594	18.6082	18.6821	18.6963	19.3982	19.5751	19.5816	18.6622	19.5183	0.000203714	0.000124115	0.856085
tr|Q5U043|Q5U043_HUMAN Alcohol dehydrogenase 5 (Class III); chi polypeptide OS=Homo sapiens PE=2 SV=1	P11766|Q6FI45	ADH5	1.26645e+06	1.29547e+06	1.29215e+06	623199	710340	587146	20.2724	20.305	20.3013	19.2493	19.4382	19.1634	20.2929	19.2836	0.000248044	0.000138768	-1.0093
sp|Q9BV57|MTND_HUMAN 1;2-dihydroxy-3-keto-5-methylthiopentene dioxygenase OS=Homo sapiens GN=ADI1 PE=1 SV=1	Q9BV57	ADI1	624770	636098	627649	215355	236527	196844	19.253	19.2789	19.2596	17.7164	17.8516	17.5867	19.2638	17.7182	3.61428e-05	6.40628e-05	-1.54559
sp|Q96A54|ADR1_HUMAN Adiponectin receptor protein 1 OS=Homo sapiens GN=ADIPOR1 PE=1 SV=1	Q96A54|C9J0W7|C9JNM5|F8W782	ADIPOR1	29866.6	30437.8	30438.2	39665.3	39147.4	43996.3	14.8662	14.8936	14.8936	15.2756	15.2566	15.4251	14.8845	15.3191	0.00129826	0.00040595	0.434634
sp|P55263|ADK_HUMAN Adenosine kinase OS=Homo sapiens GN=ADK PE=1 SV=2	P55263|P55263-2	ADK	1.11433e+06	1.11747e+06	1.10809e+06	487457	542475	509869	20.0877	20.0918	20.0796	18.8949	19.0492	18.9598	20.0864	18.968	1.53742e-05	5.37491e-05	-1.11844
tr|B2RBM8|B2RBM8_HUMAN cDNA; FLJ95596; highly similar to Homo sapiens activity-dependent neuroprotector (ADNP); mRNA OS=Homo sapiens PE=2 SV=1	Q9H2P0	ADNP	2.08483e+06	2.11501e+06	2.16007e+06	2.83642e+06	3.05084e+06	3.06662e+06	20.9915	21.0122	21.0426	21.4356	21.5408	21.5482	21.0155	21.5082	0.000232052	0.000133271	0.492753
sp|Q96SZ5|AEDO_HUMAN 2-aminoethanethiol dioxygenase OS=Homo sapiens GN=ADO PE=1 SV=2	Q96SZ5	ADO	65052.6	67297.1	66700.2	66315.2	64546.9	60610.6	15.9893	16.0383	16.0254	16.0171	15.9781	15.8873	16.0177	15.9608	0.239084	0.035079	-0.0568616
sp|Q9BRR6|ADPGK_HUMAN ADP-dependent glucokinase OS=Homo sapiens GN=ADPGK PE=1 SV=1	Q9BRR6|Q9BRR6-2	ADPGK	173097	180682	197608	260696	292901	307650	17.4012	17.4631	17.5923	17.992	18.1601	18.2309	17.4855	18.1277	0.00208211	0.000578606	0.642132
sp|Q9NX46|ARHL2_HUMAN Poly(ADP-ribose) glycohydrolase ARH3 OS=Homo sapiens GN=ADPRHL2 PE=1 SV=1	Q9NX46	ADPRHL2	337678	343716	356591	229204	261199	221555	18.3653	18.3909	18.4439	17.8063	17.9948	17.7573	18.4	17.8528	0.00197228	0.000554751	-0.547232
sp|P25098|ARBK1_HUMAN Beta-adrenergic receptor kinase 1 OS=Homo sapiens GN=ADRBK1 PE=1 SV=2	P25098	ADRBK1	310684	324838	319775	184076	201489	190283	18.2451	18.3094	18.2867	17.4899	17.6203	17.5378	18.2804	17.5494	6.69153e-05	7.82289e-05	-0.731026
sp|Q16186|ADRM1_HUMAN Proteasomal ubiquitin receptor ADRM1 OS=Homo sapiens GN=ADRM1 PE=1 SV=2	Q16186	ADRM1	1.61895e+06	1.53035e+06	1.42592e+06	849363	890740	780360	20.6266	20.5454	20.4435	19.696	19.7646	19.5738	20.5385	19.6781	0.000364565	0.000171528	-0.860355
tr|B4DP46|B4DP46_HUMAN Adenylosuccinate lyase OS=Homo sapiens PE=2 SV=1	P30566	ADSL	806624	776151	801525	331763	395764	335806	19.6215	19.566	19.6124	18.3398	18.5943	18.3573	19.6	18.4304	0.000153281	0.000107643	-1.16952
sp|P30520|PURA2_HUMAN Adenylosuccinate synthetase isozyme 2 OS=Homo sapiens GN=ADSS PE=1 SV=3	P30520	ADSS	589862	594506	583846	282820	331689	265817	19.17	19.1813	19.1552	18.1095	18.3395	18.0201	19.1689	18.1564	0.000446674	0.000195274	-1.0125
sp|Q8N142|PURA1_HUMAN Adenylosuccinate synthetase isozyme 1 OS=Homo sapiens GN=ADSSL1 PE=2 SV=1	Q8N142	ADSSL1	136333	138599	130375	63905.6	71532.2	60306.5	17.0568	17.0806	16.9923	15.9637	16.1263	15.88	17.0432	15.99	0.000165133	0.000111637	-1.05322
tr|K7ELE3|K7ELE3_HUMAN Amino-terminal enhancer of split (Fragment) OS=Homo sapiens GN=AES PE=4 SV=1	Q08117|Q08117-2|K7ELE3	AES	86569.6	92228.7	93249.2	47692.3	55098.7	52885.4	16.4016	16.4929	16.5088	15.5415	15.7497	15.6906	16.4678	15.6606	0.000330198	0.000162215	-0.807174
sp|Q8N556-2|AFAP1_HUMAN Isoform 2 of Actin filament-associated protein 1 OS=Homo sapiens GN=AFAP1	Q8N556|Q8N556-2	AFAP1	234413	234877	242625	254419	274872	265860	17.8387	17.8415	17.8884	17.9568	18.0684	18.0203	17.8562	18.0152	0.0116506	0.00237116	0.158984
tr|B7Z2Q0|B7Z2Q0_HUMAN cDNA FLJ57978 OS=Homo sapiens PE=2 SV=1	Q8N4X5|Q8N4X5-2|Q8N4X5-3|Q8N4X5-4	AFAP1L2	631679	729050	558189	1.12881e+06	511355	1.02324e+06	19.2688	19.4757	19.0904	20.1064	18.964	19.9647	19.2783	19.6783	0.34772	0.049097	0.400052
sp|Q9UHB7|AFF4_HUMAN AF4/FMR2 family member 4 OS=Homo sapiens GN=AFF4 PE=1 SV=1	Q9UHB7|Q9UHB7-2	AFF4	156936	167663	164941	197572	219467	219071	17.2598	17.3552	17.3316	17.592	17.7436	17.741	17.3155	17.6922	0.00285082	0.000731956	0.376697
tr|Q8TA92|Q8TA92_HUMAN Similar to AFG3 ATPase family gene 3-like 2 (Yeast) (Fragment) OS=Homo sapiens PE=2 SV=1	Q9Y4W6|D3DUJ0	AFG3L2	1.99056e+06	2.07507e+06	2.0216e+06	3.26192e+06	3.5509e+06	3.53678e+06	20.9247	20.9847	20.9471	21.6373	21.7598	21.754	20.9522	21.717	6.18321e-05	7.56143e-05	0.764838
sp|Q6ULP2|AFTIN_HUMAN Aftiphilin OS=Homo sapiens GN=AFTPH PE=1 SV=2	Q6ULP2|Q6ULP2-2|Q6ULP2-4|Q6ULP2-5	AFTPH	142594	145648	148118	112658	133219	129388	17.1216	17.1521	17.1764	16.7816	17.0234	16.9813	17.15	16.9288	0.0440795	0.00759313	-0.221232
sp|Q9UPQ3|AGAP1_HUMAN Arf-GAP with GTPase; ANK repeat and PH domain-containing protein 1 OS=Homo sapiens GN=AGAP1 PE=1 SV=4	Q9UPQ3|Q9UPQ3-2|Q9UPQ3-3|B2RZG9|X5D293	AGAP1	62019.1	64829.4	62692.3	62705.2	61374.3	59514.7	15.9204	15.9844	15.936	15.9363	15.9053	15.861	15.9469	15.9009	0.188972	0.028307	-0.0460616
sp|Q96P47-4|AGAP3_HUMAN Isoform 4 of Arf-GAP with GTPase; ANK repeat and PH domain-containing protein 3 OS=Homo sapiens GN=AGAP3	Q96P47|Q96P47-2|Q96P47-3|Q96P47-4|Q96P47-6|C9J975	AGAP3	26613	28692.2	29510.3	18265.7	22641	21384	14.6998	14.8084	14.8489	14.1568	14.4667	14.3842	14.7857	14.3359	0.011907	0.00241586	-0.449799
sp|P52594-4|AGFG1_HUMAN Isoform 4 of Arf-GAP domain and FG repeat-containing protein 1 OS=Homo sapiens GN=AGFG1	P52594|P52594-2|P52594-3|P52594-4	AGFG1	141849	144632	133639	129258	133128	127804	17.114	17.142	17.028	16.9799	17.0225	16.9636	17.0947	16.9886	0.0513208	0.00868409	-0.106027
sp|O95081|AGFG2_HUMAN Arf-GAP domain and FG repeat-containing protein 2 OS=Homo sapiens GN=AGFG2 PE=1 SV=2	O95081|O95081-2	AGFG2	70037.4	70683.9	62978.8	31042.6	34285.7	33964.4	16.0958	16.1091	15.9426	14.922	15.0653	15.0517	16.0492	15.013	0.000123356	9.86963e-05	-1.03616
tr|Q6PIK7|Q6PIK7_HUMAN Angiogenic factor with G patch and FHA domains 1 OS=Homo sapiens GN=AGGF1 PE=2 SV=1	Q8N302|A8K029|A0JLT8|Q6PIK7	AGGF1	34293.9	31197.4	29039.3	19528.3	24113.4	23956.7	15.0657	14.9291	14.8257	14.2533	14.5576	14.5481	14.9402	14.453	0.0160798	0.00313398	-0.487184
sp|Q53H12|AGK_HUMAN Acylglycerol kinase; mitochondrial OS=Homo sapiens GN=AGK PE=1 SV=2	Q53H12	AGK	527522	551048	539112	714128	803571	774756	19.0089	19.0718	19.0402	19.4458	19.6161	19.5634	19.0403	19.5418	0.000721782	0.000269171	0.501452
sp|P35573|GDE_HUMAN Glycogen debranching enzyme OS=Homo sapiens GN=AGL PE=1 SV=3	P35573	AGL	606155	614291	603256	437198	499476	443679	19.2093	19.2286	19.2024	18.7379	18.9301	18.7592	19.2134	18.809	0.00273812	0.000709772	-0.404387
tr|B2RAD8|B2RAD8_HUMAN Protein argonaute OS=Homo sapiens PE=2 SV=1	Q9UL18|Q5TA58	AGO1	77321.7	76314.3	74573.3	78389	83908.6	80561.9	16.2386	16.2197	16.1864	16.2584	16.3565	16.2978	16.2149	16.3042	0.0507159	0.00859027	0.0893603
sp|Q9UKV8|AGO2_HUMAN Protein argonaute-2 OS=Homo sapiens GN=AGO2 PE=1 SV=3	Q9UKV8|Q9UKV8-2|A4FVC0	AGO2|EIF2C2	189525	201209	203030	223587	230624	234336	17.532	17.6183	17.6313	17.7705	17.8152	17.8382	17.5939	17.808	0.00442055	0.00104454	0.214059
sp|Q99943|PLCA_HUMAN 1-acyl-sn-glycerol-3-phosphate acyltransferase alpha OS=Homo sapiens GN=AGPAT1 PE=1 SV=2	Q99943	AGPAT1	189182	204132	192654	345536	350755	340761	17.5294	17.6391	17.5557	18.3985	18.4201	18.3784	17.5747	18.399	1.97281e-05	5.37949e-05	0.824256
sp|Q9NRZ7-3|PLCC_HUMAN Isoform 3 of 1-acyl-sn-glycerol-3-phosphate acyltransferase gamma OS=Homo sapiens GN=AGPAT3	Q9NRZ7|Q9NRZ7-2|Q9NRZ7-3	AGPAT3	402807	404797	398680	589955	658147	642246	18.6197	18.6268	18.6049	19.1702	19.3281	19.2928	18.6171	19.2637	0.000179456	0.000116505	0.646542
sp|Q9NUQ2|PLCE_HUMAN 1-acyl-sn-glycerol-3-phosphate acyltransferase epsilon OS=Homo sapiens GN=AGPAT5 PE=1 SV=3	Q9NUQ2|Q6NUM7	AGPAT5	205753	207254	218705	263913	293640	305780	17.6506	17.661	17.7386	18.0097	18.1637	18.2221	17.6834	18.1318	0.00291931	0.000745207	0.448436
sp|Q86UL3|GPAT4_HUMAN Glycerol-3-phosphate acyltransferase 4 OS=Homo sapiens GN=AGPAT6 PE=1 SV=1	Q86UL3	AGPAT6	78448.5	80670	77542.3	137223	142723	138068	16.2595	16.2997	16.2427	17.0662	17.1229	17.075	16.2673	17.088	4.68154e-06	5.05415e-05	0.820713
tr|Q4JM47|Q4JM47_HUMAN AGR2 OS=Homo sapiens GN=AGR2 PE=4 SV=1	O95994|Q4JM47	AGR2	1.14369e+06	1.12685e+06	1.15661e+06	1.17459e+06	1.26861e+06	1.28328e+06	20.1253	20.1039	20.1415	20.1637	20.2748	20.2914	20.1235	20.2433	0.0448321	0.00770873	0.11978
sp|Q8TD06|AGR3_HUMAN Anterior gradient protein 3 homolog OS=Homo sapiens GN=AGR3 PE=1 SV=1	Q8TD06	AGR3	48733.2	47633.8	50724.8	45001.5	48754.9	48687.7	15.5726	15.5397	15.6304	15.4577	15.5733	15.5713	15.5809	15.5341	0.370787	0.0520432	-0.0468344
sp|O00468|AGRIN_HUMAN Agrin OS=Homo sapiens GN=AGRN PE=1 SV=5	O00468|O00468-3|O00468-4|O00468-5|O00468-6|O00468-7	AGRN	372932	377797	365709	539282	559398	537050	18.5086	18.5273	18.4803	19.0407	19.0935	19.0347	18.5054	19.0563	1.84408e-05	5.37949e-05	0.550918
sp|Q8WYP5-2|ELYS_HUMAN Isoform 2 of Protein ELYS OS=Homo sapiens GN=AHCTF1	Q8WYP5|Q8WYP5-2|Q8WYP5-3	AHCTF1	673740	686991	674670	966850	1.04795e+06	1.0466e+06	19.3618	19.3899	19.3638	19.8829	19.9991	19.9973	19.3719	19.9598	0.000118425	9.75156e-05	0.587918
sp|P23526|SAHH_HUMAN Adenosylhomocysteinase OS=Homo sapiens GN=AHCY PE=1 SV=4	P23526	AHCY	4.15336e+06	3.78263e+06	2.67469e+06	1.46332e+06	1.62123e+06	1.39701e+06	21.9858	21.851	21.3509	20.4808	20.6287	20.4139	21.7292	20.5078	0.00386151	0.000934509	-1.22145
sp|O43865|SAHH2_HUMAN Putative adenosylhomocysteinase 2 OS=Homo sapiens GN=AHCYL1 PE=1 SV=2	O43865	AHCYL1	798339	797533	791030	715473	809799	734870	19.6066	19.6052	19.5934	19.4485	19.6272	19.4871	19.6017	19.521	0.212037	0.0314412	-0.0807767
sp|Q09666|AHNK_HUMAN Neuroblast differentiation-associated protein AHNAK OS=Homo sapiens GN=AHNAK PE=1 SV=2	Q09666	AHNAK	2.61013e+07	2.72661e+07	2.70628e+07	4.33049e+07	4.15454e+07	4.2757e+07	24.6376	24.7006	24.6898	25.368	25.3082	25.3497	24.676	25.342	1.44329e-05	5.35879e-05	0.665947
sp|Q8IVF2|AHNK2_HUMAN Protein AHNAK2 OS=Homo sapiens GN=AHNAK2 PE=1 SV=2	Q8IVF2|Q8IVF2-3	AHNAK2	318616	329429	327896	342795	372280	362706	18.2815	18.3296	18.3229	18.387	18.506	18.4684	18.3113	18.4538	0.0203298	0.00383837	0.142503
sp|O95433|AHSA1_HUMAN Activator of 90 kDa heat shock protein ATPase homolog 1 OS=Homo sapiens GN=AHSA1 PE=1 SV=1	O95433	AHSA1	2.35887e+06	2.3414e+06	2.46292e+06	1.05663e+06	1.17526e+06	1.0473e+06	21.1697	21.1589	21.2319	20.011	20.1645	19.9982	21.1868	20.0579	4.12854e-05	6.51939e-05	-1.1289
tr|B7Z8Q2|B7Z8Q2_HUMAN cDNA FLJ55606; highly similar to Alpha-2-HS-glycoprotein OS=Homo sapiens PE=2 SV=1	P02765	AHSG	129641	122129	148663	135041	155784	177282	16.9842	16.898	17.1817	17.043	17.2492	17.4357	17.0213	17.2426	0.19178	0.0287025	0.221342
sp|Q96BJ3|AIDA_HUMAN Axin interactor; dorsalization-associated protein OS=Homo sapiens GN=AIDA PE=1 SV=1	Q96BJ3|B7ZW30	AIDA	34654.8	32408.4	37663.1	22662.5	30255.6	26521.1	15.0808	14.9841	15.2009	14.468	14.8849	14.6949	15.0886	14.6826	0.0403929	0.00702059	-0.405974
sp|Q9BQI0-2|AIF1L_HUMAN Isoform 2 of Allograft inflammatory factor 1-like OS=Homo sapiens GN=AIF1L	Q9BQI0|Q9BQI0-2|Q9BQI0-3	AIF1L	265102	270609	260601	338717	348124	338954	18.0162	18.0459	17.9915	18.3697	18.4092	18.3707	18.0178	18.3832	5.71262e-05	7.28968e-05	0.365389
sp|O95831|AIFM1_HUMAN Apoptosis-inducing factor 1; mitochondrial OS=Homo sapiens GN=AIFM1 PE=1 SV=1	O95831|O95831-3	AIFM1	1.97109e+06	2.01309e+06	2.04418e+06	3.44319e+06	2.79902e+06	3.54846e+06	20.9106	20.941	20.9631	21.7153	21.4165	21.7588	20.9382	21.6302	0.00311732	0.000785688	0.691976
sp|Q9BRQ8|AIFM2_HUMAN Apoptosis-inducing factor 2 OS=Homo sapiens GN=AIFM2 PE=1 SV=1	Q9BRQ8|Q9BRQ8-2	AIFM2	30201.4	36733.8	36820.1	45808.3	49941.9	44946.9	14.8823	15.1648	15.1682	15.4833	15.608	15.4559	15.0718	15.5157	0.0136751	0.0027163	0.443954
sp|Q9NVV5|AIG1_HUMAN Androgen-induced gene 1 protein OS=Homo sapiens GN=AIG1 PE=1 SV=2	Q9NVV5|Q9NVV5-2|Q9NVV5-4|Q9NVV5-5|Q9NVV5-6|R9RV30|Q5T2H4	AIG1	86883.7	67404.3	99432.8	108263	73479.5	69330.1	16.4068	16.0406	16.6014	16.7242	16.1651	16.0812	16.3496	16.3235	0.924906	0.117742	-0.0261182
sp|Q9Y4K1|AIM1_HUMAN Absent in melanoma 1 protein OS=Homo sapiens GN=AIM1 PE=1 SV=3	Q9Y4K1	AIM1	144435	161974	144142	184284	159257	204775	17.1401	17.3054	17.1371	17.4916	17.281	17.6437	17.1942	17.4721	0.0797144	0.0129066	0.277883
sp|Q12904-2|AIMP1_HUMAN Isoform 2 of Aminoacyl tRNA synthase complex-interacting multifunctional protein 1 OS=Homo sapiens GN=AIMP1	Q12904|Q12904-2	AIMP1	1.82973e+06	1.85626e+06	1.8515e+06	1.24231e+06	1.43348e+06	1.2504e+06	20.8032	20.824	20.8203	20.2446	20.4511	20.254	20.8158	20.3166	0.00179465	0.000516917	-0.499262
sp|Q13155|AIMP2_HUMAN Aminoacyl tRNA synthase complex-interacting multifunctional protein 2 OS=Homo sapiens GN=AIMP2 PE=1 SV=2	Q13155	AIMP2	912810	943354	915939	616509	714852	651059	19.8	19.8474	19.8049	19.2338	19.4473	19.3124	19.8174	19.3312	0.00162348	0.000478704	-0.48627
tr|B7SBB1|B7SBB1_HUMAN Aryl hydrocarbon receptor interacting protein OS=Homo sapiens GN=AIP PE=4 SV=1	B7SBB1	AIP	2.79791e+06	2.68702e+06	1.15473e+06	1.28085e+06	1.42026e+06	1.24841e+06	21.4159	21.3576	20.1391	20.2887	20.4377	20.2517	20.9709	20.326	0.19956	0.0297726	-0.644854
sp|Q96IF1|AJUBA_HUMAN LIM domain-containing protein ajuba OS=Homo sapiens GN=AJUBA PE=1 SV=1	Q96IF1|H0YJL9	AJUBA	4344.41	4658.36	5488.04	4265.44	3905.33	5286.03	12.0849	12.1856	12.4221	12.0585	11.9312	12.368	12.2309	12.1192	0.532689	0.072242	-0.11165
tr|Q5T9B7|Q5T9B7_HUMAN Adenylate kinase isoenzyme 1 OS=Homo sapiens GN=AK1 PE=1 SV=1	P00568|Q5T9B7	AK1	690086	693720	653159	259296	682134	252520	19.3964	19.404	19.3171	17.9842	19.3797	17.946	19.3725	18.4367	0.1187	0.0185103	-0.935838
sp|P54819|KAD2_HUMAN Adenylate kinase 2; mitochondrial OS=Homo sapiens GN=AK2 PE=1 SV=2	P54819|P54819-2|F8W1A4	AK2	2.28894e+06	2.40785e+06	2.34639e+06	2.45845e+06	2.49151e+06	2.39206e+06	21.1262	21.1993	21.162	21.2293	21.2486	21.1898	21.1625	21.2226	0.0924943	0.0147673	0.0600519
tr|Q7Z4Y4|Q7Z4Y4_HUMAN GTP:AMP phosphotransferase AK3; mitochondrial OS=Homo sapiens GN=AK3 PE=2 SV=1	Q9UIJ7|Q7Z4Y4	AK3	1.80406e+06	1.88729e+06	1.85462e+06	2.22995e+06	2.27618e+06	2.30063e+06	20.7828	20.8479	20.8227	21.0886	21.1182	21.1336	20.8178	21.1135	0.000214513	0.000127566	0.295659
sp|P27144|KAD4_HUMAN Adenylate kinase 4; mitochondrial OS=Homo sapiens GN=AK4 PE=1 SV=1	P27144	AK4	307030	325296	298838	232312	242572	240915	18.228	18.3114	18.189	17.8257	17.8881	17.8782	18.2428	17.864	0.000759349	0.000276963	-0.378832
sp|Q9Y3D8|KAD6_HUMAN Adenylate kinase isoenzyme 6 OS=Homo sapiens GN=AK6 PE=1 SV=1	Q9Y3D8|A0A087WVD7	AK6|TAF9	49441.1	46386.7	45488.3	30539.9	37068.8	33312.9	15.5934	15.5014	15.4732	14.8984	15.1779	15.0238	15.5227	15.0334	0.00525046	0.00119981	-0.489313
sp|Q96MA6|KAD8_HUMAN Adenylate kinase 8 OS=Homo sapiens GN=AK8 PE=1 SV=1	Q96MA6	AK8	42813.9	62128.5	43116.9	51508.7	46038.9	51574.1	15.3858	15.923	15.396	15.6525	15.4906	15.6544	15.5682	15.5992	0.875757	0.112308	0.0309087
sp|Q92667|AKAP1_HUMAN A-kinase anchor protein 1; mitochondrial OS=Homo sapiens GN=AKAP1 PE=1 SV=1	Q92667	AKAP1	489281	489172	505787	569507	590226	586497	18.9003	18.9	18.9482	19.1194	19.1709	19.1618	18.9162	19.1507	0.000482768	0.000205656	0.234523
sp|Q9UKA4|AKA11_HUMAN A-kinase anchor protein 11 OS=Homo sapiens GN=AKAP11 PE=1 SV=1	Q9UKA4	AKAP11	49572.2	52347.7	53171.8	49369.2	49053.3	39867.4	15.5972	15.6758	15.6984	15.5913	15.5821	15.2829	15.6572	15.4854	0.179999	0.0270725	-0.171716
sp|Q12802-2|AKP13_HUMAN Isoform 2 of A-kinase anchor protein 13 OS=Homo sapiens GN=AKAP13	Q12802|Q12802-2|Q12802-4	AKAP13	691938	705342	730187	531974	613930	580270	19.4003	19.428	19.4779	19.021	19.2277	19.1464	19.4354	19.1317	0.00913616	0.0019205	-0.303693
sp|Q02040|AK17A_HUMAN A-kinase anchor protein 17A OS=Homo sapiens GN=AKAP17A PE=1 SV=2	Q02040	AKAP17A	571642	600766	594023	743639	746346	766165	19.1248	19.1964	19.1802	19.5042	19.5095	19.5473	19.1671	19.5203	0.000159614	0.00011027	0.353223
sp|P24588|AKAP5_HUMAN A-kinase anchor protein 5 OS=Homo sapiens GN=AKAP5 PE=1 SV=3	P24588|Q6PG46	AKAP5	30282	36797.2	32909.1	22720.2	28164.1	29921.1	14.8862	15.1673	15.0062	14.4717	14.7816	14.8689	15.0199	14.7074	0.0981345	0.0155657	-0.312516
sp|O43823|AKAP8_HUMAN A-kinase anchor protein 8 OS=Homo sapiens GN=AKAP8 PE=1 SV=1	O43823	AKAP8	299211	313521	311569	332034	353504	343927	18.1908	18.2582	18.2492	18.341	18.4314	18.3917	18.2327	18.388	0.00989273	0.00205819	0.155295
sp|Q9ULX6|AKP8L_HUMAN A-kinase anchor protein 8-like OS=Homo sapiens GN=AKAP8L PE=1 SV=3	Q9ULX6	AKAP8L	332952	336841	339490	381590	389484	388920	18.345	18.3617	18.373	18.5417	18.5712	18.5691	18.3599	18.5607	8.87022e-05	8.50206e-05	0.20077
sp|Q99996|AKAP9_HUMAN A-kinase anchor protein 9 OS=Homo sapiens GN=AKAP9 PE=1 SV=3	Q99996|Q99996-5	AKAP9	1.36819e+06	1.39319e+06	1.39205e+06	1.3217e+06	1.47398e+06	1.35447e+06	20.3838	20.41	20.4088	20.334	20.4913	20.3693	20.4009	20.3982	0.958487	0.12149	-0.00268128
tr|H7BYL6|H7BYL6_HUMAN A-kinase anchor protein 9 (Fragment) OS=Homo sapiens GN=AKAP9 PE=1 SV=1	H7BYL6	AKAP9	29376.2	28482.5	31119.9	28195.9	34937.7	32186.2	14.8424	14.7978	14.9255	14.7832	15.0925	14.9742	14.8552	14.9499	0.386643	0.0540993	0.0947169
sp|P14550|AK1A1_HUMAN Alcohol dehydrogenase [NADP(+)] OS=Homo sapiens GN=AKR1A1 PE=1 SV=3	P14550	AKR1A1	2.27406e+06	2.19168e+06	2.18863e+06	1.30378e+06	1.42979e+06	1.29853e+06	21.1168	21.0636	21.0616	20.3143	20.4474	20.3084	21.0807	20.3567	0.000120615	9.81516e-05	-0.723986
sp|O60218|AK1BA_HUMAN Aldo-keto reductase family 1 member B10 OS=Homo sapiens GN=AKR1B10 PE=1 SV=2	O60218	AKR1B10	580359	600842	573811	172573	187346	139915	19.1466	19.1966	19.1302	17.3968	17.5153	17.0942	19.1578	17.3355	0.000136937	0.000102824	-1.82235
sp|Q04828|AK1C1_HUMAN Aldo-keto reductase family 1 member C1 OS=Homo sapiens GN=AKR1C1 PE=1 SV=1	Q04828|H0Y804	AKR1C1	11015.1	9747.52	10902.6	6181.72	8363.4	5240.98	13.4272	13.2508	13.4124	12.5938	13.0299	12.3556	13.3635	12.6598	0.026607	0.00485137	-0.703704
tr|Q2XPP3|Q2XPP3_HUMAN Type II 3a-hydroxysteroid dehydrogenase variant OS=Homo sapiens PE=2 SV=1	P42330|S4R3Z2	AKR1C3	15078.6	16256.5	16944.2	10959.2	10269.5	10351	13.8802	13.9887	14.0485	13.4199	13.3261	13.3375	13.9725	13.3611	0.000441182	0.000193583	-0.611344
sp|O43488|ARK72_HUMAN Aflatoxin B1 aldehyde reductase member 2 OS=Homo sapiens GN=AKR7A2 PE=1 SV=3	O43488|H3BLU7	AKR7A2	387260	391975	395757	268570	301445	272895	18.5629	18.5804	18.5943	18.0349	18.2015	18.058	18.5792	18.0982	0.000810871	0.000291085	-0.481045
tr|B3KVH4|B3KVH4_HUMAN cDNA FLJ16549 fis; clone PLACE7003657; highly similar to RAC-alpha serine/threonine-protein kinase (EC 2.7.11.1) OS=Homo sapiens PE=2 SV=1	P31749	AKT1	836603	815738	852697	471606	549791	524730	19.6742	19.6377	19.7017	18.8472	19.0685	19.0012	19.6712	18.9723	0.00050725	0.00021247	-0.69888
sp|Q96B36-3|AKTS1_HUMAN Isoform 3 of Proline-rich AKT1 substrate 1 OS=Homo sapiens GN=AKT1S1	Q96B36|Q96B36-2|Q96B36-3	AKT1S1	224597	235534	232004	127489	147615	140084	17.777	17.8456	17.8238	16.96	17.1715	17.0959	17.8154	17.0758	0.000342086	0.000165339	-0.739639
sp|P31751|AKT2_HUMAN RAC-beta serine/threonine-protein kinase OS=Homo sapiens GN=AKT2 PE=1 SV=2	P31751	AKT2	348134	357240	368887	427147	431299	388385	18.4093	18.4465	18.4928	18.7044	18.7183	18.5671	18.4495	18.6633	0.0166589	0.00323057	0.213732
sp|Q9H8T0-2|AKTIP_HUMAN Isoform 2 of AKT-interacting protein OS=Homo sapiens GN=AKTIP	Q9H8T0|Q9H8T0-2|H3BM79	AKTIP	22259.9	24967.8	23944.1	13131.3	20438	16120.7	14.4422	14.6078	14.5474	13.6807	14.319	13.9766	14.5324	13.9921	0.0471458	0.00805611	-0.540339
sp|P13716-2|HEM2_HUMAN Isoform 2 of Delta-aminolevulinic acid dehydratase OS=Homo sapiens GN=ALAD	P13716|P13716-2|A0A024R877	ALAD	221850	239122	231109	163592	180934	160965	17.7592	17.8674	17.8182	17.3197	17.4651	17.2964	17.8149	17.3604	0.00177026	0.000510981	-0.454533
tr|B4DVA0|B4DVA0_HUMAN cDNA FLJ56039; highly similar to 5-aminolevulinate synthase; nonspecific; mitochondrial (EC 2.3.1.37) OS=Homo sapiens PE=2 SV=1	P13196	ALAS1	94160.7	90777.7	96060.7	114962	133248	129537	16.5228	16.4701	16.5517	16.8108	17.0238	16.983	16.5148	16.9392	0.00364203	0.000891278	0.424334
tr|B4DPP6|B4DPP6_HUMAN cDNA FLJ54371; highly similar to Serum albumin OS=Homo sapiens PE=2 SV=1	P02768|H0YA55	ALB	468465	506309	541469	421259	405149	470478	18.8376	18.9497	19.0465	18.6843	18.6281	18.8438	18.9446	18.7187	0.0629987	0.0104517	-0.22585
sp|Q8IZ83|A16A1_HUMAN Aldehyde dehydrogenase family 16 member A1 OS=Homo sapiens GN=ALDH16A1 PE=1 SV=2	Q8IZ83|F5H4B6	ALDH16A1	295319	298960	290424	175756	194231	170605	18.1719	18.1896	18.1478	17.4232	17.5674	17.3803	18.1698	17.457	0.000249656	0.000139247	-0.712795
sp|P54886|P5CS_HUMAN Delta-1-pyrroline-5-carboxylate synthase OS=Homo sapiens GN=ALDH18A1 PE=1 SV=2	P54886	ALDH18A1	2.44199e+06	2.52742e+06	2.57969e+06	2.77345e+06	3.06144e+06	3.08922e+06	21.2196	21.2692	21.2988	21.4033	21.5458	21.5588	21.2625	21.5026	0.0119511	0.00242248	0.240071
sp|P47895|AL1A3_HUMAN Aldehyde dehydrogenase family 1 member A3 OS=Homo sapiens GN=ALDH1A3 PE=1 SV=2	P47895|H0Y2X5|Q7Z3A2	ALDH1A3|DKFZp686G1675	158764	166191	145480	30909.9	39057.5	30250.6	17.2765	17.3425	17.1505	14.9158	15.2533	14.8847	17.2565	15.0179	6.83499e-05	7.90422e-05	-2.23857
sp|P30837|AL1B1_HUMAN Aldehyde dehydrogenase X; mitochondrial OS=Homo sapiens GN=ALDH1B1 PE=1 SV=3	P30837	ALDH1B1	418786	447354	431722	505370	556665	542179	18.6759	18.7711	18.7197	18.947	19.0865	19.0484	18.7222	19.0273	0.00362296	0.00088763	0.305063
tr|Q6PKA6|Q6PKA6_HUMAN ALDH3A1 protein (Fragment) OS=Homo sapiens GN=ALDH3A1 PE=2 SV=1	P30838|C9JMC5|I3L4E5|C9JKT2|E9PNN6|I3L3I9|A8MYB8|Q6PKA6|I3L1H6	ALDH3A1	32278.3	29164.3	29935.2	22146.4	21560.2	19551.8	14.9783	14.8319	14.8696	14.4348	14.3961	14.255	14.8932	14.362	0.00162269	0.000478704	-0.531288
sp|P51648-2|AL3A2_HUMAN Isoform 2 of Fatty aldehyde dehydrogenase OS=Homo sapiens GN=ALDH3A2	P51648|P51648-2	ALDH3A2	641674	663056	659569	984631	1.02252e+06	1.04024e+06	19.2915	19.3388	19.3312	19.9092	19.9637	19.9885	19.3205	19.9538	2.14349e-05	5.45943e-05	0.633329
sp|P30038|AL4A1_HUMAN Delta-1-pyrroline-5-carboxylate dehydrogenase; mitochondrial OS=Homo sapiens GN=ALDH4A1 PE=1 SV=3	P30038|P30038-2	ALDH4A1	1.2038e+06	1.25414e+06	1.2138e+06	1.30563e+06	1.3424e+06	1.34203e+06	20.1992	20.2583	20.2111	20.3163	20.3564	20.356	20.2228	20.3429	0.00585587	0.00131577	0.120054
sp|P51649-2|SSDH_HUMAN Isoform 2 of Succinate-semialdehyde dehydrogenase; mitochondrial OS=Homo sapiens GN=ALDH5A1	P51649|P51649-2|C9J8Q5	ALDH5A1	1.27701e+06	1.33129e+06	1.28278e+06	1.33655e+06	1.38365e+06	1.39215e+06	20.2843	20.3444	20.2908	20.3501	20.4	20.4089	20.3065	20.3863	0.0390501	0.00681504	0.0798164
sp|Q02252|MMSA_HUMAN Methylmalonate-semialdehyde dehydrogenase [acylating]; mitochondrial OS=Homo sapiens GN=ALDH6A1 PE=1 SV=2	Q02252	ALDH6A1	1.13039e+06	1.21517e+06	1.1731e+06	1.68783e+06	1.74493e+06	1.69889e+06	20.1084	20.2127	20.1619	20.6867	20.7347	20.6962	20.161	20.7059	8.37321e-05	8.31675e-05	0.544874
sp|P49419-2|AL7A1_HUMAN Isoform 2 of Alpha-aminoadipic semialdehyde dehydrogenase OS=Homo sapiens GN=ALDH7A1	P49419-2	ALDH7A1	873488	927558	873737	937902	969730	1.03231e+06	19.7364	19.8231	19.7368	19.8391	19.8872	19.9774	19.7654	19.9013	0.0524593	0.00886089	0.135802
tr|B9EKV4|B9EKV4_HUMAN Aldehyde dehydrogenase 9 family; member A1 OS=Homo sapiens GN=ALDH9A1 PE=2 SV=1	P49189|B9EKV4	ALDH9A1	2.3734e+06	2.28866e+06	2.23773e+06	1.66082e+06	1.76952e+06	1.66707e+06	21.1785	21.1261	21.0936	20.6635	20.7549	20.6689	21.1327	20.6958	0.000346885	0.000166666	-0.436975
tr|J3KPS3|J3KPS3_HUMAN Fructose-bisphosphate aldolase OS=Homo sapiens GN=ALDOA PE=1 SV=1	J3KPS3	ALDOA	9.30179e+06	8.94998e+06	7.61684e+06	4.30653e+06	4.60627e+06	3.86872e+06	23.1491	23.0935	22.8608	22.0381	22.1352	21.8834	23.0344	22.0189	0.000900613	0.00031262	-1.01554
tr|B7Z3K9|B7Z3K9_HUMAN Fructose-bisphosphate aldolase OS=Homo sapiens PE=2 SV=1	P09972	ALDOC	943947	918052	985566	580918	670310	567385	19.8483	19.8082	19.9106	19.148	19.3545	19.114	19.8557	19.2055	0.00129616	0.000405592	-0.650248
sp|Q9BT22|ALG1_HUMAN Chitobiosyldiphosphodolichol beta-mannosyltransferase OS=Homo sapiens GN=ALG1 PE=1 SV=2	Q9BT22	ALG1	675171	688038	700216	1.05131e+06	1.08148e+06	1.04504e+06	19.3649	19.3921	19.4174	20.0038	20.0446	19.9951	19.3915	20.0145	8.46011e-06	5.35282e-05	0.622996
sp|Q5I7T1|AG10B_HUMAN Putative Dol-P-Glc:Glc(2)Man(9)GlcNAc(2)-PP-Dol alpha-1;2-glucosyltransferase OS=Homo sapiens GN=ALG10B PE=1 SV=2	Q5BKT4|Q5I7T1|F5H5T2|F5GZZ6|F8VXJ0|F8VWA9	ALG10|ALG10B	23862.7	23633.4	25363.3	27151.6	28834	26896.8	14.5425	14.5285	14.6305	14.7288	14.8155	14.7151	14.5672	14.7531	0.014228	0.00281561	0.185971
sp|Q9BV10|ALG12_HUMAN Dol-P-Man:Man(7)GlcNAc(2)-PP-Dol alpha-1;6-mannosyltransferase OS=Homo sapiens GN=ALG12 PE=1 SV=1	Q9BV10|H7C4I6	ALG12	20796.5	19830.1	20946.1	20474.5	24450.3	22740.9	14.3441	14.2754	14.3544	14.3215	14.5776	14.473	14.3246	14.4574	0.165421	0.0250794	0.132753
sp|Q9NP73-2|ALG13_HUMAN Isoform 2 of Putative bifunctional UDP-N-acetylglucosamine transferase and deubiquitinase ALG13 OS=Homo sapiens GN=ALG13	Q9NP73-2	ALG13	71353.6	66316.2	76454.4	55039.2	63325.4	60971.2	16.1227	16.0171	16.2223	15.7482	15.9505	15.8958	16.1207	15.8648	0.0390425	0.00681504	-0.255859
sp|Q96F25|ALG14_HUMAN UDP-N-acetylglucosamine transferase subunit ALG14 homolog OS=Homo sapiens GN=ALG14 PE=2 SV=1	Q96F25	ALG14	40930.9	38942	43835.7	39041.4	42264.5	35933.5	15.3209	15.249	15.4198	15.2527	15.3672	15.133	15.3299	15.251	0.399387	0.0557267	-0.0789477
sp|Q9H553|ALG2_HUMAN Alpha-1;3/1;6-mannosyltransferase ALG2 OS=Homo sapiens GN=ALG2 PE=1 SV=1	Q9H553|Q9H553-2	ALG2	37298.3	38317.6	36001.2	50394.3	45869.8	47411.8	15.1868	15.2257	15.1358	15.621	15.4853	15.533	15.1828	15.5464	0.00156779	0.000468211	0.36363
sp|Q92685|ALG3_HUMAN Dol-P-Man:Man(5)GlcNAc(2)-PP-Dol alpha-1;3-mannosyltransferase OS=Homo sapiens GN=ALG3 PE=1 SV=1	Q92685|F8WF93|H7BZZ2|H7C0X4|F8WE30	ALG3	80089.3	78062.5	71193.4	131049	157801	185288	16.2893	16.2523	16.1195	16.9997	17.2677	17.4994	16.2204	17.2556	0.00250726	0.000663358	1.03526
tr|Q9HC03|Q9HC03_HUMAN Dolichyl-phosphate beta-glucosyltransferase OS=Homo sapiens PE=2 SV=1	Q9Y673|Q9Y673-2	ALG5	270245	281341	278596	462919	471312	478766	18.0439	18.102	18.0878	18.8204	18.8463	18.869	18.0779	18.8452	4.34102e-06	5.05415e-05	0.767332
tr|A2A2G4|A2A2G4_HUMAN Dolichyl pyrophosphate Man9GlcNAc2 alpha-1;3-glucosyltransferase OS=Homo sapiens GN=ALG6 PE=4 SV=1	Q9Y672|A2A2G4	ALG6	78197.3	80594.3	81035.3	112726	106084	119437	16.2548	16.2984	16.3063	16.7825	16.6948	16.8659	16.2865	16.7811	0.000677488	0.00025858	0.494571
tr|B4DYW0|B4DYW0_HUMAN cDNA FLJ58308; highly similar to Alpha-1;2-mannosyltransferase ALG9 (EC 2.4.1.-) OS=Homo sapiens PE=2 SV=1	Q9H6U8|Q9H6U8-3|A0A087WZ62	ALG9	115192	107734	113157	169864	140966	156323	16.8137	16.7171	16.788	17.374	17.105	17.2542	16.7729	17.2444	0.00474112	0.00110376	0.471465
sp|Q13686|ALKB1_HUMAN Alkylated DNA repair protein alkB homolog 1 OS=Homo sapiens GN=ALKBH1 PE=1 SV=2	Q13686|Q5XKL0	ALKBH1	15480.3	16565.1	15800.8	15073	16590.5	16262.3	13.9181	14.0159	13.9477	13.8797	14.0181	13.9892	13.9606	13.9623	0.974191	0.123315	0.00175987
sp|Q6NS38|ALKB2_HUMAN Alpha-ketoglutarate-dependent dioxygenase alkB homolog 2 OS=Homo sapiens GN=ALKBH2 PE=1 SV=1	Q6NS38	ALKBH2	102805	98655.3	93469.8	96679.4	96551.9	91766.9	16.6495	16.5901	16.5122	16.5609	16.559	16.4857	16.584	16.5352	0.356829	0.0502498	-0.0487472
sp|Q9NXW9|ALKB4_HUMAN Alpha-ketoglutarate-dependent dioxygenase alkB homolog 4 OS=Homo sapiens GN=ALKBH4 PE=1 SV=1	Q9NXW9	ALKBH4	28875.6	32175.9	22138.5	23479.5	21336.9	18183.7	14.8176	14.9737	14.4343	14.5191	14.3811	14.1504	14.7418	14.3502	0.112303	0.0176032	-0.391664
sp|Q6P6C2|ALKB5_HUMAN RNA demethylase ALKBH5 OS=Homo sapiens GN=ALKBH5 PE=1 SV=2	Q6P6C2|Q6P6C2-3	ALKBH5	175662	185647	162993	218623	192366	198401	17.4224	17.5022	17.3145	17.7381	17.5535	17.5981	17.413	17.6299	0.0494428	0.00840307	0.216849
sp|Q9BT30|ALKB7_HUMAN Alpha-ketoglutarate-dependent dioxygenase alkB homolog 7; mitochondrial OS=Homo sapiens GN=ALKBH7 PE=1 SV=1	Q9BT30	ALKBH7	21356.8	20814.5	20109.4	17965.3	16933.2	17882.3	14.3824	14.3453	14.2956	14.1329	14.0476	14.1262	14.3411	14.1022	0.00302457	0.000766851	-0.23885
tr|A0A087WZY3|A0A087WZY3_HUMAN Alstrom syndrome protein 1 OS=Homo sapiens GN=ALMS1 PE=4 SV=1	Q8TCU4|Q8TCU4-2|Q8TCU4-3|D6W5H5|A0A087WTU9|A0A087WV20|A0A087WZY3	ALMS1	23685.7	20221	22864.1	25546.9	26378.5	27066	14.5317	14.3036	14.4808	14.6409	14.6871	14.7242	14.4387	14.684	0.0285558	0.00516795	0.245348
sp|P09917|LOX5_HUMAN Arachidonate 5-lipoxygenase OS=Homo sapiens GN=ALOX5 PE=1 SV=2	P09917|P09917-3	ALOX5	97991.4	105594	88210.4	73621.9	76679.1	70106.8	16.5804	16.6882	16.4287	16.1678	16.2265	16.0973	16.5657	16.1639	0.00876411	0.00185975	-0.401844
tr|E9PB61|E9PB61_HUMAN THO complex subunit 4 OS=Homo sapiens GN=ALYREF PE=1 SV=1	Q86V81|E9PB61	ALYREF	1.03632e+06	1.05429e+06	1.07928e+06	1.44347e+06	1.39885e+06	1.40587e+06	19.983	20.0078	20.0416	20.4611	20.4158	20.423	20.0108	20.4333	4.36624e-05	6.64812e-05	0.422476
sp|Q9Y303-3|NAGA_HUMAN Isoform 3 of Putative N-acetylglucosamine-6-phosphate deacetylase OS=Homo sapiens GN=AMDHD2	Q9Y303|Q9Y303-2|Q9Y303-3	AMDHD2	257600	247035	264673	221133	270406	287545	17.9748	17.9144	18.0139	17.7546	18.0448	18.1334	17.9677	17.9776	0.937011	0.119069	0.00992629
sp|Q9UKV5|AMFR_HUMAN E3 ubiquitin-protein ligase AMFR OS=Homo sapiens GN=AMFR PE=1 SV=2	Q9UKV5	AMFR	149947	155919	171341	268138	273034	273598	17.1941	17.2504	17.3865	18.0326	18.0587	18.0617	17.277	18.051	0.000180542	0.000116679	0.773998
sp|Q6DCA0|AMERL_HUMAN AMMECR1-like protein OS=Homo sapiens GN=AMMECR1L PE=1 SV=1	Q6DCA0	AMMECR1L	128083	129982	138203	93184.7	105912	99783	16.9667	16.988	17.0764	16.5078	16.6925	16.6065	17.0104	16.6023	0.00293689	0.000748859	-0.408091
tr|B2RB47|B2RB47_HUMAN cDNA; FLJ95309; highly similar to Homo sapiens adenosine monophosphate deaminase 2 (isoform L)(AMPD2); mRNA OS=Homo sapiens PE=2 SV=1	Q01433|Q01433-2|H0Y360	AMPD2	850207	843593	821710	494275	579039	484861	19.6975	19.6862	19.6483	18.915	19.1433	18.8872	19.6773	18.9818	0.00108368	0.00035571	-0.695482
sp|Q9H1A4|APC1_HUMAN Anaphase-promoting complex subunit 1 OS=Homo sapiens GN=ANAPC1 PE=1 SV=1	Q9H1A4	ANAPC1	280536	301684	262202	212081	227797	201659	18.0978	18.2027	18.0003	17.6943	17.7974	17.6216	18.1003	17.7044	0.00696371	0.00151976	-0.395873
sp|Q9UM13|APC10_HUMAN Anaphase-promoting complex subunit 10 OS=Homo sapiens GN=ANAPC10 PE=1 SV=1	Q9UM13|D6RA92|D6RD74|D6R9Q5	ANAPC10	18483.8	20385.7	16216.9	12654.3	18615.9	18055.8	14.174	14.3153	13.9852	13.6273	14.1842	14.1402	14.1582	13.9839	0.438521	0.0605517	-0.174229
sp|Q96DE5|APC16_HUMAN Anaphase-promoting complex subunit 16 OS=Homo sapiens GN=ANAPC16 PE=1 SV=1	Q96DE5	ANAPC16	50318.7	57604.3	47581	51292.3	49035.2	46537.1	15.6188	15.8139	15.5381	15.6465	15.5815	15.5061	15.6569	15.578	0.436476	0.0603086	-0.0789053
sp|Q9UJX6|ANC2_HUMAN Anaphase-promoting complex subunit 2 OS=Homo sapiens GN=ANAPC2 PE=1 SV=1	Q9UJX6	ANAPC2	126065	130990	137319	91493.1	107016	94558.1	16.9438	16.9991	17.0672	16.4814	16.7075	16.5289	17.0034	16.5726	0.00513387	0.00117907	-0.430769
sp|Q9UJX5-3|APC4_HUMAN Isoform 3 of Anaphase-promoting complex subunit 4 OS=Homo sapiens GN=ANAPC4	Q9UJX5|Q9UJX5-3	ANAPC4	117010	116627	127242	94011.9	113190	109655	16.8363	16.8315	16.9572	16.5206	16.7884	16.7426	16.875	16.6839	0.107292	0.0168581	-0.191158
sp|Q9UJX4|APC5_HUMAN Anaphase-promoting complex subunit 5 OS=Homo sapiens GN=ANAPC5 PE=1 SV=2	Q9UJX4|F5H0F9	ANAPC5	112056	113678	107595	82497.8	96059.2	92067.5	16.7739	16.7946	16.7153	16.3321	16.5516	16.4904	16.7612	16.458	0.0120959	0.00244601	-0.303203
sp|Q9UJX3|APC7_HUMAN Anaphase-promoting complex subunit 7 OS=Homo sapiens GN=ANAPC7 PE=1 SV=4	Q9UJX3|Q9UJX3-2|Q4KMX6|Q2M2R1|A8KAQ7|A5D8X2	ANAPC7	210763	236479	232192	225284	268663	246910	17.6853	17.8514	17.825	17.7814	18.0354	17.9136	17.7872	17.9102	0.242104	0.035461	0.122959
sp|Q01484|ANK2_HUMAN Ankyrin-2 OS=Homo sapiens GN=ANK2 PE=1 SV=4	Q01484|A0A024RDK2|I6L894	ANK2	535409	518870	475643	301060	331455	297269	19.0303	18.985	18.8595	18.1997	18.3385	18.1814	18.9583	18.2399	0.000542342	0.000222505	-0.71842
sp|Q12955|ANK3_HUMAN Ankyrin-3 OS=Homo sapiens GN=ANK3 PE=1 SV=3	Q12955|Q12955-4|Q12955-5	ANK3	548920	573055	554496	711587	772974	821817	19.0662	19.1283	19.0808	19.4407	19.5601	19.6485	19.0918	19.5497	0.00190859	0.000541046	0.457944
sp|Q9P2R3-4|ANFY1_HUMAN Isoform 4 of Rabankyrin-5 OS=Homo sapiens GN=ANKFY1	Q9P2R3|Q9P2R3-2|Q9P2R3-4	ANKFY1	635069	659185	644608	451547	486282	440719	19.2766	19.3303	19.2981	18.7845	18.8914	18.7495	19.3016	18.8085	0.000409699	0.000184639	-0.493163
sp|Q8IWZ3-6|ANKH1_HUMAN Isoform 6 of Ankyrin repeat and KH domain-containing protein 1 OS=Homo sapiens GN=ANKHD1	Q8IWZ3|Q8IWZ3-4|Q8IWZ3-6	ANKHD1	337194	340484	349758	247871	292798	248402	18.3632	18.3772	18.416	17.9192	18.1595	17.9223	18.3855	18.0004	0.00899757	0.0018984	-0.385117
sp|Q9P2G1|AKIB1_HUMAN Ankyrin repeat and IBR domain-containing protein 1 OS=Homo sapiens GN=ANKIB1 PE=1 SV=3	Q9P2G1	ANKIB1	43146.1	46188.4	44851.9	50950.9	59248.4	46710.5	15.3969	15.4952	15.4529	15.6368	15.8545	15.5115	15.4484	15.6676	0.103136	0.0162741	0.219234
sp|Q86XL3|ANKL2_HUMAN Ankyrin repeat and LEM domain-containing protein 2 OS=Homo sapiens GN=ANKLE2 PE=1 SV=4	Q86XL3	ANKLE2	148082	137361	144255	144491	143131	126773	17.176	17.0676	17.1383	17.1406	17.127	16.9519	17.1273	17.0732	0.473942	0.0648744	-0.0541431
tr|B3KN56|B3KN56_HUMAN cDNA FLJ13642 fis; clone PLACE1011263; highly similar to Ankyrin repeat and MYND domain-containing protein 2 OS=Homo sapiens PE=2 SV=1	Q8IV38	ANKMY2	188197	194538	185957	177109	203939	191490	17.5219	17.5697	17.5046	17.4343	17.6378	17.5469	17.5321	17.5397	0.908415	0.115885	0.00759368
sp|Q6UB99|ANR11_HUMAN Ankyrin repeat domain-containing protein 11 OS=Homo sapiens GN=ANKRD11 PE=1 SV=3	Q6UB99	ANKRD11	113408	115581	119423	119546	124430	124512	16.7912	16.8185	16.8657	16.8672	16.925	16.9259	16.8251	16.906	0.0501863	0.00851752	0.0808909
sp|Q6ZTN6-3|AN13D_HUMAN Isoform 3 of Ankyrin repeat domain-containing protein 13D OS=Homo sapiens GN=ANKRD13D	Q8IZ07|Q6ZTN6|Q6ZTN6-2|Q6ZTN6-3|F8W150|S4R3U2|H0YIN8	ANKRD13A|ANKRD13D	11317.1	9732.59	11976.1	11673.3	9016.34	11058.3	13.4662	13.2486	13.5479	13.5109	13.1383	13.4328	13.4209	13.3607	0.698119	0.0920232	-0.0602013
sp|O75179|ANR17_HUMAN Ankyrin repeat domain-containing protein 17 OS=Homo sapiens GN=ANKRD17 PE=1 SV=3	O75179|O75179-2	ANKRD17	568776	569256	589719	447593	512299	457104	19.1175	19.1187	19.1697	18.7718	18.9666	18.8022	19.1353	18.8469	0.0101466	0.00210278	-0.288422
sp|Q96NW4|ANR27_HUMAN Ankyrin repeat domain-containing protein 27 OS=Homo sapiens GN=ANKRD27 PE=1 SV=2	Q96NW4	ANKRD27	75106.9	73857	68447.3	76111.2	78001.4	79422.3	16.1967	16.1724	16.0627	16.2158	16.2512	16.2773	16.1439	16.2481	0.0811225	0.0131167	0.104159
sp|O15084|ANR28_HUMAN Serine/threonine-protein phosphatase 6 regulatory ankyrin repeat subunit A OS=Homo sapiens GN=ANKRD28 PE=1 SV=5	O15084	ANKRD28	236263	240491	232427	227299	259996	238912	17.85	17.8756	17.8264	17.7942	17.9881	17.8661	17.8507	17.8828	0.61113	0.0818497	0.0321347
sp|Q6AI12|ANR40_HUMAN Ankyrin repeat domain-containing protein 40 OS=Homo sapiens GN=ANKRD40 PE=1 SV=2	Q6AI12	ANKRD40	115206	118505	119966	122260	136344	123344	16.8139	16.8546	16.8723	16.8996	17.0569	16.9123	16.8469	16.9563	0.109571	0.0171967	0.109369
sp|Q9ULJ7|ANR50_HUMAN Ankyrin repeat domain-containing protein 50 OS=Homo sapiens GN=ANKRD50 PE=1 SV=4	Q9ULJ7|Q9ULJ7-2	ANKRD50	94071.4	91720	92518	90240.5	113130	103461	16.5215	16.4849	16.4974	16.4615	16.7876	16.6587	16.5013	16.6359	0.231084	0.0340167	0.134659
sp|Q92625|ANS1A_HUMAN Ankyrin repeat and SAM domain-containing protein 1A OS=Homo sapiens GN=ANKS1A PE=1 SV=4	Q92625	ANKS1A	203887	220539	188971	90177.4	106688	88036.9	17.6374	17.7507	17.5278	16.4605	16.703	16.4258	17.6386	16.5298	0.000514263	0.000214674	-1.10885
sp|Q9H8Y5|ANKZ1_HUMAN Ankyrin repeat and zinc finger domain-containing protein 1 OS=Homo sapiens GN=ANKZF1 PE=1 SV=1	Q9H8Y5	ANKZF1	192472	210978	204151	188327	211150	184820	17.5543	17.6867	17.6393	17.5229	17.6879	17.4958	17.6268	17.5689	0.463127	0.0635576	-0.0579147
sp|Q9NQW6|ANLN_HUMAN Actin-binding protein anillin OS=Homo sapiens GN=ANLN PE=1 SV=2	Q9NQW6|Q9NQW6-2	ANLN	260320	258853	262747	201906	234197	207592	17.9899	17.9818	18.0033	17.6233	17.8374	17.6634	17.9917	17.708	0.0126656	0.00254489	-0.283643
sp|Q9NW15|ANO10_HUMAN Anoctamin-10 OS=Homo sapiens GN=ANO10 PE=1 SV=2	Q9NW15|Q9NW15-3	ANO10	60506.5	64854.2	58193.2	84789.5	80034.9	87091.9	15.8848	15.9849	15.8286	16.3716	16.2883	16.4103	15.8994	16.3567	0.00141521	0.000433639	0.457303
sp|Q4KMQ2-2|ANO6_HUMAN Isoform 2 of Anoctamin-6 OS=Homo sapiens GN=ANO6	Q4KMQ2|Q4KMQ2-2|Q4KMQ2-3|Q4KMQ2-4	ANO6	96176.9	98057.1	98886.8	139852	143745	144723	16.5534	16.5813	16.5935	17.0935	17.1332	17.1429	16.5761	17.1232	9.03479e-06	5.35282e-05	0.547137
sp|P39687|AN32A_HUMAN Acidic leucine-rich nuclear phosphoprotein 32 family member A OS=Homo sapiens GN=ANP32A PE=1 SV=1	P39687	ANP32A	2.16844e+06	2.20943e+06	2.33863e+06	777577	886774	724304	21.0482	21.0752	21.1572	19.5686	19.7582	19.4662	21.0936	19.5977	8.22684e-05	8.29452e-05	-1.49588
sp|Q92688|AN32B_HUMAN Acidic leucine-rich nuclear phosphoprotein 32 family member B OS=Homo sapiens GN=ANP32B PE=1 SV=1	Q92688	ANP32B	1.73097e+06	1.72309e+06	1.6893e+06	642427	687198	593361	20.7231	20.7166	20.688	19.2932	19.3904	19.1786	20.7092	19.2874	2.16371e-05	5.46472e-05	-1.42187
sp|Q9BTT0|AN32E_HUMAN Acidic leucine-rich nuclear phosphoprotein 32 family member E OS=Homo sapiens GN=ANP32E PE=1 SV=1	Q9BTT0|Q9BTT0-3	ANP32E	352228	351996	342782	133452	139469	127644	18.4261	18.4252	18.3869	17.026	17.0896	16.9618	18.4128	17.0258	3.76605e-06	4.78421e-05	-1.38699
sp|Q9H6X2|ANTR1_HUMAN Anthrax toxin receptor 1 OS=Homo sapiens GN=ANTXR1 PE=1 SV=2	Q9H6X2|Q9H6X2-5	ANTXR1	98623.9	94127	108574	109275	136419	105973	16.5896	16.5223	16.7283	16.7376	17.0577	16.6933	16.6134	16.8295	0.1713	0.0259107	0.216114
tr|B5BU38|B5BU38_HUMAN Annexin OS=Homo sapiens GN=ANXA1 PE=2 SV=1	P04083|B5BU38	ANXA1	156938	161997	158274	119496	122927	110876	17.2598	17.3056	17.2721	16.8666	16.9074	16.7586	17.2792	16.8442	0.000725488	0.000269528	-0.434958
sp|P50995|ANX11_HUMAN Annexin A11 OS=Homo sapiens GN=ANXA11 PE=1 SV=1	P50995|P50995-2	ANXA11	1.72053e+06	1.71076e+06	1.75051e+06	1.00303e+06	1.14936e+06	1.03807e+06	20.7144	20.7062	20.7393	19.9359	20.1324	19.9855	20.72	20.0179	0.000301661	0.000154671	-0.702056
tr|H0YL33|H0YL33_HUMAN Annexin (Fragment) OS=Homo sapiens GN=ANXA2 PE=1 SV=1	H0YL33	ANXA2	4439.51	4337.45	4753.88	6054.31	6786.93	6323.1	12.1162	12.0826	12.2149	12.5637	12.7285	12.6264	12.1379	12.6396	0.00129183	0.000404383	0.501667
tr|H0YN42|H0YN42_HUMAN Annexin (Fragment) OS=Homo sapiens GN=ANXA2 PE=1 SV=1	H0YN42	ANXA2	203891	212388	209565	272218	303470	280995	17.6374	17.6963	17.677	18.0544	18.2112	18.1002	17.6703	18.1219	0.000811332	0.000291127	0.451655
sp|A6NMY6|AXA2L_HUMAN Putative annexin A2-like protein OS=Homo sapiens GN=ANXA2P2 PE=5 SV=2	A6NMY6	ANXA2P2	623133	628005	654218	959342	923399	922070	19.2492	19.2604	19.3194	19.8717	19.8166	19.8145	19.2763	19.8343	4.13915e-05	6.52404e-05	0.557929
sp|P12429|ANXA3_HUMAN Annexin A3 OS=Homo sapiens GN=ANXA3 PE=1 SV=3	P12429	ANXA3	291929	313466	289644	175868	187593	169187	18.1553	18.258	18.1439	17.4241	17.5172	17.3683	18.1857	17.4365	0.000188285	0.000118683	-0.749162
tr|D6RA82|D6RA82_HUMAN Annexin OS=Homo sapiens GN=ANXA3 PE=1 SV=1	D6RA82	ANXA3	76320.5	85231	82652.6	32784.1	41382.2	38387.3	16.2198	16.3791	16.3348	15.0007	15.3367	15.2283	16.3112	15.1886	0.000515838	0.000215114	-1.12262
tr|Q6P452|Q6P452_HUMAN Annexin OS=Homo sapiens GN=ANXA4 PE=1 SV=1	Q6P452	ANXA4	637559	636714	656913	413096	439260	373957	19.2822	19.2803	19.3253	18.6561	18.7447	18.5125	19.2959	18.6378	0.000683552	0.0002597	-0.658161
sp|P08758|ANXA5_HUMAN Annexin A5 OS=Homo sapiens GN=ANXA5 PE=1 SV=2	P08758	ANXA5	2.49359e+06	2.52732e+06	2.52415e+06	1.16191e+06	1.30409e+06	1.22321e+06	21.2498	21.2692	21.2674	20.1481	20.3146	20.2222	21.2621	20.2283	2.88045e-05	5.99111e-05	-1.0338
tr|E5RK69|E5RK69_HUMAN Annexin OS=Homo sapiens GN=ANXA6 PE=1 SV=1	E5RK69	ANXA6	45404.9	46871.7	43764.5	66824.6	67974.8	70264.4	15.4706	15.5164	15.4175	16.0281	16.0527	16.1005	15.4682	16.0604	7.67022e-05	8.16748e-05	0.592282
sp|P20073|ANXA7_HUMAN Annexin A7 OS=Homo sapiens GN=ANXA7 PE=1 SV=3	P20073|P20073-2	ANXA7	2.39191e+06	2.26581e+06	2.29905e+06	1.08517e+06	1.29742e+06	1.16772e+06	21.1897	21.1116	21.1326	20.0495	20.3072	20.1553	21.1446	20.1707	0.000240798	0.000137183	-0.973986
sp|O76027|ANXA9_HUMAN Annexin A9 OS=Homo sapiens GN=ANXA9 PE=1 SV=3	O76027	ANXA9	510671	517647	514932	708981	768225	775392	18.962	18.9816	18.974	19.4354	19.5512	19.5646	18.9726	19.517	0.000193109	0.000121122	0.544486
sp|Q63HQ0|AP1AR_HUMAN AP-1 complex-associated regulatory protein OS=Homo sapiens GN=AP1AR PE=1 SV=1	Q63HQ0	AP1AR	29818.8	29763.8	28157.7	40277.1	49747.4	42811.7	14.8639	14.8613	14.7812	15.2977	15.6023	15.3857	14.8355	15.4286	0.0032903	0.000821982	0.593092
sp|Q10567-3|AP1B1_HUMAN Isoform C of AP-1 complex subunit beta-1 OS=Homo sapiens GN=AP1B1	Q10567-3	AP1B1	1.67384e+06	1.67196e+06	1.69823e+06	1.57626e+06	1.77461e+06	1.60497e+06	20.6747	20.6731	20.6956	20.5881	20.7591	20.6141	20.6811	20.6538	0.636738	0.0846666	-0.0273921
tr|B3KXW5|B3KXW5_HUMAN cDNA FLJ46199 fis; clone TESTI4007965; highly similar to AP-1 complex subunit gamma-1 OS=Homo sapiens PE=2 SV=1	O43747	AP1G1	2.30744e+06	2.36715e+06	2.30751e+06	2.5495e+06	2.60857e+06	2.44114e+06	21.1379	21.1747	21.1379	21.2818	21.3148	21.2191	21.1502	21.2719	0.0164772	0.00319899	0.12175
sp|O75843|AP1G2_HUMAN AP-1 complex subunit gamma-like 2 OS=Homo sapiens GN=AP1G2 PE=1 SV=1	O75843	AP1G2	481160	494928	472752	397417	447830	424519	18.8762	18.9169	18.8507	18.6003	18.7726	18.6955	18.8812	18.6895	0.0229569	0.00426615	-0.191794
tr|Q59EK3|Q59EK3_HUMAN Adaptor-related protein complex 1; mu 1 subunit variant (Fragment) OS=Homo sapiens PE=2 SV=1	Q9BXS5|Q9BXS5-2|K7EJL1	AP1M1	338802	321918	336852	327610	426704	344865	18.3701	18.2963	18.3618	18.3216	18.7029	18.3957	18.3427	18.4734	0.333935	0.0473391	0.130666
sp|Q9Y6Q5-2|AP1M2_HUMAN Isoform 2 of AP-1 complex subunit mu-2 OS=Homo sapiens GN=AP1M2	Q9Y6Q5|Q9Y6Q5-2	AP1M2	800117	793990	800954	807824	914071	838189	19.6099	19.5988	19.6114	19.6237	19.8019	19.6769	19.6067	19.7008	0.150076	0.0229574	0.0941904
sp|P61966|AP1S1_HUMAN AP-1 complex subunit sigma-1A OS=Homo sapiens GN=AP1S1 PE=1 SV=1	P61966	AP1S1	239232	247665	248046	218445	248171	231815	17.8681	17.918	17.9203	17.7369	17.921	17.8226	17.9021	17.8268	0.248904	0.0363506	-0.0752787
tr|B7Z3M9|B7Z3M9_HUMAN cDNA FLJ53621; highly similar to Adapter-relatedprotein complex 1 sigma- 1B subunit OS=Homo sapiens PE=1 SV=1	H7BZG6	AP1S2	39647.6	49304.6	40305.4	62766.4	50003.5	49566.7	15.2749	15.5894	15.2987	15.9377	15.6097	15.5971	15.3877	15.7148	0.0954171	0.0151828	0.327155
sp|O95782|AP2A1_HUMAN AP-2 complex subunit alpha-1 OS=Homo sapiens GN=AP2A1 PE=1 SV=3	O95782|O95782-2	AP2A1	2.62833e+06	2.71488e+06	2.73896e+06	2.82137e+06	3.07609e+06	2.97084e+06	21.3257	21.3725	21.3852	21.428	21.5527	21.5024	21.3611	21.4944	0.0301937	0.00541943	0.133235
tr|H7C4C3|H7C4C3_HUMAN AP-2 complex subunit mu (Fragment) OS=Homo sapiens GN=AP2M1 PE=1 SV=1	H7C4C3	AP2M1	204625	206996	195702	135710	173417	198286	17.6426	17.6592	17.5783	17.0502	17.4039	17.5972	17.6267	17.3504	0.163409	0.0247921	-0.276297
sp|Q96CW1|AP2M1_HUMAN AP-2 complex subunit mu OS=Homo sapiens GN=AP2M1 PE=1 SV=2	Q96CW1|Q96CW1-2|A0A087WY71	AP2M1	1.38716e+06	1.43201e+06	1.43488e+06	1.68937e+06	1.76862e+06	1.74905e+06	20.4037	20.4496	20.4525	20.6881	20.7542	20.7381	20.4353	20.7268	0.000330286	0.000162215	0.291531
tr|M0QYZ2|M0QYZ2_HUMAN AP-2 complex subunit sigma OS=Homo sapiens GN=AP2S1 PE=1 SV=1	P53680|M0QYZ2|M0R0N4	AP2S1	172150	175132	170397	179718	203858	205246	17.3933	17.4181	17.3785	17.4554	17.6372	17.647	17.3966	17.5799	0.0444961	0.00765869	0.183215
sp|O14617-3|AP3D1_HUMAN Isoform 3 of AP-3 complex subunit delta-1 OS=Homo sapiens GN=AP3D1	O14617-3	AP3D1	15578.1	14639.7	15571.9	11158.1	15949.9	9433.07	13.9272	13.8376	13.9267	13.4458	13.9613	13.2035	13.8972	13.5369	0.185189	0.0277844	-0.3603
sp|O14617-4|AP3D1_HUMAN Isoform 4 of AP-3 complex subunit delta-1 OS=Homo sapiens GN=AP3D1	O14617-4	AP3D1	62276.2	58391	66292.1	43885.3	51370.4	54287.8	15.9264	15.8335	16.0165	15.4215	15.6486	15.7283	15.9255	15.5995	0.0371514	0.0065292	-0.325987
sp|Q9Y2T2|AP3M1_HUMAN AP-3 complex subunit mu-1 OS=Homo sapiens GN=AP3M1 PE=1 SV=1	Q9Y2T2	AP3M1	261010	257715	253022	172638	190217	162188	17.9937	17.9754	17.9489	17.3974	17.5373	17.3073	17.9727	17.414	0.00120696	0.000383029	-0.558692
tr|B2R4I8|B2R4I8_HUMAN cDNA; FLJ92106; highly similar to Homo sapiens adaptor-related protein complex 3; sigma 1 subunit(AP3S1); mRNA OS=Homo sapiens PE=2 SV=1	Q92572	AP3S1	199040	190365	206746	134136	161727	150179	17.6027	17.5384	17.6575	17.0333	17.3032	17.1963	17.5995	17.1776	0.00790351	0.00169873	-0.421916
tr|B2RBF6|B2RBF6_HUMAN cDNA; FLJ95484; highly similar to Homo sapiens adaptor-related protein complex 4; beta 1 subunit (AP4B1); mRNA OS=Homo sapiens PE=2 SV=1	Q9Y6B7	AP4B1	125254	120606	123986	86507.5	99829.8	91079.9	16.9345	16.8799	16.9198	16.4005	16.6072	16.4748	16.9114	16.4942	0.00263155	0.000687269	-0.41723
sp|Q9UPM8|AP4E1_HUMAN AP-4 complex subunit epsilon-1 OS=Homo sapiens GN=AP4E1 PE=1 SV=2	Q9UPM8|Q9UPM8-2	AP4E1	227191	216916	225733	169843	207831	177502	17.7935	17.7268	17.7843	17.3738	17.665	17.4375	17.7682	17.4921	0.0384185	0.00672965	-0.276075
tr|Q6ZNF7|Q6ZNF7_HUMAN cDNA FLJ16146 fis; clone BRAMY2040159; highly similar to Homo sapiens MRIP-1 mRNA OS=Homo sapiens PE=2 SV=1	O00189|C9JWL4|C9IZL5|C9JC87	AP4M1	223334	233736	211444	166125	158826	141953	17.7688	17.8345	17.6899	17.3419	17.2771	17.1151	17.7644	17.2447	0.00281061	0.000724998	-0.519744
tr|B7ZB52|B7ZB52_HUMAN cDNA; FLJ79416; highly similar to Adapter-relatedprotein complex 4 sigma- 1 subunit OS=Homo sapiens PE=2 SV=1	Q9Y587	AP4S1	72952.3	83757.1	80291.9	54137.1	64252	50714.1	16.1547	16.3539	16.293	15.7243	15.9715	15.6301	16.2672	15.7753	0.0138954	0.00275621	-0.491892
sp|Q2VPB7|AP5B1_HUMAN AP-5 complex subunit beta-1 OS=Homo sapiens GN=AP5B1 PE=1 SV=4	Q2VPB7	AP5B1	52200.8	55975.4	58130.2	55451.5	58825.6	57865.4	15.6718	15.7725	15.827	15.7589	15.8442	15.8204	15.7571	15.8078	0.385039	0.0538925	0.0507404
sp|O14727|APAF_HUMAN Apoptotic protease-activating factor 1 OS=Homo sapiens GN=APAF1 PE=1 SV=2	O14727|O14727-2|O14727-3|O14727-4|O14727-5|O14727-6|C9JLV4|A7E2A2|A5YM44|F8VNZ0	APAF1	21530.8	17363.3	22280.1	11882.5	13137.4	17032.1	14.3941	14.0838	14.4435	13.5366	13.6814	14.056	14.3071	13.758	0.0454935	0.0078114	-0.549138
tr|Q4LE70|Q4LE70_HUMAN APC variant protein (Fragment) OS=Homo sapiens GN=APC variant protein PE=2 SV=1	P25054|P25054-2|Q4LE70	APC	92725.7	99068	98090.5	85740.6	93032.7	83432.1	16.5007	16.5961	16.5818	16.3877	16.5055	16.3483	16.5595	16.4138	0.0592674	0.00988334	-0.145727
tr|C9JIF9|C9JIF9_HUMAN Acylamino-acid-releasing enzyme OS=Homo sapiens GN=APEH PE=1 SV=1	P13798|C9JIF9	APEH	2.38969e+06	2.40921e+06	2.36921e+06	1.05013e+06	1.21394e+06	1.0177e+06	21.1884	21.2001	21.176	20.0021	20.2113	19.9569	21.1882	20.0568	0.00013578	0.000102735	-1.13141
sp|P27695|APEX1_HUMAN DNA-(apurinic or apyrimidinic site) lyase OS=Homo sapiens GN=APEX1 PE=1 SV=2	P27695	APEX1	1.47503e+06	1.4993e+06	1.5435e+06	1.02587e+06	1.15325e+06	1.0668e+06	20.4923	20.5159	20.5578	19.9684	20.1373	20.0249	20.522	20.0435	0.000845773	0.000299164	-0.478466
sp|Q96BI3|APH1A_HUMAN Gamma-secretase subunit APH-1A OS=Homo sapiens GN=APH1A PE=1 SV=1	Q96BI3|Q96BI3-2	APH1A	38091.3	36726.3	40679.4	56350	56419	58114.3	15.2172	15.1645	15.312	15.7821	15.7839	15.8266	15.2312	15.7975	0.00024036	0.000137025	0.566305
sp|Q9BZZ5-2|API5_HUMAN Isoform 2 of Apoptosis inhibitor 5 OS=Homo sapiens GN=API5	Q9BZZ5-2	API5	2.27085e+06	2.24559e+06	2.32651e+06	1.66147e+06	1.86683e+06	1.86425e+06	21.1148	21.0987	21.1497	20.664	20.8322	20.8302	21.1211	20.7755	0.00391086	0.000944305	-0.345615
sp|Q96GX9|MTNB_HUMAN Methylthioribulose-1-phosphate dehydratase OS=Homo sapiens GN=APIP PE=1 SV=1	Q96GX9	APIP	224349	226494	236282	185218	202177	186450	17.7754	17.7891	17.8501	17.4989	17.6253	17.5084	17.8049	17.5442	0.00504083	0.00116114	-0.260699
sp|Q8N2Z9|CENPS_HUMAN Centromere protein S OS=Homo sapiens GN=APITD1 PE=1 SV=1	Q8N2Z9|K7ESB0	APITD1	246067	253890	239868	235007	276768	298842	17.9087	17.9538	17.8719	17.8423	18.0783	18.189	17.9115	18.0366	0.299154	0.0429161	0.12509
sp|Q06481|APLP2_HUMAN Amyloid-like protein 2 OS=Homo sapiens GN=APLP2 PE=1 SV=2	Q06481|Q06481-3|Q06481-6|A0A024R3N3	APLP2	172204	181402	193595	254651	262714	272884	17.3938	17.4688	17.5627	17.9582	18.0031	18.0579	17.4751	18.0064	0.000724563	0.000269341	0.531318
sp|Q9HDC9|APMAP_HUMAN Adipocyte plasma membrane-associated protein OS=Homo sapiens GN=APMAP PE=1 SV=2	Q9HDC9	APMAP	2.01844e+06	2.12742e+06	2.10192e+06	4.32711e+06	2.5479e+06	4.0056e+06	20.9448	21.0207	21.0033	22.045	21.2809	21.9336	20.9896	21.7531	0.0332392	0.00591492	0.763561
tr|B4DP80|B4DP80_HUMAN NAD(P)H-hydrate epimerase OS=Homo sapiens GN=APOA1BP PE=2 SV=1	Q8NCW5|B4DP80	APOA1BP	413331	431773	428743	273358	322397	285880	18.6569	18.7199	18.7098	18.0604	18.2985	18.1251	18.6955	18.1613	0.00192316	0.000544173	-0.534214
sp|P02649|APOE_HUMAN Apolipoprotein E OS=Homo sapiens GN=APOE PE=1 SV=1	P02649|J9ZVQ3	APOE	110210	114656	110941	178859	185566	172377	16.7499	16.807	16.7594	17.4485	17.5016	17.3952	16.7721	17.4484	4.4294e-05	6.64812e-05	0.676319
tr|B4E1T5|B4E1T5_HUMAN cDNA FLJ55764; highly similar to Apolipoprotein-L2 OS=Homo sapiens PE=2 SV=1	A0A024R1M8|J3KQL8	APOL2	581299	564266	571030	883763	1.03632e+06	1.06188e+06	19.1489	19.106	19.1232	19.7533	19.983	20.0182	19.126	19.9182	0.000704738	0.000265176	0.792129
sp|Q9BUR5|APOO_HUMAN Apolipoprotein O OS=Homo sapiens GN=APOO PE=1 SV=1	Q9BUR5|Q9BUR5-2|H7C1U8	APOO	496344	518371	528566	783927	765647	787228	18.921	18.9836	19.0117	19.5804	19.5463	19.5864	18.9721	19.571	3.51389e-05	6.40428e-05	0.598923
tr|A0A087WYF7|A0A087WYF7_HUMAN MICOS complex subunit MIC27 OS=Homo sapiens GN=APOOL PE=4 SV=1	Q6UXV4|A0A087WYF7	APOOL	32942.3	31600.2	30457.2	35853.5	39791	38277.8	15.0077	14.9476	14.8945	15.1298	15.2802	15.2242	14.9499	15.2114	0.00877834	0.0018623	0.261469
sp|P05067|A4_HUMAN Amyloid beta A4 protein OS=Homo sapiens GN=APP PE=1 SV=3	P05067|P05067-7|P05067-8|P05067-9|P05067-11|E9PG40	APP	496989	474862	535662	608917	802794	684328	18.9229	18.8571	19.031	19.2159	19.6147	19.3843	18.937	19.405	0.0206867	0.00389282	0.467972
sp|Q92624|APBP2_HUMAN Amyloid protein-binding protein 2 OS=Homo sapiens GN=APPBP2 PE=1 SV=2	Q92624	APPBP2	64187.4	60386.7	60311	37846.7	45031.7	40947.6	15.97	15.8819	15.8801	15.2079	15.4587	15.3215	15.9107	15.3293	0.00175913	0.000508753	-0.581351
sp|Q9UKG1|DP13A_HUMAN DCC-interacting protein 13-alpha OS=Homo sapiens GN=APPL1 PE=1 SV=1	Q9UKG1	APPL1	206468	219837	205563	143137	151271	139903	17.6556	17.7461	17.6492	17.127	17.2068	17.0941	17.6836	17.1426	0.000294063	0.000152614	-0.54099
sp|Q8NEU8-3|DP13B_HUMAN Isoform 3 of DCC-interacting protein 13-beta OS=Homo sapiens GN=APPL2	Q8NEU8|Q8NEU8-3	APPL2	64876.4	64768.6	66284.2	55949.2	63068	56359.9	15.9854	15.983	16.0164	15.7718	15.9446	15.7824	15.9949	15.8329	0.0466476	0.0079825	-0.161987
sp|P07741|APT_HUMAN Adenine phosphoribosyltransferase OS=Homo sapiens GN=APRT PE=1 SV=2	P07741	APRT	1.48743e+06	1.61732e+06	1.47466e+06	742634	687349	646271	20.5044	20.6252	20.4919	19.5023	19.3907	19.3018	20.5405	19.3983	9.17681e-05	8.65933e-05	-1.14225
tr|A8K6F0|A8K6F0_HUMAN cDNA FLJ75449; highly similar to Homo sapiens aquarius homolog (mouse) (AQR); mRNA OS=Homo sapiens PE=2 SV=1	O60306	AQR	1.16342e+06	1.19547e+06	1.19346e+06	1.40973e+06	1.44533e+06	1.48881e+06	20.1499	20.1891	20.1867	20.427	20.463	20.5057	20.1753	20.4652	0.000370991	0.000173497	0.289962
tr|Q96II5|Q96II5_HUMAN ARAF protein OS=Homo sapiens GN=ARAF PE=2 SV=1	P10398|Q96II5	ARAF	143343	142038	143064	85415.5	100622	99485.8	17.1291	17.1159	17.1263	16.3822	16.6186	16.6022	17.1238	16.5343	0.00151278	0.000456426	-0.589442
sp|Q96P48|ARAP1_HUMAN Arf-GAP with Rho-GAP domain; ANK repeat and PH domain-containing protein 1 OS=Homo sapiens GN=ARAP1 PE=1 SV=3	Q96P48|Q96P48-3	ARAP1	261742	256623	266432	203114	233827	201727	17.9978	17.9693	18.0234	17.6319	17.8351	17.622	17.9968	17.6964	0.0134501	0.00267746	-0.300476
sp|P48444|COPD_HUMAN Coatomer subunit delta OS=Homo sapiens GN=ARCN1 PE=1 SV=1	P48444	ARCN1	4.13348e+06	3.8981e+06	4.10084e+06	2.97551e+06	3.56579e+06	3.19623e+06	21.9789	21.8943	21.9675	21.5047	21.7658	21.6079	21.9469	21.6261	0.016274	0.00316603	-0.32077
sp|P15514|AREG_HUMAN Amphiregulin OS=Homo sapiens GN=AREG PE=1 SV=2	P15514	AREG	365086	387629	354995	361937	386223	365235	18.4779	18.5643	18.4374	18.4654	18.5591	18.4785	18.4932	18.501	0.87818	0.112602	0.00776188
sp|P61204|ARF3_HUMAN ADP-ribosylation factor 3 OS=Homo sapiens GN=ARF3 PE=1 SV=2	P84077|P61204	ARF1|ARF3	1.48256e+06	1.43365e+06	1.46248e+06	776931	934714	847980	20.4997	20.4513	20.48	19.5674	19.8342	19.6937	20.477	19.6984	0.000574813	0.000231574	-0.778545
tr|U3KQF2|U3KQF2_HUMAN ADP-ribosylation factor 4 OS=Homo sapiens GN=ARF4 PE=1 SV=1	U3KQF2	ARF4	28203.5	28936.9	26153.3	12430.1	15906.1	18301.5	14.7836	14.8206	14.6747	13.6015	13.9573	14.1597	14.7596	13.9062	0.00721658	0.0015676	-0.853467
sp|P18085|ARF4_HUMAN ADP-ribosylation factor 4 OS=Homo sapiens GN=ARF4 PE=1 SV=3	P18085	ARF4	283789	416522	205161	325937	150015	288137	18.1145	18.668	17.6464	18.3142	17.1948	18.1364	18.143	17.8818	0.597382	0.0801597	-0.26117
sp|P84085|ARF5_HUMAN ADP-ribosylation factor 5 OS=Homo sapiens GN=ARF5 PE=1 SV=2	P84085	ARF5	1.58024e+06	1.59374e+06	1.60511e+06	1.06929e+06	1.1644e+06	1.13427e+06	20.5917	20.604	20.6142	20.0282	20.1511	20.1133	20.6033	20.0976	0.000164685	0.000111637	-0.505744
tr|Q5U025|Q5U025_HUMAN ADP-ribosylation factor 6 OS=Homo sapiens PE=2 SV=1	P62330	ARF6	328963	338680	324350	279035	330943	325055	18.3276	18.3696	18.3072	18.0901	18.3362	18.3103	18.3348	18.2455	0.328332	0.0466069	-0.0892294
sp|Q8N6T3-2|ARFG1_HUMAN Isoform 2 of ADP-ribosylation factor GTPase-activating protein 1 OS=Homo sapiens GN=ARFGAP1	Q8N6T3|Q8N6T3-2|Q8N6T3-5	ARFGAP1	454452	461358	449361	466482	520823	547928	18.7938	18.8155	18.7775	18.8315	18.9904	19.0636	18.7956	18.9618	0.0747527	0.0121957	0.166236
sp|Q8N6H7|ARFG2_HUMAN ADP-ribosylation factor GTPase-activating protein 2 OS=Homo sapiens GN=ARFGAP2 PE=1 SV=1	Q8N6H7|G5E9L0	ARFGAP2	61583.5	60341.5	59948.5	55219	65638.7	65628.3	15.9103	15.8809	15.8714	15.7529	16.0023	16.002	15.8875	15.9191	0.726108	0.0952847	0.0315371
sp|Q9NP61|ARFG3_HUMAN ADP-ribosylation factor GTPase-activating protein 3 OS=Homo sapiens GN=ARFGAP3 PE=1 SV=1	Q9NP61|Q9NP61-2	ARFGAP3	165800	168595	167391	103249	147859	125239	17.3391	17.3632	17.3529	16.6558	17.1739	16.9343	17.3517	16.9213	0.0453821	0.00779386	-0.430398
sp|Q9Y6D6|BIG1_HUMAN Brefeldin A-inhibited guanine nucleotide-exchange protein 1 OS=Homo sapiens GN=ARFGEF1 PE=1 SV=2	Q9Y6D6|E5RIF2	ARFGEF1	89668.5	82956.5	85597.3	73206.8	74363.2	62028.9	16.4523	16.3401	16.3853	16.1597	16.1823	15.9207	16.3926	16.0875	0.027393	0.0049755	-0.305005
sp|Q9Y6D5|BIG2_HUMAN Brefeldin A-inhibited guanine nucleotide-exchange protein 2 OS=Homo sapiens GN=ARFGEF2 PE=1 SV=3	Q9Y6D5	ARFGEF2	204741	202131	196122	139936	164809	138754	17.6434	17.6249	17.5814	17.0944	17.3304	17.0822	17.6166	17.169	0.00568599	0.00128166	-0.447582
sp|Q5TH69|BIG3_HUMAN Brefeldin A-inhibited guanine nucleotide-exchange protein 3 OS=Homo sapiens GN=ARFGEF3 PE=1 SV=3	Q5TH69|B5MDV5	ARFGEF3|KIAA1244	839080	840908	854634	493076	593117	475462	19.6784	19.6816	19.7049	18.9114	19.178	18.859	19.6883	18.9828	0.00205773	0.000573856	-0.705536
sp|P53367|ARFP1_HUMAN Arfaptin-1 OS=Homo sapiens GN=ARFIP1 PE=1 SV=2	P53367	ARFIP1	51603	51416.2	57427.8	34202.5	35528.9	35256.8	15.6552	15.6499	15.8095	15.0618	15.1167	15.1056	15.7049	15.0947	0.000374078	0.000174466	-0.610143
sp|P53367-2|ARFP1_HUMAN Isoform A of Arfaptin-1 OS=Homo sapiens GN=ARFIP1	P53367-2	ARFIP1	185993	189134	209439	109339	110166	82082.9	17.5049	17.5291	17.6762	16.7384	16.7493	16.3248	17.57	16.6042	0.00296583	0.000754656	-0.965848
tr|B4DUZ3|B4DUZ3_HUMAN cDNA FLJ51105; highly similar to Arfaptin-2 OS=Homo sapiens PE=2 SV=1	P53365|P53365-2|P53365-3|A0A087X1E4	ARFIP2	154740	152351	156303	115254	136366	144615	17.2395	17.217	17.254	16.8145	17.0571	17.1419	17.2368	17.0045	0.0781539	0.0126776	-0.232356
tr|B3KTR4|B3KTR4_HUMAN cDNA FLJ38643 fis; clone HHDPC2005513; highly similar to ARF-related protein 1 OS=Homo sapiens PE=2 SV=1	Q13795|B7ZKY8	ARFRP1	132806	135830	141900	202284	222305	218784	17.019	17.0514	17.1145	17.626	17.7622	17.7391	17.0616	17.7091	0.000214468	0.000127566	0.647477
sp|Q9NWB6|ARGL1_HUMAN Arginine and glutamate-rich protein 1 OS=Homo sapiens GN=ARGLU1 PE=1 SV=1	Q9NWB6	ARGLU1	1.77873e+06	1.79052e+06	1.83597e+06	3.00337e+06	3.55369e+06	2.69709e+06	20.7624	20.7719	20.8081	21.5182	21.7609	21.363	20.7808	21.5473	0.00277337	0.000716876	0.766513
sp|Q07960|RHG01_HUMAN Rho GTPase-activating protein 1 OS=Homo sapiens GN=ARHGAP1 PE=1 SV=1	Q07960	ARHGAP1	1.73936e+06	1.70788e+06	1.70106e+06	949258	1.09149e+06	1.00438e+06	20.7301	20.7038	20.698	19.8564	20.0579	19.9379	20.7106	19.9507	0.000214188	0.000127566	-0.759908
sp|A1A4S6|RHG10_HUMAN Rho GTPase-activating protein 10 OS=Homo sapiens GN=ARHGAP10 PE=1 SV=1	A1A4S6	ARHGAP10	308308	324150	318224	348167	400209	376189	18.234	18.3063	18.2797	18.4094	18.6104	18.5211	18.2733	18.5136	0.01776	0.0034184	0.240306
sp|Q6P4F7|RHGBA_HUMAN Rho GTPase-activating protein 11A OS=Homo sapiens GN=ARHGAP11A PE=1 SV=2	Q6P4F7|Q6P4F7-2|Q6P4F7-3|H3BR51|H3BQ41	ARHGAP11A	46652.6	50734.6	47355	59589.3	53026	58378.2	15.5097	15.6307	15.5312	15.8628	15.6944	15.8331	15.5572	15.7968	0.0199461	0.00378019	0.239578
sp|Q8IWW6|RHG12_HUMAN Rho GTPase-activating protein 12 OS=Homo sapiens GN=ARHGAP12 PE=1 SV=1	Q8IWW6|Q8IWW6-2|Q8IWW6-3|Q8IWW6-4|Q1RLN5	ARHGAP12	200705	198374	185238	120275	145626	138424	17.6147	17.5979	17.499	16.876	17.1519	17.0787	17.5705	17.0355	0.00402972	0.000967837	-0.534994
sp|Q68EM7|RHG17_HUMAN Rho GTPase-activating protein 17 OS=Homo sapiens GN=ARHGAP17 PE=1 SV=1	Q68EM7|Q68EM7-2|Q68EM7-5|Q68EM7-6	ARHGAP17	120496	137519	119505	88612.6	105495	81863.1	16.8786	17.0693	16.8667	16.4352	16.6868	16.3209	16.9382	16.481	0.0224328	0.00417811	-0.457215
sp|A7KAX9|RHG32_HUMAN Rho GTPase-activating protein 32 OS=Homo sapiens GN=ARHGAP32 PE=1 SV=1	A7KAX9	ARHGAP32	137197	138336	129353	125994	130237	110903	17.0659	17.0778	16.981	16.943	16.9908	16.7589	17.0416	16.8976	0.134748	0.0207695	-0.143978
sp|Q9NRY4|RHG35_HUMAN Rho GTPase-activating protein 35 OS=Homo sapiens GN=ARHGAP35 PE=1 SV=3	Q9NRY4	ARHGAP35	730969	754551	734189	616656	712332	676490	19.4795	19.5253	19.4858	19.2341	19.4422	19.3677	19.4968	19.348	0.0759922	0.0123627	-0.148832
sp|Q9C0H5-2|RHG39_HUMAN Isoform 2 of Rho GTPase-activating protein 39 OS=Homo sapiens GN=ARHGAP39	Q9C0H5|Q9C0H5-2	ARHGAP39	100477	101646	99997.4	93446.9	111193	96266.4	16.6165	16.6332	16.6096	16.5119	16.7627	16.5547	16.6198	16.6098	0.903916	0.115346	-0.0099986
tr|J3QQX2|J3QQX2_HUMAN Rho GDP-dissociation inhibitor 1 OS=Homo sapiens GN=ARHGDIA PE=1 SV=1	P52565|J3KTF8|J3QQX2	ARHGDIA	2.17116e+06	2.276e+06	2.13584e+06	734279	749550	685342	21.05	21.1181	21.0264	19.486	19.5157	19.3865	21.0648	19.4627	4.71336e-06	5.05415e-05	-1.60213
tr|B2R4F3|B2R4F3_HUMAN cDNA; FLJ92068; highly similar to Homo sapiens Rho GDP dissociation inhibitor (GDI) beta (ARHGDIB);mRNA OS=Homo sapiens PE=2 SV=1	P52566|F5H2R5|H0YGX7|F5H3P3|F5H6Q0	ARHGDIB	41996.4	42412.1	36616.8	21326.9	19361.4	16871.6	15.358	15.3722	15.1602	14.3804	14.2409	14.0423	15.2968	14.2212	0.000846031	0.000299164	-1.0756
tr|M0QZR4|M0QZR4_HUMAN Rho guanine nucleotide exchange factor 1 OS=Homo sapiens GN=ARHGEF1 PE=1 SV=1	Q92888|Q92888-2|Q92888-3|M0QZR4	ARHGEF1	1.44431e+06	1.46526e+06	1.46205e+06	983101	1.06836e+06	908313	20.462	20.4827	20.4796	19.907	20.027	19.7928	20.4747	19.9089	0.00113347	0.000366821	-0.565821
sp|O15013|ARHGA_HUMAN Rho guanine nucleotide exchange factor 10 OS=Homo sapiens GN=ARHGEF10 PE=1 SV=4	O15013|O15013-7|O15013-4|O15013-5|H0YAN8	ARHGEF10	268765	269383	275015	154677	180573	181713	18.036	18.0393	18.0692	17.2389	17.4622	17.4713	18.0481	17.3908	0.00101933	0.000341301	-0.657338
sp|Q9NZN5|ARHGC_HUMAN Rho guanine nucleotide exchange factor 12 OS=Homo sapiens GN=ARHGEF12 PE=1 SV=1	Q9NZN5|Q9NZN5-2|E9PMR6	ARHGEF12	143388	145869	149376	134012	149175	139557	17.1296	17.1543	17.1886	17.032	17.1866	17.0905	17.1575	17.1031	0.322046	0.0458292	-0.0544375
tr|B3KTS4|B3KTS4_HUMAN cDNA FLJ38665 fis; clone HLUNG2003378; highly similar to Rho guanine nucleotide exchange factor 16 OS=Homo sapiens PE=2 SV=1	Q5VV41	ARHGEF16	481220	479232	493627	245355	294558	267096	18.8763	18.8704	18.9131	17.9045	18.1682	18.027	18.8866	18.0332	0.000383621	0.000176981	-0.853355
sp|Q96PE2|ARHGH_HUMAN Rho guanine nucleotide exchange factor 17 OS=Homo sapiens GN=ARHGEF17 PE=1 SV=1	Q96PE2	ARHGEF17	8808.22	11324.7	9641.65	13057.5	9116.64	10007.4	13.1046	13.4672	13.2351	13.6726	13.1543	13.2888	13.269	13.3719	0.613213	0.0820641	0.102926
tr|V9GYM8|V9GYM8_HUMAN Rho guanine nucleotide exchange factor 2 OS=Homo sapiens GN=ARHGEF2 PE=1 SV=1	Q92974|Q92974-2|Q92974-3|D3DVA5|V9GYM8	ARHGEF2	462348	439201	473193	357529	408226	369017	18.8186	18.7445	18.8521	18.4477	18.639	18.4933	18.8051	18.5267	0.0134036	0.0026711	-0.278392
tr|B3KXG0|B3KXG0_HUMAN cDNA FLJ45349 fis; clone BRHIP3011460; highly similar to Homo sapiens Src homology 3 domain-containing guanine nucleotide exchange factor (SGEF); mRNA OS=Homo sapiens PE=2 SV=1	Q96DR7|Q96DR7-4	ARHGEF26	35153.3	32275.6	29799.9	32495	33984.2	28546.8	15.1014	14.9782	14.863	14.9879	15.0526	14.801	14.9809	14.9472	0.758126	0.0990435	-0.0336674
sp|A5YM69|ARG35_HUMAN Rho guanine nucleotide exchange factor 35 OS=Homo sapiens GN=ARHGEF35 PE=1 SV=1	A5YM69	ARHGEF35	15749	34176.9	20776.1	49437.3	17687.3	11228.8	13.943	15.0607	14.3426	15.5933	14.1104	13.4549	14.4488	14.3862	0.934205	0.118794	-0.062566
tr|B9EGR7|B9EGR7_HUMAN Rho guanine nucleotide exchange factor (GEF) 5 OS=Homo sapiens GN=ARHGEF5 PE=2 SV=1	Q12774|B9EGR7|Q68E09	ARHGEF5|DKFZp686N1969	102877	99864.7	104269	89542.7	111748	113804	16.6506	16.6077	16.6699	16.4503	16.7699	16.7962	16.6427	16.6721	0.807104	0.104607	0.0293919
sp|Q14155-5|ARHG7_HUMAN Isoform 5 of Rho guanine nucleotide exchange factor 7 OS=Homo sapiens GN=ARHGEF7	Q14155-1|Q14155-5|B1ALK7	ARHGEF7	378684	377791	365790	278213	313538	284754	18.5306	18.5272	18.4807	18.0858	18.2583	18.1194	18.5128	18.1545	0.00290295	0.000741983	-0.358352
sp|O14497|ARI1A_HUMAN AT-rich interactive domain-containing protein 1A OS=Homo sapiens GN=ARID1A PE=1 SV=3	O14497	ARID1A	863360	888671	925800	958237	1.10028e+06	1.05879e+06	19.7196	19.7613	19.8203	19.87	20.0694	20.014	19.7671	19.9845	0.0304174	0.00545728	0.217402
sp|Q8NFD5-3|ARI1B_HUMAN Isoform 3 of AT-rich interactive domain-containing protein 1B OS=Homo sapiens GN=ARID1B	Q8NFD5|Q8NFD5-2|Q8NFD5-3|Q8NFD5-4|H0Y7H8	ARID1B	141402	159111	142508	181128	195454	198051	17.1094	17.2797	17.1207	17.4667	17.5765	17.5955	17.1699	17.5462	0.0052328	0.00119696	0.376279
sp|Q68CP9|ARID2_HUMAN AT-rich interactive domain-containing protein 2 OS=Homo sapiens GN=ARID2 PE=1 SV=2	Q68CP9|Q68CP9-3	ARID2	525100	518241	552592	569151	605099	615110	19.0022	18.9833	19.0759	19.1185	19.2068	19.2305	19.0204	19.1852	0.0204244	0.00385205	0.1648
sp|Q99856|ARI3A_HUMAN AT-rich interactive domain-containing protein 3A OS=Homo sapiens GN=ARID3A PE=1 SV=2	Q99856	ARID3A	277947	288121	292823	309610	335181	302334	18.0845	18.1363	18.1597	18.2401	18.3546	18.2058	18.1268	18.2668	0.0493	0.00838382	0.140006
sp|P29374|ARI4A_HUMAN AT-rich interactive domain-containing protein 4A OS=Homo sapiens GN=ARID4A PE=1 SV=3	P29374|P29374-2|P29374-3	ARID4A	332464	360269	349257	427343	441661	449992	18.3428	18.4587	18.4139	18.705	18.7526	18.7795	18.4052	18.7457	0.00105974	0.000349878	0.340556
sp|Q4LE39|ARI4B_HUMAN AT-rich interactive domain-containing protein 4B OS=Homo sapiens GN=ARID4B PE=1 SV=2	Q4LE39|Q4LE39-2	ARID4B	201569	213667	207361	248292	275532	268752	17.6209	17.705	17.6618	17.9217	18.0719	18.0359	17.6626	18.0098	0.00249853	0.000661664	0.347247
sp|Q9Y4X5|ARI1_HUMAN E3 ubiquitin-protein ligase ARIH1 OS=Homo sapiens GN=ARIH1 PE=1 SV=2	Q9Y4X5	ARIH1	599503	609723	566368	269911	314536	281865	19.1934	19.2178	19.1114	18.0421	18.2629	18.1046	19.1742	18.1365	0.000143408	0.000104674	-1.03765
tr|Q53ET9|Q53ET9_HUMAN Ariadne homolog 2 variant (Fragment) OS=Homo sapiens PE=2 SV=1	O95376	ARIH2	65012.4	65740.5	67816.2	47522.2	49386.5	46728.6	15.9884	16.0045	16.0493	15.5363	15.5918	15.512	16.0141	15.5467	9.69851e-05	8.88067e-05	-0.467368
tr|F8VYN9|F8VYN9_HUMAN ADP-ribosylation factor-like protein 1 OS=Homo sapiens GN=ARL1 PE=1 SV=1	P40616|P40616-2|F8VYN9	ARL1	562453	552793	565971	491085	588502	559680	19.1014	19.0764	19.1104	18.9056	19.1667	19.0942	19.096	19.0555	0.632802	0.0842748	-0.0405255
sp|Q8N8R7|AL14E_HUMAN ARL14 effector protein OS=Homo sapiens GN=ARL14EP PE=1 SV=1	Q8N8R7	ARL14EP	34698.9	39404.3	36541.9	26804.5	34503.1	30096.7	15.0826	15.2661	15.1573	14.7102	15.0744	14.8773	15.1686	14.8873	0.075612	0.0123165	-0.281329
sp|P36404|ARL2_HUMAN ADP-ribosylation factor-like protein 2 OS=Homo sapiens GN=ARL2 PE=1 SV=4	P36404	ARL2	810549	826570	845489	464893	500362	463469	19.6285	19.6568	19.6894	18.8265	18.9326	18.8221	19.6582	18.8604	3.79315e-05	6.45417e-05	-0.797826
sp|P36405|ARL3_HUMAN ADP-ribosylation factor-like protein 3 OS=Homo sapiens GN=ARL3 PE=1 SV=2	P36405	ARL3	587395	567232	593302	291711	311196	279436	19.164	19.1136	19.1784	18.1542	18.2475	18.0922	19.152	18.1646	3.64619e-05	6.40628e-05	-0.987387
sp|Q9H0F7-2|ARL6_HUMAN Isoform 2 of ADP-ribosylation factor-like protein 6 OS=Homo sapiens GN=ARL6	Q9H0F7|Q9H0F7-2|C9IZ13	ARL6	17661.7	15587.1	16620.2	11247.3	14794.2	11070.1	14.1083	13.9281	14.0206	13.4573	13.8527	13.4344	14.019	13.5815	0.0396036	0.00689734	-0.437544
sp|Q66PJ3|AR6P4_HUMAN ADP-ribosylation factor-like protein 6-interacting protein 4 OS=Homo sapiens GN=ARL6IP4 PE=1 SV=2	Q66PJ3	ARL6IP4	4318.64	5002.8	3758.36	3877.85	3772.15	3804.73	12.0764	12.2885	11.8759	11.921	11.8812	11.8936	12.0803	11.8986	0.20376	0.0303354	-0.181658
sp|Q66PJ3-2|AR6P4_HUMAN Isoform 2 of ADP-ribosylation factor-like protein 6-interacting protein 4 OS=Homo sapiens GN=ARL6IP4	Q66PJ3-2|F8WCT1	ARL6IP4	85957.3	88564.7	88464.7	59265.1	67526.9	56696.9	16.3913	16.4344	16.4328	15.8549	16.0432	15.791	16.4195	15.8964	0.0024503	0.000653592	-0.52318
sp|Q66PJ3-3|AR6P4_HUMAN Isoform 3 of ADP-ribosylation factor-like protein 6-interacting protein 4 OS=Homo sapiens GN=ARL6IP4	Q66PJ3-3	ARL6IP4	7518.69	8408.94	9536.3	11370.3	8937.68	7243.74	12.8763	13.0377	13.2192	13.473	13.1257	12.8225	13.0444	13.1404	0.674749	0.0891637	0.0959992
tr|B3KQB4|B3KQB4_HUMAN cDNA FLJ90131 fis; clone HEMBB1000447; highly similar to PRA1 family protein 3 OS=Homo sapiens PE=2 SV=1	O75915	ARL6IP5	292754	307235	311876	484514	496326	486674	18.1593	18.229	18.2506	18.8862	18.9209	18.8926	18.213	18.8999	2.02583e-05	5.37949e-05	0.686927
tr|B3KMZ5|B3KMZ5_HUMAN cDNA FLJ13047 fis; clone NT2RP3001383; highly similar to Homo sapiens ADP-ribosylation-like factor 6 interacting protein 6 (ARL6IP6); mRNA OS=Homo sapiens PE=2 SV=1	Q8N6S5	ARL6IP6	34819.8	36413.8	34122.8	63467.9	54747.7	54754.1	15.0876	15.1522	15.0584	15.9537	15.7405	15.7407	15.0994	15.8116	0.000731677	0.000271235	0.712222
sp|Q96BM9|ARL8A_HUMAN ADP-ribosylation factor-like protein 8A OS=Homo sapiens GN=ARL8A PE=1 SV=1	Q96BM9	ARL8A	294786	310988	299825	414000	419611	413888	18.1693	18.2465	18.1938	18.6593	18.6787	18.6589	18.2032	18.6656	4.06622e-05	6.49715e-05	0.462426
tr|B4E1J8|B4E1J8_HUMAN cDNA FLJ56285; highly similar to ADP-ribosylation factor-like protein 8B OS=Homo sapiens PE=2 SV=1	Q9NVJ2	ARL8B	362366	357368	372984	502912	526445	486512	18.4671	18.4471	18.5088	18.9399	19.0059	18.8921	18.4743	18.946	0.000233918	0.000134252	0.471696
sp|Q9NVT9|ARMC1_HUMAN Armadillo repeat-containing protein 1 OS=Homo sapiens GN=ARMC1 PE=1 SV=1	Q9NVT9|E5RJ86	ARMC1	519231	486437	484639	436484	499111	510050	18.986	18.8919	18.8865	18.7356	18.929	18.9603	18.9215	18.8749	0.579815	0.0780486	-0.0465365
sp|Q8N2F6|ARM10_HUMAN Armadillo repeat-containing protein 10 OS=Homo sapiens GN=ARMC10 PE=1 SV=1	Q8N2F6|Q8N2F6-2|Q8N2F6-3|Q8N2F6-4	ARMC10	225046	251897	235173	331729	373224	354303	17.7799	17.9425	17.8434	18.3396	18.5097	18.4346	17.8552	18.428	0.00110373	0.000360071	0.572752
sp|Q6NXE6|ARMC6_HUMAN Armadillo repeat-containing protein 6 OS=Homo sapiens GN=ARMC6 PE=1 SV=2	Q6NXE6|Q6NXE6-2	ARMC6	573237	593918	536021	299914	309185	274771	19.1288	19.1799	19.0319	18.1942	18.2381	18.0679	19.1135	18.1667	0.000145389	0.000105316	-0.946812
sp|Q8IUR7|ARMC8_HUMAN Armadillo repeat-containing protein 8 OS=Homo sapiens GN=ARMC8 PE=1 SV=2	Q8IUR7|Q8IUR7-2|Q8IUR7-3|Q8IUR7-7|Q8IUR7-8|B7Z637	ARMC8	233941	224600	233974	174289	191108	174099	17.8358	17.777	17.836	17.4111	17.544	17.4095	17.8163	17.4549	0.00176054	0.000508815	-0.361355
sp|Q9UH62|ARMX3_HUMAN Armadillo repeat-containing X-linked protein 3 OS=Homo sapiens GN=ARMCX3 PE=1 SV=1	Q9UH62	ARMCX3	424916	431168	419143	573224	658956	637728	18.6968	18.7179	18.6771	19.1287	19.3298	19.2826	18.6973	19.247	0.000884434	0.00030864	0.549784
sp|Q6P1M9|ARMX5_HUMAN Armadillo repeat-containing X-linked protein 5 OS=Homo sapiens GN=ARMCX5 PE=2 SV=1	Q6P1M9	ARMCX5	25186.2	25303.9	23703.9	15857.4	20371.8	19952.9	14.6203	14.6271	14.5328	13.9529	14.3143	14.2843	14.5934	14.1838	0.0267434	0.00486998	-0.409593
sp|P27540|ARNT_HUMAN Aryl hydrocarbon receptor nuclear translocator OS=Homo sapiens GN=ARNT PE=1 SV=1	P27540|P27540-3|P27540-4	ARNT	236611	241696	242834	165814	187164	159852	17.8522	17.8828	17.8896	17.3392	17.5139	17.2864	17.8749	17.3798	0.00207846	0.000577932	-0.49503
sp|Q92747|ARC1A_HUMAN Actin-related protein 2/3 complex subunit 1A OS=Homo sapiens GN=ARPC1A PE=1 SV=2	Q92747	ARPC1A	883652	889492	900493	612690	677268	663174	19.7531	19.7626	19.7804	19.2248	19.3694	19.339	19.7654	19.3111	0.000529256	0.000219206	-0.454301
sp|O15143|ARC1B_HUMAN Actin-related protein 2/3 complex subunit 1B OS=Homo sapiens GN=ARPC1B PE=1 SV=3	O15143	ARPC1B	1.21193e+06	1.28783e+06	1.19483e+06	878863	920220	905284	20.2089	20.2965	20.1884	19.7453	19.8116	19.788	20.2313	19.7816	0.000305115	0.000156066	-0.449617
sp|O15144|ARPC2_HUMAN Actin-related protein 2/3 complex subunit 2 OS=Homo sapiens GN=ARPC2 PE=1 SV=1	O15144	ARPC2	496478	506842	490333	332252	360773	325020	18.9214	18.9512	18.9034	18.3419	18.4607	18.3102	18.9253	18.3709	0.00031821	0.000159674	-0.554375
tr|Q2LE71|Q2LE71_HUMAN Actin-related protein 2/3 complex subunit 3 OS=Homo sapiens GN=ARPC3 PE=2 SV=1	O15145|Q2LE71	ARPC3	535945	533179	544345	404580	424833	416821	19.0317	19.0243	19.0542	18.6261	18.6965	18.6691	19.0367	18.6639	7.61961e-05	8.15764e-05	-0.372824
sp|P59998-3|ARPC4_HUMAN Isoform 3 of Actin-related protein 2/3 complex subunit 4 OS=Homo sapiens GN=ARPC4	P59998|P59998-3|F8WCF6	ARPC4|ARPC4-TTLL3	893213	924402	902591	529427	577184	527113	19.7686	19.8182	19.7837	19.0141	19.1387	19.0078	19.7902	19.0535	8.20314e-05	8.29215e-05	-0.736674
sp|O15511|ARPC5_HUMAN Actin-related protein 2/3 complex subunit 5 OS=Homo sapiens GN=ARPC5 PE=1 SV=3	O15511	ARPC5	600744	552306	593034	321386	373245	407640	19.1964	19.0751	19.1778	18.2939	18.5098	18.6369	19.1498	18.4802	0.00332399	0.000827726	-0.669536
sp|Q9BPX5|ARP5L_HUMAN Actin-related protein 2/3 complex subunit 5-like protein OS=Homo sapiens GN=ARPC5L PE=1 SV=1	Q9BPX5	ARPC5L	538522	555974	552271	305794	379813	331466	19.0386	19.0847	19.075	18.2222	18.5349	18.3385	19.0661	18.3652	0.00161524	0.000477759	-0.700896
sp|Q7Z6K5-2|ARPIN_HUMAN Isoform C15orf38-AP3S2 of Arpin OS=Homo sapiens GN=ARPIN	Q7Z6K5-2	ARPIN	316518	322741	310149	162868	194353	194388	18.2719	18.3	18.2426	17.3133	17.5683	17.5686	18.2715	17.4834	0.000809895	0.000290857	-0.788101
tr|H3BMD8|H3BMD8_HUMAN cAMP-regulated phosphoprotein 19 OS=Homo sapiens GN=ARPP19 PE=1 SV=1	P56211|P56211-2|H3BMD8	ARPP19	1.40399e+06	1.07985e+06	818849	432311	457579	367169	20.4211	20.0424	19.6432	18.7217	18.8037	18.4861	20.0356	18.6705	0.0050032	0.00115372	-1.3651
tr|A8K103|A8K103_HUMAN cDNA FLJ75454; highly similar to Homo sapiens arrestin; beta 1 (ARRB1); transcript variant 1; mRNA OS=Homo sapiens PE=2 SV=1	P49407|P49407-2	ARRB1	563787	559060	570877	302363	328532	286903	19.1048	19.0926	19.1228	18.2059	18.3257	18.1302	19.1068	18.2206	0.000103969	9.18451e-05	-0.88615
sp|Q8N5I2|ARRD1_HUMAN Arrestin domain-containing protein 1 OS=Homo sapiens GN=ARRDC1 PE=2 SV=1	Q8N5I2|Q5T370	ARRDC1	124007	125631	121402	223726	258805	252783	16.9201	16.9388	16.8894	17.7714	17.9815	17.9475	16.9161	17.9001	0.000122858	9.86963e-05	0.984033
tr|Q63HL5|Q63HL5_HUMAN Putative uncharacterized protein DKFZp686G12235 OS=Homo sapiens GN=DKFZp686G12235 PE=2 SV=1	P15289|P15289-2|A0A024R509|Q63HL5	ARSA|DKFZp686G12235	21132.7	21880	27497.4	28507.4	32148.7	24668	14.3672	14.4173	14.747	14.799	14.9725	14.5904	14.5105	14.7873	0.163649	0.0248241	0.276788
sp|P51689|ARSD_HUMAN Arylsulfatase D OS=Homo sapiens GN=ARSD PE=1 SV=2	P51689|P51689-2|P51689-3	ARSD	56021.6	67314.2	60664.1	92576.2	93451.7	93749	15.7737	16.0386	15.8886	16.4984	16.5119	16.5165	15.9003	16.5089	0.0013787	0.000425784	0.608643
sp|O00192|ARVC_HUMAN Armadillo repeat protein deleted in velo-cardio-facial syndrome OS=Homo sapiens GN=ARVCF PE=1 SV=1	O00192|O00192-2|E9PDC3|C9JJX6	ARVCF	340428	354653	337465	488394	548851	543311	18.377	18.436	18.3644	18.8977	19.0661	19.0514	18.3925	19.0051	0.000460901	0.000199334	0.612581
tr|D3DSQ1|D3DSQ1_HUMAN N-acylsphingosine amidohydrolase (Acid ceramidase) 1; isoform CRA_c OS=Homo sapiens GN=ASAH1 PE=4 SV=1	D3DSQ1	ASAH1	713525	782300	781542	1.03885e+06	1.04981e+06	1.08614e+06	19.4446	19.5774	19.576	19.9866	20.0017	20.0508	19.5326	20.013	0.000564893	0.000228518	0.480368
sp|Q9ULH1-2|ASAP1_HUMAN Isoform 1 of Arf-GAP with SH3 domain; ANK repeat and PH domain-containing protein 1 OS=Homo sapiens GN=ASAP1	Q9ULH1|Q9ULH1-2	ASAP1	23120.9	26775.8	21175.3	28829.9	21790.5	19645.2	14.4969	14.7086	14.3701	14.8153	14.4114	14.2619	14.5252	14.4962	0.887474	0.113571	-0.029023
sp|O43150|ASAP2_HUMAN Arf-GAP with SH3 domain; ANK repeat and PH domain-containing protein 2 OS=Homo sapiens GN=ASAP2 PE=1 SV=3	O43150|O43150-2	ASAP2	5838.78	5633.6	4173.55	3667.49	2803.65	2323.02	12.5115	12.4598	12.0271	11.8406	11.4531	11.1818	12.3328	11.4918	0.0265483	0.0048417	-0.840966
tr|B7Z518|B7Z518_HUMAN cDNA FLJ55237; highly similar to Homo sapiens activating signal cointegrator 1 complex subunit 1 (ASCC1); mRNA OS=Homo sapiens PE=2 SV=1	Q8N9N2-2	ASCC1	455163	464693	463378	350215	382565	347396	18.796	18.8259	18.8218	18.4179	18.5453	18.4062	18.8146	18.4565	0.0014121	0.000433114	-0.358108
sp|Q9H1I8|ASCC2_HUMAN Activating signal cointegrator 1 complex subunit 2 OS=Homo sapiens GN=ASCC2 PE=1 SV=3	Q9H1I8|Q9H1I8-3	ASCC2	129824	135163	129280	116088	130995	115716	16.9862	17.0443	16.9801	16.8249	16.9992	16.8202	17.0036	16.8814	0.121651	0.0189324	-0.122146
sp|Q8N3C0|ASCC3_HUMAN Activating signal cointegrator 1 complex subunit 3 OS=Homo sapiens GN=ASCC3 PE=1 SV=3	Q8N3C0	ASCC3	321577	327690	315671	290902	327740	306903	18.2948	18.322	18.2681	18.1502	18.3222	18.2274	18.2949	18.2333	0.302161	0.0432755	-0.061682
sp|Q9Y294|ASF1A_HUMAN Histone chaperone ASF1A OS=Homo sapiens GN=ASF1A PE=1 SV=1	Q9Y294	ASF1A	17767.4	19280.9	18065	7821.38	8701.06	9359.43	14.1169	14.2349	14.1409	12.9332	13.087	13.1922	14.1642	13.0708	0.000195152	0.000121597	-1.09345
sp|Q9NVP2|ASF1B_HUMAN Histone chaperone ASF1B OS=Homo sapiens GN=ASF1B PE=1 SV=1	Q9NVP2	ASF1B	15582.6	15098.8	14473.9	9107.71	8276.53	6868.15	13.9276	13.8821	13.8212	13.1529	13.0148	12.7457	13.877	12.9711	0.00183717	0.000525431	-0.905856
tr|A8K6T5|A8K6T5_HUMAN cDNA FLJ75144; highly similar to Homo sapiens ash2 (absent; small; or homeotic)-like (ASH2L); mRNA OS=Homo sapiens PE=2 SV=1	Q9UBL3|Q9UBL3-3	ASH2L	289239	294551	296675	348783	352831	342963	18.1419	18.1682	18.1785	18.412	18.4286	18.3877	18.1629	18.4094	0.000106657	9.28217e-05	0.246564
sp|P04424|ARLY_HUMAN Argininosuccinate lyase OS=Homo sapiens GN=ASL PE=1 SV=4	P04424	ASL	1.18904e+06	1.20593e+06	1.20321e+06	541246	596842	512397	20.1814	20.2017	20.1985	19.0459	19.187	18.9669	20.1938	19.0666	6.36281e-05	7.68432e-05	-1.12724
sp|O43681|ASNA_HUMAN ATPase ASNA1 OS=Homo sapiens GN=ASNA1 PE=1 SV=2	O43681|A0A087WXS7	ASNA1	354093	371395	371931	314151	354979	329191	18.4338	18.5026	18.5047	18.2611	18.4374	18.3286	18.4803	18.3423	0.0706505	0.0115864	-0.138
sp|P08243|ASNS_HUMAN Asparagine synthetase [glutamine-hydrolyzing] OS=Homo sapiens GN=ASNS PE=1 SV=4	P08243|P08243-2	ASNS	1.4275e+06	1.44707e+06	1.45966e+06	509449	797986	479438	20.4451	20.4647	20.4772	18.9586	19.606	18.871	20.4623	19.1452	0.00474858	0.00110489	-1.31713
tr|L0R819|L0R819_HUMAN Alternative protein ASNSD1 OS=Homo sapiens GN=ASNSD1 PE=4 SV=1	L0R819	ASNSD1	102708	108893	103365	53308.5	63129	66576.3	16.6482	16.7326	16.6574	15.7021	15.946	16.0227	16.6794	15.8903	0.00141027	0.000432865	-0.789107
sp|Q12797|ASPH_HUMAN Aspartyl/asparaginyl beta-hydroxylase OS=Homo sapiens GN=ASPH PE=1 SV=3	Q12797|Q12797-10	ASPH	472372	502913	480101	1.20546e+06	1.21928e+06	1.22788e+06	18.8496	18.9399	18.873	20.2011	20.2176	20.2277	18.8875	20.2155	1.21103e-06	4.40744e-05	1.328
sp|Q9BZE9-2|ASPC1_HUMAN Isoform 2 of Tether containing UBX domain for GLUT4 OS=Homo sapiens GN=ASPSCR1	Q9BZE9|Q9BZE9-2	ASPSCR1	147972	148781	153164	105060	120194	102315	17.175	17.1828	17.2247	16.6809	16.875	16.6427	17.1942	16.7328	0.00330102	0.00082406	-0.461334
tr|B3KR33|B3KR33_HUMAN cDNA FLJ33589 fis; clone BRAMY2012536; highly similar to Homo sapiens asparaginase like 1 (ASRGL1); mRNA OS=Homo sapiens PE=2 SV=1	Q7L266|Q7L266-2|Q9BRH2	ASRGL1	37977.6	33781.8	43436.6	32881.6	34220.8	39129.3	15.2129	15.044	15.4066	15.005	15.0626	15.256	15.2211	15.1078	0.430612	0.0595721	-0.113301
sp|P00966|ASSY_HUMAN Argininosuccinate synthase OS=Homo sapiens GN=ASS1 PE=1 SV=2	P00966	ASS1	2.07881e+06	2.03882e+06	2.15523e+06	1.2553e+06	1.50098e+06	1.23915e+06	20.9873	20.9593	21.0394	20.2596	20.5175	20.2409	20.9953	20.3393	0.00206761	0.000575857	-0.656015
sp|Q9NVM9|ASUN_HUMAN Protein asunder homolog OS=Homo sapiens GN=ASUN PE=1 SV=2	Q9NVM9	ASUN	389269	403434	403145	437465	479190	491540	18.5704	18.622	18.6209	18.7388	18.8702	18.907	18.6044	18.8387	0.0121257	0.00245145	0.234225
tr|B8XCX8|B8XCX8_HUMAN EPC1/ASXL2b fusion protein OS=Homo sapiens PE=2 SV=1	Q76L83|Q76L83-2|E7EWD6	ASXL2	43966.9	44438.8	43039.6	34078.9	38069.3	42575.4	15.4241	15.4395	15.3934	15.0566	15.2163	15.3777	15.419	15.2169	0.0971811	0.0154426	-0.202125
sp|Q8NBU5|ATAD1_HUMAN ATPase family AAA domain-containing protein 1 OS=Homo sapiens GN=ATAD1 PE=1 SV=1	Q8NBU5	ATAD1	285912	274092	311690	373539	408649	380236	18.1252	18.0643	18.2498	18.5109	18.6405	18.5365	18.1464	18.5626	0.00350073	0.00086315	0.416226
sp|Q6PL18|ATAD2_HUMAN ATPase family AAA domain-containing protein 2 OS=Homo sapiens GN=ATAD2 PE=1 SV=1	Q6PL18	ATAD2	958158	1.01361e+06	970180	1.46666e+06	1.52793e+06	1.53169e+06	19.8699	19.9511	19.8879	20.4841	20.5432	20.5467	19.903	20.5247	4.08856e-05	6.50804e-05	0.621694
sp|Q9ULI0|ATD2B_HUMAN ATPase family AAA domain-containing protein 2B OS=Homo sapiens GN=ATAD2B PE=1 SV=3	Q9ULI0|Q9ULI0-2	ATAD2B	415270	430336	433292	583272	665818	641951	18.6637	18.7151	18.725	19.1538	19.3448	19.2921	18.7013	19.2636	0.000723424	0.000269341	0.562303
sp|Q9NVI7|ATD3A_HUMAN ATPase family AAA domain-containing protein 3A OS=Homo sapiens GN=ATAD3A PE=1 SV=2	Q9NVI7|Q9NVI7-2	ATAD3A	572360	578602	590392	881873	944076	960332	19.1266	19.1422	19.1713	19.7502	19.8485	19.8732	19.1467	19.824	6.98208e-05	7.97678e-05	0.677281
sp|O95260-2|ATE1_HUMAN Isoform ATE1-2 of Arginyl-tRNA--protein transferase 1 OS=Homo sapiens GN=ATE1	O95260|O95260-2|B4DK25|B4E107|H0Y5C2|F5GXE4	ATE1	13604.1	13123	12346.2	8783.93	7991.97	10467.9	13.7318	13.6798	13.5918	13.1007	12.9643	13.3537	13.6678	13.1396	0.0120647	0.00244086	-0.528226
sp|P15336|ATF2_HUMAN Cyclic AMP-dependent transcription factor ATF-2 OS=Homo sapiens GN=ATF2 PE=1 SV=4	P15336|P15336-2|P15336-4|P15336-5|A4D7U9|F5H629|B8ZZU6|A4D7V5	ATF2	108927	113713	107691	172966	185886	176851	16.733	16.795	16.7165	17.4001	17.5041	17.4322	16.7482	17.4455	5.7114e-05	7.28968e-05	0.697259
sp|P17544|ATF7_HUMAN Cyclic AMP-dependent transcription factor ATF-7 OS=Homo sapiens GN=ATF7 PE=1 SV=2	P17544|P17544-2|P17544-3|P17544-4|P17544-6	ATF7	16470.1	17146.4	19650.5	23491.7	21100.9	21572.1	14.0076	14.0656	14.2623	14.5199	14.365	14.3969	14.1118	14.4273	0.0251225	0.0046143	0.315434
sp|Q6VMQ6-4|MCAF1_HUMAN Isoform 3 of Activating transcription factor 7-interacting protein 1 OS=Homo sapiens GN=ATF7IP	Q6VMQ6|Q6VMQ6-4|Q6VMQ6-5	ATF7IP	236231	220392	232452	157813	192860	189795	17.8498	17.7497	17.8266	17.2679	17.5572	17.5341	17.8087	17.453	0.0219133	0.00409287	-0.355663
sp|Q9BSB4|ATGA1_HUMAN Autophagy-related protein 101 OS=Homo sapiens GN=ATG101 PE=1 SV=1	Q9BSB4|F8VQD9	ATG101	44155.2	40295.5	42802.1	36028.7	36491.1	37229.6	15.4303	15.2983	15.3854	15.1369	15.1553	15.1842	15.3713	15.1588	0.00664803	0.00146136	-0.21258
tr|C1IDX9|C1IDX9_HUMAN Ubiquitin-like protein ATG12 OS=Homo sapiens GN=ATG12 PE=2 SV=1	O94817|C1IDX9	ATG12	40626.4	37259.4	38551	26259.5	32151.3	24450.7	15.3101	15.1853	15.2345	14.6806	14.9726	14.5776	15.2433	14.7436	0.0156247	0.00305859	-0.499732
sp|O75143-5|ATG13_HUMAN Isoform 5 of Autophagy-related protein 13 OS=Homo sapiens GN=ATG13	O75143|O75143-2|O75143-3|O75143-5|J9JIF6|E9PPR2	ATG13	17720.8	19322.5	16157.6	11057	11691.1	11741.5	14.1132	14.238	13.9799	13.4327	13.5131	13.5193	14.1104	13.4884	0.0014456	0.000439586	-0.621981
tr|E7EVC7|E7EVC7_HUMAN Autophagy-related protein 16-1 OS=Homo sapiens GN=ATG16L1 PE=1 SV=1	Q676U5|Q676U5-2|Q676U5-3|Q9H7M5|Q17RG0|B7ZLM5|E7EVC7|Q53SV2|A5YM60|L7UQD0	ATG16L1|FLJ00045|FLJ10035	19424.9	17814.6	21855.1	16596.7	18067.9	18520.8	14.2456	14.1208	14.4157	14.0186	14.1411	14.1769	14.2607	14.1122	0.204245	0.0304022	-0.148488
sp|Q2TAZ0-3|ATG2A_HUMAN Isoform 2 of Autophagy-related protein 2 homolog A OS=Homo sapiens GN=ATG2A	Q2TAZ0|Q2TAZ0-3|H7C3T2	ATG2A	134592	138040	131321	91110.3	100521	86085.1	17.0382	17.0747	17.0027	16.4753	16.6171	16.3935	17.0386	16.4953	0.00137304	0.000424805	-0.54325
sp|Q96BY7|ATG2B_HUMAN Autophagy-related protein 2 homolog B OS=Homo sapiens GN=ATG2B PE=1 SV=5	Q96BY7	ATG2B	107659	100824	109891	80006.5	88631.5	78645.5	16.7161	16.6215	16.7457	16.2878	16.4355	16.2631	16.6944	16.3288	0.00507543	0.00116785	-0.365624
sp|Q9NT62|ATG3_HUMAN Ubiquitin-like-conjugating enzyme ATG3 OS=Homo sapiens GN=ATG3 PE=1 SV=1	Q9NT62	ATG3	682534	668936	666790	297761	342899	317918	19.3805	19.3515	19.3469	18.1838	18.3874	18.2783	19.3596	18.2832	5.58736e-05	7.22736e-05	-1.07647
tr|B4DZK0|B4DZK0_HUMAN cDNA FLJ56391; highly similar to Cysteine protease ATG4B (EC 3.4.22.-) OS=Homo sapiens PE=2 SV=1	Q9Y4P1|Q9Y4P1-2|Q9Y4P1-4|Q9Y4P1-6|H7C2A6	ATG4B	28813.9	28349.3	26771.2	18902.5	26635.1	25933.5	14.8145	14.791	14.7084	14.2063	14.701	14.6625	14.7713	14.5233	0.200789	0.0299402	-0.248013
tr|B3KMH8|B3KMH8_HUMAN Autophagy protein 5 OS=Homo sapiens PE=2 SV=1	Q9H1Y0	ATG5	203187	215077	208406	127249	140980	129643	17.6325	17.7145	17.669	16.9573	17.1051	16.9842	17.672	17.0155	0.000214704	0.000127566	-0.656455
tr|B3KQM6|B3KQM6_HUMAN cDNA FLJ90740 fis; clone PLACE1011045; highly similar to Autophagy-related protein 7 OS=Homo sapiens PE=2 SV=1	O95352|O95352-2|A0A024R2E9	ATG7	104184	105580	107587	92261.5	89327.9	82658.4	16.6688	16.688	16.7151	16.4934	16.4468	16.3349	16.6906	16.425	0.00559048	0.00126348	-0.265588
tr|B3KPP7|B3KPP7_HUMAN cDNA FLJ32033 fis; clone NTONG2000265; highly similar to Autophagy-related protein 9A OS=Homo sapiens PE=2 SV=1	Q7Z3C6|Q7Z3C6-2	ATG9A	137219	136079	137380	167825	178651	156984	17.0661	17.0541	17.0678	17.3566	17.4468	17.2603	17.0627	17.3545	0.00568404	0.00128156	0.29187
sp|P31939|PUR9_HUMAN Bifunctional purine biosynthesis protein PURH OS=Homo sapiens GN=ATIC PE=1 SV=3	P31939	ATIC	5.69428e+06	5.36218e+06	4.82609e+06	2.54665e+06	2.90089e+06	2.66151e+06	22.4411	22.3544	22.2024	21.2802	21.4681	21.3438	22.3326	21.364	0.000403409	0.00018267	-0.968615
sp|Q8NHH9|ATLA2_HUMAN Atlastin-2 OS=Homo sapiens GN=ATL2 PE=1 SV=2	Q8NHH9|Q8NHH9-3|Q8NHH9-5	ATL2	321990	341730	330048	395909	413665	412729	18.2967	18.3825	18.3323	18.5948	18.6581	18.6548	18.3372	18.6359	0.000759493	0.000276963	0.298758
sp|Q6DD88|ATLA3_HUMAN Atlastin-3 OS=Homo sapiens GN=ATL3 PE=1 SV=1	Q6DD88	ATL3	957696	964399	979399	1.22858e+06	1.24658e+06	1.20284e+06	19.8692	19.8793	19.9015	20.2286	20.2495	20.198	19.8833	20.2254	4.27511e-05	6.60381e-05	0.342032
sp|Q13315|ATM_HUMAN Serine-protein kinase ATM OS=Homo sapiens GN=ATM PE=1 SV=4	Q13315|Q68DE6	ATM|DKFZp781A0353	21478.2	22165.7	19554.1	10042.5	13314.7	11613.1	14.3906	14.436	14.2552	13.2938	13.7007	13.5035	14.3606	13.4993	0.00264865	0.00069131	-0.861264
sp|O00244|ATOX1_HUMAN Copper transport protein ATOX1 OS=Homo sapiens GN=ATOX1 PE=1 SV=1	O00244	ATOX1	123261	120225	114866	67305	76120.1	68590.6	16.9114	16.8754	16.8096	16.0384	16.216	16.0657	16.8654	16.1067	0.000268057	0.000144405	-0.758728
tr|E9PEJ6|E9PEJ6_HUMAN Probable phospholipid-transporting ATPase IH OS=Homo sapiens GN=ATP11A PE=1 SV=1	P98196|Q6PJ25|H0Y547|E9PEJ6	ATP11A	50384.5	47876.5	46741.7	77073.9	78416.4	79555.9	15.6207	15.547	15.5124	16.234	16.2589	16.2797	15.56	16.2575	3.55618e-05	6.40628e-05	0.697453
sp|Q8NB49|AT11C_HUMAN Phospholipid-transporting ATPase IG OS=Homo sapiens GN=ATP11C PE=1 SV=3	Q8NB49|Q8NB49-2|Q8NB49-3|Q8NB49-4|A0A067XG54	ATP11C	16867.2	18288.9	18151.7	23901.4	21921.7	21252.3	14.0419	14.1587	14.1478	14.5448	14.4201	14.3753	14.1161	14.4467	0.00627637	0.00139734	0.330592
sp|Q9HD20|AT131_HUMAN Manganese-transporting ATPase 13A1 OS=Homo sapiens GN=ATP13A1 PE=1 SV=2	Q9HD20|Q9HD20-2	ATP13A1	1.06195e+06	1.10816e+06	1.07815e+06	1.65891e+06	1.72563e+06	1.70092e+06	20.0183	20.0797	20.0401	20.6618	20.7187	20.6979	20.046	20.6928	1.22102e-05	5.35879e-05	0.646749
sp|P05023-4|AT1A1_HUMAN Isoform 4 of Sodium/potassium-transporting ATPase subunit alpha-1 OS=Homo sapiens GN=ATP1A1	P05023|P05023-4	ATP1A1	5.76142e+06	5.89474e+06	6.03896e+06	1.30877e+07	9.71482e+06	1.12935e+07	22.458	22.491	22.5259	23.6417	23.2118	23.429	22.4916	23.4275	0.00173602	0.000503267	0.935862
tr|Q6LEU2|Q6LEU2_HUMAN ATP1B1 protein (Fragment) OS=Homo sapiens GN=ATP1B1 PE=2 SV=1	P05026|P05026-2|Q6LEU2	ATP1B1	1.13965e+06	1.15095e+06	1.15349e+06	3.30586e+06	2.05953e+06	2.98117e+06	20.1202	20.1344	20.1376	21.6566	20.9739	21.5074	20.1307	21.3793	0.00382843	0.000927823	1.2486
sp|P54709|AT1B3_HUMAN Sodium/potassium-transporting ATPase subunit beta-3 OS=Homo sapiens GN=ATP1B3 PE=1 SV=1	P54709	ATP1B3	702743	719139	710472	808749	905748	942951	19.4226	19.4559	19.4384	19.6253	19.7888	19.8468	19.439	19.7536	0.00933384	0.00195578	0.314647
sp|P16615|AT2A2_HUMAN Sarcoplasmic/endoplasmic reticulum calcium ATPase 2 OS=Homo sapiens GN=ATP2A2 PE=1 SV=1	P16615	ATP2A2	3.62612e+06	3.68729e+06	3.82607e+06	5.43582e+06	5.38936e+06	5.64895e+06	21.79	21.8141	21.8674	22.3741	22.3617	22.4296	21.8239	22.3884	5.32145e-05	7.07115e-05	0.56458
sp|Q93084-5|AT2A3_HUMAN Isoform SERCA3E of Sarcoplasmic/endoplasmic reticulum calcium ATPase 3 OS=Homo sapiens GN=ATP2A3	Q93084|Q93084-2|Q93084-3|Q93084-4|Q93084-5|Q93084-6|Q93084-7	ATP2A3	1.1468e+06	1.17028e+06	1.15416e+06	2.49152e+06	2.63211e+06	2.7128e+06	20.1292	20.1584	20.1384	21.2486	21.3278	21.3714	20.142	21.3159	5.85253e-06	5.24347e-05	1.17391
sp|P20020|AT2B1_HUMAN Plasma membrane calcium-transporting ATPase 1 OS=Homo sapiens GN=ATP2B1 PE=1 SV=3	P20020|P20020-3|P20020-4|P20020-6	ATP2B1	869904	896213	851912	1.38132e+06	1.49635e+06	1.45424e+06	19.7305	19.7735	19.7003	20.3976	20.513	20.4718	19.7348	20.4608	5.3538e-05	7.07115e-05	0.726046
sp|P23634|AT2B4_HUMAN Plasma membrane calcium-transporting ATPase 4 OS=Homo sapiens GN=ATP2B4 PE=1 SV=2	P23634|P23634-6	ATP2B4	500221	505241	506674	832243	942794	948016	18.9322	18.9466	18.9507	19.6666	19.8466	19.8546	18.9432	19.7893	0.000162854	0.000111637	0.846088
sp|P98194-7|AT2C1_HUMAN Isoform 7 of Calcium-transporting ATPase type 2C member 1 OS=Homo sapiens GN=ATP2C1	P98194|P98194-2|P98194-3|P98194-4|P98194-5|P98194-6|P98194-7|P98194-8|P98194-9|B4E2Q0|H0Y9V7	ATP2C1	236123	252191	240767	339260	360605	340475	17.8492	17.9442	17.8773	18.372	18.4601	18.3772	17.8902	18.4031	0.000215095	0.000127635	0.512889
sp|P25705|ATPA_HUMAN ATP synthase subunit alpha; mitochondrial OS=Homo sapiens GN=ATP5A1 PE=1 SV=1	P25705	ATP5A1	7.31214e+06	7.43406e+06	7.6227e+06	1.34358e+07	1.08877e+07	1.33159e+07	22.8019	22.8257	22.8619	23.6796	23.3762	23.6666	22.8298	23.5741	0.00177774	0.000512568	0.744319
sp|P06576|ATPB_HUMAN ATP synthase subunit beta; mitochondrial OS=Homo sapiens GN=ATP5B PE=1 SV=3	P06576	ATP5B	4.81313e+06	4.8031e+06	5.09636e+06	7.55615e+06	6.83444e+06	8.01742e+06	22.1985	22.1955	22.281	22.8492	22.7044	22.9347	22.225	22.8294	0.00115073	0.000368761	0.604402
sp|P36542|ATPG_HUMAN ATP synthase subunit gamma; mitochondrial OS=Homo sapiens GN=ATP5C1 PE=1 SV=1	P36542	ATP5C1	1.8329e+06	1.85158e+06	1.90158e+06	2.75659e+06	2.94155e+06	3.17179e+06	20.8057	20.8203	20.8588	21.3945	21.4881	21.5969	20.8283	21.4932	0.000391796	0.000179479	0.664892
sp|P30049|ATPD_HUMAN ATP synthase subunit delta; mitochondrial OS=Homo sapiens GN=ATP5D PE=1 SV=2	P30049	ATP5D	877242	865842	923568	1.67472e+06	503452	1.26353e+06	19.7426	19.7237	19.8169	20.6755	18.9415	20.269	19.7611	19.962	0.721061	0.0947788	0.200932
sp|P56381|ATP5E_HUMAN ATP synthase subunit epsilon; mitochondrial OS=Homo sapiens GN=ATP5E PE=1 SV=2	Q5VTU8|P56381	ATP5EP2|ATP5E	382711	390845	424154	535892	568669	619317	18.5459	18.5762	18.6942	19.0316	19.1172	19.2403	18.6055	19.1297	0.0022716	0.000615745	0.524257
tr|A8K4W2|A8K4W2_HUMAN cDNA FLJ78635; highly similar to Homo sapiens ATP synthase; H+ transporting; mitochondrial F0 complex; subunit b; isoform 1 (ATP5F1); transcript variant 1; mRNA OS=Homo sapiens PE=2 SV=1	P24539|Q5QNZ2	ATP5F1	938875	1.01994e+06	1.00275e+06	1.61754e+06	1.54054e+06	1.53951e+06	19.8406	19.96	19.9355	20.6254	20.555	20.554	19.912	20.5781	0.000105313	9.24079e-05	0.666092
sp|O75947|ATP5H_HUMAN ATP synthase subunit d; mitochondrial OS=Homo sapiens GN=ATP5H PE=1 SV=3	O75947	ATP5H	1.31419e+06	1.36006e+06	1.42192e+06	2.37595e+06	2.22259e+06	2.44643e+06	20.3257	20.3752	20.4394	21.1801	21.0838	21.2222	20.3801	21.162	0.000118751	9.75156e-05	0.781916
sp|P56385|ATP5I_HUMAN ATP synthase subunit e; mitochondrial OS=Homo sapiens GN=ATP5I PE=1 SV=2	P56385	ATP5I	781994	787762	777223	1.25845e+06	1.31217e+06	1.3042e+06	19.5768	19.5874	19.568	20.2632	20.3235	20.3147	19.5774	20.3005	3.24343e-06	4.601e-05	0.723101
sp|P18859-2|ATP5J_HUMAN Isoform 2 of ATP synthase-coupling factor 6; mitochondrial OS=Homo sapiens GN=ATP5J	P18859|P18859-2	ATP5J	385751	420338	420165	535094	574498	566851	18.5573	18.6812	18.6806	19.0294	19.1319	19.1126	18.6397	19.0913	0.000955002	0.000325786	0.451629
tr|C9JU26|C9JU26_HUMAN ATP synthase subunit f; mitochondrial OS=Homo sapiens GN=ATP5J2 PE=4 SV=1	P56134|P56134-2|C9JU26	ATP5J2	30903.9	31209.1	33055.2	52068.2	61118.7	69026.9	14.9155	14.9297	15.0126	15.6681	15.8993	16.0749	14.9526	15.8808	0.00158283	0.000471875	0.928181
tr|B4DJ38|B4DJ38_HUMAN cDNA FLJ56092; highly similar to Pentatricopeptide repeat protein 1 OS=Homo sapiens PE=2 SV=1	G3V325	ATP5J2-PTCD1	101299	94092.2	98429.8	108842	116222	107546	16.6283	16.5218	16.5868	16.7319	16.8265	16.7146	16.579	16.7577	0.0185212	0.00355047	0.178714
sp|O75964|ATP5L_HUMAN ATP synthase subunit g; mitochondrial OS=Homo sapiens GN=ATP5L PE=1 SV=3	O75964|E9PN17	ATP5L	269182	281877	272335	399647	439818	427857	18.0382	18.1047	18.055	18.6084	18.7465	18.7068	18.066	18.6872	0.000168978	0.000113158	0.621243
sp|P48047|ATPO_HUMAN ATP synthase subunit O; mitochondrial OS=Homo sapiens GN=ATP5O PE=1 SV=1	P48047	ATP5O	1.00882e+06	1.01401e+06	1.02776e+06	1.7284e+06	1.87706e+06	1.88311e+06	19.9442	19.9516	19.9711	20.721	20.84	20.8447	19.9556	20.8019	3.33666e-05	6.30633e-05	0.846264
tr|B4DNR0|B4DNR0_HUMAN cDNA FLJ60315 OS=Homo sapiens PE=2 SV=1	Q9NW81|Q9NW81-4|Q9NW81-5	ATP5SL	40199.8	43716.5	43551.3	61113	59730.8	59399.5	15.2949	15.4159	15.4104	15.8992	15.8662	15.8582	15.3737	15.8745	0.000267961	0.000144405	0.500774
sp|Q15904|VAS1_HUMAN V-type proton ATPase subunit S1 OS=Homo sapiens GN=ATP6AP1 PE=1 SV=2	Q15904|Q8NF19	ATP6AP1|FLJ00383	128450	135627	133681	165563	185904	191819	16.9708	17.0493	17.0284	17.337	17.5042	17.5494	17.0162	17.4635	0.00287307	0.000736779	0.447347
sp|O75787|RENR_HUMAN Renin receptor OS=Homo sapiens GN=ATP6AP2 PE=1 SV=2	O75787|O75787-2|H7C3E1	ATP6AP2	161898	161645	167345	214177	233307	237810	17.3047	17.3025	17.3525	17.7084	17.8319	17.8595	17.3199	17.7999	0.000618396	0.000244079	0.480034
sp|Q93050-3|VPP1_HUMAN Isoform 3 of V-type proton ATPase 116 kDa subunit a isoform 1 OS=Homo sapiens GN=ATP6V0A1	Q93050|Q93050-1|Q93050-3	ATP6V0A1	548571	573994	569085	840572	863959	846856	19.0653	19.1307	19.1183	19.681	19.7206	19.6918	19.1048	19.6978	1.40745e-05	5.35879e-05	0.59303
sp|Q9Y487|VPP2_HUMAN V-type proton ATPase 116 kDa subunit a isoform 2 OS=Homo sapiens GN=ATP6V0A2 PE=1 SV=2	Q9Y487	ATP6V0A2	185641	186473	197133	274741	285886	267716	17.5022	17.5086	17.5888	18.0677	18.1251	18.0303	17.5332	18.0744	0.000159378	0.000110197	0.541187
sp|P27449|VATL_HUMAN V-type proton ATPase 16 kDa proteolipid subunit OS=Homo sapiens GN=ATP6V0C PE=1 SV=1	P27449	ATP6V0C	83774.6	82735.7	90572.4	153291	157944	166488	16.3542	16.3362	16.4668	17.2259	17.269	17.3451	16.3857	17.28	7.60821e-05	8.15764e-05	0.894261
tr|B7Z6L9|B7Z6L9_HUMAN cDNA FLJ54755; highly similar to Vacuolar ATP synthase subunit d (EC 3.6.3.14) OS=Homo sapiens PE=2 SV=1	P61421|J3QL14|R4GN72|F5GYQ1	ATP6V0D1	571838	593494	605861	790346	788519	780342	19.1252	19.1789	19.2086	19.5921	19.5888	19.5737	19.1709	19.5849	7.84308e-05	8.18723e-05	0.413969
sp|P38606|VATA_HUMAN V-type proton ATPase catalytic subunit A OS=Homo sapiens GN=ATP6V1A PE=1 SV=2	P38606	ATP6V1A	2.12148e+06	2.1375e+06	2.16013e+06	1.42454e+06	1.57453e+06	1.40684e+06	21.0166	21.0275	21.0427	20.4421	20.5865	20.424	21.0289	20.4842	0.000468029	0.000201699	-0.544747
sp|P15313|VATB1_HUMAN V-type proton ATPase subunit B; kidney isoform OS=Homo sapiens GN=ATP6V1B1 PE=1 SV=3	P15313|C9JL73	ATP6V1B1	2080.04	3380.67	2859.67	2611.95	3106.97	2211.03	11.0224	11.7231	11.4816	11.3509	11.6013	11.1105	11.409	11.3542	0.836966	0.107952	-0.0548044
sp|P21281|VATB2_HUMAN V-type proton ATPase subunit B; brain isoform OS=Homo sapiens GN=ATP6V1B2 PE=1 SV=3	P21281	ATP6V1B2	649825	631059	676962	413877	520258	508280	19.3097	19.2674	19.3687	18.6588	18.9889	18.9553	19.3153	18.8677	0.0147255	0.00290193	-0.447616
sp|P21283|VATC1_HUMAN V-type proton ATPase subunit C 1 OS=Homo sapiens GN=ATP6V1C1 PE=1 SV=4	P21283	ATP6V1C1	1.24463e+06	1.25389e+06	1.25777e+06	719950	786323	740385	20.2473	20.258	20.2624	19.4575	19.5848	19.4979	20.2559	19.5134	3.96292e-05	6.48495e-05	-0.742494
tr|Q8N5Z9|Q8N5Z9_HUMAN ATPase; H+ transporting; lysosomal 34kDa; V1 subunit D OS=Homo sapiens GN=ATP6V1D PE=2 SV=1	Q9Y5K8|G3V2S6|Q9H3H0|Q8N5Z9	ATP6V1D|VATD	373429	407951	370761	252526	273443	248620	18.5105	18.638	18.5001	17.9461	18.0609	17.9236	18.5495	17.9768	0.000737033	0.000272272	-0.572701
sp|P36543|VATE1_HUMAN V-type proton ATPase subunit E 1 OS=Homo sapiens GN=ATP6V1E1 PE=1 SV=1	P36543	ATP6V1E1	1.06115e+06	1.07381e+06	1.0149e+06	733417	792578	696822	20.0172	20.0343	19.9529	19.4843	19.5962	19.4104	20.0015	19.497	0.00105454	0.000348702	-0.504507
sp|Q16864-2|VATF_HUMAN Isoform 2 of V-type proton ATPase subunit F OS=Homo sapiens GN=ATP6V1F	Q16864|Q16864-2	ATP6V1F	249088	259504	256275	234474	237655	209884	17.9263	17.9854	17.9673	17.8391	17.8585	17.6792	17.9597	17.7923	0.0479719	0.00817758	-0.167405
sp|O75348|VATG1_HUMAN V-type proton ATPase subunit G 1 OS=Homo sapiens GN=ATP6V1G1 PE=1 SV=3	O75348	ATP6V1G1	1.3386e+06	1.3585e+06	1.36472e+06	821048	921749	789278	20.3523	20.3736	20.3802	19.6471	19.814	19.5902	20.3687	19.6838	0.000536994	0.000221457	-0.684914
tr|B3KUZ7|B3KUZ7_HUMAN cDNA FLJ40986 fis; clone UTERU2014898; highly similar to Vacuolar ATP synthase subunit H (EC 3.6.3.14) OS=Homo sapiens PE=2 SV=1	Q9UI12|Q9UI12-2|G3V126	ATP6V1H	74205	81182.3	77257.3	59248.8	67261.6	57373.8	16.1792	16.3089	16.2374	15.8545	16.0375	15.8081	16.2418	15.9	0.012614	0.00253632	-0.341797
sp|Q04656-3|ATP7A_HUMAN Isoform 2 of Copper-transporting ATPase 1 OS=Homo sapiens GN=ATP7A	Q04656|Q04656-2|Q04656-3|Q04656-5	ATP7A	359967	387402	361429	321264	335365	338242	18.4575	18.5635	18.4634	18.2934	18.3554	18.3677	18.4948	18.3388	0.019601	0.00372806	-0.155953
tr|D2Y6Y3|D2Y6Y3_HUMAN ATP synthase subunit 8 (Fragment) OS=Homo sapiens GN=ATP8 PE=4 SV=1	D2Y6Y3	ATP8	142021	150359	151811	158111	173054	189943	17.1157	17.198	17.2119	17.2706	17.4009	17.5352	17.1752	17.4022	0.0505719	0.008571	0.22698
sp|O43520|AT8B1_HUMAN Phospholipid-transporting ATPase IC OS=Homo sapiens GN=ATP8B1 PE=1 SV=3	O43520	ATP8B1	479295	464822	453842	461733	444039	428247	18.8706	18.8263	18.7918	18.8167	18.7603	18.7081	18.8296	18.7617	0.154885	0.0236124	-0.0678652
sp|O75110|ATP9A_HUMAN Probable phospholipid-transporting ATPase IIA OS=Homo sapiens GN=ATP9A PE=1 SV=3	O75110	ATP9A	273866	283333	269651	343032	391712	399877	18.0631	18.1121	18.0407	18.388	18.5794	18.6092	18.072	18.5255	0.00332119	0.000827271	0.453544
tr|I3L448|I3L448_HUMAN ATP synthase mitochondrial F1 complex assembly factor 1 OS=Homo sapiens GN=ATPAF1 PE=1 SV=1	Q5TC12|I3L448	ATPAF1	142532	148719	136735	152976	159467	151976	17.1209	17.1822	17.061	17.223	17.2829	17.2135	17.1214	17.2398	0.0452834	0.00778004	0.118386
sp|Q8N5M1|ATPF2_HUMAN ATP synthase mitochondrial F1 complex assembly factor 2 OS=Homo sapiens GN=ATPAF2 PE=1 SV=1	Q8N5M1	ATPAF2	272110	288260	287863	415088	428916	402943	18.0538	18.137	18.135	18.6631	18.7103	18.6202	18.1086	18.6645	0.000124289	9.86963e-05	0.555915
sp|Q9UII2|ATIF1_HUMAN ATPase inhibitor; mitochondrial OS=Homo sapiens GN=ATPIF1 PE=1 SV=1	Q9UII2	ATPIF1	2.08058e+06	2.06111e+06	2.14209e+06	3.11193e+06	1.55329e+06	2.69373e+06	20.9886	20.975	21.0306	21.5694	20.5669	21.3612	20.998	21.1658	0.612544	0.0819875	0.167772
tr|D6W551|D6W551_HUMAN Chromosome 2 open reading frame 28; isoform CRA_d OS=Homo sapiens GN=C2orf28 PE=4 SV=1	Q6UW56|Q6UW56-3|D6W551	ATRAID|C2orf28	78094	84114.6	87591.6	106101	101014	104489	16.2529	16.3601	16.4185	16.6951	16.6242	16.673	16.3438	16.6641	0.00373443	0.000909445	0.320255
sp|Q8WXE1|ATRIP_HUMAN ATR-interacting protein OS=Homo sapiens GN=ATRIP PE=1 SV=1	Q8WXE1|Q8WXE1-2|Q8WXE1-3|Q8WXE1-5	ATRIP	126076	124078	122429	64781.6	72182.7	67946.4	16.9439	16.9209	16.9016	15.9833	16.1394	16.0521	16.9221	16.0583	5.06286e-05	6.91672e-05	-0.86388
sp|O75882|ATRN_HUMAN Attractin OS=Homo sapiens GN=ATRN PE=1 SV=2	O75882	ATRN	90426.5	93767	92497.5	89744.8	102359	100544	16.4645	16.5168	16.4971	16.4535	16.6433	16.6175	16.4928	16.5714	0.269119	0.0389818	0.078637
sp|P46100|ATRX_HUMAN Transcriptional regulator ATRX OS=Homo sapiens GN=ATRX PE=1 SV=5	P46100	ATRX	1.28969e+06	1.34436e+06	1.33395e+06	1.78998e+06	2.01785e+06	1.97112e+06	20.2986	20.3585	20.3473	20.7715	20.9444	20.9106	20.3348	20.8755	0.00064369	0.000249257	0.54071
sp|Q9UBB4|ATX10_HUMAN Ataxin-10 OS=Homo sapiens GN=ATXN10 PE=1 SV=1	Q9UBB4	ATXN10	961830	943787	948046	480805	589682	487548	19.8754	19.8481	19.8546	18.8751	19.1696	18.8952	19.8594	18.98	0.00076789	0.000279546	-0.879423
sp|P0C7T5|ATX1L_HUMAN Ataxin-1-like OS=Homo sapiens GN=ATXN1L PE=1 SV=1	P0C7T5	ATXN1L	132581	144052	134292	135126	131769	100218	17.0165	17.1362	17.035	17.0439	17.0077	16.6128	17.0626	16.8881	0.289474	0.0416607	-0.174455
sp|Q99700|ATX2_HUMAN Ataxin-2 OS=Homo sapiens GN=ATXN2 PE=1 SV=2	Q99700|Q99700-2|Q99700-4|Q24JQ7|H0YH87|V9GY86|Q2M2R5|F8VQP2|F8WB06	ATXN2	234971	232639	226600	172470	166538	166360	17.8421	17.8277	17.7898	17.396	17.3455	17.3439	17.8199	17.3618	3.84701e-05	6.45417e-05	-0.458077
sp|Q8WWM7-3|ATX2L_HUMAN Isoform 3 of Ataxin-2-like protein OS=Homo sapiens GN=ATXN2L	Q8WWM7-2|Q8WWM7-3|Q8WWM7-4|Q8WWM7-5|Q8WWM7-6|Q8WWM7-8|Q8WWM7-9	ATXN2L	109752	105539	106799	114006	121876	109013	16.7439	16.6874	16.7045	16.7988	16.8951	16.7341	16.7119	16.8093	0.121397	0.0188992	0.0973705
tr|A0A024QZB7|A0A024QZB7_HUMAN Ataxin 2-like; isoform CRA_b OS=Homo sapiens GN=ATXN2L PE=4 SV=1	A0A024QZB7	ATXN2L	63780.9	66732.4	68331.6	33957.5	42121.2	37032.4	15.9608	16.0261	16.0603	15.0514	15.3623	15.1765	16.0157	15.1967	0.000990729	0.000334488	-0.819001
tr|D3VVH4|D3VVH4_HUMAN Ataxin 3 variant ref (Fragment) OS=Homo sapiens GN=ATXN3 PE=2 SV=1	P54252|P54252-2|P54252-4|D3VVH9|D3VVT0|D3VVJ4|D3VVK2|D3VVM7|D3VVI9|D3VVL4|D3VVF5|D3VVS1|D3VVC6|D3VVM3|D3VVE6|D3VVA8|D3VVG9|D3VVI3|D3VVS7|D3VVD2|D3VVG4|D3VVB9|D3VVR6|D3VVF6|D3VVH4|D3VVS8|D3VVR2|D3VVK5|G3V3R7|D3VVP0|D3VVS9|D3VVK0|D3VVL0|D3VVK8|D3VVG8|D3VVD6|D3VVD7|D3VVH7|D3VVD3|D3VVL5|D3VVJ7|D3VVS0|D3VVQ9|D3VVN4|D3VVC7|D3VVP6|D3VVL7|D3VVF0|D3VVJ2|D3VVG0|D3VVN7|D3VVE9|D3VVN5|D3VVH2|D3VVF9|D3VVL3|D3V…	ATXN3	247567	256389	241019	112746	123841	119365	17.9175	17.968	17.8788	16.7827	16.9181	16.865	17.9214	16.8553	2.25601e-05	5.58692e-05	-1.06612
sp|O15265-2|ATX7_HUMAN Isoform b of Ataxin-7 OS=Homo sapiens GN=ATXN7	O15265|O15265-2	ATXN7	155417	163395	153814	99789.7	109017	92441.9	17.2458	17.318	17.2308	16.6066	16.7342	16.4963	17.2649	16.6124	0.000904566	0.000313353	-0.652521
sp|Q96GX2|A7L3B_HUMAN Putative ataxin-7-like protein 3B OS=Homo sapiens GN=ATXN7L3B PE=3 SV=2	Q96GX2	ATXN7L3B	176124	173279	168387	52697.5	59635.8	53832.7	17.4262	17.4027	17.3614	15.6854	15.8639	15.7162	17.3968	15.7552	9.42736e-06	5.35282e-05	-1.64162
sp|Q13825|AUHM_HUMAN Methylglutaconyl-CoA hydratase; mitochondrial OS=Homo sapiens GN=AUH PE=1 SV=1	Q13825|Q13825-2	AUH	17998	17874.6	18361.6	19060.3	25829.9	23763.9	14.1355	14.1256	14.1644	14.2183	14.6568	14.5365	14.1419	14.4705	0.0665773	0.010967	0.328648
sp|Q9Y679|AUP1_HUMAN Ancient ubiquitous protein 1 OS=Homo sapiens GN=AUP1 PE=1 SV=1	Q9Y679|Q9Y679-2	AUP1	743763	761059	741887	954307	1.03217e+06	1.01153e+06	19.5045	19.5376	19.5008	19.8641	19.9773	19.9481	19.5143	19.9298	0.000317941	0.000159674	0.415496
tr|B2R6Z3|B2R6Z3_HUMAN cDNA; FLJ93192; highly similar to Homo sapiens serine/threonine kinase 6 (STK6); mRNA OS=Homo sapiens PE=2 SV=1	O14965	AURKA	123253	129731	130325	83785.3	95062.6	79516	16.9113	16.9852	16.9918	16.3544	16.5366	16.279	16.9627	16.39	0.00208224	0.000578606	-0.572741
sp|Q9NWT8|AKIP_HUMAN Aurora kinase A-interacting protein OS=Homo sapiens GN=AURKAIP1 PE=1 SV=1	Q9NWT8|Q6PI41	AURKAIP1	321139	340403	310521	490428	424305	512582	18.2928	18.3769	18.2443	18.9037	18.6947	18.9674	18.3047	18.8553	0.003765	0.000915578	0.550598
sp|Q96GD4-5|AURKB_HUMAN Isoform 5 of Aurora kinase B OS=Homo sapiens GN=AURKB	Q96GD4|Q96GD4-2|Q96GD4-5	AURKB	167161	171378	185604	201539	198927	203319	17.3509	17.3868	17.5019	17.6207	17.6019	17.6334	17.4132	17.6187	0.0114775	0.00234097	0.205466
sp|Q9NQS1|AVEN_HUMAN Cell death regulator Aven OS=Homo sapiens GN=AVEN PE=1 SV=1	Q9NQS1	AVEN	39273.8	36507.3	35431.1	30633.3	44610.3	46242.1	15.2613	15.1559	15.1127	14.9028	15.4451	15.4969	15.1766	15.2816	0.618991	0.0826943	0.104971
sp|Q8NBF6|AVL9_HUMAN Late secretory pathway protein AVL9 homolog OS=Homo sapiens GN=AVL9 PE=1 SV=1	Q8NBF6|Q8NBF6-2|B8ZZW5	AVL9	328399	322446	337285	173159	212049	195516	18.3251	18.2987	18.3636	17.4017	17.694	17.5769	18.3291	17.5576	0.000892825	0.000310931	-0.771563
tr|A6XMH4|A6XMH4_HUMAN Beta-2-microglobulin OS=Homo sapiens PE=2 SV=1	P61769|F5H6I0|H0YL18|H0YLF3	B2M	21250.1	20796.4	20863.2	31787.5	30846.9	24972.6	14.3752	14.344	14.3487	14.9562	14.9128	14.6081	14.356	14.8257	0.0129324	0.00258932	0.469721
tr|Q5U676|Q5U676_HUMAN B3GAT3 protein (Fragment) OS=Homo sapiens GN=B3GAT3 PE=2 SV=1	O94766|Q5U676	B3GAT3	268187	278967	277941	369257	400376	404658	18.0329	18.0897	18.0844	18.4943	18.611	18.6263	18.069	18.5772	0.000364981	0.000171629	0.508191
tr|B3KQQ7|B3KQQ7_HUMAN cDNA PSEC0037 fis; clone NT2RP1000800; highly similar to N-acetyllactosaminidebeta-1;3-N-acetylglucosaminyltransferase OS=Homo sapiens PE=2 SV=1	O43505	B3GNT1	208639	238514	202894	328222	303520	334064	17.6706	17.8637	17.6304	18.3243	18.2114	18.3498	17.7216	18.2952	0.00236553	0.000635338	0.573595
sp|Q9NY97|B3GN2_HUMAN UDP-GlcNAc:betaGal beta-1;3-N-acetylglucosaminyltransferase 2 OS=Homo sapiens GN=B3GNT2 PE=1 SV=2	Q9NY97|Q9NY97-2	B3GNT2	132554	142218	127453	151697	192315	172707	17.0162	17.1177	16.9596	17.2108	17.5531	17.398	17.0312	17.3873	0.0310742	0.00556299	0.356116
tr|B3KQT5|B3KQT5_HUMAN cDNA PSEC0159 fis; clone PLACE1008994; highly similar to UDP-GlcNAc:betaGalbeta-1;3-N-acetylglucosaminyltransferase 3 (EC 2.4.1.-) OS=Homo sapiens PE=2 SV=1	Q9Y2A9	B3GNT3	24703.3	27219.5	24285.3	26539.7	26429.1	31033.8	14.5924	14.7324	14.5678	14.6959	14.6898	14.9216	14.6309	14.7691	0.206871	0.0307448	0.138232
sp|P15291|B4GT1_HUMAN Beta-1;4-galactosyltransferase 1 OS=Homo sapiens GN=B4GALT1 PE=1 SV=5	P15291|P15291-2|W6MEN3	B4GALT1	91906.8	90703.3	95521.2	65737.5	86677.4	101777	16.4879	16.4689	16.5435	16.0044	16.4034	16.6351	16.5001	16.3476	0.457321	0.0628723	-0.152476
tr|Q71VA3|Q71VA3_HUMAN Beta 1;4-galactosyltransferase homolog OS=Homo sapiens PE=2 SV=1	O60512|O60512-2	B4GALT3	26928.1	24579.7	30388.7	25254.9	39422.3	29704.2	14.7168	14.5852	14.8912	14.6243	15.2667	14.8584	14.7311	14.9165	0.422341	0.0585074	0.185376
tr|B3KM35|B3KM35_HUMAN cDNA FLJ10144 fis; clone HEMBA1003286; highly similar to Beta-1;4-galactosyltransferase 4 (EC 2.4.1.-) OS=Homo sapiens PE=2 SV=1	O60513|C9J3R8	B4GALT4	207783	212335	218467	260295	271132	303320	17.6647	17.696	17.7371	17.9898	18.0486	18.2105	17.6993	18.083	0.00518043	0.00118784	0.383714
sp|Q9NWV8|BABA1_HUMAN BRISC and BRCA1-A complex member 1 OS=Homo sapiens GN=BABAM1 PE=1 SV=1	Q9NWV8|J3KQS6	BABAM1	200052	206414	203910	132229	145370	141350	17.61	17.6552	17.6376	17.0127	17.1494	17.1089	17.6343	17.0903	0.000217091	0.000128226	-0.543936
sp|Q9Y5Z0|BACE2_HUMAN Beta-secretase 2 OS=Homo sapiens GN=BACE2 PE=1 SV=1	Q9Y5Z0|Q9Y5Z0-2|Q9Y5Z0-3|Q9Y5Z0-4|Q9Y5Z0-5	BACE2	25285.5	28167.2	25986.3	23923.7	22785.7	24002	14.626	14.7817	14.6655	14.5462	14.4758	14.5509	14.6911	14.5243	0.0339471	0.00601619	-0.166786
sp|Q92934|BAD_HUMAN Bcl2-associated agonist of cell death OS=Homo sapiens GN=BAD PE=1 SV=3	Q92934	BAD	90643	89653.9	102102	99120.6	113546	113690	16.4679	16.4521	16.6397	16.5969	16.7929	16.7947	16.5199	16.7282	0.0792786	0.012843	0.208305
tr|J3QTA2|J3QTA2_HUMAN BAG family molecular chaperone regulator 1 OS=Homo sapiens GN=BAG1 PE=1 SV=1	Q99933|Q99933-2|Q99933-3|Q99933-4|J3QTA2|C9JYK5	BAG1	183355	173632	184930	118186	138550	133267	17.4843	17.4057	17.4966	16.8507	17.08	17.024	17.4622	16.9849	0.00307585	0.000778	-0.477287
tr|B3KM36|B3KM36_HUMAN cDNA FLJ10153 fis; clone HEMBA1003417; highly similar to BAG family molecular chaperone regulator 2 OS=Homo sapiens PE=2 SV=1	O95816|O95816-2	BAG2	68850.8	67508.6	72836.1	49117.9	46750.3	51416	16.0712	16.0428	16.1524	15.584	15.5127	15.6499	16.0888	15.5822	0.000597351	0.000238236	-0.506586
sp|O95817|BAG3_HUMAN BAG family molecular chaperone regulator 3 OS=Homo sapiens GN=BAG3 PE=1 SV=3	O95817	BAG3	1.5937e+06	1.59344e+06	1.59661e+06	1.45808e+06	1.51888e+06	1.33626e+06	20.6039	20.6037	20.6066	20.4756	20.5346	20.3498	20.6047	20.4533	0.0499363	0.00848016	-0.151418
sp|O95429|BAG4_HUMAN BAG family molecular chaperone regulator 4 OS=Homo sapiens GN=BAG4 PE=1 SV=1	O95429|O95429-2	BAG4	29309.3	24215.1	39209.3	16117	25414.9	20950	14.8391	14.5636	15.2589	13.9763	14.6334	14.3547	14.8872	14.3214	0.111296	0.017455	-0.565751
sp|Q9UL15-2|BAG5_HUMAN Isoform 2 of BAG family molecular chaperone regulator 5 OS=Homo sapiens GN=BAG5	Q9UL15|Q9UL15-2	BAG5	1.2637e+06	1.32756e+06	1.22615e+06	1.02149e+06	1.07841e+06	987138	20.2692	20.3403	20.2257	19.9622	20.0405	19.9129	20.2784	19.9719	0.00357624	0.00087917	-0.306557
sp|P46379-3|BAG6_HUMAN Isoform 3 of Large proline-rich protein BAG6 OS=Homo sapiens GN=BAG6	P46379|P46379-2|P46379-3|A0A024RCR6	BAG6|BAT3	697659	704462	722653	421884	485082	434251	19.4122	19.4262	19.4629	18.6865	18.8879	18.7282	19.4338	18.7675	0.000458334	0.000198729	-0.666247
sp|Q8TBE0|BAHD1_HUMAN Bromo adjacent homology domain-containing 1 protein OS=Homo sapiens GN=BAHD1 PE=1 SV=2	Q8TBE0|Q8TBE0-2|Q8TBE0-3	BAHD1	88562.1	91963.4	100119	139051	153884	136481	16.4344	16.4888	16.6114	17.0853	17.2315	17.0583	16.5115	17.125	0.00121915	0.000386611	0.613519
tr|I3L4C2|I3L4C2_HUMAN Coiled-coil domain-containing protein 43 OS=Homo sapiens GN=CCDC43 PE=4 SV=1	Q9UQB8|Q9UQB8-2|Q9UQB8-3|Q9UQB8-4|Q9UQB8-5|Q9UQB8-6|I3L4C2	BAIAP2|CCDC43	114988	125730	130805	111597	126705	100212	16.8111	16.94	16.9971	16.7679	16.9511	16.6127	16.916	16.7772	0.283719	0.0408948	-0.138803
sp|Q9UHR4|BI2L1_HUMAN Brain-specific angiogenesis inhibitor 1-associated protein 2-like protein 1 OS=Homo sapiens GN=BAIAP2L1 PE=1 SV=2	Q9UHR4	BAIAP2L1	853802	891491	862647	604686	675834	623832	19.7035	19.7659	19.7184	19.2058	19.3663	19.2508	19.7293	19.2743	0.000896694	0.000311768	-0.45496
tr|A8K7S8|A8K7S8_HUMAN cDNA FLJ75165; highly similar to Homo sapiens BCL2-antagonist/killer 1 (BAK1); mRNA OS=Homo sapiens PE=2 SV=1	Q16611|Q16611-2	BAK1	9683	9360.69	9519.61	9547.86	10898.9	9548.25	13.2412	13.1924	13.2167	13.221	13.4119	13.221	13.2168	13.2846	0.356656	0.050237	0.067851
tr|A8K3M4|A8K3M4_HUMAN BMP and activin membrane-bound inhibitor homolog OS=Homo sapiens PE=2 SV=1	Q13145|A0A087WYR7|Q9NXZ6	BAMBI|nma	65197.9	67413.7	63781	107598	112388	123100	15.9925	16.0408	15.9608	16.7153	16.7781	16.9095	15.998	16.801	0.000201788	0.000123442	0.802921
sp|O75531|BAF_HUMAN Barrier-to-autointegration factor OS=Homo sapiens GN=BANF1 PE=1 SV=1	O75531	BANF1	1.75417e+06	1.57074e+06	1.86963e+06	1.90008e+06	2.0972e+06	1.85937e+06	20.7424	20.583	20.8343	20.8576	21	20.8264	20.7199	20.8947	0.126561	0.0196499	0.174784
sp|Q8N9N5|BANP_HUMAN Protein BANP OS=Homo sapiens GN=BANP PE=1 SV=3	Q8N9N5|Q8N9N5-2|Q8N9N5-3|Q8N9N5-4|Q8N9N5-5|Q8N9N5-6|Q8N9N5-7|D3DUN6|C9JYB6|C9JF73|E9PJI6|C9JGM9|C9J811|C9JTM8	BANP	48704.3	47116.8	51290.5	53499.6	62441.8	52985.1	15.5718	15.524	15.6464	15.7072	15.9302	15.6933	15.5807	15.7769	0.0812547	0.0131356	0.196215
sp|P80723|BASP1_HUMAN Brain acid soluble protein 1 OS=Homo sapiens GN=BASP1 PE=1 SV=2	P80723	BASP1	3.28231e+06	3.25715e+06	3.34376e+06	6.75204e+06	5.32786e+06	6.21817e+06	21.6463	21.6352	21.673	22.6869	22.3451	22.5681	21.6515	22.5334	0.000940849	0.000322769	0.881858
sp|Q16520|BATF_HUMAN Basic leucine zipper transcriptional factor ATF-like OS=Homo sapiens GN=BATF PE=1 SV=1	Q16520	BATF	31744.4	35179.2	36247.8	29107.7	32728.9	30357.4	14.9542	15.1024	15.1456	14.8291	14.9983	14.8898	15.0674	14.9057	0.10113	0.0159903	-0.161699
sp|Q07812-2|BAX_HUMAN Isoform Beta of Apoptosis regulator BAX OS=Homo sapiens GN=BAX	Q07812|Q07812-2|Q07812-8	BAX	677177	668260	674429	453043	501904	503662	19.3692	19.3501	19.3633	18.7893	18.9371	18.9421	19.3608	18.8895	0.000729766	0.000270645	-0.471365
sp|Q9NRL2|BAZ1A_HUMAN Bromodomain adjacent to zinc finger domain protein 1A OS=Homo sapiens GN=BAZ1A PE=1 SV=2	Q9NRL2|Q9NRL2-2|D3DS96	BAZ1A	1.02416e+06	1.04415e+06	1.09669e+06	1.17107e+06	933474	1.23208e+06	19.966	19.9939	20.0647	20.1594	19.8323	20.2327	20.0082	20.0748	0.626725	0.083557	0.0665599
sp|Q9UIG0|BAZ1B_HUMAN Tyrosine-protein kinase BAZ1B OS=Homo sapiens GN=BAZ1B PE=1 SV=2	Q9UIG0|Q9UIG0-2	BAZ1B	6.37731e+06	6.54591e+06	6.55278e+06	9.35421e+06	9.29485e+06	1.00512e+07	22.6045	22.6422	22.6437	23.1572	23.148	23.2609	22.6301	23.1887	0.000129725	0.000100376	0.558565
sp|Q9UIF9|BAZ2A_HUMAN Bromodomain adjacent to zinc finger domain protein 2A OS=Homo sapiens GN=BAZ2A PE=1 SV=4	Q9UIF9|Q9UIF9-2|Q9UIF9-3|J3QK86|F8VU39|J3KPG5	BAZ2A	60779.4	62663.9	63461.5	87244.9	80987.3	86316.1	15.8913	15.9353	15.9536	16.4128	16.3054	16.3973	15.9267	16.3718	0.000312622	0.000158856	0.445099
sp|Q9UIF8|BAZ2B_HUMAN Bromodomain adjacent to zinc finger domain protein 2B OS=Homo sapiens GN=BAZ2B PE=1 SV=3	Q9UIF8|Q9UIF8-2|Q9UIF8-3|Q9UIF8-4|Q9UIF8-5	BAZ2B	16441.7	20456.3	15174.6	18480.1	17673.3	16798.1	14.0051	14.3203	13.8894	14.1737	14.1093	14.036	14.0716	14.1063	0.809181	0.10486	0.0347588
sp|Q8WY36|BBX_HUMAN HMG box transcription factor BBX OS=Homo sapiens GN=BBX PE=1 SV=1	Q8WY36|Q8WY36-2|C9JA69	BBX	210099	237558	190979	302283	271388	295003	17.6807	17.8579	17.5431	18.2055	18.05	18.1704	17.6939	18.142	0.0119869	0.00242858	0.448076
tr|I7KDP0|I7KDP0_HUMAN Lutheran blood group OS=Homo sapiens GN=LU PE=4 SV=1	P50895|A0A087WXM8|I7L574|G0TQY6|I7KDP0	BCAM|LU	618251	667460	631258	1.17441e+06	1.18454e+06	1.21792e+06	19.2378	19.3483	19.2679	20.1635	20.1759	20.216	19.2847	20.1851	1.61793e-05	5.37491e-05	0.900451
sp|Q9UHQ4|BAP29_HUMAN B-cell receptor-associated protein 29 OS=Homo sapiens GN=BCAP29 PE=1 SV=2	Q9UHQ4|B7Z2L0|A4D0R4	BCAP29	244804	260324	228574	433126	411623	429600	17.9013	17.99	17.8023	18.7244	18.651	18.7126	17.8978	18.696	0.000170369	0.000113533	0.798167
sp|P51572-2|BAP31_HUMAN Isoform 2 of B-cell receptor-associated protein 31 OS=Homo sapiens GN=BCAP31	P51572|P51572-2	BCAP31	5.75891e+06	5.83585e+06	6.07123e+06	1.03552e+07	7.16864e+06	9.49049e+06	22.4574	22.4765	22.5336	23.3038	22.7733	23.1781	22.4891	23.0851	0.0211037	0.00396094	0.595912
sp|P56945-6|BCAR1_HUMAN Isoform 6 of Breast cancer anti-estrogen resistance protein 1 OS=Homo sapiens GN=BCAR1	P56945|P56945-2|P56945-3|P56945-4|P56945-5|P56945-6|P56945-7|P56945-8|D3DUK1|Q6P5Z4	BCAR1	303606	284250	291241	134349	169401	138223	18.2118	18.1168	18.1519	17.0356	17.3701	17.0766	18.1602	17.1608	0.000783198	0.000284147	-0.999383
tr|B3KP06|B3KP06_HUMAN cDNA FLJ30880 fis; clone FEBRA2004767; highly similar to Breast cancer anti-estrogen resistance protein 3 OS=Homo sapiens PE=2 SV=1	O75815|O75815-3	BCAR3	71412.9	75434.9	75687.3	50809.1	58507.4	44735.7	16.1239	16.2029	16.2078	15.6328	15.8363	15.4491	16.1782	15.6394	0.00943522	0.00197459	-0.538778
sp|O75363-2|BCAS1_HUMAN Isoform 2 of Breast carcinoma-amplified sequence 1 OS=Homo sapiens GN=BCAS1	O75363-2	BCAS1	118351	121289	115944	69981.1	85417	78961.4	16.8527	16.8881	16.8231	16.0947	16.3822	16.2689	16.8546	16.2486	0.00211127	0.000584315	-0.606037
tr|A0AVG7|A0AVG7_HUMAN Breast carcinoma amplified sequence 1 OS=Homo sapiens GN=BCAS1 PE=2 SV=1	O75363|A0AVG7	BCAS1	341193	335684	337299	124903	151927	125925	18.3802	18.3567	18.3637	16.9304	17.213	16.9422	18.3669	17.0286	0.000132976	0.000101873	-1.33832
sp|O75934|SPF27_HUMAN Pre-mRNA-splicing factor SPF27 OS=Homo sapiens GN=BCAS2 PE=1 SV=1	O75934	BCAS2	1.01009e+06	1.04327e+06	1.05091e+06	950620	1.07462e+06	1.04362e+06	19.946	19.9927	20.0032	19.8585	20.0354	19.9932	19.9806	19.9624	0.761024	0.0993763	-0.018286
sp|Q9H6U6-7|BCAS3_HUMAN Isoform 5 of Breast carcinoma-amplified sequence 3 OS=Homo sapiens GN=BCAS3	Q9H6U6-7	BCAS3	257888	260844	247943	123729	144636	134622	17.9764	17.9928	17.9196	16.9168	17.1421	17.0386	17.963	17.0325	0.000172635	0.000114439	-0.930466
tr|Q53EW7|Q53EW7_HUMAN Branched-chain-amino-acid aminotransferase (Fragment) OS=Homo sapiens PE=2 SV=1	O15382|B3KSI3	BCAT2	833454	802061	917458	1.03958e+06	1.11237e+06	1.00399e+06	19.6687	19.6134	19.8073	19.9876	20.0852	19.9373	19.6965	20.0034	0.0131418	0.00262446	0.306906
sp|Q9P287|BCCIP_HUMAN BRCA2 and CDKN1A-interacting protein OS=Homo sapiens GN=BCCIP PE=1 SV=1	Q9P287	BCCIP	816437	827642	845734	339755	383697	345336	19.639	19.6586	19.6898	18.3741	18.5496	18.3976	19.6625	18.4405	2.79006e-05	5.95793e-05	-1.22203
tr|Q6ZSA3|Q6ZSA3_HUMAN cDNA FLJ45695 fis; clone FEBRA2013570; highly similar to 2-oxoisovalerate dehydrogenase alpha subunit; mitochondrial (EC 1.2.4.4) OS=Homo sapiens PE=2 SV=1	P12694	BCKDHA	503346	516463	509131	587349	597730	612357	18.9412	18.9783	18.9577	19.1639	19.1891	19.224	18.9591	19.1923	0.00033877	0.000164202	0.233278
sp|P21953|ODBB_HUMAN 2-oxoisovalerate dehydrogenase subunit beta; mitochondrial OS=Homo sapiens GN=BCKDHB PE=1 SV=2	P21953	BCKDHB	94355.9	91798.1	94568.5	111820	119288	112981	16.5258	16.4862	16.5291	16.7708	16.8641	16.7857	16.5137	16.8069	0.000792257	0.000286335	0.293185
sp|O14874|BCKD_HUMAN [3-methyl-2-oxobutanoate dehydrogenase [lipoamide]] kinase; mitochondrial OS=Homo sapiens GN=BCKDK PE=1 SV=2	O14874|O14874-2|O14874-3|H3BS02|H3BTL2	BCKDK	69972.6	71409.1	73011.7	78552.6	88923.6	94531.8	16.0945	16.1238	16.1558	16.2614	16.4403	16.5285	16.1247	16.4101	0.0239683	0.00443003	0.285333
sp|O95999|BCL10_HUMAN B-cell lymphoma/leukemia 10 OS=Homo sapiens GN=BCL10 PE=1 SV=1	O95999|A2TDT2|A0A087WWW9	BCL10	93703.5	104756	94937	46593.6	40776.6	36736	16.5158	16.6767	16.5347	15.5078	15.3155	15.1649	16.5757	15.3294	0.000364345	0.000171519	-1.24632
sp|Q9C0K0|BC11B_HUMAN B-cell lymphoma/leukemia 11B OS=Homo sapiens GN=BCL11B PE=1 SV=1	Q9C0K0|Q9C0K0-2|L8B8F6|D3YTK1|L8B862	BCL11B|ATL1|ATL1-delta	138768	152994	151581	110383	120903	107742	17.0823	17.2231	17.2097	16.7522	16.8835	16.7172	17.1717	16.7843	0.00459965	0.0010779	-0.387432
sp|Q07817|B2CL1_HUMAN Bcl-2-like protein 1 OS=Homo sapiens GN=BCL2L1 PE=1 SV=1	Q07817|Q07817-2|Q07817-3|Q9H1R6|Q5TE64|Q5QP56	BCL2L1	61865.1	63483	62595	72005.8	70297	75473.4	15.9168	15.9541	15.9338	16.1358	16.1012	16.2037	15.9349	16.1469	0.00268346	0.000699477	0.212
sp|O43521-12|B2L11_HUMAN Isoform Bim-beta3 of Bcl-2-like protein 11 OS=Homo sapiens GN=BCL2L11	O43521|O43521-2|O43521-3|O43521-4|O43521-5|O43521-6|O43521-7|O43521-8|O43521-9|O43521-12	BCL2L11	56439	59879	56573.1	71532.7	78943.7	78748.2	15.7844	15.8698	15.7878	16.1263	16.2685	16.265	15.814	16.2199	0.00173602	0.000503267	0.405938
sp|Q9HB09|B2L12_HUMAN Bcl-2-like protein 12 OS=Homo sapiens GN=BCL2L12 PE=1 SV=1	Q9HB09|Q9HB09-3|A0A087WSV0	BCL2L12|HIST1H2BO	66454.4	67463.5	68905.9	57481.3	53865.9	58652.8	16.0201	16.0418	16.0723	15.8108	15.7171	15.8399	16.0447	15.7893	0.00309475	0.000781155	-0.255477
tr|A0A087WX97|A0A087WX97_HUMAN Bcl-2-like protein 13 OS=Homo sapiens GN=BCL2L13 PE=4 SV=1	Q9BXK5|A0A087WX97	BCL2L13	212238	209461	211769	374465	403411	396186	17.6953	17.6763	17.6921	18.5145	18.6219	18.5958	17.6879	18.5774	1.11e-05	5.35282e-05	0.889466
sp|Q92843-2|B2CL2_HUMAN Isoform 3 of Bcl-2-like protein 2 OS=Homo sapiens GN=BCL2L2	Q92843-2|Q86U42|Q86U42-2	BCL2L2|PABPN1	1.16713e+06	1.20694e+06	1.16949e+06	1.89337e+06	959233	1.57042e+06	20.1545	20.2029	20.1575	20.8525	19.8715	20.5827	20.1716	20.4356	0.418617	0.0580577	0.26395
sp|Q4VC05-2|BCL7A_HUMAN Isoform 2 of B-cell CLL/lymphoma 7 protein family member A OS=Homo sapiens GN=BCL7A	Q4VC05|Q4VC05-2	BCL7A	50406.4	52825.4	46492.3	50187.2	58354.8	57657.6	15.6213	15.6889	15.5047	15.615	15.8326	15.8152	15.605	15.7543	0.165543	0.0250934	0.149284
tr|F2Z3H6|F2Z3H6_HUMAN B-cell CLL/lymphoma 7 protein family member B OS=Homo sapiens GN=BCL7B PE=4 SV=2	Q9BQE9|Q9BQE9-4|F2Z3H6	BCL7B	74716.7	85171.5	79787	71207.2	67029.7	70615.7	16.1891	16.3781	16.2839	16.1197	16.0325	16.1077	16.2837	16.0867	0.0319489	0.00570918	-0.197047
sp|Q8WUZ0|BCL7C_HUMAN B-cell CLL/lymphoma 7 protein family member C OS=Homo sapiens GN=BCL7C PE=1 SV=3	Q8WUZ0	BCL7C	74007.6	88198.7	80998.3	104492	102227	89149.7	16.1754	16.4285	16.3056	16.673	16.6414	16.4439	16.3032	16.5861	0.0506081	0.00857542	0.282979
tr|Q1JQ81|Q1JQ81_HUMAN B-cell CLL/lymphoma 9 OS=Homo sapiens GN=BCL9 PE=2 SV=1	O00512|A0A087WVU5|Q1JQ81	BCL9	51295.1	59608.3	45892.1	30311.9	30447.5	28595	15.6465	15.8632	15.486	14.8876	14.894	14.8035	15.6652	14.8617	0.00207582	0.000577572	-0.803538
sp|Q86UU0|BCL9L_HUMAN B-cell CLL/lymphoma 9-like protein OS=Homo sapiens GN=BCL9L PE=1 SV=1	Q86UU0|Q86UU0-2|Q86UU0-4|A0A087WZX0	BCL9L	325529	333602	328326	189072	214457	215639	18.3124	18.3478	18.3248	17.5286	17.7103	17.7183	18.3283	17.6524	0.000422671	0.000188495	-0.675933
tr|E9PK91|E9PK91_HUMAN Bcl-2-associated transcription factor 1 OS=Homo sapiens GN=BCLAF1 PE=1 SV=1	Q9NYF8-3|E9PK91	BCLAF1	25476.4	23285.3	26020	36321.7	36437.7	34895.7	14.6369	14.5071	14.6673	15.1485	15.1531	15.0908	14.6038	15.1308	0.000576808	0.000232234	0.527038
sp|Q9NYF8|BCLF1_HUMAN Bcl-2-associated transcription factor 1 OS=Homo sapiens GN=BCLAF1 PE=1 SV=2	Q9NYF8|Q9NYF8-2	BCLAF1	13730.8	10801.7	12695.9	14773	20548	17471.1	13.7451	13.399	13.6321	13.8507	14.3267	14.0927	13.5921	14.09	0.0436542	0.0075308	0.497965
sp|Q5H9F3-3|BCORL_HUMAN Isoform 3 of BCL-6 corepressor-like protein 1 OS=Homo sapiens GN=BCORL1	Q5H9F3|Q5H9F3-2|Q5H9F3-3|A0A075B6Q3	BCORL1	37875.3	44197.8	43514.8	49056.7	60698.1	52060.6	15.209	15.4317	15.4092	15.5822	15.8894	15.6679	15.35	15.7131	0.0348843	0.00616257	0.363185
tr|A9UEZ6|A9UEZ6_HUMAN BCR/ABL fusion protein isoform X3 OS=Homo sapiens GN=BCR/ABL fusion PE=2 SV=1	A9UEZ6	BCR	459525	458685	457642	369432	385185	346792	18.8098	18.8071	18.8039	18.4949	18.5552	18.4037	18.8069	18.4846	0.00185871	0.000530877	-0.322313
tr|Q53EX1|Q53EX1_HUMAN BCS1-like variant (Fragment) OS=Homo sapiens PE=2 SV=1	Q9Y276	BCS1L	392992	414584	386058	619806	640608	624468	18.5841	18.6613	18.5585	19.2415	19.2891	19.2523	18.6013	19.2609	4.20995e-05	6.54711e-05	0.659634
sp|Q02338|BDH_HUMAN D-beta-hydroxybutyrate dehydrogenase; mitochondrial OS=Homo sapiens GN=BDH1 PE=1 SV=3	Q02338|E9PCG9	BDH1	646084	683013	644947	1.01344e+06	980910	1.00086e+06	19.3014	19.3816	19.2988	19.9508	19.9038	19.9328	19.3272	19.9291	3.85352e-05	6.45417e-05	0.60189
sp|Q9BUT1|BDH2_HUMAN 3-hydroxybutyrate dehydrogenase type 2 OS=Homo sapiens GN=BDH2 PE=1 SV=2	Q9BUT1	BDH2	544058	570406	547256	231288	243726	227019	19.0534	19.1216	19.0619	17.8193	17.8949	17.7925	19.079	17.8356	4.9013e-06	5.05415e-05	-1.2434
tr|Q53F78|Q53F78_HUMAN Beclin 1 variant (Fragment) OS=Homo sapiens PE=2 SV=1	Q14457|E7EV84|K7ELY9	BECN1	343832	351662	337317	244700	246355	209961	18.3913	18.4238	18.3637	17.9007	17.9104	17.6798	18.393	17.8303	0.00189058	0.000537275	-0.562707
sp|Q5T5X7|BEND3_HUMAN BEN domain-containing protein 3 OS=Homo sapiens GN=BEND3 PE=1 SV=1	Q5T5X7	BEND3	65961.2	72124.9	72219.9	80446.3	85876.1	78367.3	16.0093	16.1382	16.1401	16.2957	16.39	16.258	16.0959	16.3146	0.0200748	0.00380204	0.218674
tr|B8ZZS0|B8ZZS0_HUMAN BET1-like protein OS=Homo sapiens GN=BET1L PE=1 SV=1	Q9NYM9|B8ZZS0|H7BXT7	BET1L	185666	190244	190976	223324	237991	227502	17.5023	17.5375	17.543	17.7688	17.8605	17.7955	17.5276	17.8083	0.000734366	0.000271759	0.280659
tr|B4DF88|B4DF88_HUMAN cDNA FLJ60464; highly similar to Homo sapiens basic helix-loop-helix domain containing; class B; 5 (BHLHB5); mRNA OS=Homo sapiens PE=2 SV=1	Q8NFJ8|Q8NDY6|A0A087WXG3	BHLHE22|BHLHE23	36936.7	31972.9	39311.7	31648.4	41200.9	40691.8	15.1728	14.9646	15.2627	14.9498	15.3304	15.3125	15.1333	15.1976	0.694705	0.0916585	0.0642275
sp|Q96G01|BICD1_HUMAN Protein bicaudal D homolog 1 OS=Homo sapiens GN=BICD1 PE=1 SV=3	Q96G01|Q96G01-3|Q96G01-4|A8MVZ6	BICD1|GLYAT	43466.6	41205.3	45594.1	42530.9	46543.9	42744.4	15.4076	15.3305	15.4766	15.3762	15.5063	15.3834	15.4049	15.422	0.788841	0.102584	0.0170843
sp|Q8TD16-2|BICD2_HUMAN Isoform 2 of Protein bicaudal D homolog 2 OS=Homo sapiens GN=BICD2	Q8TD16|Q8TD16-2	BICD2	328729	350982	316806	259803	289300	264453	18.3265	18.421	18.2732	17.9871	18.1422	18.0127	18.3403	18.0473	0.0105383	0.00217706	-0.292966
tr|B3KT21|B3KT21_HUMAN cDNA FLJ37476 fis; clone BRAWH2012827; highly similar to Homo sapiens BH3 interacting domain death agonist (BID); transcript variant 1; mRNA OS=Homo sapiens PE=2 SV=1	P55957|P55957-2	BID	243868	233728	256379	135084	172125	135157	17.8957	17.8345	17.9679	17.0435	17.3931	17.0443	17.8994	17.1603	0.00381876	0.000926007	-0.739084
tr|D3DSR7|D3DSR7_HUMAN Bridging integrator 3; isoform CRA_b OS=Homo sapiens GN=BIN3 PE=4 SV=1	Q9NQY0|D3DSR7	BIN3	117762	125405	124695	104995	107187	106942	16.8455	16.9362	16.928	16.68	16.7098	16.7065	16.9033	16.6987	0.0025641	0.000675247	-0.204531
tr|B2R8N8|B2R8N8_HUMAN cDNA; FLJ93988; highly similar to Homo sapiens baculoviral IAP repeat-containing 2 (BIRC2); mRNA OS=Homo sapiens PE=2 SV=1	Q13490|Q13490-2|E9PMH5	BIRC2	99573.4	107162	94828.5	155606	155820	152737	16.6035	16.7094	16.533	17.2475	17.2495	17.2207	16.6153	17.2393	0.000278642	0.000147581	0.623938
tr|H3BLT4|H3BLT4_HUMAN Baculoviral IAP repeat-containing protein 5 OS=Homo sapiens GN=BIRC5 PE=1 SV=1	O15392|O15392-2|H3BLT4	BIRC5	24296.5	26781.8	27293.8	28841.2	31365	24326.1	14.5685	14.709	14.7363	14.8158	14.9369	14.5702	14.6712	14.7743	0.437871	0.0604816	0.103073
sp|Q9NR09|BIRC6_HUMAN Baculoviral IAP repeat-containing protein 6 OS=Homo sapiens GN=BIRC6 PE=1 SV=2	Q9NR09	BIRC6	428513	464301	436855	262968	304452	276228	18.709	18.8247	18.7368	18.0045	18.2159	18.0755	18.7568	18.0986	0.000761848	0.000277703	-0.658198
sp|Q13867|BLMH_HUMAN Bleomycin hydrolase OS=Homo sapiens GN=BLMH PE=1 SV=1	Q13867	BLMH	354755	367497	366771	210834	265557	240457	18.4365	18.4874	18.4845	17.6857	18.0187	17.8754	18.4695	17.8599	0.00337921	0.00083899	-0.60951
sp|Q6QNY0|BL1S3_HUMAN Biogenesis of lysosome-related organelles complex 1 subunit 3 OS=Homo sapiens GN=BLOC1S3 PE=1 SV=1	Q6QNY0	BLOC1S3	236504	242777	232697	144381	159608	143077	17.8515	17.8893	17.8281	17.1395	17.2842	17.1264	17.8563	17.1834	0.000231482	0.000133159	-0.672913
sp|Q9NUP1|BL1S4_HUMAN Biogenesis of lysosome-related organelles complex 1 subunit 4 OS=Homo sapiens GN=BLOC1S4 PE=1 SV=1	Q9NUP1	BLOC1S4	121956	121233	120422	99136.8	91670.5	86516.1	16.896	16.8874	16.8777	16.5971	16.4842	16.4007	16.8871	16.494	0.00234426	0.00063082	-0.393063
sp|Q8TDH9|BL1S5_HUMAN Biogenesis of lysosome-related organelles complex 1 subunit 5 OS=Homo sapiens GN=BLOC1S5 PE=1 SV=1	Q8TDH9|H3BN57	BLOC1S5|BLOC1S5-TXNDC5	151191	158221	158558	101660	120943	97408	17.206	17.2716	17.2746	16.6334	16.884	16.5718	17.2507	16.6964	0.00482349	0.00111892	-0.554373
sp|P53004|BIEA_HUMAN Biliverdin reductase A OS=Homo sapiens GN=BLVRA PE=1 SV=2	P53004	BLVRA	620360	627251	608718	273161	300532	267681	19.2427	19.2587	19.2154	18.0594	18.1972	18.0302	19.2389	18.0956	2.73469e-05	5.95793e-05	-1.14338
sp|P30043|BLVRB_HUMAN Flavin reductase (NADPH) OS=Homo sapiens GN=BLVRB PE=1 SV=3	P30043	BLVRB	1.12804e+06	1.09024e+06	1.1302e+06	434079	495595	480836	20.1054	20.0562	20.1081	18.7276	18.9188	18.8752	20.0899	18.8405	3.19746e-05	6.1954e-05	-1.24939
sp|Q9NSY1|BMP2K_HUMAN BMP-2-inducible protein kinase OS=Homo sapiens GN=BMP2K PE=1 SV=2	Q9NSY1|H0Y9P1	BMP2K	12866.9	10774.8	15481.9	14516	16216.2	16950.1	13.6514	13.3954	13.9183	13.8254	13.9852	14.049	13.655	13.9532	0.144985	0.0222627	0.29816
sp|P18075|BMP7_HUMAN Bone morphogenetic protein 7 OS=Homo sapiens GN=BMP7 PE=1 SV=1	P18075|H0Y4B5|B1AL00	BMP7	98328.9	93016.1	101259	70964.7	75149.3	76200	16.5853	16.5052	16.6277	16.1148	16.1975	16.2175	16.5727	16.1766	0.00115054	0.000368761	-0.396142
sp|Q14692|BMS1_HUMAN Ribosome biogenesis protein BMS1 homolog OS=Homo sapiens GN=BMS1 PE=1 SV=1	Q14692	BMS1	717224	736471	735639	889328	984856	984632	19.4521	19.4903	19.4886	19.7624	19.9096	19.9092	19.477	19.8604	0.00162374	0.000478704	0.383388
sp|Q12981|SEC20_HUMAN Vesicle transport protein SEC20 OS=Homo sapiens GN=BNIP1 PE=1 SV=3	Q12981	BNIP1	472868	512687	474900	880854	813550	940617	18.8511	18.9677	18.8573	19.7485	19.6339	19.8432	18.892	19.7419	0.000285578	0.000149856	0.849868
tr|J3KN59|J3KN59_HUMAN BCL2/adenovirus E1B 19 kDa protein-interacting protein 2 OS=Homo sapiens GN=BNIP2 PE=1 SV=1	Q12982|Q12982-2|J3KN59	BNIP2	44156.9	39241.3	42801.5	29271.2	35804.4	37059	15.4304	15.2601	15.3854	14.8372	15.1279	15.1775	15.3586	15.0475	0.057446	0.00960596	-0.311075
tr|Q6NVY4|Q6NVY4_HUMAN BNIP3 protein (Fragment) OS=Homo sapiens GN=BNIP3 PE=2 SV=1	Q12983|B4DHJ7|Q66K24|Q6NVY4	BNIP3	18575.1	17184.3	19819.2	52222.6	52110.3	54336.3	14.1811	14.0688	14.2746	15.6724	15.6693	15.7296	14.1748	15.6904	1.73166e-05	5.37949e-05	1.5156
sp|Q96IK1|BOD1_HUMAN Biorientation of chromosomes in cell division protein 1 OS=Homo sapiens GN=BOD1 PE=1 SV=2	Q96IK1	BOD1	31292.8	37163.4	31752.7	21397.9	24737.9	22561.2	14.9335	15.1816	14.9546	14.3852	14.5944	14.4616	15.0232	14.4804	0.00562919	0.00127121	-0.54285
sp|Q8NFC6|BD1L1_HUMAN Biorientation of chromosomes in cell division protein 1-like 1 OS=Homo sapiens GN=BOD1L1 PE=1 SV=2	Q8NFC6	BOD1L1	929424	975952	933899	944153	1.00236e+06	1.00688e+06	19.826	19.8965	19.8329	19.8487	19.935	19.9415	19.8518	19.9084	0.204676	0.030452	0.0565843
sp|Q9Y3E2|BOLA1_HUMAN BolA-like protein 1 OS=Homo sapiens GN=BOLA1 PE=1 SV=1	Q9Y3E2	BOLA1	320483	339822	329831	193197	203381	190504	18.2899	18.3744	18.3314	17.5597	17.6338	17.5395	18.3319	17.5777	3.66806e-05	6.4239e-05	-0.754226
sp|Q9H3K6|BOLA2_HUMAN BolA-like protein 2 OS=Homo sapiens GN=BOLA2 PE=1 SV=1	Q9H3K6	BOLA2	569877	524697	579040	252642	282346	273747	19.1203	19.0011	19.1433	17.9467	18.1071	18.0625	19.0882	18.0388	8.60873e-05	8.40667e-05	-1.04947
sp|Q53S33|BOLA3_HUMAN BolA-like protein 3 OS=Homo sapiens GN=BOLA3 PE=1 SV=1	Q53S33	BOLA3	633897	657073	680758	665726	711249	713464	19.2739	19.3257	19.3768	19.3446	19.44	19.4445	19.3255	19.4097	0.128694	0.0199338	0.0842263
tr|B2RDN4|B2RDN4_HUMAN Ribosome biogenesis protein BOP1 OS=Homo sapiens GN=BOP1 PE=2 SV=1	Q14137|A8K3R2|B2RDN4	BOP1	1.2593e+06	1.27103e+06	1.3139e+06	1.67072e+06	1.71738e+06	1.6951e+06	20.2642	20.2776	20.3254	20.672	20.7118	20.6929	20.2891	20.6923	5.07091e-05	6.91672e-05	0.403196
sp|Q86WA6|BPHL_HUMAN Valacyclovir hydrolase OS=Homo sapiens GN=BPHL PE=1 SV=1	Q86WA6|Q86WA6-2	BPHL	460348	476195	486726	465367	481651	467778	18.8124	18.8612	18.8927	18.828	18.8776	18.8355	18.8554	18.847	0.77925	0.101476	-0.00840238
sp|O95861|BPNT1_HUMAN 3'(2');5'-bisphosphate nucleotidase 1 OS=Homo sapiens GN=BPNT1 PE=1 SV=1	O95861|O95861-4	BPNT1	1.13476e+06	1.13795e+06	1.13993e+06	412662	457729	405464	20.114	20.118	20.1205	18.6546	18.8041	18.6292	20.1175	18.696	1.29355e-05	5.35879e-05	-1.42151
sp|Q12830|BPTF_HUMAN Nucleosome-remodeling factor subunit BPTF OS=Homo sapiens GN=BPTF PE=1 SV=3	Q12830|Q12830-4	BPTF	877120	915496	874571	1.0097e+06	1.08329e+06	1.06182e+06	19.7424	19.8042	19.7382	19.9455	20.047	20.0181	19.7616	20.0035	0.00281725	0.000726127	0.241923
tr|Q59H81|Q59H81_HUMAN BRCA1 associated protein variant (Fragment) OS=Homo sapiens PE=2 SV=1	Q7Z569|J3KNN7	BRAP	261174	268989	259255	218294	240444	207121	17.9947	18.0372	17.984	17.7359	17.8753	17.6601	18.0053	17.7571	0.0188955	0.00361652	-0.248162
sp|Q6PJG6|BRAT1_HUMAN BRCA1-associated ATM activator 1 OS=Homo sapiens GN=BRAT1 PE=1 SV=2	Q6PJG6	BRAT1	329142	339591	320782	180284	204124	173260	18.3284	18.3734	18.2912	17.4599	17.6391	17.4026	18.331	17.5005	0.000380076	0.000175813	-0.83048
sp|P38398-7|BRCA1_HUMAN Isoform 7 of Breast cancer type 1 susceptibility protein OS=Homo sapiens GN=BRCA1	P38398|P38398-4|P38398-7|Q3LRH8|Q5YLB2|A0A024R1V8|A0A024R1Y1|A0A024R1W0|A0A024R1Y0|Q7Z606|Q5XLT4|E9PFZ0|G8I0D8	BRCA1	23230	25403.9	25294.4	23848.2	27710.2	28422.4	14.5037	14.6328	14.6265	14.5416	14.7581	14.7947	14.5877	14.6982	0.284441	0.0409918	0.110491
sp|P46736|BRCC3_HUMAN Lys-63-specific deubiquitinase BRCC36 OS=Homo sapiens GN=BRCC3 PE=1 SV=2	P46736|P46736-2|P46736-3|X6RJS7	BRCC3	196455	203782	204248	142772	153876	145390	17.5838	17.6367	17.64	17.1234	17.2314	17.1496	17.6202	17.1681	0.000265294	0.000143914	-0.452048
tr|Q86X06|Q86X06_HUMAN BRD1 protein OS=Homo sapiens GN=BRD1 PE=2 SV=1	O95696|O95696-2|Q86X06|Q9Y4Q3|J3KQ61	BRD1|DKFZp434B094	80593.1	89669.5	88243.7	107055	114203	114247	16.2984	16.4523	16.4292	16.708	16.8012	16.8018	16.3933	16.7703	0.00273999	0.000709926	0.377041
sp|P25440-2|BRD2_HUMAN Isoform 2 of Bromodomain-containing protein 2 OS=Homo sapiens GN=BRD2	P25440|P25440-2|P25440-3|H0Y6K2	BRD2	146321	151157	138695	180393	191516	192409	17.1588	17.2057	17.0816	17.4608	17.5471	17.5538	17.1487	17.5206	0.00137801	0.000425724	0.371893
sp|Q15059|BRD3_HUMAN Bromodomain-containing protein 3 OS=Homo sapiens GN=BRD3 PE=1 SV=1	Q15059	BRD3	176993	172688	172272	265308	290609	281055	17.4333	17.3978	17.3943	18.0173	18.1487	18.1005	17.4085	18.0888	7.25503e-05	8.06994e-05	0.680352
sp|O60885|BRD4_HUMAN Bromodomain-containing protein 4 OS=Homo sapiens GN=BRD4 PE=1 SV=2	O60885	BRD4	500160	513519	530568	740476	732794	701234	18.932	18.9701	19.0172	19.4981	19.483	19.4195	18.9731	19.4669	0.000137447	0.000102824	0.493803
sp|Q9NPI1-2|BRD7_HUMAN Isoform 2 of Bromodomain-containing protein 7 OS=Homo sapiens GN=BRD7	Q9NPI1|Q9NPI1-2	BRD7	434135	453893	445638	579884	628964	620717	18.7278	18.792	18.7655	19.1454	19.2626	19.2436	18.7618	19.2172	0.000367154	0.000172317	0.455436
tr|A8K1N6|A8K1N6_HUMAN cDNA FLJ78370; highly similar to Homo sapiens bromodomain containing 8 (BRD8); transcript variant 1; mRNA OS=Homo sapiens PE=2 SV=1	Q9H0E9-2|Q9H0E9-4|B5MCW3|H7C179|H7C127	BRD8	450019	459622	461922	436813	490182	458879	18.7796	18.8101	18.8173	18.7367	18.903	18.8078	18.8023	18.8158	0.79936	0.103762	0.0134552
sp|Q9H8M2|BRD9_HUMAN Bromodomain-containing protein 9 OS=Homo sapiens GN=BRD9 PE=1 SV=2	Q9H8M2	BRD9	43652.8	46426.8	43489.1	47317.6	44215	45181.1	15.4138	15.5027	15.4084	15.5301	15.4322	15.4634	15.4416	15.4753	0.468311	0.0641807	0.0336491
sp|Q9NXR7-1|BRE_HUMAN Isoform 1 of BRCA1-A complex subunit BRE OS=Homo sapiens GN=BRE	Q9NXR7|Q9NXR7-1|Q9NXR7-3|Q9NXR7-4|C9J2G0|F8W733	BRE	166514	167724	181119	122427	143148	137119	17.3453	17.3557	17.4666	16.9016	17.1271	17.0651	17.3892	17.0313	0.00996626	0.00207146	-0.357939
sp|Q92994|TF3B_HUMAN Transcription factor IIIB 90 kDa subunit OS=Homo sapiens GN=BRF1 PE=1 SV=1	Q92994|Q92994-3|Q92994-5|Q92994-7|Q92994-8|Q92994-9|F8VQ19	BRF1	85970.3	89745.5	83543.4	45578	51429	45882.8	16.3916	16.4536	16.3502	15.476	15.6503	15.4857	16.3984	15.5373	0.000176778	0.00011574	-0.86111
sp|Q8WY22|BRI3B_HUMAN BRI3-binding protein OS=Homo sapiens GN=BRI3BP PE=1 SV=1	Q8WY22	BRI3BP	290770	302816	315546	392506	416623	412954	18.1495	18.2081	18.2675	18.5824	18.6684	18.6556	18.2084	18.6355	0.000594743	0.000237659	0.427091
tr|A0A024QZ45|A0A024QZ45_HUMAN BRCA1 interacting protein C-terminal helicase 1; isoform CRA_a OS=Homo sapiens GN=BRIP1 PE=4 SV=1	Q9BX63|A0A024QZ45	BRIP1	355374	360591	346428	284767	301933	288637	18.439	18.46	18.4022	18.1194	18.2039	18.1389	18.4337	18.1541	0.000796596	0.00028744	-0.279663
sp|Q8TDN6|BRX1_HUMAN Ribosome biogenesis protein BRX1 homolog OS=Homo sapiens GN=BRIX1 PE=1 SV=2	Q8TDN6	BRIX1	1.28714e+06	1.3045e+06	1.37232e+06	1.76467e+06	1.84662e+06	1.79335e+06	20.2957	20.3151	20.3882	20.751	20.8165	20.7742	20.333	20.7805	0.000193718	0.000121236	0.447552
sp|Q8WUW1-2|BRK1_HUMAN Isoform 2 of Protein BRICK1 OS=Homo sapiens GN=BRK1	Q8WUW1|Q8WUW1-2	BRK1	208304	229884	211463	99104.2	113541	99326.4	17.6683	17.8105	17.69	16.5967	16.7929	16.5999	17.723	16.6631	0.000174258	0.000114914	-1.05984
tr|G5E9I4|G5E9I4_HUMAN Breast cancer metastasis suppressor 1; isoform CRA_c OS=Homo sapiens GN=BRMS1 PE=4 SV=1	Q9HCU9|G5E9I4|Q9Y3T1|E9PJF5|H0YCF7	BRMS1|DKFZp564A063	51937.8	60294.8	51615	82251.5	78642.6	81877.7	15.6645	15.8797	15.6555	16.3278	16.263	16.3212	15.7332	16.304	0.00169323	0.000494229	0.570739
sp|Q5VW32|BROX_HUMAN BRO1 domain-containing protein BROX OS=Homo sapiens GN=BROX PE=1 SV=1	Q5VW32	BROX	697971	864650	625694	454168	383514	406381	19.4128	19.7218	19.2551	18.7929	18.5489	18.6325	19.4632	18.6581	0.0064835	0.00143408	-0.805134
sp|P55201-2|BRPF1_HUMAN Isoform 2 of Peregrin OS=Homo sapiens GN=BRPF1	P55201|P55201-2|P55201-3|P55201-4	BRPF1	145964	138593	141855	169923	206002	223667	17.1552	17.0805	17.1141	17.3745	17.6523	17.771	17.1166	17.5993	0.0155958	0.00305363	0.48267
sp|Q9NSI6-2|BRWD1_HUMAN Isoform B of Bromodomain and WD repeat-containing protein 1 OS=Homo sapiens GN=BRWD1	Q9NSI6-2	BRWD1	194187	205325	203809	217125	249744	231838	17.5671	17.6476	17.6369	17.7282	17.9301	17.8228	17.6172	17.827	0.0298824	0.00537149	0.209837
sp|Q9NW68|BSDC1_HUMAN BSD domain-containing protein 1 OS=Homo sapiens GN=BSDC1 PE=1 SV=1	Q9NW68|Q9NW68-2	BSDC1	125544	129879	125742	113407	135528	131227	16.9378	16.9868	16.9401	16.7912	17.0482	17.0017	16.9549	16.947	0.926822	0.117968	-0.00788766
sp|P35613|BASI_HUMAN Basigin OS=Homo sapiens GN=BSG PE=1 SV=2	P35613|P35613-2	BSG	427562	442801	422803	440858	439558	426052	18.7058	18.7563	18.6896	18.75	18.7457	18.7007	18.7172	18.7321	0.591474	0.0794924	0.0148724
sp|Q5W0U4|BSPRY_HUMAN B box and SPRY domain-containing protein OS=Homo sapiens GN=BSPRY PE=2 SV=1	Q5W0U4	BSPRY	272855	283724	290340	531844	521981	509844	18.0578	18.1141	18.1474	19.0206	18.9936	18.9597	18.1064	18.9913	9.60249e-06	5.35282e-05	0.884898
sp|Q10589|BST2_HUMAN Bone marrow stromal antigen 2 OS=Homo sapiens GN=BST2 PE=1 SV=1	Q10589|Q10589-2	BST2	177094	167602	179232	1.18563e+06	592069	977122	17.4342	17.3547	17.4515	20.1772	19.1754	19.8982	17.4134	19.7503	0.00146488	0.000444211	2.33683
sp|O14981|BTAF1_HUMAN TATA-binding protein-associated factor 172 OS=Homo sapiens GN=BTAF1 PE=1 SV=2	O14981|O14981-2|Q8N6J1	BTAF1	28598.6	25746.4	31910.7	22499.9	23330.6	27447.8	14.8037	14.6521	14.9618	14.4576	14.5099	14.7444	14.8058	14.5707	0.134382	0.0207168	-0.235174
sp|Q9BX70|BTBD2_HUMAN BTB/POZ domain-containing protein 2 OS=Homo sapiens GN=BTBD2 PE=1 SV=1	Q9BX70	BTBD2	45546.7	44139.2	49292.2	47487.6	47260.3	48451.7	15.4751	15.4298	15.5891	15.5353	15.5283	15.5643	15.498	15.5426	0.410643	0.0570727	0.0446536
sp|P20290-2|BTF3_HUMAN Isoform 2 of Transcription factor BTF3 OS=Homo sapiens GN=BTF3	P20290-2	BTF3	202304	195629	211804	130784	157116	135261	17.6262	17.5778	17.6924	16.9968	17.2615	17.0454	17.6321	17.1012	0.00378417	0.000919452	-0.53087
sp|P20290|BTF3_HUMAN Transcription factor BTF3 OS=Homo sapiens GN=BTF3 PE=1 SV=1	P20290	BTF3	441107	421659	433036	317479	342099	345331	18.7508	18.6857	18.7241	18.2763	18.3841	18.3976	18.7202	18.3527	0.00100765	0.000338287	-0.367547
sp|Q96K17|BT3L4_HUMAN Transcription factor BTF3 homolog 4 OS=Homo sapiens GN=BTF3L4 PE=1 SV=1	Q96K17|Q6PJ77|E9PL10	BTF3L4	667157	651133	693425	504627	559014	526779	19.3477	19.3126	19.4034	18.9449	19.0925	19.0068	19.3545	19.0147	0.00250627	0.000663358	-0.339806
sp|Q7KYR7-1|BT2A1_HUMAN Isoform 2 of Butyrophilin subfamily 2 member A1 OS=Homo sapiens GN=BTN2A1	Q7KYR7|Q7KYR7-1|Q7KYR7-3|Q7KYR7-5	BTN2A1	157555	164677	170661	193151	238656	265136	17.2655	17.3293	17.3808	17.5594	17.8646	18.0164	17.3252	17.8134	0.0243079	0.00448307	0.488256
sp|Q9Y297|FBW1A_HUMAN F-box/WD repeat-containing protein 1A OS=Homo sapiens GN=BTRC PE=1 SV=1	Q9Y297|Q9Y297-2|Q9UKB1|Q9UKB1-2|Q9UKB1-3|B7Z3H4|Q68DS0	BTRC|FBXW11|DKFZp781N011	17247.1	15468.7	17738.3	19305.8	19054.4	19159.8	14.0741	13.9171	14.1146	14.2368	14.2178	14.2258	14.0352	14.2268	0.0339509	0.00601619	0.191555
tr|A8K5A6|A8K5A6_HUMAN cDNA FLJ76827; highly similar to Homo sapiens BUB1 budding uninhibited by benzimidazoles 1 homolog (yeast) (BUB1); mRNA OS=Homo sapiens PE=2 SV=1	O43683|O43683-2|O43683-3|A0JLU2	BUB1	89703.6	87265.3	87066.2	53474.2	55320.5	55621.2	16.4529	16.4131	16.4098	15.7066	15.7555	15.7633	16.4253	15.7418	7.02314e-06	5.35282e-05	-0.683465
sp|O60566-3|BUB1B_HUMAN Isoform 3 of Mitotic checkpoint serine/threonine-protein kinase BUB1 beta OS=Homo sapiens GN=BUB1B	O60566|O60566-3	BUB1B	372692	377253	364997	218707	243307	209073	18.5076	18.5252	18.4775	17.7386	17.8924	17.6736	18.5034	17.7682	0.000377076	0.000175026	-0.735204
sp|O43684|BUB3_HUMAN Mitotic checkpoint protein BUB3 OS=Homo sapiens GN=BUB3 PE=1 SV=1	O43684|O43684-2	BUB3	1.32519e+06	1.36863e+06	1.34668e+06	990471	1.09454e+06	1.07442e+06	20.3378	20.3843	20.361	19.9178	20.0619	20.0351	20.361	20.0049	0.001532	0.000460298	-0.356092
tr|A8K4Z6|A8K4Z6_HUMAN cDNA FLJ76180 OS=Homo sapiens PE=2 SV=1	Q9BRD0	BUD13	329032	324966	319781	398033	448733	481700	18.3279	18.3099	18.2867	18.6025	18.7755	18.8778	18.3082	18.7519	0.00545335	0.00123577	0.443759
sp|P41223|BUD31_HUMAN Protein BUD31 homolog OS=Homo sapiens GN=BUD31 PE=1 SV=2	P41223	BUD31	1.00299e+06	1.02182e+06	1.02857e+06	888254	948068	947760	19.9359	19.9627	19.9722	19.7606	19.8546	19.8542	19.9569	19.8231	0.0155765	0.00305056	-0.133798
sp|Q13895|BYST_HUMAN Bystin OS=Homo sapiens GN=BYSL PE=1 SV=3	Q13895	BYSL	530333	544331	547467	549253	570277	551407	19.0165	19.0541	19.0624	19.0671	19.1213	19.0728	19.0444	19.0871	0.127402	0.0197589	0.0426999
sp|Q7L1Q6-3|BZW1_HUMAN Isoform 3 of Basic leucine zipper and W2 domain-containing protein 1 OS=Homo sapiens GN=BZW1	Q7L1Q6|Q7L1Q6-3|Q7L1Q6-4	BZW1	3.8783e+06	4.01911e+06	4.00974e+06	1.73765e+06	1.94192e+06	1.65243e+06	21.887	21.9384	21.9351	20.7287	20.8891	20.6562	21.9202	20.758	8.05526e-05	8.26762e-05	-1.1622
tr|B3KM68|B3KM68_HUMAN cDNA FLJ10398 fis; clone NT2RM4000349; highly similar to Homo sapiens basic leucine zipper and W2 domains 2 (BZW2); mRNA OS=Homo sapiens PE=2 SV=1	Q9Y6E2|E7ETZ4	BZW2	1.98904e+06	2.00765e+06	2.0475e+06	1.21912e+06	1.3203e+06	1.18376e+06	20.9236	20.9371	20.9654	20.2174	20.3324	20.1749	20.942	20.2416	0.000135038	0.000102601	-0.700451
sp|Q8N655|CJ012_HUMAN Uncharacterized protein C10orf12 OS=Homo sapiens GN=C10orf12 PE=1 SV=1	Q8N655	C10orf12	175289	166532	172445	241814	268122	243649	17.4194	17.3454	17.3958	17.8835	18.0325	17.8944	17.3869	17.9368	0.000475417	0.00020364	0.54997
sp|Q96B45|CJ032_HUMAN UPF0693 protein C10orf32 OS=Homo sapiens GN=C10orf32 PE=1 SV=1	Q96B45	C10orf32	49300	48916.5	48188	43561.6	49443.4	56220.4	15.5893	15.578	15.5564	15.4108	15.5935	15.7788	15.5746	15.5944	0.861921	0.110734	0.0197811
sp|Q96D05-2|CJ035_HUMAN Isoform 2 of Uncharacterized protein C10orf35 OS=Homo sapiens GN=C10orf35	Q96D05|Q96D05-2|Q5VVH9	C10orf35	86361.5	84365.3	84015	131056	147845	163820	16.3981	16.3644	16.3584	16.9998	17.1737	17.3218	16.3736	17.1651	0.00108255	0.00035571	0.791496
sp|Q5T2E6|CJ076_HUMAN UPF0668 protein C10orf76 OS=Homo sapiens GN=C10orf76 PE=2 SV=1	Q5T2E6	C10orf76	161405	163720	161624	113384	135332	120717	17.3003	17.3209	17.3023	16.7909	17.0461	16.8813	17.3078	16.9061	0.00586563	0.00131692	-0.401733
tr|L0R588|L0R588_HUMAN Alternative protein C11orf48 OS=Homo sapiens GN=C11orf48 PE=4 SV=1	L0R588	C11orf48	532953	542109	537510	506215	576998	572365	19.0236	19.0482	19.0359	18.9494	19.1382	19.1266	19.0359	19.0714	0.595167	0.0799003	0.0354563
sp|Q96A22|CK052_HUMAN Uncharacterized protein C11orf52 OS=Homo sapiens GN=C11orf52 PE=2 SV=2	Q96A22	C11orf52	90517.6	92928.6	91331.9	127979	152767	152644	16.4659	16.5038	16.4788	16.9656	17.221	17.2198	16.4829	17.1354	0.00159466	0.000474072	0.652585
tr|A8K718|A8K718_HUMAN cDNA FLJ77502 OS=Homo sapiens PE=2 SV=1	Q9H0W9|Q9H0W9-2|A0A087WT99	C11orf54	204846	200518	210239	82273.4	90854.3	73830.7	17.6442	17.6134	17.6817	16.3281	16.4713	16.1719	17.6464	16.3238	0.000117627	9.73265e-05	-1.32263
sp|Q6ZUT1-2|CK057_HUMAN Isoform 2 of Uncharacterized protein C11orf57 OS=Homo sapiens GN=C11orf57	Q6ZUT1|Q6ZUT1-2|Q6ZUT1-3|E9PSC8|E9PQL5|E9PKA8	C11orf57	29666.6	26784.7	28633.6	32392	46403.2	41144.3	14.8565	14.7091	14.8054	14.9833	15.5019	15.3284	14.7904	15.2712	0.0385748	0.00674731	0.480865
sp|Q9H3H3-3|CK068_HUMAN Isoform 3 of UPF0696 protein C11orf68 OS=Homo sapiens GN=C11orf68	Q9H3H3-2|Q9H3H3-3	C11orf68	335546	331608	349652	198241	205529	204424	18.3561	18.3391	18.4156	17.5969	17.649	17.6412	18.3703	17.629	1.2596e-05	5.35879e-05	-0.741249
sp|Q53FT3|HIKES_HUMAN Protein Hikeshi OS=Homo sapiens GN=C11orf73 PE=1 SV=2	Q53FT3|A0A087WYW7	C11orf73	130063	130301	136747	52700.2	51650.6	51476.4	16.9889	16.9915	17.0612	15.6855	15.6565	15.6516	17.0138	15.6645	8.1631e-07	4.34244e-05	-1.34928
sp|Q9BUA3|CK084_HUMAN Uncharacterized protein C11orf84 OS=Homo sapiens GN=C11orf84 PE=1 SV=3	Q9BUA3	C11orf84	47191.3	52215.7	43102.4	43213.1	43963.6	43675.3	15.5262	15.6722	15.3955	15.3992	15.424	15.4145	15.5313	15.4126	0.213101	0.031588	-0.118726
tr|Q86UA3|Q86UA3_HUMAN Chromosome 12 open reading frame 10 OS=Homo sapiens GN=C12orf10 PE=2 SV=1	Q9HB07|Q86UA3	C12orf10	581532	585561	574534	236682	273869	240830	19.1495	19.1595	19.132	17.8526	18.0631	17.8777	19.147	17.9311	5.38352e-05	7.07115e-05	-1.21587
sp|Q8N999|CL029_HUMAN Uncharacterized protein C12orf29 OS=Homo sapiens GN=C12orf29 PE=1 SV=2	Q8N999	C12orf29	18208	19129.6	24423.2	14770.3	17994.3	15136	14.1523	14.2235	14.576	13.8504	14.1353	13.8857	14.3173	13.9571	0.0858215	0.0138031	-0.360134
sp|Q9NQ89|CL004_HUMAN Uncharacterized protein C12orf4 OS=Homo sapiens GN=C12orf4 PE=2 SV=1	Q9NQ89|F5GXX6	C12orf4	16930.5	16534.9	14304.3	12125	12986.1	9777.32	14.0473	14.0132	13.8042	13.5657	13.6647	13.2552	13.9549	13.4952	0.033762	0.00599043	-0.459711
tr|F5H7W8|F5H7W8_HUMAN Uncharacterized protein C12orf43 OS=Homo sapiens GN=C12orf43 PE=1 SV=1	Q96C57|E7ENF1|H0YGK4|F5H7W8	C12orf43	228685	231143	233698	259315	297240	277596	17.803	17.8184	17.8343	17.9843	18.1813	18.0826	17.8186	18.0827	0.0101092	0.00209605	0.264179
tr|A0A087WT30|A0A087WT30_HUMAN Uncharacterized protein C12orf45 OS=Homo sapiens GN=C12orf45 PE=4 SV=1	Q8N5I9|A0A087WT30	C12orf45	80126.3	79425.6	77409.2	47636.2	51785.3	50994.2	16.29	16.2773	16.2402	15.5398	15.6603	15.638	16.2692	15.6127	8.00352e-05	8.25064e-05	-0.656483
sp|Q99622|C10_HUMAN Protein C10 OS=Homo sapiens GN=C12orf57 PE=1 SV=1	Q99622	C12orf57	77088.7	69007.3	71973.5	30834.5	31800.2	25993.7	16.2342	16.0745	16.1352	14.9123	14.9567	14.6659	16.148	14.845	0.000214234	0.000127566	-1.303
sp|Q9UKR5|ERG28_HUMAN Probable ergosterol biosynthetic protein 28 OS=Homo sapiens GN=C14orf1 PE=1 SV=1	Q9UKR5	C14orf1	656481	630298	679384	1.60658e+06	702053	1.5241e+06	19.3244	19.2657	19.3739	20.6156	19.4212	20.5395	19.3213	20.1921	0.0878214	0.0140874	0.870791
sp|Q9NWQ9|CN119_HUMAN Uncharacterized protein C14orf119 OS=Homo sapiens GN=C14orf119 PE=1 SV=1	Q9NWQ9	C14orf119	30957.5	34352.8	30306.6	20941.8	21343.1	19565.7	14.918	15.0681	14.8873	14.3541	14.3815	14.256	14.9578	14.3305	0.000750462	0.00027544	-0.627289
sp|Q9BXV9|CN142_HUMAN Uncharacterized protein C14orf142 OS=Homo sapiens GN=C14orf142 PE=1 SV=2	Q9BXV9	C14orf142	141904	141633	144081	126606	131649	123710	17.1146	17.1118	17.1365	16.95	17.0063	16.9166	17.121	16.9576	0.00393901	0.000950023	-0.163316
tr|Q5RLJ0|Q5RLJ0_HUMAN CLE OS=Homo sapiens PE=2 SV=1	Q9Y224	C14orf166	847128	843721	848654	935087	1.03697e+06	993931	19.6922	19.6864	19.6948	19.8347	19.9839	19.9228	19.6911	19.9138	0.00682006	0.0014941	0.222674
sp|Q86SX3|CN080_HUMAN Uncharacterized protein C14orf80 OS=Homo sapiens GN=C14orf80 PE=2 SV=2	Q86SX3|Q86SX3-2|Q86SX3-3|Q86SX3-4|Q86SX3-5|Q86SX3-6	C14orf80	29241.5	32594.8	32301.3	30959.8	39962.6	32728.5	14.8357	14.9924	14.9793	14.9181	15.2864	14.9983	14.9358	15.0676	0.342786	0.0484728	0.131781
sp|Q6P656-2|CO026_HUMAN Isoform 2 of Uncharacterized protein C15orf26 OS=Homo sapiens GN=C15orf26	Q6P656-2|H0YM05|H0YNS7	C15orf26	733670	746339	746453	2.16383e+06	507672	1.47311e+06	19.4848	19.5095	19.5097	21.0452	18.9535	20.4904	19.5013	20.163	0.34985	0.049365	0.661731
sp|Q8WUR7|CO040_HUMAN UPF0235 protein C15orf40 OS=Homo sapiens GN=C15orf40 PE=1 SV=2	Q8WUR7|H3BQZ5	C15orf40	18139	23660.7	20649.3	14508.8	14099.8	16147.7	14.1468	14.5302	14.3338	13.8246	13.7834	13.979	14.3369	13.8624	0.019506	0.00371082	-0.474579
sp|Q96S19|CP013_HUMAN UPF0585 protein C16orf13 OS=Homo sapiens GN=C16orf13 PE=1 SV=2	Q96S19	C16orf13	241205	233097	232954	161453	163161	145944	17.8799	17.8306	17.8297	17.3008	17.3159	17.1551	17.8467	17.2572	0.000397111	0.00018094	-0.58947
sp|Q96GQ5|RUS1_HUMAN RUS1 family protein C16orf58 OS=Homo sapiens GN=C16orf58 PE=1 SV=2	Q96GQ5|H3BSM7	C16orf58	393943	397448	424410	762749	774193	768706	18.5876	18.6004	18.6951	19.5408	19.5623	19.5521	18.6277	19.5518	1.14969e-05	5.35282e-05	0.924041
sp|Q7L2K0|CP059_HUMAN Uncharacterized protein C16orf59 OS=Homo sapiens GN=C16orf59 PE=2 SV=1	Q7L2K0|Q7L2K0-2|Q7L2K0-3|H3BND0|D3DU95|H3BPH1|H3BTF6	C16orf59	50060.1	53523.9	52507.7	50088.1	47563	44649.7	15.6114	15.7079	15.6802	15.6122	15.5376	15.4464	15.6665	15.532	0.0738362	0.0120554	-0.134472
sp|Q9BSU1|CP070_HUMAN UPF0183 protein C16orf70 OS=Homo sapiens GN=C16orf70 PE=1 SV=1	Q9BSU1|H3BSG0|H3BS58	C16orf70	58706.3	65297.3	63981.3	45657.8	54931.7	45620.1	15.8412	15.9947	15.9654	15.4786	15.7454	15.4774	15.9338	15.5671	0.0219962	0.00410474	-0.366672
sp|Q9BQA9|CQ062_HUMAN Uncharacterized protein C17orf62 OS=Homo sapiens GN=C17orf62 PE=1 SV=1	Q9BQA9|Q9BQA9-2	C17orf62	371423	391070	392590	591573	626553	649596	18.5027	18.5771	18.5827	19.1742	19.2571	19.3092	18.5541	19.2468	0.000123365	9.86963e-05	0.692674
tr|J9JIC5|J9JIC5_HUMAN Protein Njmu-R1 OS=Homo sapiens GN=C17orf75 PE=1 SV=1	Q9HAS0|Q8NI83|J9JIC5	C17orf75|OK	73869.7	91998.1	78871.4	91420.5	115700	81046.7	16.1727	16.4893	16.2672	16.4802	16.82	16.3065	16.3097	16.5356	0.272486	0.0394226	0.225834
sp|Q53F19|CQ085_HUMAN Uncharacterized protein C17orf85 OS=Homo sapiens GN=C17orf85 PE=1 SV=2	Q53F19	C17orf85	229694	242755	237033	326737	356207	328742	17.8094	17.8891	17.8547	18.3178	18.4424	18.3266	17.8511	18.3622	0.000383104	0.000176925	0.511167
sp|A1L188|CQ089_HUMAN Uncharacterized protein C17orf89 OS=Homo sapiens GN=C17orf89 PE=2 SV=1	A1L188	C17orf89	10991.4	12042.6	10762	11887.7	11819.7	14588	13.4241	13.5559	13.3937	13.5372	13.5289	13.8325	13.4579	13.6329	0.191849	0.0287077	0.174989
sp|Q32NC0|CR021_HUMAN UPF0711 protein C18orf21 OS=Homo sapiens GN=C18orf21 PE=1 SV=1	Q32NC0|Q32NC0-2|L7N2F3|K7EM84	C18orf21	22476.1	24850.3	19213.4	22995.4	24229.9	25587.1	14.4561	14.601	14.2298	14.4891	14.5645	14.6431	14.429	14.5656	0.307145	0.0439365	0.136593
sp|Q96B23-2|CR025_HUMAN Isoform 2 of Uncharacterized protein C18orf25 OS=Homo sapiens GN=C18orf25	Q96B23-2	C18orf25	375806	386818	386486	214511	225465	223412	18.5196	18.5613	18.5601	17.7107	17.7825	17.7693	18.547	17.7542	6.86905e-06	5.35282e-05	-0.7928
sp|Q8TCD1|CR032_HUMAN UPF0729 protein C18orf32 OS=Homo sapiens GN=C18orf32 PE=2 SV=1	Q8TCD1	C18orf32	208750	212643	199999	391502	385227	398571	17.6714	17.6981	17.6096	18.5787	18.5553	18.6045	17.6597	18.5795	6.55589e-06	5.35282e-05	0.919789
sp|Q969H8|CS010_HUMAN UPF0556 protein C19orf10 OS=Homo sapiens GN=C19orf10 PE=1 SV=1	Q969H8	C19orf10	1.20426e+06	1.26286e+06	1.21234e+06	828294	843059	810421	20.1997	20.2683	20.2094	19.6598	19.6853	19.6283	20.2258	19.6578	3.0293e-05	6.13892e-05	-0.567991
sp|Q9UFG5|CS025_HUMAN UPF0449 protein C19orf25 OS=Homo sapiens GN=C19orf25 PE=1 SV=2	Q9UFG5	C19orf25	105686	102553	112189	133677	138721	136232	16.6894	16.646	16.7756	17.0284	17.0818	17.0557	16.7037	17.0553	0.00102285	0.000342078	0.351637
sp|Q9BQ61|CS043_HUMAN Uncharacterized protein C19orf43 OS=Homo sapiens GN=C19orf43 PE=1 SV=1	Q9BQ61	C19orf43	4.19083e+06	4.00976e+06	3.83612e+06	2.38059e+06	2.55496e+06	2.44073e+06	21.9988	21.9351	21.8712	21.1829	21.2849	21.2189	21.935	21.2289	0.000118377	9.75156e-05	-0.706156
sp|Q8N9M1|CS047_HUMAN Uncharacterized protein C19orf47 OS=Homo sapiens GN=C19orf47 PE=1 SV=1	Q8N9M1|Q8N9M1-2	C19orf47	60540.2	61847	58525.2	82638.9	89997.7	89826.4	15.8856	15.9164	15.8368	16.3345	16.4576	16.4549	15.8796	16.4157	0.000329599	0.000162071	0.536065
sp|Q9BSF4|CS052_HUMAN Uncharacterized protein C19orf52 OS=Homo sapiens GN=C19orf52 PE=1 SV=2	Q9BSF4	C19orf52	219622	191904	249489	282628	242792	258898	17.7447	17.55	17.9286	18.1085	17.8894	17.982	17.7411	17.9933	0.116789	0.0182258	0.252208
sp|Q9UNZ5|L10K_HUMAN Leydig cell tumor 10 kDa protein homolog OS=Homo sapiens GN=C19orf53 PE=1 SV=1	Q9UNZ5	C19orf53	833273	782617	892076	1.65399e+06	844063	1.31162e+06	19.6684	19.5779	19.7668	20.6575	19.687	20.3229	19.6711	20.2225	0.129837	0.020089	0.551414
sp|Q5BKX5|CS054_HUMAN UPF0692 protein C19orf54 OS=Homo sapiens GN=C19orf54 PE=1 SV=2	Q5BKX5|Q5BKX5-3	C19orf54	52230.4	53700.8	54902.4	32526.6	49480.2	27976.2	15.6726	15.7127	15.7446	14.9893	15.5946	14.7719	15.7099	15.1186	0.074832	0.0122059	-0.591342
tr|J3KPZ4|J3KPZ4_HUMAN Nuclear nucleic acid-binding protein C1D OS=Homo sapiens GN=C1D PE=4 SV=1	Q13901|D3DRX8|J3KPZ4	C1D|hCG_2017386	58738.3	58234.7	72747.5	65818.9	83334.8	72493.1	15.842	15.8296	16.1506	16.0062	16.3466	16.1456	15.9407	16.1661	0.193018	0.0288623	0.225396
sp|Q9NS00|C1GLT_HUMAN Glycoprotein-N-acetylgalactosamine 3-beta-galactosyltransferase 1 OS=Homo sapiens GN=C1GALT1 PE=1 SV=1	Q9NS00	C1GALT1	109557	106263	119075	115111	139387	117583	16.7413	16.6973	16.8615	16.8127	17.0887	16.8433	16.7667	16.9149	0.213218	0.0315943	0.148208
sp|Q96EU7|C1GLC_HUMAN C1GALT1-specific chaperone 1 OS=Homo sapiens GN=C1GALT1C1 PE=1 SV=1	Q96EU7	C1GALT1C1	30631.9	28885.7	34372.2	36790.1	36641.4	44770.5	14.9027	14.8181	15.069	15.167	15.1612	15.4503	14.9299	15.2595	0.052226	0.00882497	0.329569
sp|Q6ZSJ8|CA122_HUMAN Uncharacterized protein C1orf122 OS=Homo sapiens GN=C1orf122 PE=2 SV=2	Q6ZSJ8	C1orf122	67655.1	74101.8	75034.4	55409.9	53795.6	53146.4	16.0459	16.1772	16.1953	15.7579	15.7152	15.6977	16.1395	15.7236	0.00117158	0.000373475	-0.415886
sp|Q9NWV4|CA123_HUMAN UPF0587 protein C1orf123 OS=Homo sapiens GN=C1orf123 PE=1 SV=1	Q9NWV4	C1orf123	262808	260286	257030	145304	145428	153558	18.0037	17.9897	17.9716	17.1487	17.1499	17.2284	17.9883	17.1757	8.33726e-06	5.35282e-05	-0.812628
sp|Q8NDD1|CA131_HUMAN Uncharacterized protein C1orf131 OS=Homo sapiens GN=C1orf131 PE=1 SV=3	Q8NDD1|Q8NDD1-2|Q5TBH9	C1orf131	276760	303355	268810	236915	255684	255966	18.0783	18.2106	18.0362	17.854	17.964	17.9656	18.1084	17.9279	0.0482974	0.00823141	-0.180517
sp|Q96HA4|CA159_HUMAN Uncharacterized protein C1orf159 OS=Homo sapiens GN=C1orf159 PE=2 SV=2	Q96HA4|Q96HA4-4|Q96HA4-5|Q5T2W9	C1orf159	55634	55359.1	53796.4	68489.6	69069.5	67878.4	15.7637	15.7565	15.7152	16.0636	16.0758	16.0507	15.7451	16.0633	4.52442e-05	6.71284e-05	0.318195
sp|Q9H425|CA198_HUMAN Uncharacterized protein C1orf198 OS=Homo sapiens GN=C1orf198 PE=1 SV=1	Q9H425|Q9H425-3	C1orf198	149448	154079	146040	160401	176989	161046	17.1893	17.2333	17.156	17.2913	17.4333	17.2971	17.1929	17.3406	0.0455785	0.00782443	0.147713
sp|Q9H246|CA021_HUMAN Uncharacterized protein C1orf21 OS=Homo sapiens GN=C1orf21 PE=1 SV=1	Q9H246	C1orf21	41995.4	38225.4	36524.6	53628.9	61440.3	65831.5	15.3579	15.2222	15.1566	15.7107	15.9069	16.0065	15.2456	15.8747	0.00392797	0.000947898	0.629114
sp|Q9BV19|CA050_HUMAN Uncharacterized protein C1orf50 OS=Homo sapiens GN=C1orf50 PE=1 SV=2	Q9BV19	C1orf50	106390	108693	104714	96508.4	95691.4	88415.7	16.699	16.7299	16.6761	16.5584	16.5461	16.432	16.7017	16.5122	0.0117595	0.00239047	-0.18951
sp|Q8N6N3|CA052_HUMAN UPF0690 protein C1orf52 OS=Homo sapiens GN=C1orf52 PE=1 SV=1	Q8N6N3|Q8N6N3-2	C1orf52	93144	101632	95104.8	71268.8	73173	72236.6	16.5072	16.633	16.5372	16.121	16.159	16.1404	16.5591	16.1401	0.000446925	0.000195274	-0.418986
tr|A8K651|A8K651_HUMAN cDNA FLJ75700; highly similar to Homo sapiens complement component 1; q subcomponent binding protein (C1QBP); nuclear gene encoding mitochondrial protein; mRNA OS=Homo sapiens PE=2 SV=1	Q07021	C1QBP	629401	662353	650942	812666	853132	844127	19.2636	19.3372	19.3122	19.6323	19.7024	19.6871	19.3043	19.6739	0.000260305	0.000142388	0.369594
sp|Q9BUV8-5|CT024_HUMAN Isoform 5 of Uncharacterized protein C20orf24 OS=Homo sapiens GN=C20orf24	Q9BUV8|Q9BUV8-2|Q9BUV8-3|Q9BUV8-4|Q9BUV8-5	C20orf24	40860.9	37346.5	37717.6	55285	60871.2	59622.8	15.3184	15.1887	15.2029	15.7546	15.8935	15.8636	15.2367	15.8372	0.000521097	0.000216679	0.600529
sp|Q9GZN8-2|CT027_HUMAN Isoform 2 of UPF0687 protein C20orf27 OS=Homo sapiens GN=C20orf27	Q9GZN8|Q9GZN8-2	C20orf27	72158.8	69809.6	66660.4	32559.7	35758.1	28785	16.1389	16.0911	16.0245	14.9908	15.126	14.813	16.0849	14.9766	0.000328084	0.000161975	-1.10825
sp|P30042|ES1_HUMAN ES1 protein homolog; mitochondrial OS=Homo sapiens GN=C21orf33 PE=1 SV=3	P30042	C21orf33	1.37978e+06	1.41772e+06	1.38165e+06	1.55576e+06	1.61648e+06	1.65461e+06	20.396	20.4351	20.398	20.5692	20.6244	20.6581	20.4097	20.6172	0.00198334	0.000557126	0.207526
tr|G8XV63|G8XV63_HUMAN Prostate cancer upregulated protein 1 OS=Homo sapiens PE=2 SV=1	P57076|H7C2R6	C21orf59	97278.5	103283	96056.9	39568.3	38877	38958	16.5698	16.6562	16.5516	15.2721	15.2466	15.2496	16.5926	15.2561	2.29137e-06	4.40744e-05	-1.33646
sp|O14523-2|C2C2L_HUMAN Isoform 2 of C2 domain-containing protein 2-like OS=Homo sapiens GN=C2CD2L	O14523|O14523-2	C2CD2L	65340	64107.4	60034.3	116550	117492	113660	15.9957	15.9682	15.8735	16.8306	16.8422	16.7944	15.9458	16.8224	2.49289e-05	5.87753e-05	0.876591
tr|B5MDU6|B5MDU6_HUMAN UPF0554 protein C2orf43 OS=Homo sapiens GN=C2orf43 PE=1 SV=1	Q9H6V9|Q9H6V9-2|B5MDU6	C2orf43	167604	167269	171033	256864	255780	239436	17.3547	17.3518	17.3839	17.9706	17.9645	17.8693	17.3635	17.9348	7.68286e-05	8.16748e-05	0.571349
sp|Q8WWC4|CB047_HUMAN Uncharacterized protein C2orf47; mitochondrial OS=Homo sapiens GN=C2orf47 PE=1 SV=1	Q8WWC4	C2orf47	653284	690878	635228	970994	494889	1.02225e+06	19.3174	19.3981	19.2769	19.8891	18.9167	19.9633	19.3308	19.5897	0.487583	0.0666344	0.258944
sp|Q9BVC5|ASHWN_HUMAN Ashwin OS=Homo sapiens GN=C2orf49 PE=1 SV=1	Q9BVC5	C2orf49	304896	306750	303415	314477	347918	349395	18.218	18.2267	18.2109	18.2626	18.4084	18.4145	18.2185	18.3618	0.0452777	0.00778004	0.143296
sp|Q8N8R5|CB069_HUMAN UPF0565 protein C2orf69 OS=Homo sapiens GN=C2orf69 PE=1 SV=1	Q8N8R5	C2orf69	41605.9	43076.1	43301.6	29165.2	36436.5	31015.6	15.3445	15.3946	15.4021	14.832	15.1531	14.9207	15.3804	14.9686	0.0134081	0.00267137	-0.411824
sp|Q6NW34|CC017_HUMAN Uncharacterized protein C3orf17 OS=Homo sapiens GN=C3orf17 PE=1 SV=3	Q6NW34|Q6NW34-2	C3orf17	80405.8	72325.1	87376.8	76849.4	88458.5	87561.7	16.295	16.1422	16.415	16.2297	16.4327	16.418	16.2841	16.3602	0.49894	0.0680773	0.0760959
sp|Q5JPI3|CC038_HUMAN Uncharacterized protein C3orf38 OS=Homo sapiens GN=C3orf38 PE=1 SV=1	Q5JPI3|Q5JPI3-2	C3orf38	37401.3	36845.5	39320.5	32683	37380.6	34453.9	15.1908	15.1692	15.263	14.9963	15.19	15.0724	15.2077	15.0862	0.126523	0.0196475	-0.121454
sp|Q9NWY4|CD027_HUMAN UPF0609 protein C4orf27 OS=Homo sapiens GN=C4orf27 PE=1 SV=2	Q9NWY4	C4orf27	569472	589103	570273	290708	308339	256997	19.1193	19.1682	19.1213	18.1492	18.2342	17.9714	19.1362	18.1183	0.000209644	0.000126146	-1.01799
sp|Q8N8J7|CD032_HUMAN Uncharacterized protein C4orf32 OS=Homo sapiens GN=C4orf32 PE=2 SV=2	Q8N8J7	C4orf32	113959	122953	125682	176754	182533	193089	16.7982	16.9077	16.9394	17.4314	17.4778	17.5589	16.8818	17.4894	0.000431119	0.000190916	0.60759
sp|Q49AR2|CE022_HUMAN UPF0489 protein C5orf22 OS=Homo sapiens GN=C5orf22 PE=1 SV=2	Q49AR2	C5orf22	163573	163227	155497	59019.9	64411.3	60326.6	17.3196	17.3165	17.2465	15.8489	15.975	15.8805	17.2942	15.9015	6.36333e-06	5.29217e-05	-1.39272
sp|Q7Z6I8|CE024_HUMAN UPF0461 protein C5orf24 OS=Homo sapiens GN=C5orf24 PE=1 SV=1	Q7Z6I8	C5orf24	71629.4	71199.7	68865.6	122128	124136	122974	16.1283	16.1196	16.0715	16.898	16.9216	16.908	16.1064	16.9092	1.84671e-06	4.40744e-05	0.802746
sp|Q6NTE8-2|CE045_HUMAN Isoform 2 of UPF0544 protein C5orf45 OS=Homo sapiens GN=C5orf45	Q6NTE8-2	C5orf45	8410.41	6790.63	8637.46	8269.96	7277.72	7112.77	13.038	12.7293	13.0764	13.0137	12.8293	12.7962	12.9479	12.8797	0.625098	0.0834055	-0.0681837
sp|A6NDU8|CE051_HUMAN UPF0600 protein C5orf51 OS=Homo sapiens GN=C5orf51 PE=1 SV=1	A6NDU8	C5orf51	62947.1	63531.4	65296.7	37846.6	45244.3	44917.4	15.9419	15.9552	15.9947	15.2079	15.4654	15.455	15.9639	15.3761	0.00236069	0.000634449	-0.587814
tr|B4DJ79|B4DJ79_HUMAN cDNA FLJ55847 OS=Homo sapiens PE=2 SV=1	Q7Z4R8	C6orf120	8571.93	6819.99	7732.29	11672.1	10295.5	9816.05	13.0654	12.7356	12.9167	13.5108	13.3297	13.2609	12.9059	13.3671	0.0189205	0.00361885	0.461266
sp|Q5T0Z8|CF132_HUMAN Uncharacterized protein C6orf132 OS=Homo sapiens GN=C6orf132 PE=1 SV=4	Q5T0Z8	C6orf132	323271	342002	328121	304013	286242	258149	18.3024	18.3836	18.3239	18.2138	18.1269	17.9778	18.3366	18.1062	0.0343551	0.00607791	-0.230469
sp|Q9H993|CF211_HUMAN UPF0364 protein C6orf211 OS=Homo sapiens GN=C6orf211 PE=1 SV=1	Q9H993	C6orf211	2.36844e+06	2.21591e+06	2.21339e+06	864947	1.04457e+06	885596	21.1755	21.0795	21.0778	19.7223	19.9945	19.7563	21.1109	19.8243	0.000148569	0.000106273	-1.28659
sp|Q6UWU4-2|CF089_HUMAN Isoform 2 of Bombesin receptor-activated protein C6orf89 OS=Homo sapiens GN=C6orf89	Q6UWU4|Q6UWU4-2|Q5TDC5	C6orf89	67711.5	69234.2	70559.9	128084	138913	133668	16.0471	16.0792	16.1066	16.9667	17.0838	17.0283	16.0776	17.0263	1.51699e-05	5.37491e-05	0.948655
tr|B2R6W1|B2R6W1_HUMAN cDNA; FLJ93143; highly similar to Homo sapiens complement component 7 (C7); mRNA OS=Homo sapiens PE=2 SV=1	P10643	C7	25144	24342.1	18431.2	31945.6	33599.6	39419	14.6179	14.5712	14.1699	14.9633	15.0362	15.2666	14.453	15.0887	0.0197646	0.00375164	0.63571
sp|Q8WVR3|CG043_HUMAN Uncharacterized protein C7orf43 OS=Homo sapiens GN=C7orf43 PE=1 SV=2	Q8WVR3	C7orf43	76247.1	85642.6	77934.3	69982.9	81212.1	83824.2	16.2184	16.386	16.25	16.0947	16.3094	16.3551	16.2848	16.2531	0.755928	0.098817	-0.0317355
sp|Q9BRJ6|CG050_HUMAN Uncharacterized protein C7orf50 OS=Homo sapiens GN=C7orf50 PE=1 SV=1	Q9BRJ6|C9JQV0	C7orf50	411068	423171	426111	453785	471575	419844	18.649	18.6909	18.7009	18.7916	18.8471	18.6795	18.6803	18.7728	0.14869	0.0227659	0.0925017
sp|Q96HJ9|CG055_HUMAN UPF0562 protein C7orf55 OS=Homo sapiens GN=C7orf55 PE=1 SV=2	Q96HJ9	C7orf55	94130.7	91676.3	98679.8	143609	140162	131424	16.5224	16.4843	16.5905	17.1318	17.0967	17.0039	16.5324	17.0775	0.000377702	0.000175191	0.545093
sp|Q9H7E9-2|CH033_HUMAN Isoform 2 of UPF0488 protein C8orf33 OS=Homo sapiens GN=C8orf33	Q9H7E9|Q9H7E9-2	C8orf33	350502	363588	369568	324250	348971	318368	18.4191	18.4719	18.4955	18.3067	18.4127	18.2803	18.4622	18.3333	0.049759	0.00845174	-0.128884
tr|H0YF29|H0YF29_HUMAN UPF0598 protein C8orf82 (Fragment) OS=Homo sapiens GN=C8orf82 PE=4 SV=1	Q6P1X6|Q6P1X6-2|H0YF29	C8orf82	42186	41766.8	40858.6	44508	49808.4	50655.7	15.3645	15.3501	15.3184	15.4418	15.6041	15.6284	15.3443	15.5581	0.0237009	0.00438918	0.213806
tr|A0A024R035|A0A024R035_HUMAN Complement component 9; isoform CRA_a OS=Homo sapiens GN=C9 PE=4 SV=1	P02748|A0A024R035	C9	69226.2	77491.2	67098.4	111719	117157	113695	16.079	16.2417	16.034	16.7695	16.8381	16.7948	16.1183	16.8008	0.00049918	0.000210496	0.682545
sp|Q5T280|CI114_HUMAN Putative methyltransferase C9orf114 OS=Homo sapiens GN=C9orf114 PE=1 SV=3	Q5T280	C9orf114	639376	691299	665156	607304	682999	687215	19.2863	19.399	19.3433	19.2121	19.3815	19.3904	19.3429	19.328	0.834076	0.107685	-0.0148682
sp|Q9BUH6|CI142_HUMAN Uncharacterized protein C9orf142 OS=Homo sapiens GN=C9orf142 PE=1 SV=2	Q9BUH6	C9orf142	1.30183e+06	1.31027e+06	1.29263e+06	1.13344e+06	1.04204e+06	1.10452e+06	20.3121	20.3214	20.3019	20.1123	19.991	20.075	20.3118	20.0594	0.00225085	0.000612009	-0.25239
sp|Q9BUW7|CI016_HUMAN UPF0184 protein C9orf16 OS=Homo sapiens GN=C9orf16 PE=1 SV=1	Q9BUW7	C9orf16	18185.3	20492.8	16709.4	15120	14543.2	12901.5	14.1505	14.3228	14.0284	13.8842	13.8281	13.6553	14.1672	13.7892	0.0261635	0.00477664	-0.37807
sp|Q8IXQ3|CI040_HUMAN Uncharacterized protein C9orf40 OS=Homo sapiens GN=C9orf40 PE=1 SV=1	Q8IXQ3	C9orf40	75949.5	76815.2	75052.6	43274.3	45167.6	34844	16.2128	16.2291	16.1956	15.4012	15.463	15.0886	16.2125	15.3176	0.0015337	0.000460616	-0.894875
sp|Q8N4J0|CI041_HUMAN UPF0586 protein C9orf41 OS=Homo sapiens GN=C9orf41 PE=1 SV=1	Q8N4J0|Q5T8U9|Q5T8V1	C9orf41	24778.2	28053.1	29548.9	15165.9	18364.8	16625.8	14.5968	14.7759	14.8508	13.8885	14.1647	14.0211	14.7412	14.0248	0.00284107	0.000730555	-0.716379
sp|Q5T6V5|CI064_HUMAN UPF0553 protein C9orf64 OS=Homo sapiens GN=C9orf64 PE=1 SV=1	Q5T6V5	C9orf64	1.5481e+06	1.58387e+06	1.52742e+06	554302	597475	508099	20.5621	20.595	20.5427	19.0803	19.1885	18.9548	20.5666	19.0745	2.74489e-05	5.95793e-05	-1.49206
sp|Q9NZ63|CI078_HUMAN Uncharacterized protein C9orf78 OS=Homo sapiens GN=C9orf78 PE=1 SV=1	Q9NZ63	C9orf78	751330	773920	744166	436680	485686	424150	19.5191	19.5618	19.5053	18.7362	18.8897	18.6942	19.5287	18.7734	0.000257116	0.000141279	-0.75536
sp|Q96LW7|BINCA_HUMAN Bcl10-interacting CARD protein OS=Homo sapiens GN=C9orf89 PE=1 SV=1	Q96LW7|Q96LW7-2	C9orf89	22368.5	21560.6	21489.6	37897.9	40346.9	38216.2	14.4492	14.3961	14.3914	15.2098	15.3002	15.2219	14.4122	15.244	1.62662e-05	5.37491e-05	0.831752
sp|O43570|CAH12_HUMAN Carbonic anhydrase 12 OS=Homo sapiens GN=CA12 PE=1 SV=1	O43570|O43570-2	CA12	943507	987887	980544	1.17914e+06	1.14558e+06	1.06303e+06	19.8477	19.914	19.9032	20.1693	20.1276	20.0198	19.8883	20.1056	0.0114397	0.00233438	0.21727
sp|Q9H8G2|CAAP1_HUMAN Caspase activity and apoptosis inhibitor 1 OS=Homo sapiens GN=CAAP1 PE=1 SV=2	Q9H8G2|Q9H8G2-2	CAAP1	6536.59	5743.19	7257.14	5553.27	6022.46	6572.11	12.6743	12.4876	12.8252	12.4391	12.5561	12.6821	12.6624	12.5591	0.438882	0.0605819	-0.103247
sp|Q9Y376|CAB39_HUMAN Calcium-binding protein 39 OS=Homo sapiens GN=CAB39 PE=1 SV=1	Q9Y376	CAB39	624810	613645	615692	299857	327726	311227	19.2531	19.227	19.2319	18.1939	18.3221	18.2476	19.2373	18.2546	1.33118e-05	5.35879e-05	-0.982767
sp|Q9Y6J0|CABIN_HUMAN Calcineurin-binding protein cabin-1 OS=Homo sapiens GN=CABIN1 PE=1 SV=1	Q9Y6J0|Q9Y6J0-2|A0A087WWW8	CABIN1	102181	103353	102490	149110	154360	164942	16.6408	16.6572	16.6451	17.186	17.2359	17.3316	16.6477	17.2512	0.000149462	0.000106454	0.603479
sp|P54284|CACB3_HUMAN Voltage-dependent L-type calcium channel subunit beta-3 OS=Homo sapiens GN=CACNB3 PE=1 SV=1	P54284|P54284-2|P54284-3|P54284-4|P54284-5|F8VWK1|F8VV14|H0YHY2|F8VNV8	CACNB3	33498.9	35037.2	32662	29060.5	89765.1	32056.4	15.0318	15.0966	14.9953	14.8268	16.4539	14.9683	15.0413	15.4163	0.511572	0.0696334	0.375072
sp|Q8WUQ7-2|CATIN_HUMAN Isoform 2 of Cactin OS=Homo sapiens GN=CACTIN	Q8WUQ7|Q8WUQ7-2	CACTIN	104304	115546	112418	143724	150630	144502	16.6704	16.8181	16.7785	17.1329	17.2006	17.1407	16.7557	17.1581	0.00120165	0.000381629	0.402419
sp|Q86Y37|CACL1_HUMAN CDK2-associated and cullin domain-containing protein 1 OS=Homo sapiens GN=CACUL1 PE=1 SV=1	Q86Y37|Q86Y37-2	CACUL1	194652	196987	186851	131616	147306	139410	17.5705	17.5877	17.5115	17.006	17.1685	17.089	17.5566	17.0878	0.000855656	0.000301529	-0.468801
sp|Q9HB71|CYBP_HUMAN Calcyclin-binding protein OS=Homo sapiens GN=CACYBP PE=1 SV=2	Q9HB71	CACYBP	3.88547e+06	3.47192e+06	3.34986e+06	1.55082e+06	1.81575e+06	1.45743e+06	21.8897	21.7273	21.6757	20.5646	20.7921	20.475	21.7642	20.6106	0.000542334	0.000222505	-1.15363
sp|P27708|PYR1_HUMAN CAD protein OS=Homo sapiens GN=CAD PE=1 SV=3	P27708|F8VPD4|Q53SY7	CAD	5.53074e+06	5.24633e+06	5.24083e+06	3.20214e+06	3.66545e+06	3.14728e+06	22.399	22.3229	22.3214	21.6106	21.8056	21.5857	22.3478	21.6673	0.000780561	0.000283311	-0.680481
sp|Q8NFZ8|CADM4_HUMAN Cell adhesion molecule 4 OS=Homo sapiens GN=CADM4 PE=1 SV=1	Q8NFZ8	CADM4	119497	116399	125947	132210	103117	97266.5	16.8666	16.8287	16.9425	17.0125	16.6539	16.5697	16.8793	16.7454	0.392404	0.0548603	-0.133914
sp|Q13137-4|CACO2_HUMAN Isoform 4 of Calcium-binding and coiled-coil domain-containing protein 2 OS=Homo sapiens GN=CALCOCO2	Q13137|Q13137-3|Q13137-4|Q13137-5	CALCOCO2	151445	141399	160554	121934	139776	131096	17.2084	17.1094	17.2927	16.8957	17.0928	17.0003	17.2035	16.9963	0.0560431	0.00940835	-0.207261
tr|H0Y7A7|H0Y7A7_HUMAN Calmodulin (Fragment) OS=Homo sapiens GN=CALM2 PE=1 SV=1	P62158|H0Y7A7	CALM1|CALM2	3.92708e+06	3.95051e+06	3.36706e+06	2.39365e+06	2.46622e+06	2.10992e+06	21.905	21.9136	21.6831	21.1908	21.2339	21.0088	21.8339	21.1445	0.00252107	0.000666182	-0.689429
tr|Q53H37|Q53H37_HUMAN Calmodulin-like skin protein variant (Fragment) OS=Homo sapiens PE=2 SV=1	Q9NZT1	CALML5	163348	166573	163697	96501.5	101728	89924.9	17.3176	17.3458	17.3207	16.5583	16.6344	16.4564	17.328	16.5497	0.000118793	9.75156e-05	-0.778334
sp|P27797|CALR_HUMAN Calreticulin OS=Homo sapiens GN=CALR PE=1 SV=1	P27797	CALR	5.51663e+06	5.3623e+06	5.63318e+06	5.79315e+06	6.3524e+06	5.94402e+06	22.3954	22.3544	22.4255	22.4659	22.5989	22.503	22.3918	22.5226	0.0428018	0.0074	0.130833
sp|O43852-3|CALU_HUMAN Isoform 3 of Calumenin OS=Homo sapiens GN=CALU	O43852|O43852-3	CALU	194695	199648	194626	175675	187447	195754	17.5709	17.6071	17.5703	17.4225	17.5161	17.5787	17.5828	17.5058	0.176573	0.0266042	-0.0769804
sp|O43852-4|CALU_HUMAN Isoform 4 of Calumenin OS=Homo sapiens GN=CALU	O43852-2|O43852-4	CALU	24670.9	30682.8	26355.6	26211.7	26508.5	27796.5	14.5905	14.9051	14.6858	14.6779	14.6942	14.7626	14.7272	14.7116	0.879682	0.112726	-0.0155957
tr|E9PF82|E9PF82_HUMAN Calcium/calmodulin-dependent protein kinase type II subunit delta OS=Homo sapiens GN=CAMK2D PE=1 SV=1	Q13557|Q13557-3|Q13557-4|Q13557-8|Q13557-9|Q13557-5|Q13557-6|Q13557-10|Q13557-11|Q13557-12|D6R938|E9PBG7|E9PF82	CAMK2D	50022.9	49536.4	50528.3	51915.2	67881.7	53916.9	15.6103	15.5962	15.6248	15.6639	16.0507	15.7184	15.6104	15.811	0.173194	0.0261508	0.200582
sp|Q13555-6|KCC2G_HUMAN Isoform 6 of Calcium/calmodulin-dependent protein kinase type II subunit gamma OS=Homo sapiens GN=CAMK2G	Q13555|Q13555-2|Q13555-3|Q13555-4|Q13555-5|Q13555-6|Q13555-7|Q13555-8|Q13555-9|Q13555-10|Q5SWX3	CAMK2G	282268	281309	283887	295481	353279	374094	18.1067	18.1018	18.115	18.1727	18.4304	18.513	18.1078	18.3721	0.0615606	0.0102377	0.264246
sp|P49069|CAMLG_HUMAN Calcium signal-modulating cyclophilin ligand OS=Homo sapiens GN=CAMLG PE=1 SV=1	P49069	CAMLG	59213.9	60366.4	62300.3	90202.2	90975.9	79801.7	15.8536	15.8815	15.927	16.4609	16.4732	16.2841	15.8874	16.4061	0.00131319	0.000410017	0.518715
sp|Q5T5Y3-3|CAMP1_HUMAN Isoform 3 of Calmodulin-regulated spectrin-associated protein 1 OS=Homo sapiens GN=CAMSAP1	Q5T5Y3|Q5T5Y3-2|Q5T5Y3-3|B7ZLW1	CAMSAP1	232006	244046	246595	213527	214785	208006	17.8238	17.8968	17.9118	17.7041	17.7125	17.6663	17.8775	17.6943	0.00395023	0.00095219	-0.18317
sp|Q08AD1|CAMP2_HUMAN Calmodulin-regulated spectrin-associated protein 2 OS=Homo sapiens GN=CAMSAP2 PE=1 SV=3	Q08AD1|Q08AD1-2|Q08AD1-3	CAMSAP2	36231.2	40453.7	34595.3	33270.2	38226.6	33072.1	15.1449	15.304	15.0783	15.0219	15.2223	15.0133	15.1757	15.0859	0.40039	0.0558118	-0.0898865
sp|Q9P1Y5|CAMP3_HUMAN Calmodulin-regulated spectrin-associated protein 3 OS=Homo sapiens GN=CAMSAP3 PE=1 SV=2	Q9P1Y5	CAMSAP3	519869	536777	495792	465400	489287	482335	18.9878	19.034	18.9194	18.8281	18.9003	18.8797	18.9804	18.8694	0.0486925	0.00828712	-0.111006
tr|A8K8U1|A8K8U1_HUMAN cDNA FLJ77762; highly similar to Homo sapiens cullin-associated and neddylation-dissociated 1 (CAND1); mRNA OS=Homo sapiens PE=2 SV=1	Q86VP6	CAND1	7.66052e+06	7.87273e+06	7.79002e+06	3.45026e+06	4.07503e+06	3.48418e+06	22.869	22.9084	22.8932	21.7183	21.9584	21.7324	22.8902	21.803	0.000158606	0.000110021	-1.0872
sp|Q8WVQ1|CANT1_HUMAN Soluble calcium-activated nucleotidase 1 OS=Homo sapiens GN=CANT1 PE=1 SV=1	Q8WVQ1|Q8WVQ1-3	CANT1	169383	168474	179126	298307	318799	298535	17.3699	17.3622	17.4506	18.1864	18.2823	18.1875	17.3942	18.2188	4.1735e-05	6.53341e-05	0.824517
sp|P27824-2|CALX_HUMAN Isoform 2 of Calnexin OS=Homo sapiens GN=CANX	P27824|P27824-2	CANX	3.40897e+06	3.47071e+06	3.66808e+06	7.58083e+06	8.2623e+06	6.69665e+06	21.7009	21.7268	21.8066	22.8539	22.9781	22.675	21.7448	22.8357	0.000309085	0.000157529	1.09092
tr|D6RB85|D6RB85_HUMAN Calnexin (Fragment) OS=Homo sapiens GN=CANX PE=1 SV=1	D6RB85	CANX	14790.6	17192	13912.4	23680.7	24294.9	25961.8	13.8524	14.0695	13.7641	14.5314	14.5684	14.6641	13.8953	14.588	0.00219346	0.000600821	0.692655
sp|P40123|CAP2_HUMAN Adenylyl cyclase-associated protein 2 OS=Homo sapiens GN=CAP2 PE=1 SV=1	P40123	CAP2	425151	428060	402457	295921	326357	272628	18.6976	18.7075	18.6185	18.1749	18.3161	18.0566	18.6745	18.1825	0.00356635	0.000877044	-0.492009
tr|B2R9S4|B2R9S4_HUMAN cDNA; FLJ94534; highly similar to Homo sapiens capping protein (actin filament); gelsolin-like(CAPG); mRNA OS=Homo sapiens PE=2 SV=1	P40121	CAPG	541187	539313	556427	293237	346805	330067	19.0458	19.0408	19.0858	18.1617	18.4038	18.3324	19.0575	18.2993	0.000490813	0.000208042	-0.758164
sp|P07384|CAN1_HUMAN Calpain-1 catalytic subunit OS=Homo sapiens GN=CAPN1 PE=1 SV=1	P07384	CAPN1	3.19305e+06	3.05491e+06	3.01655e+06	2.10761e+06	2.25243e+06	2.06952e+06	21.6065	21.5427	21.5245	21.0072	21.1031	20.9809	21.5579	21.0304	0.000294752	0.000152757	-0.527525
sp|O75808|CAN15_HUMAN Calpain-15 OS=Homo sapiens GN=CAPN15 PE=1 SV=1	O75808	CAPN15	16788.5	17117.1	18309.4	15118.9	14395.6	14173.4	14.0352	14.0632	14.1603	13.8841	13.8133	13.7909	14.0862	13.8294	0.00553131	0.0012511	-0.256779
tr|B2RAM2|B2RAM2_HUMAN cDNA; FLJ94999; highly similar to Homo sapiens calpain 7 (CAPN7); mRNA OS=Homo sapiens PE=2 SV=1	Q9Y6W3	CAPN7	307587	307482	295423	188763	218224	206986	18.2306	18.2301	18.1724	17.5262	17.7355	17.6592	18.2111	17.6403	0.000879908	0.000307313	-0.570785
sp|P04632|CPNS1_HUMAN Calpain small subunit 1 OS=Homo sapiens GN=CAPNS1 PE=1 SV=1	P04632	CAPNS1	684424	670041	674567	476719	521253	459991	19.3845	19.3539	19.3636	18.8628	18.9916	18.8112	19.3673	18.8885	0.000919186	0.00031687	-0.478791
sp|Q14444|CAPR1_HUMAN Caprin-1 OS=Homo sapiens GN=CAPRIN1 PE=1 SV=2	Q14444|Q14444-2	CAPRIN1	4.14669e+06	3.94597e+06	4.13353e+06	3.25399e+06	3.36203e+06	3.2929e+06	21.9835	21.9119	21.9789	21.6338	21.6809	21.6509	21.9581	21.6552	0.000355358	0.000168594	-0.302936
sp|P52907|CAZA1_HUMAN F-actin-capping protein subunit alpha-1 OS=Homo sapiens GN=CAPZA1 PE=1 SV=3	P52907	CAPZA1	758250	770048	762303	537611	585984	556285	19.5323	19.5546	19.54	19.0362	19.1605	19.0855	19.5423	19.0941	0.000258637	0.000141931	-0.448246
tr|Q53GE2|Q53GE2_HUMAN Capping protein (Actin filament) muscle Z-line; alpha 2 variant (Fragment) OS=Homo sapiens PE=2 SV=1	P47755	CAPZA2	371933	369207	375182	305189	322281	318152	18.5047	18.4941	18.5172	18.2193	18.298	18.2794	18.5053	18.2656	0.000625245	0.000245126	-0.239776
tr|B4DWA6|B4DWA6_HUMAN cDNA FLJ60094; highly similar to F-actin capping protein subunit beta OS=Homo sapiens PE=2 SV=1	P47756-2|B1AK88|B1AK87	CAPZB	3.20819e+06	3.26993e+06	3.2657e+06	2.55596e+06	2.52489e+06	2.34195e+06	21.6133	21.6408	21.639	21.2854	21.2678	21.1593	21.631	21.2375	0.000623669	0.000244959	-0.393537
sp|Q9Y2V2|CHSP1_HUMAN Calcium-regulated heat stable protein 1 OS=Homo sapiens GN=CARHSP1 PE=1 SV=2	Q9Y2V2	CARHSP1	465370	478027	477986	239078	245736	209455	18.828	18.8667	18.8666	17.8671	17.9067	17.6763	18.8538	17.8167	0.000137258	0.000102824	-1.03707
sp|Q8IW45|NNRD_HUMAN ATP-dependent (S)-NAD(P)H-hydrate dehydratase OS=Homo sapiens GN=CARKD PE=1 SV=1	Q8IW45|Q8IW45-3|Q8IW45-4|B4DQR1|B4DKX7	CARKD|FLJ10769	33490.7	34972.5	34638.5	46320.5	43032.5	45759.6	15.0315	15.0939	15.0801	15.4994	15.3931	15.4818	15.0685	15.4581	0.000507029	0.00021247	0.389599
tr|K7EIQ8|K7EIQ8_HUMAN Histone-arginine methyltransferase CARM1 (Fragment) OS=Homo sapiens GN=CARM1 PE=4 SV=1	K7EIQ8	CARM1	40245.1	34395.1	38326.4	9396.84	10689.3	8880.79	15.2965	15.0699	15.2261	13.198	13.3839	13.1165	15.1975	13.2328	4.56414e-05	6.71284e-05	-1.96472
sp|Q86X55|CARM1_HUMAN Histone-arginine methyltransferase CARM1 OS=Homo sapiens GN=CARM1 PE=1 SV=3	Q86X55|Q86X55-1	CARM1	3.98648e+06	4.07e+06	4.16328e+06	707257	719474	544167	21.9267	21.9566	21.9893	19.4319	19.4566	19.0537	21.9575	19.314	3.62767e-05	6.40628e-05	-2.64348
sp|P49589-3|SYCC_HUMAN Isoform 3 of Cysteine--tRNA ligase; cytoplasmic OS=Homo sapiens GN=CARS	P49589|P49589-3|A8MVQ3	CARS	952761	971175	927326	554791	647936	565379	19.8618	19.8894	19.8227	19.0816	19.3055	19.1089	19.8579	19.1653	0.000693385	0.000261946	-0.692636
sp|Q9HA77|SYCM_HUMAN Probable cysteine--tRNA ligase; mitochondrial OS=Homo sapiens GN=CARS2 PE=1 SV=1	Q9HA77	CARS2	95122	102091	97868.6	122978	132809	121259	16.5375	16.6395	16.5786	16.908	17.019	16.8877	16.5852	16.9383	0.0021889	0.000600119	0.353074
tr|K7EQ38|K7EQ38_HUMAN Protein CASC3 (Fragment) OS=Homo sapiens GN=CASC3 PE=1 SV=1	K7EQ38	CASC3	131751	124814	138660	375270	356218	344584	17.0075	16.9294	17.0812	18.5176	18.4424	18.3945	17.006	18.4515	1.39589e-05	5.35879e-05	1.44547
tr|A0A024R1X0|A0A024R1X0_HUMAN Cancer susceptibility candidate 3; isoform CRA_a OS=Homo sapiens GN=CASC3 PE=4 SV=1	O15234|A0A024R1X0	CASC3	332676	334211	349124	263443	305807	251919	18.3438	18.3504	18.4134	18.0071	18.2223	17.9426	18.3692	18.0573	0.0234217	0.0043422	-0.311846
sp|Q6P4E1-4|CASC4_HUMAN Isoform 4 of Protein CASC4 OS=Homo sapiens GN=CASC4	Q6P4E1|Q6P4E1-2|Q6P4E1-4|Q6P4E1-5	CASC4	608001	630057	632251	684891	771793	733213	19.2137	19.2651	19.2701	19.3855	19.5579	19.4839	19.2497	19.4757	0.0130535	0.00260867	0.226089
sp|O14936|CSKP_HUMAN Peripheral plasma membrane protein CASK OS=Homo sapiens GN=CASK PE=1 SV=3	O14936|O14936-2|O14936-3|O14936-4|O14936-6|B7ZKY2	CASK	510064	535257	522388	615640	718265	708951	18.9603	19.0299	18.9948	19.2317	19.4542	19.4353	18.995	19.3737	0.00689052	0.00150533	0.378753
sp|Q8WXE0|CSKI2_HUMAN Caskin-2 OS=Homo sapiens GN=CASKIN2 PE=1 SV=2	Q8WXE0|Q8WXE0-2	CASKIN2	40658.8	39817.1	44707.3	30676.4	33887.7	31272.9	15.3113	15.2811	15.4482	14.9048	15.0485	14.9326	15.3469	14.962	0.00471751	0.00109946	-0.384888
sp|P55212|CASP6_HUMAN Caspase-6 OS=Homo sapiens GN=CASP6 PE=1 SV=2	P55212	CASP6	374939	396765	353077	185430	193275	180734	18.5163	18.5979	18.4296	17.5005	17.5603	17.4635	18.5146	17.5081	5.70489e-05	7.28968e-05	-1.00651
sp|P55210-3|CASP7_HUMAN Isoform Alpha' of Caspase-7 OS=Homo sapiens GN=CASP7	P55210|P55210-3|P55210-4|Q5SVL2	CASP7	268449	262345	272257	131600	145422	126839	18.0343	18.0011	18.0546	17.0058	17.1499	16.9526	18.03	17.0361	8.27785e-05	8.29804e-05	-0.993893
sp|Q14790-9|CASP8_HUMAN Isoform 9 of Caspase-8 OS=Homo sapiens GN=CASP8	Q14790|Q14790-2|Q14790-3|Q14790-4|Q14790-5|Q14790-6|Q14790-7|Q14790-8|Q14790-9|B5BU46|E7EQ06|E7ETB7|K4FGA0|E7EVN1|E7EQ01|B6CGU5|Q6NVI2	CASP8|Casp8	30001.2	31199.9	33284.6	27709.6	33993.1	29739.5	14.8727	14.9293	15.0226	14.7581	15.053	14.8601	14.9415	14.8904	0.625483	0.0834438	-0.0511366
sp|P20810-6|ICAL_HUMAN Isoform 6 of Calpastatin OS=Homo sapiens GN=CAST	P20810-6|P20810-7|P20810-9|B7Z468|E7ESM9	CAST	2.4495e+06	1.99471e+06	2.49098e+06	1.09374e+06	1.60802e+06	1.18302e+06	21.2241	20.9277	21.2483	20.0608	20.6169	20.174	21.1334	20.2839	0.0128522	0.0025757	-0.849451
sp|P04040|CATA_HUMAN Catalase OS=Homo sapiens GN=CAT PE=1 SV=3	P04040	CAT	2.50991e+06	2.53002e+06	2.57281e+06	3.58262e+06	3.26346e+06	3.91185e+06	21.2592	21.2707	21.2949	21.7726	21.638	21.8994	21.2749	21.77	0.00289767	0.00074108	0.495046
tr|Q59E85|Q59E85_HUMAN Caveolin (Fragment) OS=Homo sapiens PE=2 SV=1	Q03135	CAV1	245586	266631	255082	725688	700121	699039	17.9059	18.0245	17.9606	19.469	19.4172	19.415	17.9637	19.4337	2.82224e-06	4.5028e-05	1.4701
tr|A8K719|A8K719_HUMAN cDNA FLJ76413; highly similar to Homo sapiens core-binding factor; beta subunit (CBFB); transcript variant 1; mRNA OS=Homo sapiens PE=2 SV=1	Q13951-2	CBFB	53494.2	53836	54200.8	33117.1	34513.1	29465.2	15.7071	15.7163	15.726	15.0153	15.0749	14.8467	15.7165	14.979	0.000422773	0.000188495	-0.737513
sp|Q13951|PEBB_HUMAN Core-binding factor subunit beta OS=Homo sapiens GN=CBFB PE=1 SV=2	Q13951	CBFB	18811.8	14874	18435.6	12865.4	21075	15139.5	14.1994	13.8605	14.1702	13.6512	14.3632	13.886	14.0767	13.9668	0.665624	0.0880399	-0.109859
sp|P22681|CBL_HUMAN E3 ubiquitin-protein ligase CBL OS=Homo sapiens GN=CBL PE=1 SV=2	P22681	CBL	266800	267907	278321	166428	194469	173515	18.0254	18.0314	18.0864	17.3445	17.5692	17.4047	18.0477	17.4395	0.000959756	0.000326753	-0.608247
sp|Q75N03|HAKAI_HUMAN E3 ubiquitin-protein ligase Hakai OS=Homo sapiens GN=CBLL1 PE=1 SV=1	Q75N03|Q75N03-2	CBLL1	41170.7	39336.2	45799.2	51197.3	64881.2	54991.4	15.3293	15.2636	15.483	15.6438	15.9855	15.7469	15.3586	15.7921	0.0226949	0.00422125	0.433426
sp|P16152|CBR1_HUMAN Carbonyl reductase [NADPH] 1 OS=Homo sapiens GN=CBR1 PE=1 SV=3	P16152	CBR1	1.75357e+06	1.72543e+06	1.78121e+06	748770	845133	730837	20.7419	20.7185	20.7644	19.5142	19.6888	19.4792	20.7416	19.5607	5.79629e-05	7.3353e-05	-1.18088
sp|O75828|CBR3_HUMAN Carbonyl reductase [NADPH] 3 OS=Homo sapiens GN=CBR3 PE=1 SV=3	O75828	CBR3	569262	570784	550724	262603	295107	294300	19.1187	19.1226	19.071	18.0025	18.1709	18.1669	19.1041	18.1134	6.84552e-05	7.90566e-05	-0.990652
sp|Q8N4T8|CBR4_HUMAN Carbonyl reductase family member 4 OS=Homo sapiens GN=CBR4 PE=1 SV=3	Q8N4T8|Q8N4T8-2|H0Y962	CBR4	16636.1	19424.3	16297.3	27211.1	30458.4	29787.8	14.022	14.2456	13.9923	14.7319	14.8946	14.8624	14.0867	14.8296	0.00139357	0.000429443	0.74298
sp|P35520-2|CBS_HUMAN Isoform 2 of Cystathionine beta-synthase OS=Homo sapiens GN=CBS	P35520|P35520-2	CBS	601380	615279	605207	257861	294261	265391	19.1979	19.2309	19.2071	17.9762	18.1667	18.0178	19.212	18.0536	3.88021e-05	6.45843e-05	-1.15838
sp|Q8IUF1|CBWD2_HUMAN COBW domain-containing protein 2 OS=Homo sapiens GN=CBWD2 PE=1 SV=1	Q9BRT8|Q9BRT8-3|Q8IUF1|F2Z2T4|C9J3G2	CBWD1|CBWD2	504533	490965	484152	179137	215188	200220	18.9446	18.9053	18.8851	17.4507	17.7152	17.6112	18.9117	17.5924	7.49659e-05	8.14214e-05	-1.31926
sp|P83916|CBX1_HUMAN Chromobox protein homolog 1 OS=Homo sapiens GN=CBX1 PE=1 SV=1	P83916|J3KS05	CBX1	768601	736660	785313	1.11121e+06	1.34932e+06	1.36782e+06	19.5519	19.4906	19.5829	20.0837	20.3638	20.3834	19.5418	20.277	0.00185984	0.000531023	0.735174
sp|Q14781|CBX2_HUMAN Chromobox protein homolog 2 OS=Homo sapiens GN=CBX2 PE=1 SV=2	Q14781	CBX2	112913	111243	115269	160253	163769	159568	16.7848	16.7634	16.8146	17.29	17.3213	17.2838	16.7876	17.2984	1.1062e-05	5.35282e-05	0.510753
sp|Q13185|CBX3_HUMAN Chromobox protein homolog 3 OS=Homo sapiens GN=CBX3 PE=1 SV=4	Q13185	CBX3	3.45643e+06	3.24193e+06	3.66045e+06	5.68437e+06	6.48154e+06	4.68357e+06	21.7209	21.6284	21.8036	22.4386	22.6279	22.1592	21.7176	22.4086	0.00892312	0.0018855	0.690929
sp|O00257|CBX4_HUMAN E3 SUMO-protein ligase CBX4 OS=Homo sapiens GN=CBX4 PE=1 SV=3	O00257	CBX4	153940	168753	162132	210323	191219	193169	17.232	17.3646	17.3068	17.6822	17.5449	17.5595	17.3011	17.5955	0.00712011	0.00154952	0.294414
sp|P45973|CBX5_HUMAN Chromobox protein homolog 5 OS=Homo sapiens GN=CBX5 PE=1 SV=1	P45973	CBX5	2.22672e+06	2.32639e+06	2.32286e+06	2.92259e+06	2.35591e+06	3.05497e+06	21.0865	21.1497	21.1475	21.4788	21.1679	21.5427	21.1279	21.3965	0.0844564	0.0136015	0.268593
sp|O95503|CBX6_HUMAN Chromobox protein homolog 6 OS=Homo sapiens GN=CBX6 PE=1 SV=1	O95503|B0QXZ6	CBX6	177257	187064	178520	188263	202804	180997	17.4355	17.5132	17.4457	17.5224	17.6297	17.4656	17.4648	17.5392	0.239655	0.0351506	0.0744469
sp|Q9HC52|CBX8_HUMAN Chromobox protein homolog 8 OS=Homo sapiens GN=CBX8 PE=1 SV=3	Q9HC52	CBX8	501159	544851	505978	743909	744455	729479	18.9349	19.0555	18.9487	19.5048	19.5058	19.4765	18.9797	19.4957	0.000194265	0.000121443	0.515991
sp|Q6P1N0|C2D1A_HUMAN Coiled-coil and C2 domain-containing protein 1A OS=Homo sapiens GN=CC2D1A PE=1 SV=1	Q6P1N0	CC2D1A	1.40502e+06	1.38728e+06	1.41415e+06	983699	1.17303e+06	1.07497e+06	20.4222	20.4038	20.4315	19.9079	20.1618	20.0359	20.4192	20.0352	0.00648992	0.00143476	-0.383987
sp|Q5T0F9|C2D1B_HUMAN Coiled-coil and C2 domain-containing protein 1B OS=Homo sapiens GN=CC2D1B PE=1 SV=1	Q5T0F9|Q5T0F9-2|Q5T0F9-3|H7C1U3|H0Y517	CC2D1B	140485	146823	147837	102490	121150	97874.1	17.1001	17.1637	17.1736	16.6451	16.8864	16.5786	17.1458	16.7034	0.0100788	0.00209077	-0.442411
sp|Q8IX12|CCAR1_HUMAN Cell division cycle and apoptosis regulator protein 1 OS=Homo sapiens GN=CCAR1 PE=1 SV=2	Q8IX12|Q8IX12-2	CCAR1	1.25958e+06	1.40411e+06	1.22661e+06	1.88886e+06	1.77084e+06	1.92722e+06	20.2645	20.4212	20.2262	20.8491	20.756	20.8781	20.304	20.8277	0.00171555	0.000498521	0.52373
tr|B3KTJ9|B3KTJ9_HUMAN cDNA FLJ38393 fis; clone FEBRA2007212 OS=Homo sapiens PE=2 SV=1	Q8N163	CCAR2	2.99664e+06	3.05472e+06	3.07004e+06	2.08918e+06	2.28885e+06	2.11662e+06	21.5149	21.5426	21.5498	20.9945	21.1262	21.0133	21.5358	21.0447	0.000319546	0.000159786	-0.491107
sp|Q6YP21|KAT3_HUMAN Kynurenine--oxoglutarate transaminase 3 OS=Homo sapiens GN=CCBL2 PE=1 SV=1	Q6YP21|Q6YP21-3	CCBL2	102803	102536	106819	80250.2	88221.7	91003.3	16.6495	16.6458	16.7048	16.2922	16.4288	16.4736	16.6667	16.3982	0.00970009	0.00202157	-0.26847
sp|Q96ES7|SGF29_HUMAN SAGA-associated factor 29 homolog OS=Homo sapiens GN=CCDC101 PE=1 SV=1	Q96ES7	CCDC101	28580.5	33006.2	30267.7	33132.8	34631.4	34284.9	14.8027	15.0104	14.8855	15.016	15.0798	15.0653	14.8996	15.0537	0.0718654	0.0117544	0.154122
sp|Q96A19|C102A_HUMAN Coiled-coil domain-containing protein 102A OS=Homo sapiens GN=CCDC102A PE=1 SV=2	Q96A19	CCDC102A	26447.1	24509.8	26977	17431.8	20013.7	20983.1	14.6908	14.5811	14.7194	14.0894	14.2887	14.3569	14.6638	14.245	0.00988762	0.00205763	-0.418756
sp|Q96G28-2|CC104_HUMAN Isoform 2 of Coiled-coil domain-containing protein 104 OS=Homo sapiens GN=CCDC104	Q96G28|Q96G28-2|B5MCA1|B5MD16|B5MC35	CCDC104|CFAP36	47851.3	44922.2	42670.7	20346.2	23523.4	19848	15.5463	15.4551	15.381	14.3125	14.5218	14.2767	15.4608	14.3703	0.000268029	0.000144405	-1.09046
sp|Q9NWR8|MCUB_HUMAN Mitochondrial calcium uniporter regulatory subunit MCUb OS=Homo sapiens GN=CCDC109B PE=1 SV=2	Q9NWR8	CCDC109B	30666.4	28469.3	27785.4	53564.1	53026.3	58179.4	14.9044	14.7971	14.762	15.709	15.6944	15.8282	14.8212	15.7439	0.000105995	9.26081e-05	0.922696
sp|Q96NT0|CC115_HUMAN Coiled-coil domain-containing protein 115 OS=Homo sapiens GN=CCDC115 PE=1 SV=1	Q96NT0	CCDC115	163016	168411	174339	218825	244217	261430	17.3147	17.3616	17.4115	17.7394	17.8978	17.9961	17.3626	17.8778	0.00296763	0.000754888	0.515156
sp|Q8IWD4|CC117_HUMAN Coiled-coil domain-containing protein 117 OS=Homo sapiens GN=CCDC117 PE=1 SV=1	Q8IWD4|Q8IWD4-3|Q8IWD4-4	CCDC117	538086	568552	522786	190706	211370	167823	19.0375	19.1169	18.9959	17.541	17.6894	17.3566	19.0501	17.529	0.000120561	9.81516e-05	-1.52109
tr|J3KR35|J3KR35_HUMAN Coiled-coil domain containing 12; isoform CRA_a OS=Homo sapiens GN=CCDC12 PE=1 SV=1	Q8WUD4|J3KR35	CCDC12	393627	399361	404708	355878	407501	418393	18.5865	18.6073	18.6265	18.441	18.6364	18.6745	18.6068	18.584	0.771242	0.100541	-0.0227874
sp|Q96CT7|CC124_HUMAN Coiled-coil domain-containing protein 124 OS=Homo sapiens GN=CCDC124 PE=1 SV=1	Q96CT7	CCDC124	2.13012e+06	2.17707e+06	2.13051e+06	1.98194e+06	2.14294e+06	1.89073e+06	21.0225	21.054	21.0228	20.9185	21.0312	20.8505	21.0331	20.9334	0.136991	0.0210885	-0.0996891
sp|Q96BQ5|CC127_HUMAN Coiled-coil domain-containing protein 127 OS=Homo sapiens GN=CCDC127 PE=1 SV=1	Q96BQ5	CCDC127	120334	131228	128554	229764	241212	231904	16.8767	17.0017	16.972	17.8098	17.8799	17.8232	16.9501	17.8376	3.38163e-05	6.30633e-05	0.8875
sp|Q96JG6|CC132_HUMAN Coiled-coil domain-containing protein 132 OS=Homo sapiens GN=CCDC132 PE=1 SV=3	Q96JG6|A7MD03	CCDC132	204174	198038	201734	171905	188494	173953	17.6394	17.5954	17.6221	17.3912	17.5242	17.4083	17.619	17.4412	0.0152212	0.00298991	-0.177736
sp|Q9H6E4|CC134_HUMAN Coiled-coil domain-containing protein 134 OS=Homo sapiens GN=CCDC134 PE=1 SV=1	Q9H6E4	CCDC134	84800.4	91388	86629.4	81534.6	93538.5	90382.4	16.3718	16.4797	16.4026	16.3151	16.5133	16.4638	16.418	16.4307	0.860273	0.110572	0.0126938
tr|H6QX63|H6QX63_HUMAN Hepatocellular carcinoma related protein 2 OS=Homo sapiens PE=2 SV=1	Q6PK04|I3L0U5	CCDC137	336093	353262	358243	391801	394319	395419	18.3585	18.4304	18.4506	18.5798	18.589	18.593	18.4132	18.5873	0.00350213	0.000863247	0.174111
tr|Q5T7F6|Q5T7F6_HUMAN Coiled-coil domain-containing protein 167 (Fragment) OS=Homo sapiens GN=CCDC167 PE=1 SV=1	Q9P0B6|Q5T7F6	CCDC167	106105	103855	116377	149414	167682	158856	16.6951	16.6642	16.8285	17.189	17.3554	17.2774	16.7293	17.2739	0.00144318	0.000439586	0.544632
sp|Q8IYT3|CC170_HUMAN Coiled-coil domain-containing protein 170 OS=Homo sapiens GN=CCDC170 PE=2 SV=3	Q8IYT3	CCDC170	87968.8	94230.8	85981.9	326525	327453	286181	16.4247	16.5239	16.3917	18.3168	18.3209	18.1266	16.4468	18.2548	1.79596e-05	5.37949e-05	1.80799
sp|Q6PII3|CC174_HUMAN Coiled-coil domain-containing protein 174 OS=Homo sapiens GN=CCDC174 PE=2 SV=3	Q6PII3	CCDC174	48021	53347.4	45695.2	38189.1	33263.2	29660.6	15.5514	15.7031	15.4798	15.2209	15.0216	14.8563	15.5781	15.0329	0.0118159	0.00239964	-0.545164
sp|P0C221|CC175_HUMAN Coiled-coil domain-containing protein 175 OS=Homo sapiens GN=CCDC175 PE=2 SV=2	P0C221	CCDC175	147437	156192	143894	110130	116521	102531	17.1697	17.253	17.1346	16.7488	16.8302	16.6457	17.1858	16.7416	0.0022485	0.000611821	-0.444191
tr|Q496Y1|Q496Y1_HUMAN C10orf118 protein (Fragment) OS=Homo sapiens GN=C10orf118 PE=2 SV=1	Q7Z3E2|Q496Y1	CCDC186|C10orf118	109328	118668	113543	99771.2	99795.4	87486	16.7383	16.8566	16.7929	16.6063	16.6067	16.4168	16.7959	16.5433	0.0245719	0.00452097	-0.252659
sp|O60826|CCD22_HUMAN Coiled-coil domain-containing protein 22 OS=Homo sapiens GN=CCDC22 PE=1 SV=1	O60826	CCDC22	1.0269e+06	1.03214e+06	1.04808e+06	725655	828122	721689	19.9699	19.9772	19.9993	19.4689	19.6595	19.461	19.9821	19.5298	0.00230354	0.000621434	-0.452324
sp|Q86WR0|CCD25_HUMAN Coiled-coil domain-containing protein 25 OS=Homo sapiens GN=CCDC25 PE=1 SV=2	Q86WR0|Q7Z5U5	CCDC25	704885	725345	661231	336955	398278	350337	19.427	19.4683	19.3348	18.3622	18.6034	18.4184	19.41	18.4613	0.000332234	0.000162609	-0.948711
tr|Q86WV7|Q86WV7_HUMAN CCDC43 protein OS=Homo sapiens GN=CCDC43 PE=1 SV=1	Q96MW1|Q86WV7	CCDC43	435573	416456	421153	184375	292469	214612	18.7326	18.6678	18.684	17.4923	18.1579	17.7114	18.6948	17.7872	0.00994644	0.00206785	-0.907589
sp|Q96A33|CCD47_HUMAN Coiled-coil domain-containing protein 47 OS=Homo sapiens GN=CCDC47 PE=1 SV=1	Q96A33	CCDC47	1.22007e+06	1.22825e+06	1.22546e+06	1.85426e+06	1.84987e+06	1.89224e+06	20.2185	20.2282	20.2249	20.8224	20.819	20.8517	20.2239	20.831	5.87952e-07	3.57448e-05	0.607156
sp|Q8IVM0-2|CCD50_HUMAN Isoform 2 of Coiled-coil domain-containing protein 50 OS=Homo sapiens GN=CCDC50	Q8IVM0|Q8IVM0-2	CCDC50	61412.5	63798.9	63142.6	63958.7	68025.4	58779.3	15.9062	15.9612	15.9463	15.9649	16.0538	15.843	15.9379	15.9539	0.813367	0.105291	0.0159491
sp|Q96ER9|CCD51_HUMAN Coiled-coil domain-containing protein 51 OS=Homo sapiens GN=CCDC51 PE=1 SV=2	Q96ER9	CCDC51	478394	533063	456794	916288	802227	880478	18.8678	19.0239	18.8012	19.8054	19.6137	19.7479	18.8977	19.7223	0.000694161	0.000262104	0.824683
sp|Q9Y3C0|CCD53_HUMAN WASH complex subunit CCDC53 OS=Homo sapiens GN=CCDC53 PE=1 SV=1	Q9Y3C0|F5GZ97	CCDC53	150661	162676	152847	135416	147511	139014	17.2009	17.3116	17.2217	17.047	17.1705	17.0849	17.2448	17.1008	0.0446817	0.00768598	-0.143983
sp|Q4VC31|CCD58_HUMAN Coiled-coil domain-containing protein 58 OS=Homo sapiens GN=CCDC58 PE=1 SV=1	Q4VC31|C9JQ41|H7C525	CCDC58	182817	192324	184868	172628	188322	189539	17.48	17.5532	17.4961	17.3973	17.5228	17.5321	17.5098	17.4841	0.626463	0.0835353	-0.0256932
sp|Q9P031|TAP26_HUMAN Thyroid transcription factor 1-associated protein 26 OS=Homo sapiens GN=CCDC59 PE=1 SV=2	Q9P031	CCDC59	322468	327301	335058	398429	424942	397821	18.2988	18.3203	18.3541	18.604	18.6969	18.6018	18.3244	18.6342	0.000922819	0.000317994	0.309841
tr|A0A024QZJ7|A0A024QZJ7_HUMAN Coiled-coil domain containing 6; isoform CRA_a OS=Homo sapiens GN=CCDC6 PE=4 SV=1	Q16204|A0A024QZJ7	CCDC6	1.65543e+06	1.67641e+06	1.65086e+06	997385	1.1554e+06	1.02965e+06	20.6588	20.6769	20.6548	19.9278	20.14	19.9737	20.6635	20.0138	0.000556678	0.000227131	-0.649678
sp|Q8IV32|CCD71_HUMAN Coiled-coil domain-containing protein 71 OS=Homo sapiens GN=CCDC71 PE=2 SV=3	Q8IV32	CCDC71	36631.6	38661.8	40204.9	51560.4	50092.8	56418.8	15.1608	15.2386	15.2951	15.654	15.6123	15.7839	15.2315	15.6834	0.00220929	0.000603467	0.451892
tr|I3L158|I3L158_HUMAN Coiled-coil domain-containing protein 78 (Fragment) OS=Homo sapiens GN=CCDC78 PE=4 SV=3	I3L158	CCDC78	44762.6	48250.4	49589.4	40967.2	46962.7	50328.9	15.45	15.5583	15.5977	15.3222	15.5192	15.6191	15.5353	15.4868	0.645895	0.085772	-0.0484969
sp|Q15834|CC85B_HUMAN Coiled-coil domain-containing protein 85B OS=Homo sapiens GN=CCDC85B PE=1 SV=2	Q15834	CCDC85B	60313.7	54080.4	58416.7	50255.6	51585.3	47446.6	15.8802	15.7228	15.8341	15.617	15.6547	15.534	15.8124	15.6019	0.0231213	0.00429182	-0.210475
sp|A6NKD9|CC85C_HUMAN Coiled-coil domain-containing protein 85C OS=Homo sapiens GN=CCDC85C PE=1 SV=1	A6NKD9	CCDC85C	134090	132783	124638	90976.5	113857	94953.2	17.0328	17.0187	16.9274	16.4732	16.7969	16.5349	16.993	16.6017	0.0200841	0.00380279	-0.391312
sp|Q9H6F5|CCD86_HUMAN Coiled-coil domain-containing protein 86 OS=Homo sapiens GN=CCDC86 PE=1 SV=1	Q9H6F5	CCDC86	1.08151e+06	1.08479e+06	1.11779e+06	1.30079e+06	1.51913e+06	1.4325e+06	20.0446	20.049	20.0922	20.311	20.5348	20.4501	20.0619	20.432	0.00525007	0.00119981	0.370015
sp|Q9P219|DAPLE_HUMAN Protein Daple OS=Homo sapiens GN=CCDC88C PE=1 SV=3	Q9P219	CCDC88C	941461	967800	914577	710895	760227	759381	19.8445	19.8843	19.8027	19.4393	19.5361	19.5345	19.8439	19.5033	0.00101748	0.000340817	-0.340607
sp|Q9Y3X0|CCDC9_HUMAN Coiled-coil domain-containing protein 9 OS=Homo sapiens GN=CCDC9 PE=1 SV=1	Q9Y3X0	CCDC9	773132	802391	784097	1.1698e+06	1.16864e+06	1.19938e+06	19.5604	19.6139	19.5807	20.1578	20.1564	20.1939	19.585	20.1694	7.9342e-06	5.35282e-05	0.584372
tr|B2RE36|B2RE36_HUMAN cDNA; FLJ96903 OS=Homo sapiens PE=2 SV=1	Q9GZT6|Q9GZT6-2|Q9GZT6-3|H0YF06	CCDC90B	255830	254696	251380	477753	500367	497935	17.9648	17.9584	17.9395	18.8659	18.9326	18.9256	17.9542	18.908	1.8474e-06	4.40744e-05	0.953794
sp|Q567U6|CCD93_HUMAN Coiled-coil domain-containing protein 93 OS=Homo sapiens GN=CCDC93 PE=1 SV=2	Q567U6|F8W9X7	CCDC93	441747	455024	436746	262714	321733	282400	18.7529	18.7956	18.7364	18.0031	18.2955	18.1074	18.7616	18.1353	0.00200325	0.000561051	-0.626287
sp|Q9BW85|CCD94_HUMAN Coiled-coil domain-containing protein 94 OS=Homo sapiens GN=CCDC94 PE=1 SV=1	Q9BW85	CCDC94	166766	183508	170606	153538	154851	149233	17.3475	17.4855	17.3803	17.2282	17.2405	17.1872	17.4044	17.2187	0.0141283	0.00279783	-0.185762
tr|A0A024R0L2|A0A024R0L2_HUMAN Uncharacterized protein OS=Homo sapiens GN=MGC20255 PE=4 SV=1	Q96F63|A0A024R0L2	CCDC97|MGC20255	53894.1	57513.5	60140.8	40648.4	51040.2	41766.7	15.7178	15.8116	15.8761	15.3109	15.6393	15.3501	15.8018	15.4334	0.0313313	0.00560706	-0.368396
sp|Q9BSQ5-2|CCM2_HUMAN Isoform 2 of Malcavernin OS=Homo sapiens GN=CCM2	Q9BSQ5|Q9BSQ5-2|Q9BSQ5-3|Q9BSQ5-4|C9JUH3|E9PEC4	CCM2	12147	11598.8	12733.9	6551.89	10890.3	6872.08	13.5683	13.5017	13.6364	12.6777	13.4108	12.7465	13.5688	12.945	0.0580205	0.00968871	-0.623801
sp|P20248|CCNA2_HUMAN Cyclin-A2 OS=Homo sapiens GN=CCNA2 PE=1 SV=2	P20248	CCNA2	132889	122620	130973	123174	137298	106386	17.0199	16.9038	16.9989	16.9103	17.0669	16.6989	16.9742	16.8921	0.505662	0.0689171	-0.08212
sp|P14635|CCNB1_HUMAN G2/mitotic-specific cyclin-B1 OS=Homo sapiens GN=CCNB1 PE=1 SV=1	P14635|P14635-2	CCNB1	401942	397351	389838	323366	383513	345214	18.6166	18.6001	18.5725	18.3028	18.5489	18.3971	18.5964	18.4163	0.0687287	0.0112889	-0.180114
tr|Q5U0M0|Q5U0M0_HUMAN Cyclin B2 OS=Homo sapiens PE=2 SV=1	O95067|H1UBN3	CCNB2|CCNB2V	54327.7	51166.5	55083.4	48792.2	44158.7	45133.4	15.7294	15.6429	15.7493	15.5744	15.4304	15.4619	15.7072	15.4889	0.0161006	0.00313731	-0.218321
sp|P24863|CCNC_HUMAN Cyclin-C OS=Homo sapiens GN=CCNC PE=1 SV=2	P24863|P24863-2|E5RFK5|E5RFX8|H0YBQ5|J3KP90	CCNC	45080.7	47041.6	45590.6	43212.4	50736.8	50030.5	15.4602	15.5217	15.4764	15.3992	15.6307	15.6105	15.4861	15.5468	0.470847	0.0644819	0.0607004
sp|P24385|CCND1_HUMAN G1/S-specific cyclin-D1 OS=Homo sapiens GN=CCND1 PE=1 SV=1	P24385	CCND1	130554	157107	123770	68204.7	61707.2	59243.6	16.9943	17.2614	16.9173	16.0576	15.9132	15.8544	17.0577	15.9417	0.00075547	0.000276443	-1.11595
tr|A8K6Q5|A8K6Q5_HUMAN cDNA FLJ77327; highly similar to Homo sapiens cyclin H (CCNH); mRNA OS=Homo sapiens PE=2 SV=1	P51946|D6RHI7|D6RG18	CCNH	161887	166082	164061	119284	158308	125780	17.3046	17.3415	17.3239	16.864	17.2724	16.9405	17.3233	17.0257	0.0770817	0.0125133	-0.297691
sp|O75909-4|CCNK_HUMAN Isoform 4 of Cyclin-K OS=Homo sapiens GN=CCNK	O75909|O75909-4	CCNK	114616	123397	122481	115440	130201	114229	16.8064	16.913	16.9022	16.8168	16.9904	16.8016	16.8739	16.8696	0.95371	0.120938	-0.00428556
tr|A8K4M5|A8K4M5_HUMAN cDNA FLJ76043; highly similar to Homo sapiens cyclin T1 (CCNT1); mRNA OS=Homo sapiens PE=2 SV=1	O60563	CCNT1	524530	532487	525929	670586	717680	680824	19.0007	19.0224	19.0045	19.3551	19.453	19.3769	19.0092	19.395	0.000222608	0.000130458	0.385803
sp|O60583-2|CCNT2_HUMAN Isoform 2 of Cyclin-T2 OS=Homo sapiens GN=CCNT2	O60583-2	CCNT2	91554.5	91369.7	95221	108274	130574	142035	16.4823	16.4794	16.539	16.7243	16.9945	17.1159	16.5003	16.9449	0.0192766	0.00367624	0.444653
tr|B2RBH6|B2RBH6_HUMAN cDNA; FLJ95513; highly similar to Homo sapiens cyclin fold protein 1 (CFP1); mRNA OS=Homo sapiens PE=2 SV=1	Q8ND76|Q8ND76-2	CCNY	67172.5	65670.7	66073.5	66104.1	76331.9	90293.3	16.0356	16.003	16.0118	16.0125	16.22	16.4623	16.0168	16.2316	0.174731	0.0263594	0.214817
tr|B4DTZ1|B4DTZ1_HUMAN cDNA FLJ60154; highly similar to Centrosomal protein of 110 kDa OS=Homo sapiens PE=2 SV=1	O43303|O43303-2|A0A024QYV8	CCP110|CP110	103282	97672.2	106390	97123.4	116341	91578.2	16.6562	16.5757	16.699	16.5675	16.828	16.4827	16.6436	16.6261	0.880975	0.112841	-0.0175494
sp|Q9ULG6-5|CCPG1_HUMAN Isoform 5 of Cell cycle progression protein 1 OS=Homo sapiens GN=CCPG1	Q9ULG6|Q9ULG6-2|Q9ULG6-4|Q9ULG6-5	CCPG1	162455	176838	155234	114278	120360	114653	17.3097	17.4321	17.2441	16.8022	16.877	16.8069	17.3286	16.8287	0.00114554	0.000368649	-0.499916
sp|O14618|CCS_HUMAN Copper chaperone for superoxide dismutase OS=Homo sapiens GN=CCS PE=1 SV=1	O14618|J3KNF4	CCS	612647	620699	602448	298307	337256	309411	19.2247	19.2435	19.2005	18.1864	18.3635	18.2392	19.2229	18.263	5.86034e-05	7.38145e-05	-0.959873
sp|Q4G0I0|CSMT1_HUMAN Protein CCSMST1 OS=Homo sapiens GN=CCSMST1 PE=2 SV=1	Q4G0I0	CCSMST1	39706.3	40644.9	40065.1	57975.1	61364.7	60162.7	15.2771	15.3108	15.2901	15.8231	15.9051	15.8766	15.2926	15.8683	2.4461e-05	5.84046e-05	0.575641
sp|P78371-2|TCPB_HUMAN Isoform 2 of T-complex protein 1 subunit beta OS=Homo sapiens GN=CCT2	P78371-2	CCT2	1.60795e+06	1.67725e+06	1.62589e+06	809096	915442	749381	20.6168	20.6777	20.6328	19.626	19.8041	19.5153	20.6424	19.6485	0.000321104	0.000160107	-0.993951
tr|B4DUR8|B4DUR8_HUMAN T-complex protein 1 subunit gamma OS=Homo sapiens GN=CCT3 PE=1 SV=1	B4DUR8	CCT3	374979	393465	383554	188104	215414	182343	18.5165	18.5859	18.5491	17.5212	17.7168	17.4763	18.5505	17.5714	0.000214749	0.000127566	-0.979059
tr|E9PCA1|E9PCA1_HUMAN T-complex protein 1 subunit epsilon OS=Homo sapiens GN=CCT5 PE=1 SV=1	B7ZAR1|E9PCA1	CCT5	1.38721e+06	1.53496e+06	1.47483e+06	713016	818289	713768	20.4038	20.5498	20.4921	19.4436	19.6423	19.4451	20.4819	19.5103	0.000244402	0.000137761	-0.971572
tr|B2R9K8|B2R9K8_HUMAN cDNA; FLJ94440; highly similar to Homo sapiens chaperonin containing TCP1; subunit 6A (zeta 1)(CCT6A); mRNA OS=Homo sapiens PE=2 SV=1	P40227	CCT6A	3.28145e+06	3.39139e+06	3.39495e+06	1.78553e+06	1.93448e+06	1.65195e+06	21.6459	21.6934	21.695	20.7679	20.8835	20.6557	21.6781	20.7691	0.000177942	0.000115939	-0.909044
tr|Q53HV2|Q53HV2_HUMAN Chaperonin containing TCP1; subunit 7 (Eta) variant (Fragment) OS=Homo sapiens PE=2 SV=1	Q99832	CCT7	5.19964e+06	5.15061e+06	5.36968e+06	2.55282e+06	2.96288e+06	2.49065e+06	22.31	22.2963	22.3564	21.2837	21.4986	21.2481	22.3209	21.3434	0.000261757	0.000142815	-0.977458
tr|Q53HU0|Q53HU0_HUMAN Chaperonin containing TCP1; subunit 8 (Theta) variant (Fragment) OS=Homo sapiens PE=2 SV=1	P50990	CCT8	9.08223e+06	8.85904e+06	8.49392e+06	4.04155e+06	4.41424e+06	3.77825e+06	23.1146	23.0787	23.018	21.9465	22.0737	21.8493	23.0704	21.9565	9.5537e-05	8.79198e-05	-1.11395
sp|P86790|CCZ1B_HUMAN Vacuolar fusion protein CCZ1 homolog B OS=Homo sapiens GN=CCZ1B PE=1 SV=1	P86790|Q7L8P3	CCZ1B|DKFZp586I1023	194483	191440	184533	113382	124776	113249	17.5693	17.5465	17.4935	16.7908	16.929	16.7891	17.5364	16.8363	0.000169292	0.00011319	-0.700127
sp|Q6YHK3|CD109_HUMAN CD109 antigen OS=Homo sapiens GN=CD109 PE=1 SV=2	Q6YHK3|Q6YHK3-2|Q6YHK3-3|Q6YHK3-4	CD109	74021.7	84029.6	77159.1	66002.3	76175.9	77151.3	16.1757	16.3586	16.2355	16.0102	16.217	16.2354	16.2566	16.1542	0.319133	0.0454527	-0.10238
sp|P48509|CD151_HUMAN CD151 antigen OS=Homo sapiens GN=CD151 PE=1 SV=3	P48509	CD151	258684	279431	243665	414779	431550	437505	17.9808	18.0921	17.8945	18.662	18.7192	18.7389	17.9892	18.7067	0.000311934	0.000158696	0.71753
tr|A8K6Q6|A8K6Q6_HUMAN cDNA FLJ78639 OS=Homo sapiens PE=2 SV=1	Q5ZPR3	CD276	382337	377657	411207	548901	583015	541010	18.5445	18.5267	18.6495	19.0662	19.1532	19.0453	18.5736	19.0882	0.000525782	0.000218192	0.514649
sp|Q9Y5K6|CD2AP_HUMAN CD2-associated protein OS=Homo sapiens GN=CD2AP PE=1 SV=1	Q9Y5K6	CD2AP	906413	928189	930100	623336	745971	651656	19.7898	19.8241	19.827	19.2497	19.5088	19.3138	19.8136	19.3574	0.0044278	0.0010454	-0.456245
sp|O95400|CD2B2_HUMAN CD2 antigen cytoplasmic tail-binding protein 2 OS=Homo sapiens GN=CD2BP2 PE=1 SV=1	O95400	CD2BP2	366411	373807	377411	406663	422221	406868	18.4831	18.5119	18.5258	18.6335	18.6876	18.6342	18.5069	18.6518	0.0027103	0.000704743	0.144834
tr|D9IX64|D9IX64_HUMAN Platelet glycoprotein IV variant OS=Homo sapiens GN=CD36 PE=2 SV=1	P16671|P16671-3|P16671-4|E9PLT1|E7EU05|D9IX65|D9IX63|D9IX64	CD36	5341.4	5298.22	5763.28	23521.8	23656.3	21883.8	12.383	12.3713	12.4927	14.5217	14.5299	14.4176	12.4157	14.4897	2.5345e-06	4.49418e-05	2.07408
sp|O15446-2|RPA34_HUMAN Isoform 2 of DNA-directed RNA polymerase I subunit RPA34 OS=Homo sapiens GN=CD3EAP	O15446|O15446-2	CD3EAP	272380	291858	266155	294678	304710	315267	18.0553	18.1549	18.0219	18.1688	18.2171	18.2662	18.0774	18.2174	0.0456858	0.00784127	0.139997
sp|P16070|CD44_HUMAN CD44 antigen OS=Homo sapiens GN=CD44 PE=1 SV=3	P16070|P16070-3|P16070-4|P16070-5|P16070-6|P16070-7|P16070-8|P16070-10|P16070-11|P16070-12|P16070-13|P16070-14|P16070-16|P16070-17|P16070-18|H0YD13	CD44	663916	701144	629812	716951	739624	867496	19.3406	19.4194	19.2646	19.4515	19.4964	19.7265	19.3415	19.5581	0.0874156	0.0140276	0.21663
sp|P15529-2|MCP_HUMAN Isoform B of Membrane cofactor protein OS=Homo sapiens GN=CD46	P15529-2|P15529-3|P15529-4|P15529-5|P15529-6|P15529-7|P15529-16	CD46	571658	532963	640116	617548	700395	588084	19.1248	19.0237	19.288	19.2362	19.4178	19.1657	19.1455	19.2732	0.300684	0.0431065	0.12774
tr|H0YC40|H0YC40_HUMAN Leukocyte surface antigen CD47 (Fragment) OS=Homo sapiens GN=CD47 PE=4 SV=1	H0YC40	CD47	19141.6	19844.5	16375.3	23472.7	22538.1	22546.9	14.2244	14.2765	13.9992	14.5187	14.4601	14.4606	14.1667	14.4798	0.0230037	0.00427216	0.313104
sp|Q08722|CD47_HUMAN Leukocyte surface antigen CD47 OS=Homo sapiens GN=CD47 PE=1 SV=1	Q08722|Q08722-3|Q08722-4	CD47	880350	898601	913356	1.70341e+06	339927	1.22394e+06	19.7477	19.7773	19.8008	20.7	18.3749	20.2231	19.7753	19.766	0.990169	0.125021	-0.00929668
sp|P08174-7|DAF_HUMAN Isoform 7 of Complement decay-accelerating factor OS=Homo sapiens GN=CD55	P08174|P08174-2|P08174-3|P08174-4|P08174-5|P08174-6|P08174-7|H7BY55|H3BLV0|B1AP13	CD55	507392	590968	467506	675728	567263	765802	18.9527	19.1727	18.8346	19.3661	19.1137	19.5466	18.9867	19.3421	0.0903776	0.0144566	0.355422
sp|P19256|LFA3_HUMAN Lymphocyte function-associated antigen 3 OS=Homo sapiens GN=CD58 PE=1 SV=1	P19256|P19256-2|P19256-3|B1AMW1|Q9BRW0	CD58	501175	506101	544149	464118	503745	468977	18.935	18.9491	19.0536	18.8241	18.9423	18.8392	18.9792	18.8685	0.10381	0.0163593	-0.11068
tr|E9PR17|E9PR17_HUMAN CD59 glycoprotein OS=Homo sapiens GN=CD59 PE=1 SV=1	P13987|E9PNW4|E9PR17	CD59	233817	241679	256353	321266	349072	323012	17.835	17.8827	17.9678	18.2934	18.4132	18.3012	17.8952	18.3359	0.00129753	0.000405871	0.440759
tr|W6A4U0|W6A4U0_HUMAN Tetraspanin (Fragment) OS=Homo sapiens GN=CD63 PE=2 SV=1	P08962|P08962-2|P08962-3|F8VV56|W6A4U0|F8VWK8|F8W022|F8VNT9	CD63	153394	165632	158623	175139	191737	186239	17.2269	17.3376	17.2752	17.4181	17.5488	17.5068	17.2799	17.4912	0.0134999	0.00268651	0.211318
tr|A6NMH8|A6NMH8_HUMAN Tetraspanin OS=Homo sapiens GN=CD81 PE=1 SV=1	P60033|E9PJK1|A6NMH8|E9PRJ8|H0YDL9|E9PIF1|H0YDJ9	CD81	134776	144057	136571	213766	275876	287844	17.0402	17.1363	17.0593	17.7057	18.0737	18.1349	17.0786	17.9714	0.0028796	0.00073801	0.892831
tr|Q6LET0|Q6LET0_HUMAN Tetraspanin (Fragment) OS=Homo sapiens GN=KAI1 PE=2 SV=1	P27701|P27701-2|Q6LET0	CD82|KAI1	56156.3	63975.3	60797.5	153707	156203	143084	15.7772	15.9652	15.8917	17.2298	17.2531	17.1265	15.878	17.2031	3.8867e-05	6.45843e-05	1.32509
tr|G8JLH6|G8JLH6_HUMAN Tetraspanin (Fragment) OS=Homo sapiens GN=CD9 PE=1 SV=1	P21926|G8JLH6|A6NNI4	CD9	1.34025e+06	1.39583e+06	1.42695e+06	3.10033e+06	801032	2.17807e+06	20.3541	20.4127	20.4445	21.564	19.6115	21.0546	20.4038	20.7434	0.59288	0.0796584	0.339619
sp|P48960|CD97_HUMAN CD97 antigen OS=Homo sapiens GN=CD97 PE=1 SV=4	P48960|P48960-2|P48960-3	CD97	93240	101324	97229.1	89271.9	94477.2	93924.4	16.5087	16.6286	16.5691	16.4459	16.5277	16.5192	16.5688	16.4976	0.175323	0.0264347	-0.0711918
tr|B2R932|B2R932_HUMAN cDNA; FLJ94187; highly similar to Homo sapiens CD99 antigen (CD99); mRNA OS=Homo sapiens PE=2 SV=1	P14209|P14209-3	CD99	91858.5	85703.3	92301.5	113246	144720	153938	16.4871	16.3871	16.4941	16.7891	17.1429	17.232	16.4561	17.0547	0.0127671	0.00256083	0.598581
sp|Q8TCZ2-5|C99L2_HUMAN Isoform 5 of CD99 antigen-like protein 2 OS=Homo sapiens GN=CD99L2	Q8TCZ2|Q8TCZ2-2|Q8TCZ2-3|Q8TCZ2-5|Q8TCZ2-6	CD99L2	5179.44	5499.27	4454.86	5913.64	6329.68	4844.33	12.3386	12.425	12.1212	12.5298	12.6279	12.2421	12.2949	12.4666	0.307375	0.0439621	0.171687
sp|Q8IWY9|CDAN1_HUMAN Codanin-1 OS=Homo sapiens GN=CDAN1 PE=1 SV=4	Q8IWY9|Q8IWY9-1	CDAN1	23023.7	23097.5	27911.5	11980.7	18985.9	12857.2	14.4908	14.4954	14.7686	13.5484	14.2126	13.6503	14.5849	13.8038	0.0259086	0.00474027	-0.781168
sp|O75794|CD123_HUMAN Cell division cycle protein 123 homolog OS=Homo sapiens GN=CDC123 PE=1 SV=1	O75794|X6RA30	CDC123	343653	381834	330727	314780	316289	323837	18.3906	18.5426	18.3353	18.264	18.2709	18.3049	18.4228	18.2799	0.086767	0.013942	-0.142894
sp|Q13042|CDC16_HUMAN Cell division cycle protein 16 homolog OS=Homo sapiens GN=CDC16 PE=1 SV=2	Q13042|Q13042-2|Q13042-3	CDC16	385355	405014	388746	320087	344820	348250	18.5558	18.6276	18.5685	18.2881	18.3955	18.4098	18.584	18.3645	0.00774018	0.00166783	-0.219518
sp|Q12834|CDC20_HUMAN Cell division cycle protein 20 homolog OS=Homo sapiens GN=CDC20 PE=1 SV=2	Q12834	CDC20	153772	149696	161325	185891	147370	104354	17.2304	17.1917	17.2996	17.5041	17.1691	16.6711	17.2406	17.1148	0.633384	0.0843259	-0.125801
sp|Q9UJX2|CDC23_HUMAN Cell division cycle protein 23 homolog OS=Homo sapiens GN=CDC23 PE=1 SV=3	Q9UJX2|Q9UJX2-3	CDC23	103142	110517	108238	92103.4	107933	106602	16.6543	16.7539	16.7238	16.491	16.7198	16.7019	16.7107	16.6375	0.407898	0.0567282	-0.0731343
sp|Q8NHZ8|CDC26_HUMAN Anaphase-promoting complex subunit CDC26 OS=Homo sapiens GN=CDC26 PE=1 SV=1	Q8NHZ8	CDC26	179553	173602	172419	117974	135079	118693	17.4541	17.4054	17.3956	16.8481	17.0434	16.8569	17.4183	16.9161	0.00162113	0.000478559	-0.502201
sp|P30260-2|CDC27_HUMAN Isoform 2 of Cell division cycle protein 27 homolog OS=Homo sapiens GN=CDC27	P30260|P30260-2|G5EA36	CDC27	505247	522308	511963	463851	487156	463879	18.9466	18.9945	18.9657	18.8233	18.894	18.8234	18.9689	18.8469	0.0111669	0.0022886	-0.122044
sp|P49427|UB2R1_HUMAN Ubiquitin-conjugating enzyme E2 R1 OS=Homo sapiens GN=CDC34 PE=1 SV=2	P49427	CDC34	77327.7	87680	83595	33240.7	37792.8	30336.8	16.2387	16.42	16.3511	15.0207	15.2058	14.8888	16.3366	15.0384	0.000255705	0.000140958	-1.29817
sp|Q16543|CDC37_HUMAN Hsp90 co-chaperone Cdc37 OS=Homo sapiens GN=CDC37 PE=1 SV=1	Q16543	CDC37	5.06994e+06	4.95982e+06	5.24662e+06	2.37895e+06	2.88047e+06	2.48983e+06	22.2735	22.2419	22.323	21.1819	21.4579	21.2476	22.2794	21.2958	0.000341195	0.000165002	-0.983655
sp|Q7L3B6|CD37L_HUMAN Hsp90 co-chaperone Cdc37-like 1 OS=Homo sapiens GN=CDC37L1 PE=1 SV=1	Q7L3B6|B1AL69	CDC37L1	56473.3	55962.2	57109	42604.7	56689.5	43705.9	15.7853	15.7722	15.8014	15.3787	15.7908	15.4155	15.7863	15.5284	0.122219	0.0190174	-0.257939
tr|Q53H60|Q53H60_HUMAN Pre-mRNA splicing factor 17 variant (Fragment) OS=Homo sapiens PE=2 SV=1	O60508|Q5SRN1	CDC40	333585	343878	330356	375876	437431	456246	18.3477	18.3915	18.3337	18.5199	18.7387	18.7995	18.3576	18.686	0.019281	0.00367625	0.328384
tr|B4E1U9|B4E1U9_HUMAN cDNA FLJ54776; highly similar to Cell division control protein 42 homolog OS=Homo sapiens PE=2 SV=1	P60953	CDC42	923848	916989	969523	1.02586e+06	1.09936e+06	1.06012e+06	19.8173	19.8065	19.8869	19.9684	20.0682	20.0158	19.8369	20.0175	0.00919757	0.0019296	0.180558
sp|Q9Y5S2|MRCKB_HUMAN Serine/threonine-protein kinase MRCK beta OS=Homo sapiens GN=CDC42BPB PE=1 SV=2	Q9Y5S2	CDC42BPB	2.40866e+06	2.41712e+06	2.41888e+06	1.67387e+06	1.88023e+06	1.66307e+06	21.1998	21.2049	21.2059	20.6748	20.8425	20.6654	21.2035	20.7276	0.00116699	0.000372568	-0.47597
sp|Q6DT37|MRCKG_HUMAN Serine/threonine-protein kinase MRCK gamma OS=Homo sapiens GN=CDC42BPG PE=1 SV=2	Q6DT37	CDC42BPG	380263	382627	381556	302854	318775	290004	18.5366	18.5456	18.5415	18.2083	18.2822	18.1457	18.5413	18.2121	0.00113538	0.000367159	-0.329199
tr|B3KUZ5|B3KUZ5_HUMAN cDNA FLJ40973 fis; clone UTERU2013280; highly similar to Cdc42 effector protein 2 OS=Homo sapiens PE=2 SV=1	O14613	CDC42EP2	30307.7	34092.3	29660.2	33721.2	28898.2	18652	14.8874	15.0572	14.8562	15.0414	14.8187	14.187	14.9336	14.6824	0.394155	0.0550688	-0.251231
sp|Q9H3Q1|BORG4_HUMAN Cdc42 effector protein 4 OS=Homo sapiens GN=CDC42EP4 PE=1 SV=1	Q9H3Q1	CDC42EP4	145753	150587	154338	89105.4	107947	88914.2	17.1532	17.2002	17.2357	16.4432	16.72	16.4401	17.1964	16.5344	0.00230149	0.00062143	-0.661938
sp|Q6NZY7|BORG3_HUMAN Cdc42 effector protein 5 OS=Homo sapiens GN=CDC42EP5 PE=1 SV=1	Q6NZY7	CDC42EP5	96368.9	93695.8	92954	44847.1	47020.2	40334.7	16.5563	16.5157	16.5042	15.4527	15.521	15.2997	16.5254	15.4245	8.1712e-05	8.27593e-05	-1.10092
sp|Q9NRR8|C42S1_HUMAN CDC42 small effector protein 1 OS=Homo sapiens GN=CDC42SE1 PE=1 SV=1	Q9NRR8	CDC42SE1	80821.7	85051.5	84948.6	79173.9	94467.1	94379.7	16.3025	16.376	16.3743	16.2727	16.5275	16.5262	16.3509	16.4421	0.359037	0.0505357	0.0912141
sp|O75419-3|CDC45_HUMAN Isoform 3 of Cell division control protein 45 homolog OS=Homo sapiens GN=CDC45	O75419|O75419-2|O75419-3	CDC45	79569.9	79087.7	77735.8	58715.5	60605	55332.3	16.2799	16.2712	16.2463	15.8415	15.8871	15.7558	16.2658	15.8281	0.000388059	0.000178343	-0.437652
tr|B3KY60|B3KY60_HUMAN cDNA FLJ16777 fis; clone BRHIP2029567; highly similar to Cell division cycle 5-like protein OS=Homo sapiens PE=2 SV=1	Q99459	CDC5L	1.99108e+06	2.08658e+06	2.01685e+06	2.5728e+06	2.84444e+06	2.92186e+06	20.9251	20.9927	20.9437	21.2949	21.4397	21.4785	20.9538	21.4044	0.00161908	0.000478491	0.450524
sp|Q6P1J9|CDC73_HUMAN Parafibromin OS=Homo sapiens GN=CDC73 PE=1 SV=1	Q6P1J9	CDC73	1.99173e+06	2.04338e+06	2.09257e+06	1.8846e+06	2.27978e+06	2.08026e+06	20.9256	20.9625	20.9968	20.8458	21.1205	20.9883	20.9617	20.9849	0.790908	0.10279	0.0232203
sp|Q69YH5|CDCA2_HUMAN Cell division cycle-associated protein 2 OS=Homo sapiens GN=CDCA2 PE=1 SV=2	Q69YH5|E9PEI0	CDCA2	312115	323112	326045	523058	517943	502996	18.2517	18.3017	18.3147	18.9966	18.9824	18.9402	18.2894	18.9731	1.16976e-05	5.35282e-05	0.683706
tr|B2R749|B2R749_HUMAN cDNA; FLJ93285; highly similar to Homo sapiens cell division cycle associated 3 (CDCA3); mRNA OS=Homo sapiens PE=2 SV=1	Q99618|F8WDL1|F5GX58	CDCA3	127136	124979	128334	102949	127866	108720	16.956	16.9313	16.9695	16.6516	16.9643	16.7303	16.9523	16.782	0.146183	0.0224344	-0.170263
tr|B5MBX0|B5MBX0_HUMAN Sororin OS=Homo sapiens GN=CDCA5 PE=1 SV=1	Q96FF9|B5MBX0	CDCA5	303571	320505	303981	399332	443744	437397	18.2117	18.29	18.2136	18.6072	18.7594	18.7386	18.2384	18.7017	0.00102538	0.00034225	0.463299
tr|A8K7A2|A8K7A2_HUMAN cDNA FLJ78084; highly similar to Homo sapiens cell division cycle associated 8; mRNA OS=Homo sapiens PE=2 SV=1	Q53HL2	CDCA8	85937.6	89844.9	86866	105905	113475	103961	16.391	16.4551	16.4065	16.6924	16.792	16.6657	16.4176	16.7167	0.00224742	0.000611724	0.299153
tr|D3XNU5|D3XNU5_HUMAN E-cadherin 1 OS=Homo sapiens GN=CDH1 PE=4 SV=1	P12830|D3XNU5	CDH1	984584	1.02126e+06	1.03113e+06	1.14187e+06	1.21347e+06	1.15856e+06	19.9092	19.9619	19.9758	20.123	20.2107	20.1439	19.949	20.1592	0.00323678	0.000810981	0.210232
sp|P22223|CADH3_HUMAN Cadherin-3 OS=Homo sapiens GN=CDH3 PE=1 SV=2	P22223	CDH3	86695	86302.9	94821.6	102704	144144	106681	16.4037	16.3971	16.5329	16.6481	17.1371	16.7029	16.4446	16.8294	0.0749921	0.0122253	0.38484
tr|B2RCN5|B2RCN5_HUMAN cDNA; FLJ96176; highly similar to Homo sapiens cadherin 4; type 1; R-cadherin (retinal) (CDH4); mRNA OS=Homo sapiens PE=2 SV=1	P55283|P55283-2|A0A087WX99	CDH4	17532.2	16658.1	12931.4	15162.2	17143.9	16436.5	14.0977	14.0239	13.6586	13.8882	14.0654	14.0046	13.9267	13.9861	0.704106	0.0926976	0.0593257
tr|Q53HA5|Q53HA5_HUMAN CDP-diacylglycerol--inositol 3-phosphatidyltransferase isoform 1 variant (Fragment) OS=Homo sapiens PE=2 SV=1	O14735|B3KSW0	CDIPT	230232	254880	222253	459326	427369	442587	17.8127	17.9595	17.7618	18.8092	18.7051	18.7556	17.8447	18.7566	0.000163025	0.000111637	0.911949
tr|Q5H9N4|Q5H9N4_HUMAN Putative uncharacterized protein DKFZp686L20222 OS=Homo sapiens GN=DKFZp686L20222 PE=4 SV=1	P06493|A0A024QZP7|A0A087WY43|Q5H9N4	CDK1|CDC2|DKFZp686L20222	528269	528610	518885	283047	316928	289250	19.0109	19.0118	18.9851	18.1107	18.2738	18.142	19.0026	18.1755	8.29174e-05	8.29804e-05	-0.827126
sp|Q9UQ88|CD11A_HUMAN Cyclin-dependent kinase 11A OS=Homo sapiens GN=CDK11A PE=1 SV=4	Q9UQ88|Q9UQ88-2|Q9UQ88-3|Q9UQ88-4|Q5QPR3	CDK11A	92076.5	96992.4	92824.5	158241	125095	112663	16.4905	16.5656	16.5022	17.2718	16.9327	16.7817	16.5194	16.9954	0.0316021	0.00565315	0.47591
tr|J3QR44|J3QR44_HUMAN Cyclin-dependent kinase 11B OS=Homo sapiens GN=CDK11B PE=1 SV=2	P21127|P21127-2|P21127-3|P21127-8|B7ZVY7|J3QR44|J3QKR5	CDK11B|CDC2L1	276753	298349	283969	358362	366422	358220	18.0782	18.1866	18.1154	18.4511	18.4831	18.4505	18.1268	18.4616	0.000568908	0.000229923	0.334811
sp|Q9NYV4|CDK12_HUMAN Cyclin-dependent kinase 12 OS=Homo sapiens GN=CDK12 PE=1 SV=2	Q9NYV4|Q9NYV4-2	CDK12	26497.7	32398.4	30494.6	30436.8	33810.5	30405.9	14.6936	14.9836	14.8963	14.8935	15.0452	14.8921	14.8578	14.9436	0.438598	0.0605526	0.0857665
sp|Q14004|CDK13_HUMAN Cyclin-dependent kinase 13 OS=Homo sapiens GN=CDK13 PE=1 SV=2	Q14004|Q14004-2	CDK13	41229.8	44695.8	41081.5	42464.5	47279.6	46333.6	15.3314	15.4479	15.3262	15.374	15.5289	15.4998	15.3685	15.4676	0.185	0.0277658	0.0990731
tr|B7Z8T0|B7Z8T0_HUMAN cDNA FLJ56198; highly similar to Serine/threonine-protein kinase PCTAIRE-1 (EC 2.7.11.22) OS=Homo sapiens PE=2 SV=1	Q00536|Q00536-2|Q00536-3|Q00537|Q00537-2|Q07002|Q07002-2|Q07002-3|A0A087WZU2|Q9BRL4|F5H6Z0|E5RGN0|Q96GA5	CDK16|CDK17|CDK18|PCTK1	9829.09	9031.09	8172.23	7290.6	12676.5	8288.3	13.2628	13.1407	12.9965	12.8318	13.6299	13.0169	13.1333	13.1595	0.922641	0.117514	0.0261692
tr|A8K8J5|A8K8J5_HUMAN cDNA FLJ76437; highly similar to Homo sapiens cell division cycle 2-like 6 (CDK8-like) (CDC2L6); mRNA OS=Homo sapiens PE=2 SV=1	Q9BWU1|P49336|P49336-2|F5H6D4|I6W807|Q64FY6	CDK19|CDK8	41751.9	43667.3	36430.2	38664	41174.4	41107.4	15.3496	15.4143	15.1528	15.2387	15.3295	15.3271	15.3056	15.2984	0.936485	0.11902	-0.00713194
tr|G3V5T9|G3V5T9_HUMAN Cyclin-dependent kinase 2 OS=Homo sapiens GN=CDK2 PE=1 SV=1	P24941|P24941-2|G3V5T9|E7ESI2	CDK2	235254	238946	247330	124479	145931	127267	17.8439	17.8663	17.9161	16.9255	17.1549	16.9575	17.8754	17.0127	0.000323272	0.000160718	-0.862764
sp|O75956|CDKA2_HUMAN Cyclin-dependent kinase 2-associated protein 2 OS=Homo sapiens GN=CDK2AP2 PE=1 SV=1	O14519|O14519-2|O75956	CDK2AP1|CDK2AP2	426980	440253	462272	462837	502657	444524	18.7038	18.748	18.8184	18.8201	18.9392	18.7619	18.7567	18.8404	0.247928	0.0362268	0.0836999
sp|P11802|CDK4_HUMAN Cyclin-dependent kinase 4 OS=Homo sapiens GN=CDK4 PE=1 SV=2	P11802|F8VWX7|F8VTV8|F8VYH9	CDK4	165434	167164	172066	101531	97852.2	90716.7	17.3359	17.3509	17.3926	16.6316	16.5783	16.4691	17.3598	16.5597	9.44824e-05	8.7652e-05	-0.80015
tr|Q6IAW3|Q6IAW3_HUMAN CDK5 protein OS=Homo sapiens GN=CDK5 PE=2 SV=1	Q00535|Q00535-2|Q6IAW3	CDK5	38828.7	37662.5	34460	28116.9	27556.5	21523.6	15.2448	15.2008	15.0726	14.7792	14.7501	14.3936	15.1728	14.641	0.0166723	0.00323243	-0.531809
sp|Q96SZ6|CK5P1_HUMAN CDK5 regulatory subunit-associated protein 1 OS=Homo sapiens GN=CDK5RAP1 PE=1 SV=2	Q96SZ6|Q96SZ6-2|Q96SZ6-3|Q96SZ6-6	CDK5RAP1	11210	11529.9	10289.9	11443.5	11226.3	11634.3	13.4525	13.4931	13.3289	13.4822	13.4546	13.5061	13.4248	13.481	0.337476	0.0478172	0.0561308
tr|Q66GT8|Q66GT8_HUMAN Centrosome protein Cep215 OS=Homo sapiens PE=2 SV=1	Q96SN8|Q96SN8-2|Q96SN8-3|Q96SN8-4|A6H8X1|Q7Z3M0|B7ZLE9|B9EG74	CDK5RAP2|DKFZp686M1993	183589	183593	184906	171010	181058	181542	17.4861	17.4861	17.4964	17.3837	17.4661	17.4699	17.4896	17.4399	0.15455	0.0235698	-0.0496474
sp|Q96JB5-4|CK5P3_HUMAN Isoform 4 of CDK5 regulatory subunit-associated protein 3 OS=Homo sapiens GN=CDK5RAP3	Q96JB5|Q96JB5-4	CDK5RAP3	266893	279180	263656	407042	455923	491869	18.0259	18.0908	18.0083	18.6348	18.7984	18.9079	18.0417	18.7804	0.000890039	0.000310088	0.738707
sp|Q00534|CDK6_HUMAN Cyclin-dependent kinase 6 OS=Homo sapiens GN=CDK6 PE=1 SV=1	Q00534	CDK6	98830.7	101845	92817.1	71940.6	79811.8	65503.6	16.5927	16.636	16.5021	16.1345	16.2843	15.9993	16.5769	16.1394	0.00868926	0.00184479	-0.437557
sp|P50613|CDK7_HUMAN Cyclin-dependent kinase 7 OS=Homo sapiens GN=CDK7 PE=1 SV=1	P50613	CDK7	242281	248817	242435	193105	250259	202493	17.8863	17.9247	17.8872	17.559	17.9331	17.6275	17.8994	17.7065	0.170716	0.025827	-0.192895
sp|P50750-2|CDK9_HUMAN Isoform 2 of Cyclin-dependent kinase 9 OS=Homo sapiens GN=CDK9	P50750-2	CDK9	335751	352791	341066	410478	405095	395884	18.357	18.4285	18.3797	18.6469	18.6279	18.5947	18.3884	18.6232	0.000834985	0.000297022	0.234795
sp|Q5VV42|CDKAL_HUMAN Threonylcarbamoyladenosine tRNA methylthiotransferase OS=Homo sapiens GN=CDKAL1 PE=1 SV=1	Q5VV42	CDKAL1	378127	424272	390405	580623	631527	598573	18.5285	18.6946	18.5746	19.1472	19.2685	19.1912	18.5993	19.2023	0.000583298	0.000234514	0.603047
tr|Q59ED0|Q59ED0_HUMAN Cyclin-dependent kinase variant (Fragment) OS=Homo sapiens PE=2 SV=1	P38936	CDKN1A	58213.3	53280.5	56548.1	26365.2	34644.1	30061.7	15.8291	15.7013	15.7872	14.6863	15.0803	14.8756	15.7725	14.8808	0.00174033	0.000504344	-0.891752
sp|Q9NXV6|CARF_HUMAN CDKN2A-interacting protein OS=Homo sapiens GN=CDKN2AIP PE=1 SV=3	Q9NXV6	CDKN2AIP	103582	109890	108225	71914.3	74647.4	73890.2	16.6604	16.7457	16.7237	16.134	16.1878	16.1731	16.7099	16.165	5.53551e-05	7.18212e-05	-0.544968
sp|Q96HQ2|C2AIL_HUMAN CDKN2AIP N-terminal-like protein OS=Homo sapiens GN=CDKN2AIPNL PE=1 SV=1	Q96HQ2|Q96HQ2-2	CDKN2AIPNL	274077	276019	264557	139301	155153	126977	18.0642	18.0744	18.0132	17.0878	17.2433	16.9542	18.0506	17.0951	0.000367665	0.000172415	-0.955488
sp|Q6NVV7|CDPF1_HUMAN Cysteine-rich DPF motif domain-containing protein 1 OS=Homo sapiens GN=CDPF1 PE=2 SV=1	Q6NVV7|F6RAJ7	CDPF1	44410.4	47574.1	51308.6	71322.9	68370	67104.2	15.4386	15.5379	15.6469	16.1221	16.0611	16.0341	15.5411	16.0724	0.00125903	0.000396011	0.531286
sp|Q86X02|CDR2L_HUMAN Cerebellar degeneration-related protein 2-like OS=Homo sapiens GN=CDR2L PE=2 SV=2	Q86X02	CDR2L	57312.1	57202.9	56184.6	49886.1	60891.9	56685.1	15.8066	15.8038	15.7779	15.6064	15.894	15.7907	15.7961	15.7637	0.721139	0.0947788	-0.0324144
tr|B3KNK4|B3KNK4_HUMAN Phosphatidate cytidylyltransferase OS=Homo sapiens PE=2 SV=1	O95674	CDS2	166146	167377	157566	229375	224404	213332	17.3421	17.3527	17.2656	17.8073	17.7757	17.7027	17.3201	17.7619	0.000436235	0.000192281	0.441797
sp|Q9H211|CDT1_HUMAN DNA replication factor Cdt1 OS=Homo sapiens GN=CDT1 PE=1 SV=3	Q9H211	CDT1	180393	177637	188576	71172.4	76669	69661.3	17.4608	17.4386	17.5248	16.119	16.2264	16.0881	17.4747	16.1445	1.11526e-05	5.35282e-05	-1.33023
tr|D3DND1|D3DND1_HUMAN CDV3 homolog (Mouse); isoform CRA_a OS=Homo sapiens GN=CDV3 PE=4 SV=1	Q9UKY7|D3DND1	CDV3	806433	817871	856011	611217	696901	598430	19.6212	19.6415	19.7073	19.2213	19.4106	19.1908	19.6567	19.2742	0.00649809	0.00143582	-0.382412
sp|Q9Y232|CDYL1_HUMAN Chromodomain Y-like protein OS=Homo sapiens GN=CDYL PE=1 SV=2	Q9Y232|Q9Y232-2	CDYL	552747	555838	571984	684483	767417	774098	19.0763	19.0843	19.1256	19.3847	19.5497	19.5622	19.0954	19.4988	0.00242442	0.000648088	0.403427
sp|Q8N8U2|CDYL2_HUMAN Chromodomain Y-like protein 2 OS=Homo sapiens GN=CDYL2 PE=1 SV=2	Q8N8U2	CDYL2	194601	202825	189973	217087	248785	250969	17.5702	17.6299	17.5354	17.7279	17.9245	17.9371	17.5785	17.8632	0.0176508	0.00339891	0.28471
tr|Q8N4D0|Q8N4D0_HUMAN Carcinoembryonic antigen-related cell adhesion molecule 5 OS=Homo sapiens GN=CEACAM5 PE=2 SV=1	P06731|P06731-2|T2HUW8|A0A024R0K5|A0A087WYX0|T2HVB7|Q8N4D0	CEACAM5	128186	111200	130471	107428	121720	128130	16.9679	16.7628	16.9934	16.713	16.8932	16.9673	16.908	16.8578	0.65759	0.0871397	-0.0501922
sp|P17676|CEBPB_HUMAN CCAAT/enhancer-binding protein beta OS=Homo sapiens GN=CEBPB PE=1 SV=2	P17676|P17676-2	CEBPB	99194.2	87646.7	107564	131831	189634	164529	16.598	16.4194	16.7148	17.0083	17.5329	17.328	16.5774	17.2897	0.0152579	0.00299644	0.712314
sp|Q03701|CEBPZ_HUMAN CCAAT/enhancer-binding protein zeta OS=Homo sapiens GN=CEBPZ PE=1 SV=3	Q03701	CEBPZ	1.33623e+06	1.37028e+06	1.37182e+06	1.80543e+06	1.91873e+06	1.87861e+06	20.3497	20.386	20.3877	20.7839	20.8717	20.8412	20.3745	20.8323	8.85917e-05	8.50206e-05	0.457814
sp|Q9BXW7|CECR5_HUMAN Cat eye syndrome critical region protein 5 OS=Homo sapiens GN=CECR5 PE=1 SV=1	Q9BXW7|Q9BXW7-2	CECR5	509201	521390	516142	616691	670791	641388	18.9579	18.992	18.9774	19.2342	19.3555	19.2908	18.9758	19.2935	0.000950216	0.000324756	0.317747
tr|G5EA30|G5EA30_HUMAN CUG triplet repeat; RNA binding protein 1; isoform CRA_c OS=Homo sapiens GN=CELF1 PE=1 SV=1	Q92879|Q92879-2|Q92879-3|Q92879-4|Q92879-6|G5EA30	CELF1	1.69862e+06	1.59372e+06	1.81625e+06	1.6525e+06	1.73143e+06	1.75578e+06	20.6959	20.604	20.7925	20.6562	20.7235	20.7437	20.6975	20.7078	0.872709	0.111934	0.0103339
sp|Q9NYQ6|CELR1_HUMAN Cadherin EGF LAG seven-pass G-type receptor 1 OS=Homo sapiens GN=CELSR1 PE=1 SV=1	Q9NYQ6	CELSR1	57325.1	56613.8	59994.6	68995	91097.6	89348	15.8069	15.7889	15.8725	16.0742	16.4751	16.4471	15.8228	16.3322	0.0180302	0.00346414	0.509395
sp|Q9HCU4|CELR2_HUMAN Cadherin EGF LAG seven-pass G-type receptor 2 OS=Homo sapiens GN=CELSR2 PE=1 SV=1	Q9HCU4	CELSR2	1.16284e+06	1.21588e+06	1.19117e+06	1.81698e+06	1.82398e+06	1.82819e+06	20.1492	20.2136	20.184	20.7931	20.7987	20.802	20.1822	20.7979	5.1566e-06	5.10345e-05	0.615669
sp|P07199|CENPB_HUMAN Major centromere autoantigen B OS=Homo sapiens GN=CENPB PE=1 SV=2	P07199	CENPB	441715	443265	434567	547584	580512	597379	18.7528	18.7578	18.7292	19.0627	19.147	19.1883	18.7466	19.1327	0.000527674	0.000218764	0.386062
sp|Q03188|CENPC_HUMAN Centromere protein C OS=Homo sapiens GN=CENPC PE=1 SV=2	Q03188|H0Y8J2	CENPC	222236	231881	224725	339387	332604	375645	17.7617	17.823	17.7778	18.3726	18.3434	18.519	17.7875	18.4117	0.000404286	0.000182742	0.624158
sp|Q02224|CENPE_HUMAN Centromere-associated protein E OS=Homo sapiens GN=CENPE PE=1 SV=2	Q02224|Q02224-2|Q02224-3|A0A087X0P0	CENPE	26254.3	24049.8	21880.4	27616.9	33413.6	29714.1	14.6803	14.5537	14.4174	14.7533	15.0281	14.8589	14.5505	14.8801	0.0404267	0.00702278	0.329637
sp|P49454|CENPF_HUMAN Centromere protein F OS=Homo sapiens GN=CENPF PE=1 SV=2	P49454	CENPF	335050	361154	330103	370212	398687	383511	18.354	18.4623	18.3326	18.498	18.6049	18.5489	18.3829	18.5506	0.0296272	0.00533327	0.167656
sp|Q9H3R5|CENPH_HUMAN Centromere protein H OS=Homo sapiens GN=CENPH PE=1 SV=1	Q9H3R5|B3KVZ3|D6RBJ6	CENPH	43007.9	41442.5	44949.4	57118.8	63031.3	66493.7	15.3923	15.3388	15.456	15.8017	15.9438	16.0209	15.3957	15.9221	0.00192047	0.000543591	0.526413
sp|Q92674|CENPI_HUMAN Centromere protein I OS=Homo sapiens GN=CENPI PE=1 SV=2	Q92674|Q92674-2	CENPI	23366.5	24741.8	24659.3	29215.7	25144.9	24728.4	14.5122	14.5947	14.5898	14.8345	14.618	14.5939	14.5656	14.6821	0.223711	0.0329997	0.116552
sp|Q8N0S6|CENPL_HUMAN Centromere protein L OS=Homo sapiens GN=CENPL PE=1 SV=2	Q8N0S6	CENPL	41801.5	45279.6	39216.3	42162.9	43888.8	38687.6	15.3513	15.4666	15.2592	15.3637	15.4216	15.2396	15.359	15.3416	0.839547	0.108235	-0.0173905
tr|A0A024RD28|A0A024RD28_HUMAN Chromosome 6 open reading frame 139; isoform CRA_a OS=Homo sapiens GN=C6orf139 PE=4 SV=1	Q7L2Z9|A0A024RD28	CENPQ|C6orf139	109433	116442	115724	187528	194385	183241	16.7397	16.8293	16.8203	17.5167	17.5686	17.4834	16.7964	17.5229	4.29848e-05	6.62788e-05	0.726474
tr|A8K8D2|A8K8D2_HUMAN cDNA FLJ77371; highly similar to Homo sapiens MLF1 interacting protein (MLF1IP); mRNA OS=Homo sapiens PE=2 SV=1	Q71F23|Q71F23-3	CENPU	52201	54950.8	52612	63212.2	61231.7	57637.2	15.6718	15.7459	15.6831	15.9479	15.902	15.8147	15.7002	15.8882	0.0143237	0.00283061	0.187957
sp|Q9UPN4|CP131_HUMAN Centrosomal protein of 131 kDa OS=Homo sapiens GN=CEP131 PE=1 SV=3	Q9UPN4|Q9UPN4-2|B2RN10	CEP131|AZI1	380412	380202	375412	411056	408336	410547	18.5372	18.5364	18.5181	18.649	18.6394	18.6472	18.5306	18.6452	7.66132e-05	8.16748e-05	0.114612
sp|Q9Y4F5|C170B_HUMAN Centrosomal protein of 170 kDa protein B OS=Homo sapiens GN=CEP170B PE=1 SV=4	Q9Y4F5|Q9Y4F5-2	CEP170B	490858	497231	493145	437865	458112	402891	18.9049	18.9236	18.9117	18.7401	18.8053	18.62	18.9134	18.7218	0.0246284	0.00452843	-0.191552
sp|Q9BV73|CP250_HUMAN Centrosome-associated protein CEP250 OS=Homo sapiens GN=CEP250 PE=1 SV=2	Q9BV73|Q9BV73-2|H7C0P0	CEP250	15017.5	15354.5	14580	15529.1	16623	16542.4	13.8744	13.9064	13.8317	13.9227	14.0209	14.0139	13.8708	13.9858	0.0398845	0.00694321	0.115008
tr|A0A024R914|A0A024R914_HUMAN Centrosomal protein 350kDa; isoform CRA_a OS=Homo sapiens GN=CEP350 PE=4 SV=1	Q5VT06|A0A024R914|H0Y6Q4|H0YD38	CEP350	41503.3	43057.3	37395.4	69305	43928.2	38820.3	15.3409	15.394	15.1906	16.0807	15.4229	15.2445	15.3085	15.5827	0.353493	0.0498295	0.274191
sp|Q9C0F1-2|CEP44_HUMAN Isoform 2 of Centrosomal protein of 44 kDa OS=Homo sapiens GN=CEP44	Q9C0F1|Q9C0F1-2|D6RBX1|D6RC25|D6RGX6	CEP44	16077	19009.1	16776.7	17318.5	16055.4	15430.9	13.9727	14.2144	14.0342	14.08	13.9708	13.9135	14.0738	13.9881	0.382738	0.0536058	-0.0856541
tr|D3DR37|D3DR37_HUMAN Centrosomal protein 55kDa; isoform CRA_a OS=Homo sapiens GN=CEP55 PE=4 SV=1	Q53EZ4|D3DR37	CEP55	426508	429089	411093	383382	452274	397424	18.7022	18.7109	18.6491	18.5484	18.7868	18.6003	18.6874	18.6452	0.603194	0.0808879	-0.0422175
sp|Q5JTW2-2|CEP78_HUMAN Isoform 2 of Centrosomal protein of 78 kDa OS=Homo sapiens GN=CEP78	Q5JTW2|Q5JTW2-2|Q5JTW2-3|Q5JTW2-5|A8MST6	CEP78	44546.8	45237.2	46567.6	26946.8	30458.7	21357.1	15.443	15.4652	15.507	14.7178	14.8946	14.3824	15.4718	14.6649	0.00596265	0.00133588	-0.806827
tr|J3KNW7|J3KNW7_HUMAN Centrosomal protein of 83 kDa OS=Homo sapiens GN=CEP83 PE=4 SV=1	Q9Y592|J3KNW7|H0YHH5	CEP83	21762.8	21107.6	18383.5	14802.9	20807.1	17520.5	14.4096	14.3655	14.1661	13.8536	14.3448	14.0968	14.3137	14.0984	0.250448	0.0365448	-0.215347
sp|Q8IW35-2|CEP97_HUMAN Isoform 2 of Centrosomal protein of 97 kDa OS=Homo sapiens GN=CEP97	Q8IW35|Q8IW35-2|E9PG22	CEP97	139908	150126	160979	121632	125520	131663	17.0941	17.1958	17.2965	16.8922	16.9376	17.0065	17.1955	16.9454	0.0204676	0.00385755	-0.250078
sp|Q5T4B2|GT253_HUMAN Probable inactive glycosyltransferase 25 family member 3 OS=Homo sapiens GN=CERCAM PE=2 SV=1	Q5T4B2|Q5T4B2-2|B7ZBS8|X6RL83|B7ZBT0|B7ZBS9|A0A087WYE2	CERCAM	65817.8	66138.4	66812.5	88030.5	92845.5	100355	16.0062	16.0132	16.0278	16.4257	16.5025	16.6148	16.0157	16.5143	0.000835514	0.000297049	0.498598
tr|A8K4M4|A8K4M4_HUMAN cDNA FLJ75329; highly similar to Homo sapiens LAG1 longevity assurance homolog 2 (S. cerevisiae); transcript variant 2; mRNA OS=Homo sapiens PE=2 SV=1	Q96G23|Q5SZE3|Q5SZE1|H0YKH6|Q5SZE4|Q5SZE2	CERS2	307656	312425	334375	418328	432621	434818	18.231	18.2532	18.3511	18.6743	18.7227	18.7301	18.2784	18.709	0.000458123	0.000198729	0.430618
sp|Q8N5B7|CERS5_HUMAN Ceramide synthase 5 OS=Homo sapiens GN=CERS5 PE=2 SV=1	Q8N5B7|Q8N5B7-2	CERS5	68138.2	69117.6	71861.6	119387	109856	117386	16.0562	16.0768	16.1329	16.8653	16.7453	16.8409	16.0886	16.8171	7.25859e-05	8.06994e-05	0.72852
sp|Q6ZMG9-2|CERS6_HUMAN Isoform 2 of Ceramide synthase 6 OS=Homo sapiens GN=CERS6	Q6ZMG9|Q6ZMG9-2	CERS6	442216	447735	459895	669891	717860	753604	18.7544	18.7723	18.8109	19.3536	19.4533	19.5234	18.7792	19.4435	0.000217047	0.000128226	0.664246
sp|Q6UWW8|EST3_HUMAN Carboxylesterase 3 OS=Homo sapiens GN=CES3 PE=1 SV=1	Q6UWW8	CES3	63967.3	71571.8	65324.1	97645.2	115636	108665	15.965	16.1271	15.9953	16.5753	16.8192	16.7295	16.0292	16.708	0.00144885	0.000440103	0.678849
sp|P41208|CETN2_HUMAN Centrin-2 OS=Homo sapiens GN=CETN2 PE=1 SV=1	P41208	CETN2	468322	504930	488177	492601	501041	476339	18.8371	18.9457	18.897	18.9101	18.9346	18.8616	18.8933	18.9021	0.828647	0.10709	0.00878208
tr|E5RJF8|E5RJF8_HUMAN Centrin-3 OS=Homo sapiens GN=CETN3 PE=4 SV=1	O15182|E5RK82|E5RJF8|Q6ICP7	CETN3	279946	288350	268755	284085	277740	271260	18.0948	18.1375	18.0359	18.116	18.0834	18.0493	18.0894	18.0829	0.86214	0.110745	-0.00650956
sp|Q9Y6A4|CFA20_HUMAN Cilia- and flagella-associated protein 20 OS=Homo sapiens GN=CFAP20 PE=1 SV=1	Q9Y6A4	CFAP20	309823	310217	313440	298183	336952	318005	18.2411	18.2429	18.2578	18.1858	18.3622	18.2787	18.2473	18.2756	0.610011	0.0817126	0.0282926
sp|Q9UEE9|CFDP1_HUMAN Craniofacial development protein 1 OS=Homo sapiens GN=CFDP1 PE=1 SV=1	Q9UEE9	CFDP1	1.10957e+06	1.089e+06	1.201e+06	555830	622969	508896	20.0816	20.0546	20.1958	19.0843	19.2488	18.957	20.1107	19.0967	0.000434806	0.000192049	-1.01395
tr|E9PK25|E9PK25_HUMAN Cofilin-1 OS=Homo sapiens GN=CFL1 PE=1 SV=1	P23528|E9PK25	CFL1	5.89793e+06	5.42651e+06	5.48741e+06	2.42847e+06	2.75037e+06	2.4011e+06	22.4918	22.3716	22.3877	21.2116	21.3912	21.1953	22.417	21.266	9.55497e-05	8.79198e-05	-1.151
sp|Q9Y281|COF2_HUMAN Cofilin-2 OS=Homo sapiens GN=CFL2 PE=1 SV=1	Q9Y281	CFL2	44516.2	48637.1	41957.4	44224.2	43129	49661.2	15.442	15.5698	15.3566	15.4325	15.3964	15.5998	15.4561	15.4763	0.830724	0.107309	0.0201004
sp|Q9UFW8|CGBP1_HUMAN CGG triplet repeat-binding protein 1 OS=Homo sapiens GN=CGGBP1 PE=1 SV=2	Q9UFW8	CGGBP1	142025	137288	155235	167886	179231	161740	17.1158	17.0668	17.2441	17.3571	17.4515	17.3033	17.1422	17.3706	0.0287531	0.00519814	0.228394
tr|B9EK46|B9EK46_HUMAN Cingulin OS=Homo sapiens GN=CGN PE=2 SV=1	Q9P2M7|B9EK46	CGN	1.61633e+06	1.61754e+06	1.66285e+06	1.8044e+06	2.01098e+06	1.90924e+06	20.6243	20.6254	20.6652	20.7831	20.9395	20.8646	20.6383	20.8624	0.00893629	0.00188781	0.22408
sp|Q0VF96|CGNL1_HUMAN Cingulin-like protein 1 OS=Homo sapiens GN=CGNL1 PE=1 SV=2	Q0VF96	CGNL1	14983	15059.8	14367.8	18814.7	17541.9	16440	13.871	13.8784	13.8106	14.1996	14.0985	14.0049	13.8533	14.101	0.0146627	0.00289089	0.247673
sp|Q99674-5|CGRE1_HUMAN Isoform 5 of Cell growth regulator with EF hand domain protein 1 OS=Homo sapiens GN=CGREF1	Q99674|Q99674-4|Q99674-5	CGREF1	208866	221644	218724	321485	343450	341753	17.6722	17.7579	17.7388	18.2944	18.3897	18.3826	17.723	18.3556	9.50362e-05	8.78271e-05	0.632625
sp|Q8WUX2|CHAC2_HUMAN Cation transport regulator-like protein 2 OS=Homo sapiens GN=CHAC2 PE=2 SV=1	Q8WUX2	CHAC2	23775.6	20080.6	26941.7	15983	21575.1	18803.6	14.5372	14.2935	14.7176	13.9642	14.3971	14.1987	14.5161	14.1867	0.133485	0.0205975	-0.329404
tr|D6W625|D6W625_HUMAN Chromatin assembly factor 1; subunit A (P150); isoform CRA_a OS=Homo sapiens GN=CHAF1A PE=4 SV=1	Q13111|Q13111-2|Q13111-3|D6W625	CHAF1A	264656	265065	277784	334116	351455	351787	18.0138	18.016	18.0836	18.35	18.423	18.4243	18.0378	18.3991	0.000423546	0.000188544	0.361321
tr|B2R7X3|B2R7X3_HUMAN cDNA; FLJ93645; highly similar to Homo sapiens chromatin assembly factor 1; subunit B (p60) (CHAF1B);mRNA OS=Homo sapiens PE=2 SV=1	Q13112	CHAF1B	236575	241208	236374	251078	266181	283509	17.8519	17.8799	17.8507	17.9378	18.022	18.113	17.8609	18.0243	0.0337404	0.00598909	0.163432
sp|Q96JM3|CHAP1_HUMAN Chromosome alignment-maintaining phosphoprotein 1 OS=Homo sapiens GN=CHAMP1 PE=1 SV=2	Q96JM3	CHAMP1	901965	917274	906087	1.32135e+06	1.38135e+06	1.45434e+06	19.7827	19.807	19.7893	20.3336	20.3977	20.4719	19.793	20.4011	0.000116078	9.67661e-05	0.608058
sp|Q96BP2|CHCH1_HUMAN Coiled-coil-helix-coiled-coil-helix domain-containing protein 1 OS=Homo sapiens GN=CHCHD1 PE=1 SV=1	Q96BP2	CHCHD1	119323	119598	123613	171182	175538	184724	16.8645	16.8678	16.9155	17.3852	17.4214	17.495	16.8826	17.4339	0.000109192	9.42568e-05	0.551266
sp|Q9Y6H1|CHCH2_HUMAN Coiled-coil-helix-coiled-coil-helix domain-containing protein 2; mitochondrial OS=Homo sapiens GN=CHCHD2 PE=1 SV=1	Q9Y6H1	CHCHD2	641760	660457	689770	504493	537260	535990	19.2917	19.3331	19.3958	18.9445	19.0353	19.0318	19.3402	19.0039	0.00136778	0.000423332	-0.336317
tr|C9JRZ6|C9JRZ6_HUMAN MICOS complex subunit MIC19 OS=Homo sapiens GN=CHCHD3 PE=1 SV=1	Q9NX63|C9JRZ6	CHCHD3	1.34427e+06	1.36306e+06	1.38277e+06	1.99553e+06	2.17237e+06	2.20905e+06	20.3584	20.3784	20.3991	20.9283	21.0508	21.075	20.3786	21.0181	0.000167548	0.000112732	0.639413
sp|Q8N4Q1-2|MIA40_HUMAN Isoform 2 of Mitochondrial intermembrane space import and assembly protein 40 OS=Homo sapiens GN=CHCHD4	Q8N4Q1|Q8N4Q1-2	CHCHD4	153338	163586	156834	334115	342917	340296	17.2264	17.3197	17.2589	18.35	18.3875	18.3764	17.2683	18.3713	3.0684e-06	4.5028e-05	1.103
tr|B2R5K5|B2R5K5_HUMAN cDNA; FLJ92508 OS=Homo sapiens PE=2 SV=1	Q9BSY4	CHCHD5	139230	134769	147953	93557.3	111398	102959	17.0871	17.0401	17.1748	16.5136	16.7654	16.6517	17.1007	16.6435	0.00525794	0.00120011	-0.457127
tr|J3QTA6|J3QTA6_HUMAN MICOS complex subunit MIC25 OS=Homo sapiens GN=CHCHD6 PE=1 SV=1	Q9BRQ6|J3QTA6	CHCHD6	175469	172123	170824	283056	310259	341717	17.4209	17.3931	17.3822	18.1107	18.2431	18.3824	17.3987	18.2454	0.000435529	0.000192169	0.846733
sp|O14646|CHD1_HUMAN Chromodomain-helicase-DNA-binding protein 1 OS=Homo sapiens GN=CHD1 PE=1 SV=2	O14646|O14646-2	CHD1	324132	338447	327742	426490	470190	475559	18.3062	18.3686	18.3222	18.7022	18.8429	18.8593	18.3323	18.8014	0.00091642	0.000316618	0.469103
tr|X5D2E5|X5D2E5_HUMAN Chromodomain helicase DNA binding protein 1-like isoform A (Fragment) OS=Homo sapiens GN=CHD1L PE=2 SV=1	Q86WJ1|Q86WJ1-2|Q86WJ1-4|X5D2E5	CHD1L	171908	182301	176938	191510	200597	191659	17.3913	17.476	17.4329	17.5471	17.6139	17.5482	17.4334	17.5697	0.0144162	0.00284733	0.136348
sp|O14647|CHD2_HUMAN Chromodomain-helicase-DNA-binding protein 2 OS=Homo sapiens GN=CHD2 PE=1 SV=2	O14647|O14647-2	CHD2	108531	109373	112356	160063	176406	178620	16.7278	16.7389	16.7777	17.2883	17.4285	17.4465	16.7481	17.3878	0.000255932	0.000140992	0.63966
sp|Q12873-3|CHD3_HUMAN Isoform 3 of Chromodomain-helicase-DNA-binding protein 3 OS=Homo sapiens GN=CHD3	Q12873|Q12873-3	CHD3	765738	803395	795217	1.03859e+06	1.15999e+06	1.13025e+06	19.5465	19.6158	19.601	19.9862	20.1457	20.1082	19.5877	20.08	0.000723384	0.000269341	0.492281
sp|Q8TD26|CHD6_HUMAN Chromodomain-helicase-DNA-binding protein 6 OS=Homo sapiens GN=CHD6 PE=1 SV=4	Q8TD26	CHD6	368932	392094	388944	363428	399195	352214	18.493	18.5808	18.5692	18.4713	18.6067	18.4261	18.5477	18.5014	0.489196	0.0668335	-0.0462987
sp|Q9HCK8|CHD8_HUMAN Chromodomain-helicase-DNA-binding protein 8 OS=Homo sapiens GN=CHD8 PE=1 SV=5	Q9HCK8|Q9HCK8-2	CHD8	147537	159157	154688	167381	178030	168148	17.1707	17.2801	17.239	17.3528	17.4418	17.3594	17.2299	17.3846	0.022564	0.00419965	0.154701
tr|B7ZML1|B7ZML1_HUMAN CHD9 protein OS=Homo sapiens GN=CHD9 PE=2 SV=1	Q3L8U1|Q3L8U1-2|Q3L8U1-3|B7ZML1	CHD9	157718	174912	163789	228485	212618	213003	17.267	17.4163	17.3215	17.8017	17.6979	17.7005	17.3349	17.7334	0.00198177	0.000556869	0.398477
sp|O14757|CHK1_HUMAN Serine/threonine-protein kinase Chk1 OS=Homo sapiens GN=CHEK1 PE=1 SV=2	O14757|O14757-3|J3KN87|A0A087WT52|E9PKQ3|E9PJI4	CHEK1	33583.9	43224	33115.2	40995.8	26578.4	23200.5	15.0355	15.3995	15.0152	15.3232	14.698	14.5019	15.1501	14.841	0.327558	0.0465126	-0.309068
sp|O96017-9|CHK2_HUMAN Isoform 9 of Serine/threonine-protein kinase Chk2 OS=Homo sapiens GN=CHEK2	O96017|O96017-4|O96017-9|O96017-12|O96017-13	CHEK2	461754	459717	440935	254185	329490	284938	18.8168	18.8104	18.7502	17.9555	18.3299	18.1203	18.7925	18.1352	0.00399326	0.0009612	-0.657225
tr|J3QK89|J3QK89_HUMAN Calcium homeostasis endoplasmic reticulum protein OS=Homo sapiens GN=CHERP PE=1 SV=1	Q8IWX8|J3QK89	CHERP	948412	934513	930967	1.09152e+06	1.22524e+06	1.31259e+06	19.8552	19.8339	19.8284	20.0579	20.2246	20.324	19.8391	20.2022	0.00965281	0.00201468	0.363049
tr|B4DN31|B4DN31_HUMAN cDNA FLJ55809 OS=Homo sapiens PE=2 SV=1	Q9BWS9|Q9BWS9-2|Q9BWS9-3|A0A024RCB5	CHID1	198199	197196	195223	214560	257429	258972	17.5966	17.5893	17.5748	17.711	17.9738	17.9824	17.5869	17.8891	0.0276749	0.00501838	0.302218
sp|Q9Y259|CHKB_HUMAN Choline/ethanolamine kinase OS=Homo sapiens GN=CHKB PE=1 SV=3	Q9Y259	CHKB	189025	206015	193121	134663	154081	151699	17.5282	17.6524	17.5591	17.039	17.2333	17.2109	17.5799	17.1611	0.00430957	0.00102231	-0.418858
sp|P26374|RAE2_HUMAN Rab proteins geranylgeranyltransferase component A 2 OS=Homo sapiens GN=CHML PE=1 SV=2	P26374	CHML	167255	169112	162924	98071.3	107644	96955.7	17.3517	17.3676	17.3138	16.5815	16.7159	16.565	17.3444	16.6208	0.000136465	0.000102735	-0.723553
sp|Q9HD42|CHM1A_HUMAN Charged multivesicular body protein 1a OS=Homo sapiens GN=CHMP1A PE=1 SV=1	Q9HD42	CHMP1A	1.65829e+06	1.61518e+06	1.66165e+06	937869	1.07914e+06	1.03189e+06	20.6613	20.6233	20.6642	19.839	20.0415	19.9769	20.6496	19.9524	0.000337372	0.000163753	-0.697127
sp|Q7LBR1|CHM1B_HUMAN Charged multivesicular body protein 1b OS=Homo sapiens GN=CHMP1B PE=1 SV=1	Q7LBR1	CHMP1B	323964	320379	328672	226164	255966	228756	18.3055	18.2894	18.3263	17.787	17.9656	17.8034	18.3071	17.852	0.00142347	0.000435189	-0.455044
sp|O43633|CHM2A_HUMAN Charged multivesicular body protein 2a OS=Homo sapiens GN=CHMP2A PE=1 SV=1	O43633	CHMP2A	695538	695835	712073	528737	573092	503099	19.4078	19.4084	19.4417	19.0122	19.1284	18.9405	19.4193	19.027	0.00217053	0.000596711	-0.392246
sp|Q9UQN3|CHM2B_HUMAN Charged multivesicular body protein 2b OS=Homo sapiens GN=CHMP2B PE=1 SV=1	Q9UQN3	CHMP2B	144276	145678	133507	85556.3	106701	93666.6	17.1385	17.1524	17.0266	16.3846	16.7032	16.5152	17.1058	16.5344	0.00475595	0.001106	-0.571466
sp|Q9Y3E7-3|CHMP3_HUMAN Isoform 3 of Charged multivesicular body protein 3 OS=Homo sapiens GN=CHMP3	Q9Y3E7|Q9Y3E7-3	CHMP3	554040	555065	554820	282420	307970	278367	19.0796	19.0823	19.0817	18.1075	18.2324	18.0866	19.0812	18.1422	3.26573e-05	6.26032e-05	-0.939015
sp|Q9BY43-2|CHM4A_HUMAN Isoform 2 of Charged multivesicular body protein 4a OS=Homo sapiens GN=CHMP4A	Q9BY43|Q9BY43-2	CHMP4A	94262.8	105834	85548.4	37026.4	42939.7	39038.7	16.5244	16.6914	16.3845	15.1763	15.39	15.2526	16.5334	15.273	0.000314429	0.000159276	-1.26046
sp|Q9H444|CHM4B_HUMAN Charged multivesicular body protein 4b OS=Homo sapiens GN=CHMP4B PE=1 SV=1	Q9H444	CHMP4B	805563	811027	820583	479515	528225	492633	19.6196	19.6294	19.6463	18.8712	19.0108	18.9102	19.6318	18.9307	7.76836e-05	8.17448e-05	-0.701051
sp|Q96CF2|CHM4C_HUMAN Charged multivesicular body protein 4c OS=Homo sapiens GN=CHMP4C PE=1 SV=1	Q96CF2	CHMP4C	36475.3	36476.4	40351.9	31294.7	35727	26736.3	15.1546	15.1547	15.3003	14.9336	15.1247	14.7065	15.2032	14.9216	0.0967091	0.0153712	-0.281596
sp|Q9NZZ3|CHMP5_HUMAN Charged multivesicular body protein 5 OS=Homo sapiens GN=CHMP5 PE=1 SV=1	Q9NZZ3	CHMP5	659259	646721	660770	416415	443900	390859	19.3305	19.3028	19.3338	18.6677	18.7599	18.5763	19.3224	18.6679	0.000264096	0.00014363	-0.654411
tr|I3L4A1|I3L4A1_HUMAN Charged multivesicular body protein 6 (Fragment) OS=Homo sapiens GN=CHMP6 PE=1 SV=1	Q96FZ7|I3L4A1|I3L4G8	CHMP6	179141	179593	193663	261044	269278	265574	17.4507	17.4544	17.5632	17.9939	18.0387	18.0188	17.4894	18.0171	0.000174436	0.000114914	0.527711
tr|B3KUH0|B3KUH0_HUMAN cDNA FLJ39883 fis; clone SPLEN2016268; highly similar to Protein CHMP7 OS=Homo sapiens PE=2 SV=1	Q8WUX9	CHMP7	389036	397230	375628	197561	207922	181337	18.5695	18.5996	18.5189	17.5919	17.6657	17.4683	18.5627	17.5753	9.20621e-05	8.67745e-05	-0.98739
tr|A0A024R394|A0A024R394_HUMAN Cysteine and histidine-rich domain (CHORD)-containing 1; isoform CRA_c OS=Homo sapiens GN=CHORDC1 PE=4 SV=1	Q9UHD1|Q9UHD1-2|A0A024R394|A0A024R3C3	CHORDC1	319028	325663	309597	196479	236350	182715	18.2833	18.313	18.24	17.584	17.8506	17.4792	18.2788	17.6379	0.00469907	0.00109697	-0.640853
sp|Q99653|CHP1_HUMAN Calcineurin B homologous protein 1 OS=Homo sapiens GN=CHP1 PE=1 SV=3	Q99653	CHP1	269564	291951	284408	291352	311618	296750	18.0403	18.1554	18.1176	18.1524	18.2494	18.1789	18.1044	18.1936	0.116008	0.0181204	0.0891574
sp|Q8IZ52|CHSS2_HUMAN Chondroitin sulfate synthase 2 OS=Homo sapiens GN=CHPF PE=1 SV=2	Q8IZ52|Q8IZ52-4	CHPF	68011.7	75969.1	66950.5	83025.6	95443.4	93964.4	16.0535	16.2131	16.0308	16.3413	16.5424	16.5198	16.0991	16.4678	0.012604	0.0025361	0.368675
sp|Q9NRG0|CHRC1_HUMAN Chromatin accessibility complex protein 1 OS=Homo sapiens GN=CHRAC1 PE=1 SV=1	Q9NRG0	CHRAC1	268645	281816	284294	215798	218578	201003	18.0353	18.1044	18.117	17.7193	17.7378	17.6169	18.0856	17.6913	0.000965898	0.000328057	-0.394265
sp|Q8NCH0|CHSTE_HUMAN Carbohydrate sulfotransferase 14 OS=Homo sapiens GN=CHST14 PE=1 SV=2	Q8NCH0|H0YN65	CHST14	130016	126800	132341	152302	163928	151092	16.9883	16.9522	17.0139	17.2166	17.3227	17.2051	16.9848	17.2481	0.0031608	0.000795468	0.263308
tr|E7EXA6|E7EXA6_HUMAN Chromosome transmission fidelity protein 18 homolog OS=Homo sapiens GN=CHTF18 PE=1 SV=2	Q8WVB6|E7EXA6	CHTF18	264976	270845	281087	232671	260895	237794	18.0155	18.0471	18.1007	17.8279	17.9931	17.8594	18.0544	17.8935	0.0462407	0.00792532	-0.160957
sp|P0CG12|CTF8A_HUMAN Chromosome transmission fidelity protein 8 homolog isoform 2 OS=Homo sapiens GN=CHTF8 PE=1 SV=1	P0CG12	CHTF8	335621	353126	358372	491451	530338	478615	18.3565	18.4298	18.4511	18.9067	19.0166	18.8685	18.4125	18.9306	0.000605856	0.000240404	0.518116
tr|H0YAV5|H0YAV5_HUMAN Chromosome transmission fidelity protein 8 homolog isoform 2 (Fragment) OS=Homo sapiens GN=CHTF8 PE=4 SV=1	P0CG13|J3KSJ7|H3BPP1|H0YAV5	CHTF8	37235.8	38792.7	37249.9	27605.8	25523	27608.7	15.1844	15.2435	15.1849	14.7527	14.6395	14.7528	15.2043	14.715	0.000326189	0.000161413	-0.489275
sp|Q9Y3Y2-3|CHTOP_HUMAN Isoform 2 of Chromatin target of PRMT1 protein OS=Homo sapiens GN=CHTOP	Q9Y3Y2|Q9Y3Y2-3|Q9Y3Y2-4|X6R700	CHTOP	320872	331890	312830	644641	669582	651812	18.2916	18.3403	18.255	19.2981	19.3529	19.3141	18.2957	19.3217	4.12424e-06	4.94407e-05	1.02604
tr|Q5T7Y7|Q5T7Y7_HUMAN Chromatin target of PRMT1 protein OS=Homo sapiens GN=CHTOP PE=1 SV=1	Q5T7Y7	CHTOP	42846.4	40038.6	35664.9	39993.5	48545.9	60621.6	15.3869	15.2891	15.1222	15.2875	15.5671	15.8875	15.2661	15.5807	0.172721	0.0260886	0.314625
tr|Q562E6|Q562E6_HUMAN Conserved helix-loop-helix ubiquitous kinase OS=Homo sapiens GN=CHUK PE=2 SV=1	O15111|Q562E6	CHUK	43184.6	46043.6	44080.4	27746.5	37759.2	44924.5	15.3982	15.4907	15.4278	14.76	15.2045	15.4552	15.4389	15.1399	0.218606	0.0323083	-0.299007
sp|Q8WUH1-2|CHUR_HUMAN Isoform 2 of Protein Churchill OS=Homo sapiens GN=CHURC1	Q8WUH1|Q8WUH1-2|H0YIM9	CHURC1|CHURC1-FNTB	122594	122575	125078	60336.5	67423	58855.8	16.9035	16.9033	16.9325	15.8807	16.041	15.8449	16.9131	15.9222	8.428e-05	8.32178e-05	-0.990905
tr|B2RDJ6|B2RDJ6_HUMAN Probable cytosolic iron-sulfur protein assembly protein CIAO1 OS=Homo sapiens GN=CIAO1 PE=2 SV=1	O76071|B2RDJ6	CIAO1	279184	266966	265372	164875	202259	186321	18.0909	18.0263	18.0177	17.331	17.6258	17.5074	18.0449	17.4881	0.0032895	0.000821982	-0.556836
sp|Q6FI81|CPIN1_HUMAN Anamorsin OS=Homo sapiens GN=CIAPIN1 PE=1 SV=2	Q6FI81|Q6FI81-3	CIAPIN1	1.30259e+06	1.30722e+06	1.27606e+06	505761	608640	569963	20.313	20.3181	20.2833	18.9481	19.2152	19.1205	20.3048	19.0946	0.00010564	9.24091e-05	-1.21016
sp|Q99828-2|CIB1_HUMAN Isoform 2 of Calcium and integrin-binding protein 1 OS=Homo sapiens GN=CIB1	Q99828|Q99828-2	CIB1	204642	209629	201305	319277	338877	334710	17.6427	17.6775	17.619	18.2844	18.3704	18.3526	17.6464	18.3358	2.48591e-05	5.87735e-05	0.689387
tr|I3L2J0|I3L2J0_HUMAN Protein capicua homolog OS=Homo sapiens GN=CIC PE=1 SV=1	I3L2J0	CIC	213008	214514	213957	196710	208814	192374	17.7005	17.7107	17.707	17.5857	17.6719	17.5536	17.7061	17.6037	0.0446453	0.00768127	-0.102362
sp|Q86X95|CIR1_HUMAN Corepressor interacting with RBPJ 1 OS=Homo sapiens GN=CIR1 PE=1 SV=1	Q86X95|A0PJI7	CIR1|CIR	152412	166017	159103	269429	300808	301651	17.2176	17.341	17.2796	18.0395	18.1985	18.2025	17.2794	18.1468	0.000175799	0.00011528	0.867453
sp|Q14011|CIRBP_HUMAN Cold-inducible RNA-binding protein OS=Homo sapiens GN=CIRBP PE=1 SV=1	Q14011	CIRBP	1.0144e+06	1.00367e+06	991232	2.14507e+06	1.06366e+06	2.03066e+06	19.9522	19.9368	19.9189	21.0326	20.0206	20.9535	19.936	20.6689	0.0872084	0.013997	0.732934
tr|H3BSH7|H3BSH7_HUMAN Cirhin (Fragment) OS=Homo sapiens GN=CIRH1A PE=4 SV=1	Q969X6|H3BSH7	CIRH1A	495309	508306	512774	633850	700257	711573	18.918	18.9553	18.968	19.2738	19.4175	19.4407	18.9471	19.3773	0.00137457	0.000425124	0.430229
sp|Q9NZ45|CISD1_HUMAN CDGSH iron-sulfur domain-containing protein 1 OS=Homo sapiens GN=CISD1 PE=1 SV=1	Q9NZ45	CISD1	605039	628553	635244	993286	990105	1.0221e+06	19.2067	19.2617	19.277	19.9219	19.9172	19.9631	19.2484	19.9341	1.20065e-05	5.35879e-05	0.685625
sp|Q8N5K1|CISD2_HUMAN CDGSH iron-sulfur domain-containing protein 2 OS=Homo sapiens GN=CISD2 PE=1 SV=1	Q8N5K1	CISD2	439991	474000	462827	750501	779741	772782	18.7471	18.8545	18.8201	19.5175	19.5726	19.5597	18.8073	19.5499	3.18181e-05	6.1954e-05	0.742691
sp|O14578-4|CTRO_HUMAN Isoform 4 of Citron Rho-interacting kinase OS=Homo sapiens GN=CIT	O14578-4	CIT	506813	513412	505116	487058	545938	506214	18.9511	18.9698	18.9463	18.8937	19.0584	18.9494	18.9557	18.9672	0.82607	0.106821	0.0114653
tr|F5H2X7|F5H2X7_HUMAN Cip1-interacting zinc finger protein OS=Homo sapiens GN=CIZ1 PE=1 SV=2	Q9ULV3|Q9ULV3-2|Q9ULV3-5|Q96KB7|Q5SYW2|F5H2X7|H0Y5D5	CIZ1	95966.8	98809.4	95088	85772.7	96923.9	97689.1	16.5502	16.5924	16.537	16.3882	16.5646	16.5759	16.5599	16.5096	0.469468	0.0643034	-0.0502927
sp|Q8WWK9|CKAP2_HUMAN Cytoskeleton-associated protein 2 OS=Homo sapiens GN=CKAP2 PE=1 SV=1	Q8WWK9|Q8WWK9-6|Q8WWK9-5|B2RMQ4	CKAP2	151358	162212	149873	155669	165544	167109	17.2076	17.3075	17.1934	17.2481	17.3369	17.3504	17.2362	17.3118	0.191326	0.0286395	0.0756367
sp|Q07065|CKAP4_HUMAN Cytoskeleton-associated protein 4 OS=Homo sapiens GN=CKAP4 PE=1 SV=2	Q07065	CKAP4	4.3337e+06	4.38133e+06	4.54743e+06	7.04085e+06	7.42685e+06	6.54399e+06	22.0472	22.0629	22.1166	22.7473	22.8243	22.6417	22.0756	22.7378	0.000312461	0.000158856	0.662217
sp|Q14008-3|CKAP5_HUMAN Isoform 3 of Cytoskeleton-associated protein 5 OS=Homo sapiens GN=CKAP5	Q14008|Q14008-2|Q14008-3	CKAP5	4.05647e+06	4.36973e+06	3.865e+06	3.58896e+06	3.67069e+06	3.44948e+06	21.9518	22.0591	21.882	21.7751	21.8076	21.7179	21.9643	21.7669	0.0268721	0.00489046	-0.197413
sp|P12532|KCRU_HUMAN Creatine kinase U-type; mitochondrial OS=Homo sapiens GN=CKMT1A PE=1 SV=1	P12532	CKMT1A	2.29727e+06	2.40848e+06	2.44199e+06	3.4546e+06	2.54739e+06	3.06642e+06	21.1315	21.1997	21.2196	21.7201	21.2806	21.5481	21.1836	21.5163	0.0635248	0.0105253	0.332663
sp|P61024|CKS1_HUMAN Cyclin-dependent kinases regulatory subunit 1 OS=Homo sapiens GN=CKS1B PE=1 SV=1	P61024|Q5T179	CKS1B	164327	159466	161865	81705	95636.3	83917.3	17.3262	17.2829	17.3044	16.3181	16.5453	16.3567	17.3045	16.4067	0.000228693	0.000132625	-0.897815
sp|P33552|CKS2_HUMAN Cyclin-dependent kinases regulatory subunit 2 OS=Homo sapiens GN=CKS2 PE=1 SV=1	P33552	CKS2	65650.8	68437.8	63927.2	42976	47076.4	46514.9	16.0025	16.0625	15.9641	15.3912	15.5227	15.5054	16.0097	15.4731	0.00043399	0.000191788	-0.536603
sp|Q7Z460|CLAP1_HUMAN CLIP-associating protein 1 OS=Homo sapiens GN=CLASP1 PE=1 SV=1	Q7Z460	CLASP1	766801	801265	783502	624778	710481	624343	19.5485	19.6119	19.5796	19.253	19.4384	19.252	19.58	19.3145	0.0147535	0.00290542	-0.265531
tr|B2RTR1|B2RTR1_HUMAN CLASP2 protein OS=Homo sapiens GN=CLASP2 PE=1 SV=1	O75122|B2RTR1|E7EW49|E7ERI8|J3KR49|E3W994	CLASP2	344022	352718	350156	335479	378639	335449	18.3921	18.4282	18.4176	18.3559	18.5305	18.3557	18.4126	18.414	0.982569	0.124228	0.00137598
sp|Q8N2M8|CLASR_HUMAN CLK4-associating serine/arginine rich protein OS=Homo sapiens GN=CLASRP PE=1 SV=4	Q8N2M8|Q8N2M8-4	CLASRP	212681	212603	231960	244020	234418	237172	17.6983	17.6978	17.8235	17.8966	17.8387	17.8556	17.7399	17.8636	0.0520579	0.00880006	0.123762
sp|Q96S66|CLCC1_HUMAN Chloride channel CLIC-like protein 1 OS=Homo sapiens GN=CLCC1 PE=1 SV=1	Q96S66	CLCC1	569543	563393	572963	831240	905322	902625	19.1194	19.1038	19.1281	19.6649	19.7881	19.7838	19.1171	19.7456	0.000105445	9.24091e-05	0.628479
sp|P51788|CLCN2_HUMAN Chloride channel protein 2 OS=Homo sapiens GN=CLCN2 PE=1 SV=2	P51788|P51788-3|P51788-4	CLCN2	66686.5	73850	68476.1	72619	78278	75052.3	16.0251	16.1723	16.0633	16.1481	16.2563	16.1956	16.0869	16.2	0.10478	0.0165029	0.113085
sp|P51795-2|CLCN5_HUMAN Isoform 2 of H(+)/Cl(-) exchange transporter 5 OS=Homo sapiens GN=CLCN5	P51795|P51795-2	CLCN5	133576	137934	143595	124599	153083	152046	17.0273	17.0736	17.1316	16.9269	17.224	17.2141	17.0775	17.1217	0.687366	0.0907604	0.0441545
tr|Q96RY8|Q96RY8_HUMAN Chloride channel 7; isoform CRA_b OS=Homo sapiens GN=CLCN7 PE=4 SV=1	P51798|P51798-2|Q96RY8	CLCN7	117169	125089	125259	149114	150343	147156	16.8382	16.9326	16.9346	17.1861	17.1979	17.167	16.9018	17.1836	0.00103608	0.000344156	0.281852
sp|O15551|CLD3_HUMAN Claudin-3 OS=Homo sapiens GN=CLDN3 PE=1 SV=1	O15551	CLDN3	562679	540572	579995	961663	1.01773e+06	973169	19.102	19.0441	19.1457	19.8752	19.9569	19.8923	19.0973	19.9081	3.01244e-05	6.13396e-05	0.81089
tr|B3KX18|B3KX18_HUMAN Claudin OS=Homo sapiens PE=2 SV=1	O14493	CLDN4	508201	505186	536851	468541	542085	614336	18.955	18.9465	19.0342	18.8378	19.0482	19.2287	18.9786	19.0382	0.635084	0.0845391	0.059663
sp|O95471|CLD7_HUMAN Claudin-7 OS=Homo sapiens GN=CLDN7 PE=1 SV=4	O95471|O95471-2|K7EL87|I3L3X1|F5H496|K7EP40	CLDN7	10117.2	14384.2	13558.5	15691.3	16448.6	17248.3	13.3045	13.8122	13.7269	13.9377	14.0057	14.0742	13.6145	14.0058	0.0729166	0.0119098	0.391296
sp|Q9NY35|CLDN1_HUMAN Claudin domain-containing protein 1 OS=Homo sapiens GN=CLDND1 PE=1 SV=1	Q9NY35|Q9NY35-2|D6RDI6|H0Y8T9|D6R9S8|D6RHU6|D6RCE6|D6RIU2|D6RA76|D6RCR8|D6RDP6|D6RDY1|D6RFX6|D6RC11	CLDND1	42463.2	39974	47802.5	51225.7	63550	68448.8	15.3739	15.2868	15.5448	15.6446	15.9556	16.0627	15.4018	15.8876	0.0294997	0.00531658	0.485809
sp|Q2KHT3|CL16A_HUMAN Protein CLEC16A OS=Homo sapiens GN=CLEC16A PE=2 SV=2	Q2KHT3|Q2KHT3-2	CLEC16A	45445.9	49774.6	48946	51033.5	40152.2	32046	15.4719	15.6031	15.5789	15.6392	15.2932	14.9679	15.5513	15.3001	0.273252	0.0395266	-0.251227
tr|A8K454|A8K454_HUMAN cDNA FLJ78187; highly similar to Homo sapiens calmegin; mRNA OS=Homo sapiens PE=2 SV=1	O14967	CLGN	31610.6	34550.2	29906.4	44177	41052.7	41748.6	14.9481	15.0764	14.8682	15.431	15.3252	15.3494	14.9642	15.3685	0.0041397	0.000989733	0.404315
tr|Q53FB0|Q53FB0_HUMAN Chloride intracellular channel 1 variant (Fragment) OS=Homo sapiens PE=2 SV=1	O00299	CLIC1	2.56124e+06	2.34088e+06	2.35478e+06	837078	1.02354e+06	934792	21.2884	21.1586	21.1672	19.675	19.9651	19.8343	21.2047	19.8248	0.000124128	9.86963e-05	-1.37992
sp|O95833|CLIC3_HUMAN Chloride intracellular channel protein 3 OS=Homo sapiens GN=CLIC3 PE=1 SV=2	O95833	CLIC3	532638	537267	519569	388585	450650	425239	19.0228	19.0353	18.987	18.5679	18.7816	18.6979	19.015	18.6825	0.00648312	0.00143408	-0.332534
sp|Q9Y696|CLIC4_HUMAN Chloride intracellular channel protein 4 OS=Homo sapiens GN=CLIC4 PE=1 SV=4	Q9Y696	CLIC4	144223	144653	153050	80353.7	100339	89337.9	17.1379	17.1422	17.2236	16.2941	16.6145	16.447	17.1679	16.4519	0.00177044	0.000510981	-0.71608
sp|Q14677-3|EPN4_HUMAN Isoform 3 of Clathrin interactor 1 OS=Homo sapiens GN=CLINT1	Q14677-2|Q14677-3	CLINT1	13894.8	15017.2	13033.8	18137.1	22432	23045.2	13.7623	13.8743	13.67	14.1467	14.4533	14.4922	13.7689	14.364	0.00870273	0.00184719	0.595182
sp|Q14677|EPN4_HUMAN Clathrin interactor 1 OS=Homo sapiens GN=CLINT1 PE=1 SV=1	Q14677	CLINT1	34475.5	36288.1	27990.8	44739.2	55414.1	59337.9	15.0733	15.1472	14.7727	15.4493	15.758	15.8567	14.9977	15.688	0.0147066	0.00289887	0.690241
sp|P30622-2|CLIP1_HUMAN Isoform 3 of CAP-Gly domain-containing linker protein 1 OS=Homo sapiens GN=CLIP1	P30622-2	CLIP1	1.05593e+06	1.07003e+06	1.02351e+06	594404	682460	553761	20.0101	20.0292	19.9651	19.1811	19.3804	19.0789	20.0015	19.2135	0.000959631	0.000326753	-0.788005
tr|B7ZA12|B7ZA12_HUMAN cDNA; FLJ79026; highly similar to Dual specificity protein kinase CLK1 (EC2.7.12.1) OS=Homo sapiens PE=2 SV=1	P49759|P49759-3|A0A087WVK0	CLK1	80093.6	80925.5	83120.7	114511	128960	120941	16.2894	16.3043	16.3429	16.8051	16.9766	16.8839	16.3122	16.8885	0.000378225	0.000175338	0.57634
tr|B3KRI8|B3KRI8_HUMAN cDNA FLJ34373 fis; clone FEBRA2017333; highly similar to Dual specificity protein kinase CLK3 (EC 2.7.12.1) OS=Homo sapiens PE=2 SV=1	P49761|P49761-1	CLK3	221538	234502	230127	289659	299165	294371	17.7572	17.8392	17.8121	18.144	18.1906	18.1673	17.8028	18.1673	0.000190717	0.000119832	0.36445
tr|Q6NUQ2|Q6NUQ2_HUMAN Calmin (Calponin-like; transmembrane) OS=Homo sapiens GN=CLMN PE=2 SV=1	Q96JQ2|Q6NUQ2	CLMN	623881	636214	642456	882749	972965	1.01734e+06	19.2509	19.2792	19.2932	19.7516	19.892	19.9564	19.2744	19.8667	0.000658831	0.000253048	0.592246
sp|Q13286|CLN3_HUMAN Battenin OS=Homo sapiens GN=CLN3 PE=1 SV=1	Q13286|Q13286-2|Q13286-3|Q13286-4|B4DXL3|Q5XFT9|H3BPM8	CLN3	84976.8	81178.9	90914.3	111252	129416	141079	16.3748	16.3088	16.4722	16.7635	16.9817	17.1061	16.3853	16.9504	0.00698515	0.00152366	0.565151
sp|Q9NWW5-2|CLN6_HUMAN Isoform 2 of Ceroid-lipofuscinosis neuronal protein 6 OS=Homo sapiens GN=CLN6	Q9NWW5|Q9NWW5-2|H3BUT1|H3BUV4|H3BNF1	CLN6	13036.8	12036	11843.3	24967.7	18010	11898.7	13.6703	13.5551	13.5318	14.6078	14.1365	13.5385	13.5857	14.0943	0.178814	0.0269039	0.50855
sp|P54105|ICLN_HUMAN Methylosome subunit pICln OS=Homo sapiens GN=CLNS1A PE=1 SV=1	P54105|E9PMI6|E9PJF4|J3KN38	CLNS1A	466088	472719	477678	164965	183350	159916	18.8302	18.8506	18.8657	17.3318	17.4842	17.287	18.8488	17.3677	1.66084e-05	5.37491e-05	-1.48118
tr|Q3ZCT4|Q3ZCT4_HUMAN CLOCK protein OS=Homo sapiens GN=CLOCK PE=2 SV=1	O15516|Q3ZCT4	CLOCK	4990.24	3795.38	4056.47	3588.24	6190.2	6277.55	12.2849	11.89	11.986	11.8091	12.5958	12.616	12.0536	12.3403	0.38049	0.053326	0.28663
tr|E9PL17|E9PL17_HUMAN Polyribonucleotide 5'-hydroxyl-kinase Clp1 OS=Homo sapiens GN=CLP1 PE=1 SV=1	Q92989|Q92989-2|E9PL17	CLP1	158825	158809	155629	102389	110101	109855	17.2771	17.2769	17.2477	16.6437	16.7485	16.7452	17.2673	16.7125	0.000100706	9.04898e-05	-0.554784
sp|Q9H078|CLPB_HUMAN Caseinolytic peptidase B protein homolog OS=Homo sapiens GN=CLPB PE=1 SV=1	Q9H078|Q9H078-2	CLPB	2.32494e+06	2.52927e+06	2.32833e+06	2.65944e+06	2.54178e+06	2.66934e+06	21.1488	21.2703	21.1509	21.3427	21.2774	21.3481	21.19	21.3227	0.0451429	0.00775903	0.132745
sp|Q16740|CLPP_HUMAN ATP-dependent Clp protease proteolytic subunit; mitochondrial OS=Homo sapiens GN=CLPP PE=1 SV=1	Q16740	CLPP	391699	404406	422911	518885	562036	520384	18.5794	18.6254	18.69	18.9851	19.1003	18.9892	18.6316	19.0249	0.00136286	0.000422272	0.39325
sp|O96005|CLPT1_HUMAN Cleft lip and palate transmembrane protein 1 OS=Homo sapiens GN=CLPTM1 PE=1 SV=1	O96005|O96005-4	CLPTM1	980918	975958	982956	1.37457e+06	1.49262e+06	1.54891e+06	19.9038	19.8965	19.9068	20.3905	20.5094	20.5628	19.9023	20.4876	0.000329295	0.000162071	0.585261
sp|Q96KA5|CLP1L_HUMAN Cleft lip and palate transmembrane protein 1-like protein OS=Homo sapiens GN=CLPTM1L PE=1 SV=1	Q96KA5|Q96KA5-2|G5E9Z2	CLPTM1L	987700	1.00796e+06	1.04329e+06	2.34366e+06	2.67813e+06	1.68194e+06	19.9137	19.943	19.9927	21.1603	21.3528	20.6817	19.9498	21.0649	0.0051493	0.00118229	1.11513
sp|O76031|CLPX_HUMAN ATP-dependent Clp protease ATP-binding subunit clpX-like; mitochondrial OS=Homo sapiens GN=CLPX PE=1 SV=2	O76031	CLPX	1.04213e+06	1.07618e+06	1.05718e+06	1.10176e+06	1.20231e+06	1.26008e+06	19.9911	20.0375	20.0118	20.0714	20.1974	20.2651	20.0135	20.1779	0.0478079	0.00815287	0.164487
tr|Q1RMC5|Q1RMC5_HUMAN Claspin homolog (Xenopus laevis) OS=Homo sapiens GN=CLSPN PE=2 SV=1	Q9HAW4|Q9HAW4-2|Q9HAW4-3|Q05D30|E7ESG2|Q1RMC5	CLSPN	18173.3	18557.7	20214.6	18881.6	20571.3	13713	14.1495	14.1797	14.3031	14.2047	14.3283	13.7433	14.2108	14.0921	0.554279	0.0749669	-0.118694
sp|P09496-2|CLCA_HUMAN Isoform Non-brain of Clathrin light chain A OS=Homo sapiens GN=CLTA	P09496-2	CLTA	2.31913e+06	2.35043e+06	2.39113e+06	2.91766e+06	3.03251e+06	2.94515e+06	21.1452	21.1645	21.1893	21.4764	21.5321	21.4899	21.1663	21.4995	9.36184e-05	8.73092e-05	0.333154
sp|P09497-2|CLCB_HUMAN Isoform Non-brain of Clathrin light chain B OS=Homo sapiens GN=CLTB	P09497-2	CLTB	1.40572e+06	1.42961e+06	1.48099e+06	1.84546e+06	1.90478e+06	1.87036e+06	20.4229	20.4472	20.4981	20.8155	20.8612	20.8349	20.4561	20.8372	0.000122583	9.86963e-05	0.381143
tr|A0A087WVQ6|A0A087WVQ6_HUMAN Clathrin heavy chain 1 OS=Homo sapiens GN=CLTC PE=4 SV=1	Q00610|Q00610-2|A0A087WVQ6	CLTC	1.23177e+07	1.0705e+07	1.26556e+07	1.73401e+07	1.67252e+07	1.5339e+07	23.5542	23.3518	23.5933	24.0476	23.9955	23.8707	23.4998	23.9713	0.00670746	0.0014729	0.471513
sp|P10909-2|CLUS_HUMAN Isoform 2 of Clusterin OS=Homo sapiens GN=CLU	P10909|P10909-2|P10909-4|P10909-5	CLU	320539	321587	315698	514160	579080	552524	18.2901	18.2948	18.2682	18.9719	19.1434	19.0757	18.2844	19.0636	0.000103387	9.18451e-05	0.779255
sp|O75153|CLU_HUMAN Clustered mitochondria protein homolog OS=Homo sapiens GN=CLUH PE=1 SV=2	O75153|K7EIG1	CLUH	197963	187407	186448	148049	155813	157006	17.5949	17.5158	17.5084	17.1757	17.2495	17.2605	17.5397	17.2285	0.00125897	0.000396011	-0.311156
tr|I3L2B0|I3L2B0_HUMAN Clustered mitochondria protein homolog (Fragment) OS=Homo sapiens GN=CLUH PE=1 SV=2	I3L2B0	CLUH	9339.2	9172.22	10128.1	5894.14	5316.87	4433.97	13.1891	13.1631	13.3061	12.5251	12.3764	12.1144	13.2194	12.3386	0.00232697	0.000626961	-0.880802
tr|A0A024RE03|A0A024RE03_HUMAN Citrate lyase beta like; isoform CRA_a OS=Homo sapiens GN=CLYBL PE=4 SV=1	Q8N0X4|Q8N0X4-2|A0A024RE03|Q5JVC2|Q5JVC1	CLYBL	18538.1	21210.7	19434.9	23149.1	24668	20291.8	14.1782	14.3725	14.2464	14.4987	14.5904	14.3086	14.2657	14.4659	0.117503	0.0183338	0.200186
tr|Q53GF0|Q53GF0_HUMAN Cytidine 5'-monophosphate N-acetylneuraminic acid synthetase variant (Fragment) OS=Homo sapiens PE=2 SV=1	Q8NFW8	CMAS	415756	436286	416811	592179	632870	556367	18.6654	18.7349	18.669	19.1757	19.2715	19.0857	18.6898	19.1776	0.00111002	0.000361153	0.487859
sp|Q96DG6|CMBL_HUMAN Carboxymethylenebutenolidase homolog OS=Homo sapiens GN=CMBL PE=1 SV=1	Q96DG6	CMBL	1.96821e+06	1.9708e+06	1.89216e+06	846626	959179	835739	20.9084	20.9103	20.8516	19.6914	19.8714	19.6727	20.8901	19.7452	6.57124e-05	7.76808e-05	-1.14497
tr|H7C3D8|H7C3D8_HUMAN COX assembly mitochondrial protein homolog (Fragment) OS=Homo sapiens GN=CMC1 PE=1 SV=1	Q7Z7K0|H7C3D8	CMC1	210883	229149	197555	282139	293929	414623	17.6861	17.8059	17.5919	18.106	18.1651	18.6614	17.6946	18.3109	0.0299091	0.00537402	0.616228
sp|Q9NRP2|COXM2_HUMAN COX assembly mitochondrial protein 2 homolog OS=Homo sapiens GN=CMC2 PE=1 SV=1	Q9NRP2	CMC2	495647	489497	535993	675586	755600	815019	18.919	18.9009	19.0319	19.3658	19.5273	19.6365	18.9506	19.5098	0.00322951	0.000809647	0.559255
sp|Q8IY22|CMIP_HUMAN C-Maf-inducing protein OS=Homo sapiens GN=CMIP PE=1 SV=3	Q8IY22|Q8IY22-2|Q8IY22-3|A0A087WU05|A0A087WY48	CMIP	252205	251589	246995	153841	172823	154597	17.9442	17.9407	17.9141	17.2311	17.3989	17.2382	17.933	17.2894	0.000318768	0.000159674	-0.643636
sp|P30085|KCY_HUMAN UMP-CMP kinase OS=Homo sapiens GN=CMPK1 PE=1 SV=3	P30085	CMPK1	1.09038e+06	1.16973e+06	931476	424225	423678	435416	20.0564	20.1577	19.8292	18.6945	18.6926	18.732	20.0144	18.7064	0.000182117	0.000117138	-1.30806
sp|Q5EBM0|CMPK2_HUMAN UMP-CMP kinase 2; mitochondrial OS=Homo sapiens GN=CMPK2 PE=1 SV=3	Q5EBM0|Q5EBM0-3|Q5EBM0-4|I1Z9C7	CMPK2	34598.5	32916	34381.7	48588.6	56449.9	59236.1	15.0784	15.0065	15.0694	15.5683	15.7847	15.8542	15.0514	15.7357	0.00153868	0.000461788	0.684309
sp|Q9BQ75|CMS1_HUMAN Protein CMSS1 OS=Homo sapiens GN=CMSS1 PE=1 SV=2	Q9BQ75|Q9BQ75-2|D3DN44|C9J384	CMSS1|hCG_2023567	223293	235306	238653	283069	327467	311856	17.7686	17.8442	17.8646	18.1108	18.321	18.2505	17.8258	18.2274	0.00418241	0.000997981	0.401663
sp|Q8IZR5|CKLF4_HUMAN CKLF-like MARVEL transmembrane domain-containing protein 4 OS=Homo sapiens GN=CMTM4 PE=1 SV=1	Q8IZR5|Q8IZR5-2|Q8IZR5-3|J3QRP2	CMTM4	92326.4	105582	94992.5	153595	155858	162440	16.4945	16.688	16.5355	17.2288	17.2499	17.3095	16.5727	17.2627	0.000410768	0.000184811	0.690067
sp|Q9NX76|CKLF6_HUMAN CKLF-like MARVEL transmembrane domain-containing protein 6 OS=Homo sapiens GN=CMTM6 PE=1 SV=1	Q9NX76	CMTM6	53340.8	55056.4	51331.1	54008.4	55590.5	49673.9	15.703	15.7486	15.6475	15.7209	15.7626	15.6002	15.6997	15.6945	0.931998	0.118556	-0.00515707
sp|Q8N1G2|CMTR1_HUMAN Cap-specific mRNA (nucleoside-2'-O-)-methyltransferase 1 OS=Homo sapiens GN=CMTR1 PE=1 SV=1	Q8N1G2	CMTR1	413416	444146	417303	310754	350340	308740	18.6572	18.7607	18.6707	18.2454	18.4184	18.236	18.6962	18.2999	0.00422594	0.00100555	-0.39627
sp|Q8IYT2|CMTR2_HUMAN Cap-specific mRNA (nucleoside-2'-O-)-methyltransferase 2 OS=Homo sapiens GN=CMTR2 PE=1 SV=2	Q8IYT2	CMTR2	26498.4	26044.5	23246.1	23587.3	25724.8	17711.4	14.6936	14.6687	14.5047	14.5257	14.6509	14.1124	14.6223	14.4297	0.328177	0.0465928	-0.192674
sp|P62633-6|CNBP_HUMAN Isoform 6 of Cellular nucleic acid-binding protein OS=Homo sapiens GN=CNBP	P62633|P62633-2|P62633-3|P62633-4|P62633-5|P62633-6|P62633-7|P62633-8	CNBP	384394	358000	350420	174153	168563	148821	18.5522	18.4496	18.4187	17.41	17.3629	17.1832	18.4735	17.3187	0.000133986	0.000102326	-1.1548
sp|Q96KP4|CNDP2_HUMAN Cytosolic non-specific dipeptidase OS=Homo sapiens GN=CNDP2 PE=1 SV=2	Q96KP4	CNDP2	1.99922e+06	1.99659e+06	1.94944e+06	819482	958258	827422	20.931	20.9291	20.8946	19.6444	19.8701	19.6583	20.9182	19.7242	8.61885e-05	8.40667e-05	-1.19402
tr|Q53HE6|Q53HE6_HUMAN HSPC163 protein variant (Fragment) OS=Homo sapiens PE=2 SV=1	Q9P003|A6NLH6	CNIH4	11938.4	12756.8	12570.9	12281	13211.8	14019.3	13.5433	13.639	13.6178	13.5841	13.6895	13.7751	13.6	13.6829	0.254636	0.0370859	0.0829001
tr|B4DUT8|B4DUT8_HUMAN Calponin-2 OS=Homo sapiens GN=CNN2 PE=1 SV=1	Q99439|B4DUT8|B4DDF4|Q6FHE4	CNN2	1.42678e+06	1.40121e+06	1.43371e+06	537483	616813	540727	20.4443	20.4182	20.4513	19.0359	19.2345	19.0445	20.438	19.105	3.45963e-05	6.3365e-05	-1.33301
sp|Q8NE01|CNNM3_HUMAN Metal transporter CNNM3 OS=Homo sapiens GN=CNNM3 PE=1 SV=1	Q8NE01|Q8NE01-2|Q8NE01-3	CNNM3	418953	417579	421913	551316	549020	522155	18.6764	18.6717	18.6866	19.0725	19.0665	18.9941	18.6782	19.0444	0.000138205	0.000102824	0.366145
sp|Q6P4Q7|CNNM4_HUMAN Metal transporter CNNM4 OS=Homo sapiens GN=CNNM4 PE=1 SV=3	Q6P4Q7	CNNM4	466041	476019	495229	617793	663639	646607	18.8301	18.8607	18.9177	19.2368	19.34	19.3025	18.8695	19.2931	0.000433964	0.000191788	0.423613
sp|A5YKK6|CNOT1_HUMAN CCR4-NOT transcription complex subunit 1 OS=Homo sapiens GN=CNOT1 PE=1 SV=2	A5YKK6|A5YKK6-2	CNOT1	2.13789e+06	2.15786e+06	2.29319e+06	1.51413e+06	1.70755e+06	1.59467e+06	21.0278	21.0412	21.1289	20.5301	20.7035	20.6048	21.0659	20.6128	0.00158584	0.00047244	-0.453156
sp|Q9H9A5-6|CNO10_HUMAN Isoform 6 of CCR4-NOT transcription complex subunit 10 OS=Homo sapiens GN=CNOT10	Q9H9A5|Q9H9A5-2|Q9H9A5-3|Q9H9A5-4|Q9H9A5-6	CNOT10	239782	256170	250519	196063	215301	211553	17.8714	17.9667	17.9346	17.581	17.716	17.6907	17.9242	17.6625	0.00637692	0.00141639	-0.261685
sp|Q9UKZ1|CNO11_HUMAN CCR4-NOT transcription complex subunit 11 OS=Homo sapiens GN=CNOT11 PE=1 SV=1	Q9UKZ1	CNOT11	204399	208952	197556	132909	166226	147010	17.641	17.6728	17.5919	17.0201	17.3428	17.1656	17.6352	17.1761	0.00883419	0.00187275	-0.459108
tr|B2RDX7|B2RDX7_HUMAN cDNA; FLJ96814; highly similar to Homo sapiens CCR4-NOT transcription complex; subunit 2 (CNOT2);mRNA OS=Homo sapiens PE=2 SV=1	Q9NZN8|Q9NZN8-2|Q9NZN8-4|F8VV52	CNOT2	173797	169725	186736	205696	266230	275575	17.407	17.3728	17.5106	17.6502	18.0223	18.0721	17.4302	17.9149	0.0254365	0.00466291	0.484677
sp|O75175|CNOT3_HUMAN CCR4-NOT transcription complex subunit 3 OS=Homo sapiens GN=CNOT3 PE=1 SV=1	O75175	CNOT3	486025	493589	494369	309321	349788	315121	18.8907	18.913	18.9152	18.2387	18.4161	18.2655	18.9063	18.3068	0.000424222	0.000188567	-0.599478
tr|H0Y9Z5|H0Y9Z5_HUMAN CCR4-NOT transcription complex subunit 6-like (Fragment) OS=Homo sapiens GN=CNOT6L PE=1 SV=1	Q96LI5|H0Y9C1|H0Y9Z5|D6RGK9	CNOT6L	162956	159864	174832	110000	134268	136248	17.3141	17.2865	17.4156	16.7471	17.0348	17.0559	17.3387	16.9459	0.0213915	0.00400773	-0.392816
tr|B3KM57|B3KM57_HUMAN cDNA FLJ10347 fis; clone NT2RM2001035; highly similar to CCR4-NOT transcription complex subunit 7 OS=Homo sapiens PE=2 SV=1	Q9UIV1	CNOT7	192583	206278	188680	143589	147125	133373	17.5551	17.6542	17.5256	17.1316	17.1667	17.0251	17.5783	17.1078	0.00122802	0.000388987	-0.470519
sp|P09543|CN37_HUMAN 2';3'-cyclic-nucleotide 3'-phosphodiesterase OS=Homo sapiens GN=CNP PE=1 SV=2	P09543|P09543-2	CNP	1.07385e+06	1.13218e+06	1.10408e+06	1.54626e+06	1.65456e+06	1.54391e+06	20.0344	20.1107	20.0744	20.5604	20.658	20.5582	20.0731	20.5922	0.000196053	0.000121801	0.519025
sp|Q9Y2B0|CNPY2_HUMAN Protein canopy homolog 2 OS=Homo sapiens GN=CNPY2 PE=1 SV=1	Q9Y2B0	CNPY2	563542	547973	593774	324854	335644	367549	19.1042	19.0637	19.1796	18.3094	18.3566	18.4876	19.1158	18.3845	0.000318242	0.000159674	-0.731294
tr|A0A024RD07|A0A024RD07_HUMAN Trinucleotide repeat containing 5; isoform CRA_c OS=Homo sapiens GN=TNRC5 PE=4 SV=1	Q9BT09|A0A024RD07	CNPY3|TNRC5	521907	541228	540525	526476	614309	583885	18.9934	19.0459	19.044	19.006	19.2286	19.1553	19.0278	19.13	0.205686	0.03059	0.102208
sp|Q8N129|CNPY4_HUMAN Protein canopy homolog 4 OS=Homo sapiens GN=CNPY4 PE=2 SV=1	Q8N129	CNPY4	36353	48264.4	36918.3	63105.7	41785.7	35783	15.1498	15.5587	15.172	15.9455	15.3507	15.127	15.2935	15.4744	0.550696	0.0745178	0.180895
tr|B2RP65|B2RP65_HUMAN Centrosomal protein 110kDa OS=Homo sapiens GN=CEP110 PE=2 SV=1	Q7Z7A1|Q7Z7A1-2|Q7Z7A1-5|B2RP65	CNTRL|CEP110	229834	176194	283609	103409	115708	94844.8	17.8102	17.4268	18.1135	16.658	16.8201	16.5333	17.7835	16.6705	0.00665817	0.00146321	-1.11306
tr|B3KUH1|B3KUH1_HUMAN cDNA FLJ39884 fis; clone SPLEN2016304 OS=Homo sapiens PE=2 SV=1	Q9GZY4	COA1	45000.6	46172.8	43246.7	84084.6	89005.7	97517.3	15.4577	15.4948	15.4003	16.3596	16.4416	16.5734	15.4509	16.4582	0.000121402	9.83989e-05	1.00727
sp|Q9Y2R0|COA3_HUMAN Cytochrome c oxidase assembly factor 3 homolog; mitochondrial OS=Homo sapiens GN=COA3 PE=1 SV=1	Q9Y2R0	COA3	191324	197887	182449	262915	286691	291171	17.5457	17.5943	17.4771	18.0042	18.1291	18.1515	17.539	18.095	0.000621191	0.000244477	0.555923
sp|Q9NYJ1-2|COA4_HUMAN Isoform 2 of Cytochrome c oxidase assembly factor 4 homolog; mitochondrial OS=Homo sapiens GN=COA4	Q9NYJ1|Q9NYJ1-2	COA4	420519	407755	419664	203822	225584	233510	18.6818	18.6373	18.6789	17.637	17.7833	17.8331	18.666	17.7511	0.000112177	9.51923e-05	-0.914885
sp|Q86WW8|COA5_HUMAN Cytochrome c oxidase assembly factor 5 OS=Homo sapiens GN=COA5 PE=1 SV=1	Q86WW8|B9A057	COA5	85285.7	91955.3	86420.3	83400.7	98701.3	89977.6	16.38	16.4886	16.3991	16.3478	16.5908	16.4573	16.4226	16.4653	0.612502	0.0819875	0.0426961
sp|Q5JTJ3-2|COA6_HUMAN Isoform 2 of Cytochrome c oxidase assembly factor 6 homolog OS=Homo sapiens GN=COA6	Q5JTJ3|Q5JTJ3-2|Q5JTJ3-3|X6R5Z6	COA6	417800	451993	392758	518826	511825	614892	18.6725	18.7859	18.5833	18.9849	18.9653	19.23	18.6806	19.0601	0.0213812	0.00400666	0.379494
sp|Q96BR5|COA7_HUMAN Cytochrome c oxidase assembly factor 7 OS=Homo sapiens GN=COA7 PE=1 SV=2	Q96BR5	COA7	312644	315820	317292	288411	316214	339842	18.2542	18.2687	18.2755	18.1378	18.2705	18.3745	18.2661	18.2609	0.943581	0.119814	-0.00518137
sp|Q13057-2|COASY_HUMAN Isoform 2 of Bifunctional coenzyme A synthase OS=Homo sapiens GN=COASY	Q13057|Q13057-2	COASY	78298.6	72668.2	70519.6	50253.4	55379.8	53651.2	16.2567	16.149	16.1057	15.6169	15.7571	15.7113	16.1705	15.6951	0.00145903	0.00044272	-0.475381
sp|O75128-2|COBL_HUMAN Isoform 2 of Protein cordon-bleu OS=Homo sapiens GN=COBL	O75128|O75128-2|J3KR05	COBL	246275	254314	252523	307560	351824	354510	17.9099	17.9563	17.9461	18.2305	18.4245	18.4355	17.9374	18.3635	0.00331642	0.000826518	0.426083
tr|B7Z2P5|B7Z2P5_HUMAN cDNA FLJ56478; highly similar to Homo sapiens COBL-like 1 (COBLL1); mRNA OS=Homo sapiens PE=2 SV=1	Q53SF7|Q53SF7-2|Q53SF7-3|Q53SF7-4	COBLL1	273038	277011	273591	204679	234229	211313	18.0587	18.0796	18.0617	17.643	17.8376	17.689	18.0667	17.7232	0.00435342	0.00103098	-0.343467
sp|Q8WTW3|COG1_HUMAN Conserved oligomeric Golgi complex subunit 1 OS=Homo sapiens GN=COG1 PE=1 SV=1	Q8WTW3|A0A087WVI0|E9PBL8|Q4G0L8	COG1|ADCK1	695698	705629	689100	543067	618844	564760	19.4081	19.4286	19.3944	19.0508	19.2392	19.1073	19.4103	19.1324	0.00804047	0.00172555	-0.277914
sp|Q14746|COG2_HUMAN Conserved oligomeric Golgi complex subunit 2 OS=Homo sapiens GN=COG2 PE=1 SV=1	Q14746|Q14746-2	COG2	584420	630634	594890	458445	525353	506547	19.1566	19.2664	19.1823	18.8064	19.0029	18.9503	19.2018	18.9199	0.0139305	0.00276253	-0.2819
sp|Q96JB2|COG3_HUMAN Conserved oligomeric Golgi complex subunit 3 OS=Homo sapiens GN=COG3 PE=1 SV=3	Q96JB2	COG3	177783	190260	179224	153079	151475	151154	17.4398	17.5376	17.4514	17.2239	17.2087	17.2057	17.4763	17.2128	0.00109961	0.000359001	-0.263495
tr|J3KNI1|J3KNI1_HUMAN Conserved oligomeric Golgi complex subunit 4 OS=Homo sapiens GN=COG4 PE=1 SV=1	Q9H9E3|A0A024QZ89|J3KNI1	COG4	1.20703e+06	1.2576e+06	1.20678e+06	876832	990816	924667	20.203	20.2622	20.2027	19.7419	19.9183	19.8186	20.2227	19.8263	0.0019303	0.000546012	-0.396409
sp|Q9UP83-2|COG5_HUMAN Isoform 2 of Conserved oligomeric Golgi complex subunit 5 OS=Homo sapiens GN=COG5	Q9UP83-2	COG5	489927	496619	508356	423249	508516	463036	18.9022	18.9218	18.9555	18.6911	18.9559	18.8208	18.9265	18.8226	0.25382	0.0369924	-0.103875
tr|B4DG73|B4DG73_HUMAN cDNA FLJ56431; highly similar to Conserved oligomeric Golgi complex component 6 OS=Homo sapiens PE=2 SV=1	Q9Y2V7	COG6	748925	804155	728238	592811	542142	562699	19.5145	19.6171	19.474	19.1772	19.0483	19.102	19.5352	19.1092	0.0016751	0.00049045	-0.426033
sp|P83436|COG7_HUMAN Conserved oligomeric Golgi complex subunit 7 OS=Homo sapiens GN=COG7 PE=1 SV=1	P83436	COG7	398453	414740	395568	299070	359887	344408	18.604	18.6618	18.5936	18.1901	18.4572	18.3938	18.6198	18.347	0.0306573	0.00549454	-0.272798
tr|B4DYU2|B4DYU2_HUMAN cDNA FLJ55996; highly similar to Conserved oligomeric Golgi complex component 8 OS=Homo sapiens PE=2 SV=1	Q96MW5	COG8	435222	453681	441458	316531	367797	325088	18.7314	18.7913	18.7519	18.272	18.4885	18.3105	18.7582	18.357	0.00435085	0.00103066	-0.401207
sp|P38432|COIL_HUMAN Coilin OS=Homo sapiens GN=COIL PE=1 SV=1	P38432	COIL	739513	770314	742050	1.14519e+06	739202	1.11965e+06	19.4962	19.5551	19.5012	20.1271	19.4956	20.0946	19.5175	19.9058	0.132755	0.0205119	0.388307
sp|P39060|COIA1_HUMAN Collagen alpha-1(XVIII) chain OS=Homo sapiens GN=COL18A1 PE=1 SV=5	P39060|P39060-1|P39060-2|D3DSM5|D3DSM4|H7BXV5	COL18A1	72679.1	70602.8	74976.3	116880	133853	124135	16.1493	16.1074	16.1941	16.8347	17.0303	16.9215	16.1503	16.9288	0.000229669	0.00013274	0.778556
sp|Q9Y5P4-3|C43BP_HUMAN Isoform 3 of Collagen type IV alpha-3-binding protein OS=Homo sapiens GN=COL4A3BP	Q9Y5P4|Q9Y5P4-2|Q9Y5P4-3	COL4A3BP	821274	859689	798678	456629	513490	454638	19.6475	19.7135	19.6073	18.8007	18.97	18.7944	19.6561	18.855	0.000253873	0.000140586	-0.801072
sp|Q8NBJ5|GT251_HUMAN Procollagen galactosyltransferase 1 OS=Homo sapiens GN=COLGALT1 PE=1 SV=1	Q8NBJ5	COLGALT1	909612	946333	932996	1.12042e+06	1.20075e+06	1.16722e+06	19.7949	19.852	19.8315	20.0956	20.1955	20.1546	19.8261	20.1486	0.000648659	0.00024996	0.322453
tr|Q53EN2|Q53EN2_HUMAN MURR1 variant (Fragment) OS=Homo sapiens PE=2 SV=1	Q8N668|Q8N668-2|Q53Q75	COMMD1|C2orf5	102685	106948	100558	58837.4	80531.6	67246.5	16.6479	16.7065	16.6177	15.8444	16.2973	16.0372	16.6574	16.0596	0.0110882	0.00227521	-0.597733
sp|Q9Y6G5|COMDA_HUMAN COMM domain-containing protein 10 OS=Homo sapiens GN=COMMD10 PE=1 SV=1	Q9Y6G5|D6RJ90	COMMD10	126849	127871	136106	105872	132743	112349	16.9528	16.9643	17.0544	16.692	17.0183	16.7776	16.9905	16.8293	0.192013	0.0287272	-0.161198
sp|Q9UBI1|COMD3_HUMAN COMM domain-containing protein 3 OS=Homo sapiens GN=COMMD3 PE=1 SV=1	Q9UBI1	COMMD3	43848.7	43434.8	45535.1	27120.8	37224.9	31386	15.4202	15.4066	15.4747	14.7271	15.184	14.9378	15.4338	14.9496	0.0222999	0.00415687	-0.484191
tr|R4GMX3|R4GMX3_HUMAN Protein COMMD3-BMI1 OS=Homo sapiens GN=COMMD3-BMI1 PE=4 SV=1	R4GMX3	COMMD3-BMI1	102052	107627	101986	150546	165406	177570	16.6389	16.7157	16.638	17.1998	17.3357	17.438	16.6642	17.3245	0.000855314	0.000301529	0.6603
tr|H3BM91|H3BM91_HUMAN COMM domain-containing protein 4 (Fragment) OS=Homo sapiens GN=COMMD4 PE=1 SV=1	Q9H0A8|Q9H0A8-2|H3BQF2|H3BM91	COMMD4	76775.5	73104.7	73097.6	38902.8	52531.9	40457.8	16.2284	16.1577	16.1575	15.2476	15.6809	15.3041	16.1812	15.4109	0.00505447	0.00116397	-0.770316
sp|Q9GZQ3|COMD5_HUMAN COMM domain-containing protein 5 OS=Homo sapiens GN=COMMD5 PE=1 SV=1	Q9GZQ3	COMMD5	277057	280418	269877	169042	196776	175656	18.0798	18.0972	18.0419	17.367	17.5862	17.4224	18.073	17.4585	0.000821208	0.000293681	-0.614459
sp|Q7Z4G1-2|COMD6_HUMAN Isoform 2 of COMM domain-containing protein 6 OS=Homo sapiens GN=COMMD6	Q7Z4G1|Q7Z4G1-2	COMMD6	81604.9	82000.7	80876.9	63376.9	74998	68531.3	16.3164	16.3233	16.3034	15.9517	16.1946	16.0645	16.3144	16.0702	0.0256512	0.00469621	-0.244149
sp|Q86VX2|COMD7_HUMAN COMM domain-containing protein 7 OS=Homo sapiens GN=COMMD7 PE=1 SV=2	Q86VX2|Q86VX2-2	COMMD7	92476.2	93524.6	101313	49666.5	60948.6	54277.5	16.4968	16.5131	16.6285	15.6	15.8953	15.7281	16.5461	15.7411	0.00106391	0.000351034	-0.804987
sp|Q9NX08|COMD8_HUMAN COMM domain-containing protein 8 OS=Homo sapiens GN=COMMD8 PE=1 SV=1	Q9NX08	COMMD8	133476	133214	136740	92230.3	101262	97584.1	17.0262	17.0234	17.0611	16.493	16.6277	16.5744	17.0369	16.565	0.000325935	0.000161413	-0.471882
sp|Q9P000|COMD9_HUMAN COMM domain-containing protein 9 OS=Homo sapiens GN=COMMD9 PE=1 SV=2	Q9P000|Q9P000-2	COMMD9	125353	123712	133067	76345	84658.1	79043.1	16.9356	16.9166	17.0218	16.2202	16.3694	16.2704	16.958	16.2867	0.000248837	0.000138881	-0.671365
sp|P21964|COMT_HUMAN Catechol O-methyltransferase OS=Homo sapiens GN=COMT PE=1 SV=2	P21964|P21964-2	COMT	1.12181e+06	1.14016e+06	1.13322e+06	739078	772926	681591	20.0974	20.1208	20.112	19.4954	19.56	19.3785	20.1101	19.478	0.000294316	0.000152653	-0.632105
tr|F2WW55|F2WW55_HUMAN Catechol-O-methyltransferase (Fragment) OS=Homo sapiens GN=COMT PE=4 SV=1	F2WW55	COMT	268599	272079	269651	145915	169635	137739	18.0351	18.0537	18.0407	17.1548	17.3721	17.0716	18.0432	17.1995	0.000713581	0.000267439	-0.843692
tr|A8K337|A8K337_HUMAN cDNA FLJ77862; highly similar to Homo sapiens catechol-O-methyltransferase domain containing 1 (COMTD1); mRNA OS=Homo sapiens PE=2 SV=1	Q86VU5	COMTD1	94923.1	98703.7	97438.9	195245	222211	208563	16.5345	16.5908	16.5722	17.5749	17.7616	17.6701	16.5658	17.6689	4.02326e-05	6.49389e-05	1.10304
sp|P53621-2|COPA_HUMAN Isoform 2 of Coatomer subunit alpha OS=Homo sapiens GN=COPA	P53621|P53621-2	COPA	4.44517e+06	4.48123e+06	4.54651e+06	4.32803e+06	4.78967e+06	4.40159e+06	22.0838	22.0955	22.1163	22.0453	22.1915	22.0696	22.0985	22.1021	0.941816	0.119608	0.0035905
sp|P53618|COPB_HUMAN Coatomer subunit beta OS=Homo sapiens GN=COPB1 PE=1 SV=3	P53618	COPB1	4.2883e+06	4.25568e+06	4.40189e+06	3.5419e+06	3.96494e+06	3.41632e+06	22.032	22.021	22.0697	21.7561	21.9189	21.704	22.0409	21.793	0.0202108	0.0038192	-0.247884
sp|P35606|COPB2_HUMAN Coatomer subunit beta' OS=Homo sapiens GN=COPB2 PE=1 SV=2	P35606|P35606-2	COPB2	4.26949e+06	4.30417e+06	4.3743e+06	3.87504e+06	4.27002e+06	3.8765e+06	22.0256	22.0373	22.0606	21.8858	22.0258	21.8863	22.0412	21.9326	0.0852355	0.0137192	-0.108547
tr|M0QXB4|M0QXB4_HUMAN Coatomer protein complex; subunit epsilon; isoform CRA_g OS=Homo sapiens GN=COPE PE=1 SV=1	O14579|M0QXB4	COPE	677200	667110	691114	598631	661466	580870	19.3692	19.3476	19.3986	19.1913	19.3353	19.1479	19.3718	19.2248	0.0660406	0.010887	-0.14696
sp|Q9Y678|COPG1_HUMAN Coatomer subunit gamma-1 OS=Homo sapiens GN=COPG1 PE=1 SV=1	Q9Y678	COPG1	3.2268e+06	3.22531e+06	3.28325e+06	2.52547e+06	2.95233e+06	2.63567e+06	21.6217	21.621	21.6467	21.2681	21.4934	21.3297	21.6298	21.3638	0.017157	0.00331516	-0.26603
sp|Q9UBF2|COPG2_HUMAN Coatomer subunit gamma-2 OS=Homo sapiens GN=COPG2 PE=1 SV=1	Q9UBF2	COPG2	1.52006e+06	1.51127e+06	1.52984e+06	1.22834e+06	1.35795e+06	1.25756e+06	20.5357	20.5273	20.545	20.2283	20.373	20.2622	20.536	20.2878	0.00486129	0.00112558	-0.24817
sp|Q9NQ92|COPRS_HUMAN Coordinator of PRMT5 and differentiation stimulator OS=Homo sapiens GN=COPRS PE=1 SV=3	Q9NQ92|J3QRX6|H9KV77	COPRS	100477	104390	106607	55985.4	64746.5	54425.6	16.6165	16.6716	16.7019	15.7728	15.9825	15.732	16.6634	15.8291	0.000514278	0.000214674	-0.834266
tr|Q59EL2|Q59EL2_HUMAN COP9 constitutive photomorphogenic homolog subunit 2 variant (Fragment) OS=Homo sapiens PE=2 SV=1	P61201|P61201-2	COPS2	1.25362e+06	1.25403e+06	1.23495e+06	670468	799034	677910	20.2577	20.2581	20.236	19.3548	19.6079	19.3707	20.2506	19.4445	0.000604967	0.000240163	-0.806127
sp|Q9UNS2|CSN3_HUMAN COP9 signalosome complex subunit 3 OS=Homo sapiens GN=COPS3 PE=1 SV=3	Q9UNS2|Q9UNS2-2	COPS3	870940	865026	837995	446338	515949	465525	19.7322	19.7224	19.6766	18.7678	18.9769	18.8285	19.7104	18.8577	0.000188306	0.000118683	-0.852678
tr|B3KM48|B3KM48_HUMAN cDNA FLJ10286 fis; clone HEMBB1001384; highly similar to COP9 signalosome complex subunit 4 OS=Homo sapiens PE=2 SV=1	Q9BT78	COPS4	809935	857802	800141	467665	509253	443883	19.6274	19.7103	19.6099	18.8351	18.958	18.7598	19.6492	18.851	0.000260807	0.00014257	-0.798222
sp|Q92905|CSN5_HUMAN COP9 signalosome complex subunit 5 OS=Homo sapiens GN=COPS5 PE=1 SV=4	Q92905	COPS5	144526	142511	147047	88012.9	110232	83865.4	17.141	17.1207	17.1659	16.4254	16.7502	16.3558	17.1425	16.5105	0.00664722	0.00146136	-0.63207
sp|Q7L5N1|CSN6_HUMAN COP9 signalosome complex subunit 6 OS=Homo sapiens GN=COPS6 PE=1 SV=1	Q7L5N1|E7EM64	COPS6	467491	450885	460284	276008	308445	278134	18.8346	18.7824	18.8122	18.0744	18.2347	18.0854	18.8097	18.1315	0.000228772	0.000132625	-0.678241
sp|Q9UBW8|CSN7A_HUMAN COP9 signalosome complex subunit 7a OS=Homo sapiens GN=COPS7A PE=1 SV=1	Q9UBW8	COPS7A	455040	482918	476602	209957	231221	209200	18.7956	18.8814	18.8624	17.6797	17.8189	17.6745	18.8465	17.7244	3.16181e-05	6.1954e-05	-1.1221
tr|Q53GQ2|Q53GQ2_HUMAN COP9 constitutive photomorphogenic homolog subunit 7B variant (Fragment) OS=Homo sapiens PE=2 SV=1	Q9H9Q2|J3KQ34	COPS7B	148808	152843	145355	87649.2	94941.3	89738.9	17.1831	17.2217	17.1492	16.4195	16.5347	16.4534	17.1847	16.4692	5.80008e-05	7.3353e-05	-0.715453
tr|B2R8N1|B2R8N1_HUMAN cDNA; FLJ93976; highly similar to Homo sapiens COP9 homolog (COP9); mRNA OS=Homo sapiens PE=2 SV=1	Q99627|Q99627-2|E9PGT6	COPS8	392086	399072	404999	231712	245887	221464	18.5808	18.6063	18.6276	17.822	17.9076	17.7567	18.6049	17.8288	7.07513e-05	7.99721e-05	-0.776113
tr|F8VVA7|F8VVA7_HUMAN Coatomer subunit zeta-1 OS=Homo sapiens GN=COPZ1 PE=1 SV=1	P61923|P61923-4|F8VVA7	COPZ1	815704	834307	839455	623194	666323	591875	19.6377	19.6702	19.6791	19.2493	19.3459	19.1749	19.6623	19.2567	0.00135928	0.00042147	-0.405628
sp|Q9NZJ6|COQ3_HUMAN Hexaprenyldihydroxybenzoate methyltransferase; mitochondrial OS=Homo sapiens GN=COQ3 PE=1 SV=3	Q9NZJ6|Q5T063	COQ3	46958.3	43654.3	53016.6	65670.7	76809.8	80643.6	15.5191	15.4138	15.6942	16.003	16.229	16.2993	15.5424	16.1771	0.00634192	0.00141009	0.634717
tr|B3GK62|B3GK62_HUMAN COQ5 OS=Homo sapiens PE=2 SV=1	Q5HYK3|F8VVX6	COQ5	78988.9	79821.9	86192.4	150417	158779	152350	16.2694	16.2845	16.3953	17.1986	17.2767	17.217	16.3164	17.2308	3.82901e-05	6.45417e-05	0.914389
sp|Q9Y2Z9|COQ6_HUMAN Ubiquinone biosynthesis monooxygenase COQ6 OS=Homo sapiens GN=COQ6 PE=1 SV=2	Q9Y2Z9|Q9Y2Z9-3|G3XA86	COQ6	127397	135452	121920	234773	258320	244492	16.959	17.0474	16.8956	17.8409	17.9788	17.8994	16.9673	17.9064	9.39304e-05	8.747e-05	0.939054
sp|Q99807|COQ7_HUMAN Ubiquinone biosynthesis protein COQ7 homolog OS=Homo sapiens GN=COQ7 PE=1 SV=3	Q99807|Q99807-2|H3BP28|Q49A71	COQ7	48244.1	49658.3	50894	71774.5	76071.1	78521.1	15.5581	15.5997	15.6352	16.1312	16.2151	16.2608	15.5977	16.2023	0.000162653	0.000111637	0.604673
sp|O75208|COQ9_HUMAN Ubiquinone biosynthesis protein COQ9; mitochondrial OS=Homo sapiens GN=COQ9 PE=1 SV=1	O75208	COQ9	131894	127880	140073	260836	290369	305380	17.009	16.9644	17.0958	17.9928	18.1475	18.2202	17.0231	18.1202	0.000143642	0.000104674	1.09709
sp|P31146|COR1A_HUMAN Coronin-1A OS=Homo sapiens GN=CORO1A PE=1 SV=4	P31146	CORO1A	950581	935143	951033	381188	409853	362656	19.8585	19.8348	19.8591	18.5401	18.6447	18.4682	19.8508	18.551	1.50491e-05	5.37491e-05	-1.29976
sp|Q9BR76|COR1B_HUMAN Coronin-1B OS=Homo sapiens GN=CORO1B PE=1 SV=1	Q9BR76	CORO1B	3.004e+06	2.73955e+06	2.6241e+06	1.39917e+06	1.5749e+06	1.38361e+06	21.5185	21.3855	21.3234	20.4161	20.5868	20.4	21.4091	20.4677	0.000343764	0.000165656	-0.941459
tr|B4E3S0|B4E3S0_HUMAN Coronin OS=Homo sapiens GN=CORO1C PE=1 SV=1	B4E3S0	CORO1C	123578	125082	111713	123072	144893	186697	16.9151	16.9325	16.7694	16.9091	17.1446	17.5103	16.8723	17.188	0.158502	0.0241336	0.315697
tr|A8K9S3|A8K9S3_HUMAN Coronin OS=Homo sapiens PE=2 SV=1	Q92828	CORO2A	74281.7	74219.3	79588.3	89646.9	82004.4	75264.6	16.1807	16.1795	16.2803	16.452	16.3234	16.1997	16.2135	16.325	0.23634	0.0347302	0.111523
sp|P57737-3|CORO7_HUMAN Isoform 3 of Coronin-7 OS=Homo sapiens GN=CORO7	P57737-3	CORO7	1.36715e+06	1.38701e+06	1.42883e+06	1.34342e+06	1.45564e+06	1.50319e+06	20.3827	20.4035	20.4464	20.3575	20.4732	20.5196	20.4109	20.4501	0.490691	0.0670162	0.0392016
sp|Q14019|COTL1_HUMAN Coactosin-like protein OS=Homo sapiens GN=COTL1 PE=1 SV=3	Q14019	COTL1	1.77927e+06	1.7374e+06	1.74734e+06	381972	435036	328641	20.7629	20.7285	20.7367	18.5431	18.7308	18.3262	20.7427	18.5333	4.68932e-05	6.78394e-05	-2.20935
sp|Q7KZN9|COX15_HUMAN Cytochrome c oxidase assembly protein COX15 homolog OS=Homo sapiens GN=COX15 PE=1 SV=1	Q7KZN9|Q7KZN9-2	COX15	143904	148031	158321	186223	189418	177799	17.1348	17.1755	17.2725	17.5067	17.5312	17.4399	17.1943	17.4926	0.00371485	0.000905195	0.298328
sp|Q14061|COX17_HUMAN Cytochrome c oxidase copper chaperone OS=Homo sapiens GN=COX17 PE=1 SV=2	Q14061	COX17	201536	217040	207885	153833	165253	155132	17.6207	17.7276	17.6654	17.231	17.3343	17.2431	17.6712	17.2695	0.000869636	0.0003046	-0.401746
tr|F8WEL9|F8WEL9_HUMAN Cytochrome c oxidase assembly protein COX19 OS=Homo sapiens GN=COX19 PE=1 SV=1	Q49B96|F8WEL9	COX19	60793.6	63858.5	64178.8	84415	80537.5	74859.3	15.8916	15.9626	15.9698	16.3652	16.2974	16.1919	15.9413	16.2848	0.00364159	0.000891278	0.343483
tr|A0A059QFD5|A0A059QFD5_HUMAN Cytochrome c oxidase subunit 2 OS=Homo sapiens GN=COX2 PE=3 SV=1	A0A059QFD5	COX2	350054	321685	351944	635741	183253	779898	18.4172	18.2953	18.425	19.2781	17.4835	19.5729	18.3792	18.7782	0.574909	0.0774372	0.398998
sp|Q5RI15-2|COX20_HUMAN Isoform 2 of Cytochrome c oxidase protein 20 homolog OS=Homo sapiens GN=COX20	Q5RI15|Q5RI15-2	COX20	79886.7	79286.4	84927.5	106653	96004.9	102998	16.2857	16.2748	16.3739	16.7026	16.5508	16.6523	16.3115	16.6352	0.00404456	0.000970373	0.323749
sp|P13073|COX41_HUMAN Cytochrome c oxidase subunit 4 isoform 1; mitochondrial OS=Homo sapiens GN=COX4I1 PE=1 SV=1	P13073	COX4I1	3.27803e+06	3.40181e+06	3.3707e+06	6.81104e+06	6.04079e+06	5.48153e+06	21.6444	21.6979	21.6846	22.6994	22.5263	22.3861	21.6756	22.5373	0.000724532	0.000269341	0.861672
sp|P20674|COX5A_HUMAN Cytochrome c oxidase subunit 5A; mitochondrial OS=Homo sapiens GN=COX5A PE=1 SV=2	P20674	COX5A	914671	938856	944534	1.3847e+06	1.41842e+06	1.46774e+06	19.8029	19.8405	19.8492	20.4011	20.4358	20.4852	19.8309	20.4407	2.71419e-05	5.95793e-05	0.609827
sp|P10606|COX5B_HUMAN Cytochrome c oxidase subunit 5B; mitochondrial OS=Homo sapiens GN=COX5B PE=1 SV=2	P10606	COX5B	1.17675e+06	1.23512e+06	1.20718e+06	2.18391e+06	2.13845e+06	2.15846e+06	20.1664	20.2362	20.2032	21.0585	21.0281	21.0416	20.2019	21.0427	2.79934e-06	4.5028e-05	0.8408
sp|P14854|CX6B1_HUMAN Cytochrome c oxidase subunit 6B1 OS=Homo sapiens GN=COX6B1 PE=1 SV=2	P14854	COX6B1	1.06841e+06	1.07799e+06	1.17071e+06	1.89479e+06	1.40118e+06	2.00069e+06	20.027	20.0399	20.159	20.8536	20.4182	20.9321	20.0753	20.7346	0.0162654	0.0031658	0.659327
sp|P09669|COX6C_HUMAN Cytochrome c oxidase subunit 6C OS=Homo sapiens GN=COX6C PE=1 SV=2	P09669	COX6C	1.04542e+06	1.09465e+06	1.08631e+06	2.56987e+06	1.57885e+06	2.27179e+06	19.9957	20.062	20.051	21.2933	20.5904	21.1154	20.0362	20.9997	0.0104548	0.00216088	0.963468
tr|H0UI06|H0UI06_HUMAN Cytochrome c oxidase subunit 7A2; mitochondrial OS=Homo sapiens GN=COX7A2 PE=1 SV=1	P14406|Q496I0|H0UI06|D6RIE3|D6RGV5	COX7A2	1.15849e+06	1.21099e+06	1.17763e+06	3.74771e+06	4.22798e+06	2.64492e+06	20.1438	20.2078	20.1675	21.8376	22.0115	21.3348	20.173	21.728	0.00158339	0.000471876	1.55496
sp|O14548|COX7R_HUMAN Cytochrome c oxidase subunit 7A-related protein; mitochondrial OS=Homo sapiens GN=COX7A2L PE=1 SV=2	O14548	COX7A2L	382811	396355	405711	605110	648126	693698	18.5463	18.5964	18.6301	19.2068	19.3059	19.4039	18.5909	19.3056	0.000321353	0.000160138	0.714634
sp|P24311|COX7B_HUMAN Cytochrome c oxidase subunit 7B; mitochondrial OS=Homo sapiens GN=COX7B PE=1 SV=2	P24311	COX7B	183888	198125	188271	328623	316973	325014	17.4885	17.596	17.5225	18.3261	18.274	18.3101	17.5357	18.3034	2.64114e-05	5.95793e-05	0.767749
tr|Q71U45|Q71U45_HUMAN Cytochrome c oxidase VIIc OS=Homo sapiens PE=2 SV=1	P15954|D6R9Z7	COX7C	343605	348349	361194	577198	634259	610290	18.3904	18.4102	18.4624	19.1387	19.2747	19.2191	18.421	19.2109	6.15735e-05	7.54553e-05	0.789859
tr|U3KQK5|U3KQK5_HUMAN Uncharacterized protein OS=Homo sapiens PE=4 SV=1	P10176	COX8A	40821.3	36639.7	41586.8	45484.7	49448.7	55716.2	15.317	15.1611	15.3438	15.4731	15.5936	15.7658	15.274	15.6108	0.0301105	0.00540677	0.336852
sp|O75976|CBPD_HUMAN Carboxypeptidase D OS=Homo sapiens GN=CPD PE=1 SV=2	O75976	CPD	115929	121359	111694	122336	153165	145824	16.8229	16.8889	16.7692	16.9005	17.2247	17.1539	16.827	17.093	0.0633127	0.0104922	0.266031
tr|B0QZ18|B0QZ18_HUMAN Copine-1 OS=Homo sapiens GN=CPNE1 PE=1 SV=1	Q99829|B0QZ18|F2Z2V0	CPNE1	407095	401790	400131	173519	195499	179902	18.635	18.6161	18.6101	17.4047	17.5768	17.4569	18.6204	17.4795	2.45582e-05	5.84046e-05	-1.14094
tr|A8K8A4|A8K8A4_HUMAN cDNA FLJ77640; highly similar to Homo sapiens copine II (CPNE2); mRNA OS=Homo sapiens PE=2 SV=1	Q96FN4	CPNE2	218741	223598	229015	312777	332304	341151	17.7389	17.7706	17.8051	18.2548	18.3421	18.3801	17.7715	18.3257	0.000185866	0.000117802	0.554158
sp|O75131|CPNE3_HUMAN Copine-3 OS=Homo sapiens GN=CPNE3 PE=1 SV=1	O75131	CPNE3	1.23357e+06	1.2064e+06	1.24494e+06	943497	1.11028e+06	1.06611e+06	20.2344	20.2023	20.2476	19.8477	20.0825	20.0239	20.2281	19.9847	0.027579	0.00500714	-0.243418
sp|P36551|HEM6_HUMAN Oxygen-dependent coproporphyrinogen-III oxidase; mitochondrial OS=Homo sapiens GN=CPOX PE=1 SV=3	P36551	CPOX	411527	427640	426354	422256	437075	411132	18.6506	18.706	18.7017	18.6878	18.7375	18.6492	18.6861	18.6915	0.871048	0.111755	0.00538658
sp|P31327-3|CPSM_HUMAN Isoform 3 of Carbamoyl-phosphate synthase [ammonia]; mitochondrial OS=Homo sapiens GN=CPS1	P31327|P31327-2|P31327-3|Q5R207|Q5R209|Q5R206|Q5R208|Q5R210	CPS1	38088.4	32580.6	39436.5	49910.2	57026.2	51783.3	15.2171	14.9917	15.2672	15.607	15.7993	15.6602	15.1587	15.6889	0.00659377	0.00145319	0.530182
sp|Q10570|CPSF1_HUMAN Cleavage and polyadenylation specificity factor subunit 1 OS=Homo sapiens GN=CPSF1 PE=1 SV=2	Q10570	CPSF1	1.58544e+06	1.67378e+06	1.60573e+06	1.71687e+06	1.82397e+06	1.80529e+06	20.5964	20.6747	20.6148	20.7113	20.7987	20.7838	20.6286	20.7646	0.0192297	0.00366892	0.135955
sp|Q9P2I0|CPSF2_HUMAN Cleavage and polyadenylation specificity factor subunit 2 OS=Homo sapiens GN=CPSF2 PE=1 SV=2	Q9P2I0	CPSF2	786179	798430	795565	891906	933238	958989	19.5845	19.6068	19.6016	19.7665	19.8319	19.8712	19.5976	19.8232	0.0019539	0.000550856	0.225548
tr|Q53F02|Q53F02_HUMAN Cleavage and polyadenylation specific factor 3; 73kDa variant (Fragment) OS=Homo sapiens PE=2 SV=1	Q9UKF6|G5E9W3	CPSF3	548786	544357	575795	615280	639413	594831	19.0659	19.0542	19.1352	19.2309	19.2864	19.1821	19.0851	19.2331	0.0196929	0.00374221	0.14804
sp|Q5TA45|INT11_HUMAN Integrator complex subunit 11 OS=Homo sapiens GN=CPSF3L PE=1 SV=2	Q5TA45|Q5TA45-2|Q5TA45-3	CPSF3L	115618	108767	111281	113258	129801	126056	16.819	16.7309	16.7639	16.7893	16.9859	16.9437	16.7712	16.9063	0.106584	0.0167623	0.13505
sp|O95639|CPSF4_HUMAN Cleavage and polyadenylation specificity factor subunit 4 OS=Homo sapiens GN=CPSF4 PE=1 SV=1	O95639	CPSF4	108883	106789	103105	137228	151526	177703	16.7324	16.7044	16.6538	17.0662	17.2092	17.4391	16.6969	17.2382	0.00818685	0.00175166	0.541317
sp|Q16630-2|CPSF6_HUMAN Isoform 2 of Cleavage and polyadenylation specificity factor subunit 6 OS=Homo sapiens GN=CPSF6	Q16630|Q16630-2	CPSF6	1.48503e+06	1.51169e+06	1.54161e+06	2.07116e+06	2.24383e+06	2.1373e+06	20.5021	20.5277	20.556	20.982	21.0975	21.0274	20.5286	21.0356	0.000165004	0.000111637	0.507033
sp|Q8N684-3|CPSF7_HUMAN Isoform 3 of Cleavage and polyadenylation specificity factor subunit 7 OS=Homo sapiens GN=CPSF7	Q8N684|Q8N684-2|Q8N684-3	CPSF7	701771	718256	725872	816104	873645	824474	19.4206	19.4541	19.4694	19.6384	19.7367	19.6531	19.448	19.6761	0.00252261	0.000666383	0.22802
sp|P50416|CPT1A_HUMAN Carnitine O-palmitoyltransferase 1; liver isoform OS=Homo sapiens GN=CPT1A PE=1 SV=2	P50416	CPT1A	4.54283e+06	4.66091e+06	4.69512e+06	8.73494e+06	4.26351e+06	7.11148e+06	22.1152	22.1522	22.1627	23.0584	22.0236	22.7617	22.1434	22.6146	0.200752	0.0299399	0.471209
sp|P23786|CPT2_HUMAN Carnitine O-palmitoyltransferase 2; mitochondrial OS=Homo sapiens GN=CPT2 PE=1 SV=2	P23786	CPT2	264929	257909	259725	443517	509152	536824	18.0152	17.9765	17.9866	18.7586	18.9577	19.0341	17.9928	18.9168	0.000369126	0.000172909	0.924025
sp|P29762|RABP1_HUMAN Cellular retinoic acid-binding protein 1 OS=Homo sapiens GN=CRABP1 PE=1 SV=2	P29762	CRABP1	575397	611947	548668	303766	322508	303767	19.1342	19.223	19.0656	18.2126	18.299	18.2126	19.1409	18.2414	7.56017e-05	8.15764e-05	-0.899547
sp|P29373|RABP2_HUMAN Cellular retinoic acid-binding protein 2 OS=Homo sapiens GN=CRABP2 PE=1 SV=2	P29373	CRABP2	5.15767e+06	5.24915e+06	4.08086e+06	1.72651e+06	1.82042e+06	1.66383e+06	22.2983	22.3237	21.9604	20.7194	20.7958	20.6661	22.1941	20.7271	0.00028291	0.000149056	-1.46701
sp|Q9BUF7-2|CRUM3_HUMAN Isoform 2 of Protein crumbs homolog 3 OS=Homo sapiens GN=CRB3	Q9BUF7-2	CRB3	24062.2	24156.2	21910.7	32747.1	34718.1	31666.4	14.5545	14.5601	14.4193	14.9991	15.0834	14.9507	14.5113	15.011	0.00114806	0.000368761	0.499738
sp|Q9BUF7|CRUM3_HUMAN Protein crumbs homolog 3 OS=Homo sapiens GN=CRB3 PE=1 SV=3	Q9BUF7	CRB3	4905.56	4926.18	6165.02	6706.05	5791.42	9129.89	12.2602	12.2663	12.5899	12.7112	12.4997	13.1564	12.3721	12.7891	0.133614	0.0206086	0.416994
sp|Q96SW2|CRBN_HUMAN Protein cereblon OS=Homo sapiens GN=CRBN PE=1 SV=1	Q96SW2|Q96SW2-2|J3QT87	CRBN	179400	188260	164260	106254	119441	121093	17.4528	17.5224	17.3256	16.6972	16.8659	16.8858	17.4336	16.8163	0.00174973	0.000506724	-0.61732
sp|P16220|CREB1_HUMAN Cyclic AMP-responsive element-binding protein 1 OS=Homo sapiens GN=CREB1 PE=1 SV=2	P16220|P16220-2	CREB1	122231	129414	123127	162942	170761	181025	16.8993	16.9816	16.9098	17.314	17.3816	17.4658	16.9302	17.3871	0.000857196	0.000301733	0.45692
sp|Q8TEY5|CR3L4_HUMAN Cyclic AMP-responsive element-binding protein 3-like protein 4 OS=Homo sapiens GN=CREB3L4 PE=1 SV=1	Q8TEY5	CREB3L4	19743.1	24042.2	19661.8	22494	25140.6	18800.9	14.2691	14.5533	14.2631	14.4573	14.6177	14.1985	14.3618	14.4245	0.706922	0.0930539	0.0626832
sp|Q92793|CBP_HUMAN CREB-binding protein OS=Homo sapiens GN=CREBBP PE=1 SV=3	Q92793|Q92793-2	CREBBP	42393.8	47339.9	45398.3	37382.8	43670	30949.9	15.3716	15.5308	15.4704	15.1901	15.4144	14.9176	15.4576	15.174	0.133487	0.0205975	-0.283533
tr|E9PIM0|E9PIM0_HUMAN CREB/ATF bZIP transcription factor OS=Homo sapiens GN=CREBZF PE=4 SV=1	Q9NS37|H0YDC7|J3KN20|E9PIM0	CREBZF	21308	20011	28094.8	20417.5	25289.5	18955.5	14.3791	14.2885	14.778	14.3175	14.6263	14.2103	14.4819	14.3847	0.644942	0.0856771	-0.097176
sp|Q96HD1-2|CREL1_HUMAN Isoform 2 of Cysteine-rich with EGF-like domain protein 1 OS=Homo sapiens GN=CRELD1	Q96HD1|Q96HD1-2|A0A024R2G1	CRELD1	193187	208274	185767	345693	398687	417977	17.5596	17.6681	17.5031	18.3991	18.6049	18.6731	17.577	18.559	0.000504566	0.000211971	0.982065
tr|Q53FN1|Q53FN1_HUMAN Cysteine-rich protein 2 variant (Fragment) OS=Homo sapiens PE=2 SV=1	P52943	CRIP2	971074	935890	942938	316949	331183	295140	19.8892	19.836	19.8468	18.2739	18.3373	18.171	19.8573	18.2607	6.24693e-06	5.29217e-05	-1.5966
sp|P46108|CRK_HUMAN Adapter molecule crk OS=Homo sapiens GN=CRK PE=1 SV=2	P46108	CRK	447372	480398	450157	199098	243149	204513	18.7711	18.8739	18.7801	17.6031	17.8915	17.6418	18.8084	17.7121	0.000337651	0.000163753	-1.09621
sp|P46109|CRKL_HUMAN Crk-like protein OS=Homo sapiens GN=CRKL PE=1 SV=1	P46109	CRKL	607937	614999	598147	362846	410267	364603	19.2136	19.2302	19.1901	18.469	18.6462	18.476	19.2113	18.5304	0.000323997	0.000160984	-0.68092
sp|Q8IUI8|CRLF3_HUMAN Cytokine receptor-like factor 3 OS=Homo sapiens GN=CRLF3 PE=1 SV=2	Q8IUI8|Q8IUI8-2	CRLF3	4526.9	5124.65	4604.84	1536.21	3057.25	2428.75	12.1443	12.3232	12.1689	10.5852	11.578	11.246	12.2122	11.1364	0.0223462	0.00416367	-1.07577
sp|Q9BZJ0|CRNL1_HUMAN Crooked neck-like protein 1 OS=Homo sapiens GN=CRNKL1 PE=1 SV=4	Q9BZJ0|Q9BZJ0-2|Q9BZJ0-3|Q5JY65|Q69YP1	CRNKL1|DKFZp762M013	1.39284e+06	1.38591e+06	1.42464e+06	1.67648e+06	1.82697e+06	1.92578e+06	20.4096	20.4024	20.4422	20.677	20.801	20.877	20.4181	20.785	0.00352235	0.000867477	0.366956
sp|Q5TZA2|CROCC_HUMAN Rootletin OS=Homo sapiens GN=CROCC PE=1 SV=1	Q5TZA2|B1AKD8	CROCC	138612	136427	138866	139941	135414	112305	17.0807	17.0578	17.0833	17.0945	17.047	16.7771	17.0739	16.9728	0.365707	0.0513811	-0.101088
sp|Q9UKG9-3|OCTC_HUMAN Isoform 3 of Peroxisomal carnitine O-octanoyltransferase OS=Homo sapiens GN=CROT	Q9UKG9|Q9UKG9-3	CROT	432401	455081	429028	672376	697147	760220	18.722	18.7958	18.7107	19.3589	19.4111	19.5361	18.7428	19.4354	0.000300071	0.000154487	0.692529
tr|B3KME2|B3KME2_HUMAN cDNA FLJ10772 fis; clone NT2RP4000243; highly similar to Cartilage-associated protein OS=Homo sapiens PE=2 SV=1	O75718	CRTAP	130000	130467	123986	133218	139189	134072	16.9881	16.9933	16.9198	17.0234	17.0867	17.0326	16.9671	17.0476	0.059371	0.00989869	0.0804884
sp|Q53ET0|CRTC2_HUMAN CREB-regulated transcription coactivator 2 OS=Homo sapiens GN=CRTC2 PE=1 SV=2	Q53ET0	CRTC2	19297.1	20514.2	16545.2	16318.9	12067.1	11912.6	14.2361	14.3243	14.0141	13.9943	13.5588	13.5402	14.1915	13.6978	0.047526	0.00810969	-0.49377
sp|Q9Y2S2|CRYL1_HUMAN Lambda-crystallin homolog OS=Homo sapiens GN=CRYL1 PE=1 SV=3	Q9Y2S2|Q9Y2S2-2|A0A024RDM2	CRYL1	368106	360743	370529	180961	223598	205248	18.4898	18.4606	18.4992	17.4653	17.7706	17.647	18.4832	17.6276	0.000666135	0.000255163	-0.855573
sp|Q08257|QOR_HUMAN Quinone oxidoreductase OS=Homo sapiens GN=CRYZ PE=1 SV=1	Q08257	CRYZ	867864	876032	878204	1.03829e+06	1.12009e+06	1.08828e+06	19.7271	19.7406	19.7442	19.9858	20.0952	20.0536	19.7373	20.0449	0.000679823	0.000259219	0.30755
sp|O95825|QORL1_HUMAN Quinone oxidoreductase-like protein 1 OS=Homo sapiens GN=CRYZL1 PE=1 SV=2	O95825|O95825-2|F8WF64|C9JZK8|A6NND8|A6NHJ8|A6NMA8	CRYZL1	116298	117325	110095	60582.8	63668.1	56623.5	16.8275	16.8402	16.7484	15.8866	15.9583	15.7891	16.8053	15.878	8.24447e-05	8.29452e-05	-0.927327
sp|O75390|CISY_HUMAN Citrate synthase; mitochondrial OS=Homo sapiens GN=CS PE=1 SV=2	O75390|B4DJV2	CS	2.80937e+06	2.91554e+06	2.93505e+06	3.55069e+06	2.77125e+06	3.64583e+06	21.4218	21.4753	21.485	21.7597	21.4021	21.7978	21.4607	21.6532	0.205754	0.0305947	0.192496
sp|O75534-4|CSDE1_HUMAN Isoform 4 of Cold shock domain-containing protein E1 OS=Homo sapiens GN=CSDE1	O75534|O75534-4	CSDE1	6.89296e+06	6.68945e+06	6.78113e+06	3.72945e+06	4.16261e+06	3.76532e+06	22.7167	22.6735	22.6931	21.8305	21.9891	21.8443	22.6944	21.888	0.000102567	9.16038e-05	-0.806436
tr|A8K3B6|A8K3B6_HUMAN cDNA FLJ78579; highly similar to Homo sapiens c-src tyrosine kinase (CSK); mRNA OS=Homo sapiens PE=2 SV=1	P41240	CSK	1.62376e+06	1.61561e+06	1.63085e+06	899703	1.02592e+06	864156	20.6309	20.6236	20.6372	19.7791	19.9685	19.7209	20.6306	19.8228	0.000417906	0.000186814	-0.807746
sp|P48729-3|KC1A_HUMAN Isoform 3 of Casein kinase I isoform alpha OS=Homo sapiens GN=CSNK1A1	P48729-3	CSNK1A1	580608	627117	606947	624777	663895	641056	19.1472	19.2584	19.2112	19.253	19.3406	19.2901	19.2056	19.2946	0.0959396	0.0152603	0.0889583
tr|H7BYT1|H7BYT1_HUMAN Casein kinase I isoform delta OS=Homo sapiens GN=CSNK1D PE=1 SV=2	P48730|P48730-2|A0A024R8X3|H7BYT1	CSNK1D	147393	167607	157158	204925	202131	196156	17.1693	17.3547	17.2619	17.6447	17.6249	17.5816	17.262	17.6171	0.00330932	0.000825038	0.355142
tr|Q53EZ1|Q53EZ1_HUMAN Casein kinase 1 epsilon variant (Fragment) OS=Homo sapiens PE=2 SV=1	P49674	CSNK1E	38970.1	36556.1	37295.6	37937.1	41792.9	35557.6	15.2501	15.1578	15.1867	15.2113	15.351	15.1179	15.1982	15.2267	0.71603	0.0941801	0.0285124
tr|U3KQB3|U3KQB3_HUMAN Casein kinase I isoform gamma-1 OS=Homo sapiens GN=CSNK1G1 PE=3 SV=1	Q9HCP0|Q9HCP0-2|Q8IXA3|U3KQB3	CSNK1G1|hCG_2004507	459559	474376	451645	618622	345005	623763	18.8099	18.8557	18.7848	19.2387	18.3963	19.2506	18.8168	18.9619	0.635909	0.0846092	0.145068
tr|Q5U5J2|Q5U5J2_HUMAN CSNK2A1 protein OS=Homo sapiens GN=CSNK2A1 PE=2 SV=1	P68400|Q5U5J2|E7EU96|B5BUH5	CSNK2A1	811732	812425	809623	754040	799563	764034	19.6306	19.6319	19.6269	19.5243	19.6089	19.5433	19.6298	19.5588	0.0505012	0.00856243	-0.070999
sp|P19784|CSK22_HUMAN Casein kinase II subunit alpha' OS=Homo sapiens GN=CSNK2A2 PE=1 SV=1	P19784	CSNK2A2	569153	550282	584972	502347	592079	582832	19.1185	19.0698	19.158	18.9383	19.1754	19.1527	19.1154	19.0888	0.755398	0.0987629	-0.0266006
tr|Q5SRQ6|Q5SRQ6_HUMAN Casein kinase 2; beta polypeptide; isoform CRA_d OS=Homo sapiens GN=CSNK2B PE=1 SV=2	P67870|Q5SRQ6	CSNK2B	390376	396461	410252	408839	428109	395784	18.5745	18.5968	18.6462	18.6412	18.7076	18.5944	18.6058	18.6477	0.344202	0.0486326	0.0418905
sp|P21291|CSRP1_HUMAN Cysteine and glycine-rich protein 1 OS=Homo sapiens GN=CSRP1 PE=1 SV=3	P21291|Q6AI18|E9PP21	CSRP1|DKFZp686M148	105809	89314.1	104378	62227.5	104488	64551.6	16.6911	16.4466	16.6715	15.9253	16.673	15.9782	16.6031	16.1921	0.180136	0.0270884	-0.41092
sp|P04080|CYTB_HUMAN Cystatin-B OS=Homo sapiens GN=CSTB PE=1 SV=2	P04080	CSTB	799227	735158	796883	228886	266949	229724	19.6082	19.4877	19.604	17.8043	18.0262	17.8095	19.5666	17.88	3.47932e-05	6.35488e-05	-1.68664
sp|Q05048|CSTF1_HUMAN Cleavage stimulation factor subunit 1 OS=Homo sapiens GN=CSTF1 PE=1 SV=1	Q05048	CSTF1	995317	995677	991910	947788	1.0431e+06	1.01908e+06	19.9248	19.9253	19.9199	19.8542	19.9924	19.9588	19.9233	19.9352	0.790353	0.102733	0.0118407
sp|P33240|CSTF2_HUMAN Cleavage stimulation factor subunit 2 OS=Homo sapiens GN=CSTF2 PE=1 SV=1	P33240|P33240-2	CSTF2	469655	479229	500945	588696	571971	549579	18.8412	18.8704	18.9343	19.1672	19.1256	19.068	18.882	19.1202	0.00390654	0.000943529	0.238274
sp|Q9H0L4|CSTFT_HUMAN Cleavage stimulation factor subunit 2 tau variant OS=Homo sapiens GN=CSTF2T PE=1 SV=1	Q9H0L4	CSTF2T	122123	125609	131101	121014	126874	128355	16.898	16.9386	17.0003	16.8848	16.953	16.9698	16.9456	16.9359	0.817173	0.105751	-0.00975108
sp|Q12996|CSTF3_HUMAN Cleavage stimulation factor subunit 3 OS=Homo sapiens GN=CSTF3 PE=1 SV=1	Q12996	CSTF3	1.44639e+06	1.52648e+06	1.49508e+06	1.7026e+06	1.83474e+06	1.87087e+06	20.464	20.5418	20.5118	20.6993	20.8071	20.8353	20.5059	20.7806	0.00434586	0.00102976	0.274715
tr|G3V599|G3V599_HUMAN cTAGE family member 5 OS=Homo sapiens GN=CTAGE5 PE=4 SV=1	G3V599	CTAGE5	817168	864627	832674	1.24613e+06	1.31931e+06	1.28032e+06	19.6403	19.7217	19.6674	20.249	20.3314	20.2881	19.6765	20.2895	5.39875e-05	7.07831e-05	0.613023
tr|Q4KMQ8|Q4KMQ8_HUMAN C-terminal binding protein 1 OS=Homo sapiens GN=CTBP1 PE=2 SV=1	Q13363|Q13363-2|Q4KMQ8|X5D7T7	CTBP1	295606	300914	300201	294103	328217	337834	18.1733	18.199	18.1956	18.166	18.3243	18.366	18.1893	18.2854	0.192847	0.0288419	0.0961094
sp|P56545-2|CTBP2_HUMAN Isoform 2 of C-terminal-binding protein 2 OS=Homo sapiens GN=CTBP2	P56545|P56545-2|Q5SQP8	CTBP2	510692	521483	512191	435599	506211	506400	18.9621	18.9923	18.9663	18.7326	18.9494	18.9499	18.9736	18.8773	0.257498	0.0374451	-0.0962457
tr|B2RBF5|B2RBF5_HUMAN cDNA; FLJ95483; highly similar to Homo sapiens chitobiase; di-N-acetyl- (CTBS); mRNA OS=Homo sapiens PE=2 SV=1	Q01459	CTBS	111384	113835	109390	190129	186977	182829	16.7652	16.7966	16.7391	17.5366	17.5125	17.4801	16.767	17.5098	5.78775e-06	5.24347e-05	0.742789
sp|P49711|CTCF_HUMAN Transcriptional repressor CTCF OS=Homo sapiens GN=CTCF PE=1 SV=1	P49711	CTCF	580405	583510	581442	641689	714761	716751	19.1467	19.1544	19.1493	19.2915	19.4471	19.4511	19.1501	19.3966	0.0094054	0.0019698	0.246451
sp|Q9Y5B0|CTDP1_HUMAN RNA polymerase II subunit A C-terminal domain phosphatase OS=Homo sapiens GN=CTDP1 PE=1 SV=3	Q9Y5B0	CTDP1	169417	177686	181574	122292	127633	109823	17.3702	17.439	17.4702	16.9	16.9616	16.7448	17.4265	16.8688	0.00141534	0.000433639	-0.55765
tr|H7C1Z7|H7C1Z7_HUMAN Carboxy-terminal domain RNA polymerase II polypeptide A small phosphatase 1 (Fragment) OS=Homo sapiens GN=CTDSP1 PE=4 SV=1	Q9GZU7|Q9GZU7-2|Q9GZU7-3|A0A024R414|H7C270|H7C1Z7	CTDSP1	90594	93186.8	86248.6	105433	118324	110714	16.4671	16.5078	16.3962	16.686	16.8524	16.7565	16.4571	16.7649	0.00613619	0.00137043	0.307882
sp|Q05D32|CTSL2_HUMAN CTD small phosphatase-like protein 2 OS=Homo sapiens GN=CTDSPL2 PE=1 SV=2	Q05D32|Q05D32-2	CTDSPL2	189688	209085	196732	322379	320136	325049	17.5333	17.6737	17.5859	18.2984	18.2883	18.3103	17.5976	18.299	7.15785e-05	8.03734e-05	0.701385
sp|P26232|CTNA2_HUMAN Catenin alpha-2 OS=Homo sapiens GN=CTNNA2 PE=1 SV=5	P26232|P26232-2|P26232-5	CTNNA2	14758.8	20878.8	15914.7	21495.2	13004.2	12965.6	13.8493	14.3498	13.9581	14.3917	13.6667	13.6624	14.0524	13.9069	0.63797	0.0848016	-0.145433
tr|B2RBI4|B2RBI4_HUMAN cDNA; FLJ95528; highly similar to Homo sapiens catenin (cadherin-associated protein); alpha-like 1 (CTNNAL1); mRNA OS=Homo sapiens PE=2 SV=1	Q9UBT7|Q9UBT7-2	CTNNAL1	33203.3	29299.8	29536.7	31880.9	39259	36981.5	15.019	14.8386	14.8502	14.9604	15.2607	15.1745	14.9026	15.1319	0.0979736	0.015546	0.229266
tr|B5BU28|B5BU28_HUMAN Catenin beta-1 OS=Homo sapiens GN=CTNNB1 PE=2 SV=1	P35222|B4DGU4|B5BU28	CTNNB1	2.46629e+06	2.48806e+06	2.54627e+06	3.29366e+06	2.67658e+06	3.24515e+06	21.2339	21.2466	21.28	21.6513	21.352	21.6299	21.2535	21.5444	0.040446	0.00702409	0.290872
sp|Q9NSA3|CNBP1_HUMAN Beta-catenin-interacting protein 1 OS=Homo sapiens GN=CTNNBIP1 PE=1 SV=1	Q9NSA3	CTNNBIP1	57203.9	58909.6	56825.5	28100.6	33391.3	32590.3	15.8038	15.8462	15.7943	14.7783	15.0272	14.9922	15.8148	14.9326	0.000373302	0.000174386	-0.882214
tr|A0A087WUB9|A0A087WUB9_HUMAN Beta-catenin-like protein 1 OS=Homo sapiens GN=CTNNBL1 PE=4 SV=1	Q8WYA6|A0A087WUB9	CTNNBL1	1.47969e+06	1.46999e+06	1.543e+06	1.38105e+06	1.44988e+06	1.44234e+06	20.4969	20.4874	20.5573	20.3973	20.4675	20.46	20.5139	20.4416	0.0816375	0.013195	-0.0722447
sp|O60716-25|CTND1_HUMAN Isoform 4ABC of Catenin delta-1 OS=Homo sapiens GN=CTNND1	O60716-25|O60716-26	CTNND1	379758	374566	364509	428603	108435	548406	18.5347	18.5149	18.4756	18.7093	16.7265	19.0649	18.5084	18.1669	0.663287	0.0877581	-0.341512
sp|O60716-7|CTND1_HUMAN Isoform 1C of Catenin delta-1 OS=Homo sapiens GN=CTNND1	O60716-7|O60716-8|O60716-15|O60716-16|O60716-23|O60716-24	CTNND1	428045	421937	418122	511932	630455	589604	18.7074	18.6867	18.6736	18.9656	19.266	19.1694	18.6892	19.1337	0.00755119	0.00163248	0.44446
sp|P17812|PYRG1_HUMAN CTP synthase 1 OS=Homo sapiens GN=CTPS1 PE=1 SV=2	P17812	CTPS1	1.60564e+06	1.57651e+06	1.60789e+06	775895	929722	773649	20.6147	20.5883	20.6167	19.5655	19.8264	19.5613	20.6066	19.6511	0.000411246	0.000184811	-0.955501
sp|Q9NRF8|PYRG2_HUMAN CTP synthase 2 OS=Homo sapiens GN=CTPS2 PE=1 SV=1	Q9NRF8	CTPS2	598994	606842	589923	369949	433162	351806	19.1922	19.211	19.1702	18.497	18.7245	18.4244	19.1911	18.5486	0.0021385	0.000590575	-0.642459
tr|A8K6X9|A8K6X9_HUMAN cDNA FLJ76427; highly similar to Homo sapiens SH2 domain binding protein 1 (tetratricopeptide repeat containing) (SH2BP1); mRNA OS=Homo sapiens PE=2 SV=1	Q6PD62	CTR9	770427	817308	796013	909640	1.01532e+06	995752	19.5553	19.6405	19.6024	19.7949	19.9535	19.9254	19.5994	19.8913	0.00594938	0.00133326	0.291873
tr|X6R8A1|X6R8A1_HUMAN Carboxypeptidase OS=Homo sapiens GN=CTSA PE=1 SV=1	P10619|P10619-2|Q59EV6|X6R8A1|X6R5C5	CTSA|PPGB	722467	762698	759444	929777	976599	978658	19.4626	19.5408	19.5346	19.8265	19.8974	19.9004	19.5126	19.8748	0.000483009	0.000205656	0.362156
tr|A8K2H4|A8K2H4_HUMAN cDNA FLJ78235 OS=Homo sapiens PE=2 SV=1	P07858	CTSB	723023	736579	732775	576400	565858	548888	19.4637	19.4905	19.483	19.1367	19.1101	19.0662	19.4791	19.1043	7.05065e-05	7.99076e-05	-0.374743
sp|P07339|CATD_HUMAN Cathepsin D OS=Homo sapiens GN=CTSD PE=1 SV=1	P07339	CTSD	4.38584e+06	4.50336e+06	4.51911e+06	2.56997e+06	2.74347e+06	2.64642e+06	22.0644	22.1026	22.1076	21.2933	21.3876	21.3356	22.0915	21.3388	1.5949e-05	5.37491e-05	-0.752698
tr|Q6IBC3|Q6IBC3_HUMAN CTSH protein OS=Homo sapiens GN=CTSH PE=2 SV=1	P09668|E9PKT6|A0A087X0D5|Q6IBC3	CTSH	168692	182762	183008	113122	119060	115114	17.364	17.4796	17.4816	16.7875	16.8613	16.8127	17.4417	16.8205	0.000152522	0.000107526	-0.621214
tr|B3KQK4|B3KQK4_HUMAN cDNA FLJ90619 fis; clone PLACE1002374; highly similar to Cathepsin L (EC 3.4.22.15) OS=Homo sapiens PE=2 SV=1	P07711|A5PLM9|Q5T8F0	CTSL|CTSL1	25610.7	30661	27247.6	26559.4	29636.5	27135.4	14.6445	14.9041	14.7338	14.6969	14.8551	14.7279	14.7608	14.76	0.993037	0.125346	-0.000837742
tr|Q53HG7|Q53HG7_HUMAN Cortactin isoform a variant (Fragment) OS=Homo sapiens PE=1 SV=1	Q14247	CTTN	8.94991e+06	8.44157e+06	5.79e+06	4.83219e+06	5.21624e+06	4.91603e+06	23.0934	23.0091	22.4651	22.2042	22.3146	22.2291	22.8559	22.2493	0.0384991	0.00673961	-0.606588
sp|Q9P2B4|CT2NL_HUMAN CTTNBP2 N-terminal-like protein OS=Homo sapiens GN=CTTNBP2NL PE=1 SV=2	Q9P2B4	CTTNBP2NL	231126	228992	232376	172166	215083	194404	17.8183	17.8049	17.8261	17.3934	17.7145	17.5687	17.8165	17.5589	0.0504002	0.00854871	-0.257564
sp|Q7Z7A3|CTU1_HUMAN Cytoplasmic tRNA 2-thiolation protein 1 OS=Homo sapiens GN=CTU1 PE=1 SV=1	Q7Z7A3	CTU1	338266	345654	353323	199897	266095	182467	18.3678	18.399	18.4306	17.6089	18.0216	17.4773	18.3991	17.7026	0.0134512	0.00267746	-0.696547
tr|H3BSW6|H3BSW6_HUMAN Cytoplasmic tRNA 2-thiolation protein 2 OS=Homo sapiens GN=CTU2 PE=1 SV=1	Q2VPK5|Q2VPK5-3|H3BSW6	CTU2	149861	155730	155658	94805.7	105196	104071	17.1933	17.2487	17.248	16.5327	16.6827	16.6672	17.23	16.6275	0.000295169	0.000152757	-0.602452
sp|Q13616|CUL1_HUMAN Cullin-1 OS=Homo sapiens GN=CUL1 PE=1 SV=2	Q13616	CUL1	1.29014e+06	1.35151e+06	1.25856e+06	787556	914399	786654	20.2991	20.3661	20.2633	19.587	19.8025	19.5854	20.3095	19.6583	0.0011324	0.000366612	-0.65124
sp|Q13617-2|CUL2_HUMAN Isoform 2 of Cullin-2 OS=Homo sapiens GN=CUL2	Q13617|Q13617-2	CUL2	2.39363e+06	2.42634e+06	2.43498e+06	1.22674e+06	1.41118e+06	1.23471e+06	21.1908	21.2103	21.2155	20.2264	20.4285	20.2357	21.2055	20.2969	0.000164047	0.000111637	-0.908662
sp|Q13618|CUL3_HUMAN Cullin-3 OS=Homo sapiens GN=CUL3 PE=1 SV=2	Q13618	CUL3	2.28094e+06	2.1633e+06	2.42045e+06	1.26818e+06	1.42366e+06	1.25287e+06	21.1212	21.0448	21.2068	20.2743	20.4412	20.2568	21.1243	20.3241	0.000439796	0.000193338	-0.800179
sp|Q13619|CUL4A_HUMAN Cullin-4A OS=Homo sapiens GN=CUL4A PE=1 SV=3	Q13619	CUL4A	541667	539229	539752	309706	360115	307811	19.047	19.0405	19.0419	18.2405	18.4581	18.2317	19.0432	18.3101	0.000584871	0.000234814	-0.733066
sp|Q13620|CUL4B_HUMAN Cullin-4B OS=Homo sapiens GN=CUL4B PE=1 SV=4	Q13620|Q13620-1|Q13620-3|K4DI93	CUL4B	1.6111e+06	1.67581e+06	1.6033e+06	1.06321e+06	1.18607e+06	1.10981e+06	20.6196	20.6764	20.6126	20.02	20.1778	20.0819	20.6362	20.0932	0.000412636	0.000184868	-0.543005
sp|Q93034|CUL5_HUMAN Cullin-5 OS=Homo sapiens GN=CUL5 PE=1 SV=4	Q93034	CUL5	443609	474057	455192	268493	302638	269575	18.7589	18.8547	18.7961	18.0345	18.2072	18.0403	18.8032	18.094	0.000357272	0.000169125	-0.709222
sp|Q14999-2|CUL7_HUMAN Isoform 2 of Cullin-7 OS=Homo sapiens GN=CUL7	Q14999|Q14999-2	CUL7	100554	105136	102722	75391.6	90075.1	75356.7	16.6176	16.6819	16.6484	16.2021	16.4588	16.2014	16.6493	16.2875	0.0145296	0.0028653	-0.361827
sp|O60888-2|CUTA_HUMAN Isoform A of Protein CutA OS=Homo sapiens GN=CUTA	O60888|O60888-2|O60888-3|C9IZG4	CUTA	374179	360483	383061	158887	200755	178472	18.5134	18.4596	18.5472	17.2776	17.6151	17.4453	18.5067	17.446	0.000459373	0.000198875	-1.0607
sp|Q13948-2|CASP_HUMAN Isoform 8 of Protein CASP OS=Homo sapiens GN=CUX1	Q13948-2	CUX1	220433	227310	220017	274145	341045	357867	17.75	17.7943	17.7473	18.0646	18.3796	18.4491	17.7638	18.2977	0.0110218	0.00226322	0.533903
sp|P39880-2|CUX1_HUMAN Isoform 2 of Homeobox protein cut-like 1 OS=Homo sapiens GN=CUX1	P39880-2|P39880-5	CUX1	65311.3	60063.5	62948.7	77658	88033.1	82866.4	15.995	15.8742	15.9419	16.2448	16.4258	16.3385	15.937	16.3364	0.00314633	0.000792528	0.399323
sp|P39880-4|CUX1_HUMAN Isoform 5 of Homeobox protein cut-like 1 OS=Homo sapiens GN=CUX1	P39880-4	CUX1	21338.5	21089	17996.2	15246.8	20141.9	23557	14.3812	14.3642	14.1354	13.8962	14.2979	14.5239	14.2936	14.2393	0.799491	0.103763	-0.0542632
sp|Q9P013|CWC15_HUMAN Spliceosome-associated protein CWC15 homolog OS=Homo sapiens GN=CWC15 PE=1 SV=2	Q9P013	CWC15	383636	396388	389220	441868	479825	488500	18.5494	18.5966	18.5702	18.7533	18.8721	18.898	18.5721	18.8411	0.00447041	0.00105312	0.269081
sp|Q9HCG8|CWC22_HUMAN Pre-mRNA-splicing factor CWC22 homolog OS=Homo sapiens GN=CWC22 PE=1 SV=3	Q9HCG8	CWC22	899240	922894	922265	1.12832e+06	1.22582e+06	1.15855e+06	19.7783	19.8158	19.8148	20.1057	20.2253	20.1439	19.803	20.1583	0.00068183	0.000259266	0.355327
sp|Q6UX04|CWC27_HUMAN Peptidyl-prolyl cis-trans isomerase CWC27 homolog OS=Homo sapiens GN=CWC27 PE=1 SV=1	Q6UX04	CWC27	288991	291037	287230	289920	328561	310772	18.1407	18.1508	18.1318	18.1453	18.3258	18.2455	18.1411	18.2389	0.136116	0.0209651	0.0977459
sp|Q69YN2|C19L1_HUMAN CWF19-like protein 1 OS=Homo sapiens GN=CWF19L1 PE=1 SV=2	Q69YN2|Q69YN2-3	CWF19L1	501730	508117	513247	324994	361419	352857	18.9366	18.9548	18.9693	18.3101	18.4633	18.4287	18.9535	18.4007	0.000308047	0.000157094	-0.552853
tr|B2RD30|B2RD30_HUMAN cDNA; FLJ96431 OS=Homo sapiens PE=2 SV=1	Q8TB03	CXorf38	190588	193481	191567	79343.1	92382	95270	17.5401	17.5618	17.5475	16.2758	16.4953	16.5397	17.5498	16.437	0.000169289	0.00011319	-1.11285
sp|Q9H5V9|CX056_HUMAN UPF0428 protein CXorf56 OS=Homo sapiens GN=CXorf56 PE=1 SV=1	Q9H5V9	CXorf56	252603	250437	265882	248187	284244	237025	17.9465	17.9341	18.0204	17.9211	18.1168	17.8547	17.967	17.9642	0.974433	0.123327	-0.00283537
sp|Q9P0U4-2|CXXC1_HUMAN Isoform 2 of CXXC-type zinc finger protein 1 OS=Homo sapiens GN=CXXC1	Q9P0U4|Q9P0U4-2	CXXC1	125808	133016	139444	147248	178063	148851	16.9409	17.0212	17.0893	17.1679	17.442	17.1835	17.0171	17.2645	0.0663534	0.0109343	0.247333
tr|B7Z2E3|B7Z2E3_HUMAN cDNA FLJ55917; highly similar to Cytochrome b561 domain-containing protein 1 OS=Homo sapiens PE=2 SV=1	P49447|J3KSL5|F5H757|J3QRH5|J3QS47	CYB561	8736.41	7377.41	9087.36	8837.14	10181.3	8296.92	13.0928	12.8489	13.1496	13.1094	13.3136	13.0184	13.0305	13.1471	0.410318	0.0570369	0.116664
sp|P00167|CYB5_HUMAN Cytochrome b5 OS=Homo sapiens GN=CYB5A PE=1 SV=2	P00167|P00167-2	CYB5A	395382	404973	443820	511376	540416	504699	18.5929	18.6275	18.7596	18.964	19.0437	18.9451	18.66	18.9843	0.00537837	0.00122203	0.324277
tr|J3KNF8|J3KNF8_HUMAN Cytochrome b5 type B OS=Homo sapiens GN=CYB5B PE=1 SV=1	O43169|J3KNF8|Q5HYD9|H3BUX2	CYB5B|DKFZp686M0619	326572	347990	341306	488139	518943	517663	18.317	18.4087	18.3807	18.8969	18.9852	18.9817	18.3688	18.9546	0.000121505	9.83989e-05	0.58579
sp|Q9UHQ9|NB5R1_HUMAN NADH-cytochrome b5 reductase 1 OS=Homo sapiens GN=CYB5R1 PE=1 SV=1	Q9UHQ9	CYB5R1	325935	335295	337303	487288	525333	523555	18.3142	18.3551	18.3637	18.8944	19.0029	18.998	18.3443	18.9651	8.6679e-05	8.42187e-05	0.620764
sp|P00387-3|NB5R3_HUMAN Isoform 3 of NADH-cytochrome b5 reductase 3 OS=Homo sapiens GN=CYB5R3	P00387|P00387-2|P00387-3|A0A024R4X0	CYB5R3	469110	489832	477949	686352	725403	713932	18.8396	18.9019	18.8665	19.3886	19.4684	19.4454	18.8693	19.4341	4.57435e-05	6.71284e-05	0.564816
sp|Q7L1T6|NB5R4_HUMAN Cytochrome b5 reductase 4 OS=Homo sapiens GN=CYB5R4 PE=1 SV=1	Q7L1T6	CYB5R4	12812.7	13400.5	14459.6	12135.4	20858.9	12622.5	13.6453	13.71	13.8197	13.5669	14.3484	13.6237	13.725	13.8463	0.661054	0.0875305	0.121325
sp|P13498|CY24A_HUMAN Cytochrome b-245 light chain OS=Homo sapiens GN=CYBA PE=1 SV=3	P13498	CYBA	141864	149355	144615	121640	132936	139131	17.1141	17.1884	17.1419	16.8923	17.0204	17.0861	17.1481	16.9996	0.0712415	0.0116788	-0.148561
sp|P08574|CY1_HUMAN Cytochrome c1; heme protein; mitochondrial OS=Homo sapiens GN=CYC1 PE=1 SV=3	P08574	CYC1	739763	757446	767383	1.24735e+06	1.2689e+06	1.30415e+06	19.4967	19.5308	19.5496	20.2504	20.2752	20.3147	19.5257	20.2801	6.39483e-06	5.29217e-05	0.754396
sp|P99999|CYC_HUMAN Cytochrome c OS=Homo sapiens GN=CYCS PE=1 SV=2	P99999|C9JFR7	CYCS	1.1978e+06	1.14289e+06	1.07848e+06	566300	640690	581455	20.192	20.1243	20.0406	19.1112	19.2893	19.1493	20.1189	19.1833	0.00017735	0.000115936	-0.935667
tr|X5D2F4|X5D2F4_HUMAN Cytoplasmic FMR1 interacting protein 1 isoform A (Fragment) OS=Homo sapiens GN=CYFIP1 PE=2 SV=1	Q7L576|X5D2F4	CYFIP1	2.77524e+06	2.74092e+06	2.77615e+06	2.05785e+06	2.43182e+06	2.15191e+06	21.4042	21.3862	21.4047	20.9727	21.2136	21.0372	21.3984	21.0745	0.0109719	0.00225352	-0.323857
tr|E9PJD7|E9PJD7_HUMAN Cysteine and histidine-rich protein 1 OS=Homo sapiens GN=CYHR1 PE=4 SV=1	Q6ZMK1|Q6ZMK1-2|Q6ZMK1-4|E9PQ42|E9PJD7	CYHR1	82107.2	86402.9	88490.9	66450.9	71910.7	74413.9	16.3252	16.3988	16.4332	16.02	16.1339	16.1833	16.3858	16.1124	0.00916422	0.0019247	-0.27335
tr|Q5TZV6|Q5TZV6_HUMAN Cytochrome P450; family 1; subfamily B; polypeptide 1 OS=Homo sapiens PE=2 SV=1	Q16678|Q53TK1	CYP1B1	156713	160803	160688	282504	300224	267452	17.2578	17.2949	17.2939	18.1079	18.1957	18.0289	17.2822	18.1108	7.57473e-05	8.15764e-05	0.828634
tr|B4DLN7|B4DLN7_HUMAN cDNA FLJ59248; highly similar to Homo sapiens cytochrome P450; family 20; subfamily A; polypeptide 1; transcript variant 1; mRNA OS=Homo sapiens PE=2 SV=1	Q6UW02|Q6UW02-2|C9J8K7|Q567U3|F8WBE2|E9PHG5|Q658T6	CYP20A1|DKFZp666P073	25147.2	30524.4	29034.5	26075.9	42368.7	32418.3	14.6181	14.8977	14.8255	14.6704	15.3707	14.9845	14.7804	15.0086	0.356679	0.050237	0.228135
sp|P51589|CP2J2_HUMAN Cytochrome P450 2J2 OS=Homo sapiens GN=CYP2J2 PE=1 SV=2	P51589	CYP2J2	104555	113325	109313	140988	134561	142324	16.6739	16.7901	16.7381	17.1052	17.0379	17.1188	16.734	17.0873	0.00108296	0.00035571	0.353274
tr|A8K1T7|A8K1T7_HUMAN cDNA FLJ75600; highly similar to Homo sapiens cytochrome P450; family 2; subfamily U; polypeptide 1(CYP2U1); mRNA OS=Homo sapiens PE=2 SV=1	Q7Z449|Q7Z449-2	CYP2U1	38824.1	38616.4	41132.1	46907.5	46492.3	50657.2	15.2447	15.2369	15.328	15.5175	15.5047	15.6285	15.2699	15.5502	0.00459069	0.00107639	0.280381
sp|Q9HBI6|CP4FB_HUMAN Phylloquinone omega-hydroxylase CYP4F11 OS=Homo sapiens GN=CYP4F11 PE=1 SV=3	Q9HBI6	CYP4F11	73160.6	77208.9	80751.3	139571	145118	142615	16.1588	16.2365	16.3012	17.0906	17.1469	17.1218	16.2322	17.1198	3.65047e-05	6.40628e-05	0.887608
sp|Q16850|CP51A_HUMAN Lanosterol 14-alpha demethylase OS=Homo sapiens GN=CYP51A1 PE=1 SV=3	Q16850	CYP51A1	551730	564534	537579	640955	686665	723802	19.0736	19.1067	19.0361	19.2899	19.3892	19.4652	19.0721	19.3814	0.00482467	0.00111892	0.309309
sp|Q15438|CYH1_HUMAN Cytohesin-1 OS=Homo sapiens GN=CYTH1 PE=1 SV=1	Q15438|Q15438-2|Q15438-3	CYTH1	29361.8	31701	30868.4	22574.5	23197.7	18783.8	14.8417	14.9522	14.9138	14.4624	14.5017	14.1972	14.9026	14.3871	0.0069569	0.00151866	-0.515477
sp|Q99418|CYH2_HUMAN Cytohesin-2 OS=Homo sapiens GN=CYTH2 PE=1 SV=2	Q99418|Q99418-2	CYTH2	140892	149972	136312	98724.8	117573	97271.6	17.1042	17.1943	17.0566	16.5911	16.8432	16.5697	17.1184	16.668	0.00959414	0.00200538	-0.450355
sp|Q8N465|D2HDH_HUMAN D-2-hydroxyglutarate dehydrogenase; mitochondrial OS=Homo sapiens GN=D2HGDH PE=1 SV=3	Q8N465|Q8N465-2|Q8N465-3|G5E9E8	D2HGDH	283041	290962	290413	289332	330185	315299	18.1106	18.1505	18.1477	18.1424	18.3329	18.2664	18.1363	18.2472	0.124931	0.0194181	0.110926
sp|Q9Y4D1|DAAM1_HUMAN Disheveled-associated activator of morphogenesis 1 OS=Homo sapiens GN=DAAM1 PE=1 SV=2	Q9Y4D1|Q9Y4D1-2	DAAM1	347469	357780	355802	534161	590169	575547	18.4065	18.4487	18.4407	19.0269	19.1708	19.1346	18.432	19.1108	0.000113549	9.58786e-05	0.678767
sp|P61803|DAD1_HUMAN Dolichyl-diphosphooligosaccharide--protein glycosyltransferase subunit DAD1 OS=Homo sapiens GN=DAD1 PE=1 SV=3	P61803|F5GXX5	DAD1	590199	597997	626989	712390	753631	723352	19.1708	19.1898	19.2581	19.4423	19.5235	19.4643	19.2062	19.4767	0.00166371	0.000488123	0.270481
tr|A0A024R2W4|A0A024R2W4_HUMAN Dystroglycan 1 (Dystrophin-associated glycoprotein 1); isoform CRA_a OS=Homo sapiens GN=DAG1 PE=4 SV=1	Q14118|A0A024R2W4	DAG1	804064	820803	798124	428234	437839	385111	19.617	19.6467	19.6063	18.708	18.74	18.5549	19.6233	18.6677	8.16013e-05	8.27593e-05	-0.95563
sp|Q8NCG7|DGLB_HUMAN Sn1-specific diacylglycerol lipase beta OS=Homo sapiens GN=DAGLB PE=1 SV=2	Q8NCG7|Q8NCG7-2|Q8NCG7-4|E7ET49	DAGLB	66209.4	66490.5	64700.7	84626.8	96087	86890.3	16.0147	16.0209	15.9815	16.3688	16.5521	16.4069	16.0057	16.4426	0.00157256	0.000469472	0.436895
tr|A0A024R529|A0A024R529_HUMAN Dihydroxyacetone kinase 2 homolog (Yeast); isoform CRA_a OS=Homo sapiens GN=DAK PE=4 SV=1	A0A024R529	DAK	3.11932e+06	2.96549e+06	3.0357e+06	1.29144e+06	1.55599e+06	1.31816e+06	21.5728	21.4998	21.5336	20.3005	20.5694	20.3301	21.5354	20.4	0.000205278	0.000124622	-1.1354
tr|B2R4C9|B2R4C9_HUMAN cDNA; FLJ92044; highly similar to Homo sapiens death-associated protein (DAP); mRNA OS=Homo sapiens PE=2 SV=1	P51397	DAP	543182	528980	546814	642711	664182	600734	19.0511	19.0129	19.0607	19.2938	19.3412	19.1964	19.0415	19.2771	0.00639651	0.0014189	0.235593
sp|P51398|RT29_HUMAN 28S ribosomal protein S29; mitochondrial OS=Homo sapiens GN=DAP3 PE=1 SV=1	P51398	DAP3	870898	878359	854378	1.04801e+06	1.10807e+06	1.13458e+06	19.7321	19.7445	19.7045	19.9992	20.0796	20.1137	19.727	20.0642	0.000719327	0.000268528	0.33715
sp|P14868|SYDC_HUMAN Aspartate--tRNA ligase; cytoplasmic OS=Homo sapiens GN=DARS PE=1 SV=2	P14868	DARS	3.96736e+06	4.0391e+06	4.13945e+06	2.82564e+06	3.08771e+06	2.75973e+06	21.9197	21.9456	21.981	21.4301	21.5581	21.3961	21.9488	21.4614	0.000744605	0.000274118	-0.487337
tr|A8K4A8|A8K4A8_HUMAN cDNA FLJ76156; highly similar to Homo sapiens aspartyl-tRNA synthetase 2 (DARS2); mRNA OS=Homo sapiens PE=2 SV=1	Q6PI48	DARS2	1.61845e+06	1.67676e+06	1.68268e+06	2.3615e+06	2.43093e+06	2.47598e+06	20.6262	20.6772	20.6823	21.1713	21.2131	21.2396	20.6619	21.208	3.4115e-05	6.30633e-05	0.546051
tr|B4E1C1|B4E1C1_HUMAN cDNA FLJ55943; highly similar to Death domain-associated protein 6 OS=Homo sapiens PE=2 SV=1	Q9UER7|Q9UER7-2|Q9UER7-3|F5ANJ6	DAXX	56077.8	62382.7	51209.2	53573.8	66543.5	68427.5	15.7751	15.9289	15.6441	15.7092	16.022	16.0623	15.7827	15.9312	0.344506	0.0486675	0.148475
tr|Q5IRN2|Q5IRN2_HUMAN DAZAP1/MEF2D fusion protein OS=Homo sapiens GN=DAZAP1/MEF2D fusion PE=2 SV=1	Q5IRN2	DAZAP1	250819	262427	261877	253850	286483	309646	17.9363	18.0016	17.9985	17.9536	18.1281	18.2403	17.9788	18.1073	0.209622	0.0311102	0.128532
sp|P07108-5|ACBP_HUMAN Isoform 5 of Acyl-CoA-binding protein OS=Homo sapiens GN=DBI	P07108|P07108-2|P07108-3|P07108-4|P07108-5|B8ZWD9|B8ZWD1	DBI	172989	143959	136578	50894.4	47507.8	49254	17.4003	17.1353	17.0594	15.6352	15.5359	15.588	17.1983	15.5863	0.000114201	9.62382e-05	-1.61198
sp|Q16643-3|DREB_HUMAN Isoform 3 of Drebrin OS=Homo sapiens GN=DBN1	Q16643|Q16643-3	DBN1	776252	783013	805884	1.24102e+06	1.33198e+06	1.34714e+06	19.5662	19.5787	19.6202	20.2431	20.3451	20.3615	19.5884	20.3166	5.6122e-05	7.23749e-05	0.728219
sp|Q9UJU6-2|DBNL_HUMAN Isoform 2 of Drebrin-like protein OS=Homo sapiens GN=DBNL	Q9UJU6-2|B4DDD6	DBNL	17286.9	16537.8	19601	11022	14738.7	11779.1	14.0774	14.0135	14.2586	13.4281	13.8473	13.5239	14.1165	13.5998	0.0243181	0.00448397	-0.516715
sp|Q9UJU6|DBNL_HUMAN Drebrin-like protein OS=Homo sapiens GN=DBNL PE=1 SV=1	Q9UJU6	DBNL	31308.5	29596	33141.3	21810.4	23919.9	22713.7	14.9343	14.8531	15.0163	14.4127	14.5459	14.4713	14.9346	14.4766	0.0016719	0.000489819	-0.457932
sp|Q9UK59|DBR1_HUMAN Lariat debranching enzyme OS=Homo sapiens GN=DBR1 PE=1 SV=2	Q9UK59	DBR1	460915	475504	483442	296323	332916	298639	18.8141	18.8591	18.883	18.1768	18.3448	18.188	18.8521	18.2366	0.000441934	0.00019379	-0.615522
sp|P11182|ODB2_HUMAN Lipoamide acyltransferase component of branched-chain alpha-keto acid dehydrogenase complex; mitochondrial OS=Homo sapiens GN=DBT PE=1 SV=3	P11182	DBT	157149	164282	165188	205630	218277	230515	17.2618	17.3258	17.3337	17.6497	17.7358	17.8145	17.3071	17.7333	0.00127625	0.000400245	0.426217
tr|A8K9T2|A8K9T2_HUMAN cDNA FLJ78744; highly similar to Homo sapiens WD repeat domain 23 (WDR23); transcript variant 1; mRNA OS=Homo sapiens PE=2 SV=1	Q8TEB1|Q8TEB1-2|H0YL64|H0YKR8|H0YLH4|H0YNS2|H0YN92|H0YMN6|H0YN21|H0YM86	DCAF11	109256	110033	119698	82740.4	95078.7	75607.4	16.7374	16.7476	16.869	16.3363	16.5368	16.2062	16.7847	16.3598	0.0155447	0.00304503	-0.424865
tr|A0A087WT20|A0A087WT20_HUMAN DDB1- and CUL4-associated factor 13 OS=Homo sapiens GN=DCAF13 PE=4 SV=1	Q9NV06|A0A087WT20	DCAF13	479234	496674	500666	585201	652322	661674	18.8704	18.9219	18.9335	19.1586	19.3152	19.3358	18.9086	19.2699	0.00365453	0.000893053	0.361253
sp|Q66K64|DCA15_HUMAN DDB1- and CUL4-associated factor 15 OS=Homo sapiens GN=DCAF15 PE=1 SV=1	Q66K64|K7ELE9	DCAF15	27109	29722	25186.7	22294	16462.1	17388.6	14.7265	14.8592	14.6204	14.4444	14.0069	14.0859	14.7354	14.179	0.021265	0.00398842	-0.556337
sp|Q96JK2|DCAF5_HUMAN DDB1- and CUL4-associated factor 5 OS=Homo sapiens GN=DCAF5 PE=1 SV=2	Q96JK2|Q96JK2-3	DCAF5	711091	723159	738320	527331	561887	501144	19.4397	19.464	19.4939	19.0083	19.0999	18.9349	19.4658	19.0144	0.000849619	0.000299934	-0.451459
tr|V9HW75|V9HW75_HUMAN DDB1- and CUL4-associated factor 5 OS=Homo sapiens GN=HEL-S-109 PE=2 SV=1	A0A087WSV8|V9HW75	DCAF5|HEL-S-109	1.67009e+06	1.72512e+06	1.68975e+06	1.38067e+06	1.76361e+06	2.01911e+06	20.6715	20.7183	20.6884	20.3969	20.7501	20.9453	20.6927	20.6974	0.977982	0.123721	0.00472884
sp|Q58WW2-3|DCAF6_HUMAN Isoform 3 of DDB1- and CUL4-associated factor 6 OS=Homo sapiens GN=DCAF6	Q58WW2|Q58WW2-2|Q58WW2-3|Q58WW2-4|F2Z305	DCAF6	31792.2	30387.6	32158	21471	26688.4	24008.8	14.9564	14.8912	14.9729	14.3901	14.7039	14.5513	14.9402	14.5484	0.0140495	0.00278418	-0.391721
sp|P61962|DCAF7_HUMAN DDB1- and CUL4-associated factor 7 OS=Homo sapiens GN=DCAF7 PE=1 SV=1	P61962	DCAF7	427734	439007	447875	424168	466055	430565	18.7064	18.7439	18.7727	18.6943	18.8301	18.7159	18.741	18.7468	0.906876	0.115706	0.0057707
sp|Q8WVC6|DCAKD_HUMAN Dephospho-CoA kinase domain-containing protein OS=Homo sapiens GN=DCAKD PE=1 SV=1	Q8WVC6|K7ESP4	DCAKD	53607.4	58704	66287	75774.2	84300	89707.9	15.7101	15.8412	16.0164	16.2094	16.3632	16.4529	15.8559	16.3419	0.0129111	0.00258566	0.485953
tr|A0A024R023|A0A024R023_HUMAN HCG36730; isoform CRA_a OS=Homo sapiens GN=hCG_36730 PE=4 SV=1	Q9UHG0|Q9UHG0-2|A0A024R023	DCDC2|hCG_36730	16029	14033.7	16922	16506.1	18537.6	17395.9	13.9684	13.7766	14.0466	14.0107	14.1782	14.0865	13.9305	14.0918	0.160354	0.0243893	0.161241
tr|D6RFG8|D6RFG8_HUMAN Deoxycytidine kinase OS=Homo sapiens GN=DCK PE=1 SV=1	P27707|D6RFG8	DCK	328320	344749	333218	124789	146783	122341	18.3247	18.3952	18.3461	16.9291	17.1633	16.9005	18.3553	16.9977	9.32554e-05	8.72688e-05	-1.35767
sp|Q9H816|DCR1B_HUMAN 5' exonuclease Apollo OS=Homo sapiens GN=DCLRE1B PE=1 SV=1	Q9H816	DCLRE1B	51997	51421.2	51523.1	53824.5	61955.8	59410.3	15.6661	15.6501	15.6529	15.716	15.919	15.8584	15.6564	15.8311	0.0443601	0.00763683	0.174735
tr|Q3LIB4|Q3LIB4_HUMAN Putative uncharacterized protein Nbla00360 OS=Homo sapiens GN=Nbla00360 PE=2 SV=1	Q9NPI6|B4DHN9|Q3LIB4	DCP1A|Nbla00360	226471	237747	236861	209784	224054	212483	17.789	17.8591	17.8537	17.6785	17.7735	17.697	17.8339	17.7163	0.0329876	0.00587753	-0.117566
sp|Q8IZD4|DCP1B_HUMAN mRNA-decapping enzyme 1B OS=Homo sapiens GN=DCP1B PE=1 SV=2	Q8IZD4|Q8IZD4-2|F5GZK9	DCP1B	10269.4	12464.4	11285.4	15101.7	8058.9	9873.74	13.3261	13.6055	13.4622	13.8824	12.9764	13.2694	13.4646	13.3761	0.766775	0.10002	-0.0885291
sp|Q8IU60|DCP2_HUMAN m7GpppN-mRNA hydrolase OS=Homo sapiens GN=DCP2 PE=1 SV=2	Q8IU60|H0Y9T5	DCP2	126053	128649	118045	130055	142324	139874	16.9437	16.9731	16.849	16.9888	17.1188	17.0938	16.9219	17.0671	0.056627	0.00948579	0.145206
sp|Q96C86|DCPS_HUMAN m7GpppX diphosphatase OS=Homo sapiens GN=DCPS PE=1 SV=2	Q96C86	DCPS	775093	791993	784817	262116	283323	248369	19.564	19.5951	19.582	17.9998	18.1121	17.9221	19.5804	18.0114	9.56545e-06	5.35282e-05	-1.56903
sp|Q14203-2|DCTN1_HUMAN Isoform p135 of Dynactin subunit 1 OS=Homo sapiens GN=DCTN1	Q14203-2|Q14203-5	DCTN1	1.17418e+06	1.19084e+06	1.15868e+06	848287	907723	803724	20.1632	20.1835	20.1441	19.6942	19.7919	19.6163	20.1636	19.7008	0.000884084	0.00030864	-0.462796
tr|Q53H88|Q53H88_HUMAN Dynactin 2 variant (Fragment) OS=Homo sapiens PE=2 SV=1	Q13561|Q13561-2|Q13561-3	DCTN2	1.33213e+06	1.31657e+06	1.38901e+06	895754	998755	877676	20.3453	20.3284	20.4056	19.7727	19.9298	19.7433	20.3598	19.8153	0.0009527	0.000325282	-0.544482
sp|O75935|DCTN3_HUMAN Dynactin subunit 3 OS=Homo sapiens GN=DCTN3 PE=1 SV=1	O75935|O75935-2|X6RLR1|X6RA56	DCTN3	715183	729186	731409	520232	560148	508910	19.448	19.4759	19.4803	18.9888	19.0954	18.957	19.4681	19.0138	0.000456849	0.000198388	-0.454302
sp|Q9UJW0-3|DCTN4_HUMAN Isoform 3 of Dynactin subunit 4 OS=Homo sapiens GN=DCTN4	Q9UJW0|Q9UJW0-3	DCTN4	182101	176799	166452	171241	190390	183565	17.4744	17.4318	17.3448	17.3857	17.5386	17.4859	17.417	17.4701	0.418098	0.0579952	0.0531065
sp|Q9BTE1|DCTN5_HUMAN Dynactin subunit 5 OS=Homo sapiens GN=DCTN5 PE=1 SV=1	Q9BTE1|Q9BTE1-2|Q9BTE1-3|H3BUD2|H3BR94|H3BS05	DCTN5	151083	162604	154386	89529.1	107366	91554.3	17.205	17.311	17.2362	16.4501	16.7122	16.4823	17.2507	16.5482	0.00135241	0.000419797	-0.70253
sp|O00399|DCTN6_HUMAN Dynactin subunit 6 OS=Homo sapiens GN=DCTN6 PE=1 SV=1	O00399	DCTN6	58511.1	51242.5	54328.6	37602.1	44046.5	38681.8	15.8364	15.6451	15.7294	15.1985	15.4267	15.2394	15.737	15.2882	0.00740417	0.00160355	-0.448755
sp|Q9H773|DCTP1_HUMAN dCTP pyrophosphatase 1 OS=Homo sapiens GN=DCTPP1 PE=1 SV=1	Q9H773	DCTPP1	1.14884e+06	1.14437e+06	1.16147e+06	368743	425794	374554	20.1317	20.1261	20.1475	18.4923	18.6998	18.5148	20.1351	18.569	1.87621e-05	5.37949e-05	-1.56617
sp|Q96GG9|DCNL1_HUMAN DCN1-like protein 1 OS=Homo sapiens GN=DCUN1D1 PE=1 SV=1	Q96GG9	DCUN1D1	1.18908e+06	1.09906e+06	1.04998e+06	576582	649524	592015	20.1814	20.0678	20.0019	19.1372	19.309	19.1753	20.0837	19.2072	0.000289456	0.000151517	-0.876572
sp|Q8IWE4|DCNL3_HUMAN DCN1-like protein 3 OS=Homo sapiens GN=DCUN1D3 PE=1 SV=1	Q8IWE4	DCUN1D3	38643.5	41301.6	40300.9	37400.4	56958	47832.7	15.2379	15.3339	15.2985	15.1908	15.7976	15.5457	15.2901	15.5114	0.282329	0.040722	0.221238
sp|Q9BTE7|DCNL5_HUMAN DCN1-like protein 5 OS=Homo sapiens GN=DCUN1D5 PE=1 SV=1	Q9BTE7|E9PM04	DCUN1D5	452723	457291	442864	266503	285706	262877	18.7883	18.8028	18.7565	18.0238	18.1242	18.004	18.7825	18.0507	5.05579e-05	6.91672e-05	-0.731846
sp|Q7Z4W1|DCXR_HUMAN L-xylulose reductase OS=Homo sapiens GN=DCXR PE=1 SV=2	Q7Z4W1	DCXR	725521	717652	741948	739833	723715	655100	19.4687	19.4529	19.501	19.4968	19.4651	19.3214	19.4742	19.4278	0.452207	0.0622363	-0.0464281
sp|Q9BW61|DDA1_HUMAN DET1- and DDB1-associated protein 1 OS=Homo sapiens GN=DDA1 PE=1 SV=1	Q9BW61	DDA1	524060	538084	537305	322519	457826	305805	18.9994	19.0375	19.0354	18.299	18.8044	18.2223	19.0241	18.4419	0.0335142	0.00595763	-0.58217
sp|O94760|DDAH1_HUMAN N(G);N(G)-dimethylarginine dimethylaminohydrolase 1 OS=Homo sapiens GN=DDAH1 PE=1 SV=3	O94760	DDAH1	162572	161367	169395	90061.8	96596.7	86493.3	17.3107	17.3	17.37	16.4586	16.5597	16.4003	17.3269	16.4729	7.68638e-05	8.16748e-05	-0.854039
sp|O95865|DDAH2_HUMAN N(G);N(G)-dimethylarginine dimethylaminohydrolase 2 OS=Homo sapiens GN=DDAH2 PE=1 SV=1	O95865	DDAH2	619283	629813	605256	271000	293416	255341	19.2402	19.2646	19.2072	18.0479	18.1626	17.9621	19.2373	18.0575	4.05534e-05	6.49715e-05	-1.1798
sp|Q92466|DDB2_HUMAN DNA damage-binding protein 2 OS=Homo sapiens GN=DDB2 PE=1 SV=1	Q92466	DDB2	548688	551659	535784	662273	698376	653365	19.0656	19.0734	19.0313	19.3371	19.4136	19.3175	19.0568	19.3561	0.00073267	0.000271271	0.299301
sp|Q5TDH0-3|DDI2_HUMAN Isoform 3 of Protein DDI1 homolog 2 OS=Homo sapiens GN=DDI2	Q5TDH0|Q5TDH0-3	DDI2	185333	185784	191491	119000	128970	113318	17.4998	17.5033	17.5469	16.8606	16.9767	16.79	17.5166	16.8758	0.000344094	0.000165656	-0.640883
tr|A0A024RAD5|A0A024RAD5_HUMAN Dolichyl-diphosphooligosaccharide--protein glycosyltransferase 48 kDa subunit OS=Homo sapiens GN=DDOST PE=3 SV=1	P39656|A0A024RAD5	DDOST	1.01543e+06	1.03689e+06	1.08296e+06	1.58658e+06	1.55754e+06	1.50715e+06	19.9537	19.9838	20.0466	20.5975	20.5708	20.5234	19.9947	20.5639	8.27114e-05	8.29804e-05	0.569223
sp|Q08345-5|DDR1_HUMAN Isoform 4 of Epithelial discoidin domain-containing receptor 1 OS=Homo sapiens GN=DDR1	Q08345|Q08345-2|Q08345-5|Q08345-6	DDR1	234113	245745	235849	267383	297251	263419	17.8368	17.9068	17.8475	18.0285	18.1813	18.007	17.8637	18.0723	0.0241552	0.00445586	0.208571
sp|Q96HY6|DDRGK_HUMAN DDRGK domain-containing protein 1 OS=Homo sapiens GN=DDRGK1 PE=1 SV=2	Q96HY6	DDRGK1	1.02112e+06	983290	1.10855e+06	1.65043e+06	1.03092e+06	1.51595e+06	19.9617	19.9073	20.0802	20.6544	19.9755	20.5318	19.9831	20.3872	0.133364	0.0205859	0.404159
sp|P30046|DOPD_HUMAN D-dopachrome decarboxylase OS=Homo sapiens GN=DDT PE=1 SV=3	P30046	DDT	895727	881643	880659	267124	299005	274841	19.7727	19.7498	19.7482	18.0272	18.1898	18.0682	19.7569	18.0951	4.6838e-06	5.05415e-05	-1.66185
tr|A0A087X2G1|A0A087X2G1_HUMAN ATP-dependent RNA helicase DDX1 OS=Homo sapiens GN=DDX1 PE=4 SV=1	F1T0B3|A0A087X2G1	DDX1	715736	757760	712362	755428	643118	645038	19.4491	19.5314	19.4423	19.5269	19.2947	19.299	19.4742	19.3736	0.286205	0.0412321	-0.100673
sp|Q92499-2|DDX1_HUMAN Isoform 2 of ATP-dependent RNA helicase DDX1 OS=Homo sapiens GN=DDX1	Q92499-2	DDX1	107791	95906.4	112250	87708.1	115954	122634	16.7179	16.5493	16.7764	16.4204	16.8232	16.904	16.6812	16.7159	0.84314	0.108649	0.0346833
sp|Q13206|DDX10_HUMAN Probable ATP-dependent RNA helicase DDX10 OS=Homo sapiens GN=DDX10 PE=1 SV=2	Q13206|Q86VR6|E9PIF2	DDX10	577832	584239	592035	802271	891694	905569	19.1403	19.1562	19.1753	19.6137	19.7662	19.7885	19.1573	19.7228	0.000534924	0.000220802	0.565524
tr|Q59F66|Q59F66_HUMAN DEAD box polypeptide 17 isoform p82 variant (Fragment) OS=Homo sapiens PE=2 SV=1	Q92841|H3BLZ8	DDX17	2.95137e+06	2.98005e+06	2.99736e+06	3.53045e+06	3.6694e+06	3.74468e+06	21.493	21.5069	21.5153	21.7514	21.8071	21.8364	21.505	21.7983	0.000339582	0.000164502	0.293274
sp|Q9NVP1|DDX18_HUMAN ATP-dependent RNA helicase DDX18 OS=Homo sapiens GN=DDX18 PE=1 SV=2	Q9NVP1	DDX18	2.95609e+06	3.09822e+06	3.07091e+06	4.32393e+06	3.29998e+06	4.10598e+06	21.4953	21.563	21.5502	22.0439	21.654	21.9693	21.5362	21.8891	0.0436805	0.00753355	0.352912
sp|Q9NUU7|DD19A_HUMAN ATP-dependent RNA helicase DDX19A OS=Homo sapiens GN=DDX19A PE=1 SV=1	Q9NUU7	DDX19A	68392.7	61001.2	69540.6	50250.2	123024	55888.3	16.0616	15.8966	16.0856	15.6168	16.9086	15.7703	16.0146	16.0986	0.848296	0.109165	0.0840024
tr|H3BQK0|H3BQK0_HUMAN ATP-dependent RNA helicase DDX19B OS=Homo sapiens GN=DDX19B PE=4 SV=1	Q9UMR2|H3BQK0|Q2NL95	DDX19B	312363	284808	315674	197380	247966	269399	18.2529	18.1196	18.2681	17.5906	17.9198	18.0394	18.2135	17.8499	0.0628643	0.010434	-0.363593
tr|Q8TDR3|Q8TDR3_HUMAN DEAD-box corepressor DP103 OS=Homo sapiens GN=DDX20 PE=2 SV=1	Q9UHI6|Q8IYV2|Q8NEH0|Q8TDR3	DDX20	531723	488942	570205	356169	478793	390798	19.0203	18.8993	19.1211	18.4422	18.869	18.5761	19.0136	18.6291	0.0530511	0.00895196	-0.384477
sp|Q9NR30|DDX21_HUMAN Nucleolar RNA helicase 2 OS=Homo sapiens GN=DDX21 PE=1 SV=5	Q9NR30	DDX21	5.97918e+06	5.95903e+06	5.98107e+06	6.28011e+06	6.28244e+06	6.35784e+06	22.5115	22.5066	22.512	22.5824	22.5829	22.6001	22.51	22.5885	0.000207507	0.000125438	0.0784064
tr|A8KA56|A8KA56_HUMAN cDNA FLJ77678; highly similar to Homo sapiens DEAD (Asp-Glu-Ala-Asp) box polypeptide 23; mRNA OS=Homo sapiens PE=2 SV=1	Q9BUQ8	DDX23	3.73252e+06	3.84017e+06	3.89147e+06	4.78969e+06	4.51733e+06	5.32316e+06	21.8317	21.8727	21.8919	22.1915	22.107	22.3439	21.8654	22.2141	0.00819173	0.00175227	0.348685
tr|F5GYL3|F5GYL3_HUMAN ATP-dependent RNA helicase DDX24 OS=Homo sapiens GN=DDX24 PE=1 SV=1	F5GYL3	DDX24	281861	290311	301397	263520	294521	294112	18.1046	18.1472	18.2013	18.0076	18.168	18.166	18.1511	18.1139	0.569257	0.0767609	-0.0371988
sp|Q96GQ7|DDX27_HUMAN Probable ATP-dependent RNA helicase DDX27 OS=Homo sapiens GN=DDX27 PE=1 SV=2	Q96GQ7|B7Z6D5	DDX27	1.74705e+06	1.8235e+06	1.77595e+06	2.44918e+06	2.45669e+06	2.45273e+06	20.7365	20.7983	20.7602	21.2239	21.2283	21.226	20.765	21.226	1.39355e-05	5.35879e-05	0.461057
sp|Q9NUL7|DDX28_HUMAN Probable ATP-dependent RNA helicase DDX28 OS=Homo sapiens GN=DDX28 PE=1 SV=2	Q9NUL7	DDX28	72535.7	73403.2	73138.4	68264.7	78751.3	75678.6	16.1464	16.1636	16.1583	16.0589	16.265	16.2076	16.1561	16.1772	0.749859	0.098099	0.0210547
sp|Q9H8H2|DDX31_HUMAN Probable ATP-dependent RNA helicase DDX31 OS=Homo sapiens GN=DDX31 PE=1 SV=2	Q9H8H2|Q9H8H2-2|Q9H8H2-4|F8WAJ0	DDX31	142757	137195	146644	121224	138879	138141	17.1232	17.0659	17.162	16.8873	17.0835	17.0758	17.117	17.0155	0.220446	0.0325577	-0.101487
tr|Q5STU3|Q5STU3_HUMAN Spliceosome RNA helicase DDX39B OS=Homo sapiens GN=DDX39B PE=1 SV=2	Q5STU3	DDX39B	2.94081e+06	2.18063e+06	2.91975e+06	2.59924e+06	2.53342e+06	2.37479e+06	21.4878	21.0563	21.4774	21.3097	21.2727	21.1794	21.3405	21.2539	0.588185	0.0790753	-0.0866084
sp|O00571-2|DDX3X_HUMAN Isoform 2 of ATP-dependent RNA helicase DDX3X OS=Homo sapiens GN=DDX3X	O00571-2	DDX3X	906731	912597	924387	1.03268e+06	1.07819e+06	1.09917e+06	19.7903	19.7996	19.8181	19.978	20.0402	20.068	19.8027	20.0287	0.00125183	0.000394622	0.226018
sp|O15523|DDX3Y_HUMAN ATP-dependent RNA helicase DDX3Y OS=Homo sapiens GN=DDX3Y PE=1 SV=2	O15523|O15523-2	DDX3Y	118470	127342	120630	139688	125383	118200	16.8542	16.9583	16.8802	17.0919	16.936	16.8509	16.8976	16.9596	0.466925	0.0640375	0.0619916
tr|J3KNN5|J3KNN5_HUMAN Probable ATP-dependent RNA helicase DDX41 (Fragment) OS=Homo sapiens GN=DDX41 PE=1 SV=1	Q9UJV9|J3KNN5	DDX41	741799	790227	758684	871811	936683	906908	19.5007	19.5919	19.5331	19.7337	19.8372	19.7906	19.5419	19.7872	0.00362489	0.000887849	0.245246
sp|Q86XP3|DDX42_HUMAN ATP-dependent RNA helicase DDX42 OS=Homo sapiens GN=DDX42 PE=1 SV=1	Q86XP3	DDX42	1.18183e+06	1.2313e+06	1.20814e+06	1.47606e+06	1.4424e+06	1.48214e+06	20.1726	20.2318	20.2044	20.4933	20.46	20.4993	20.2029	20.4842	0.000179651	0.000116505	0.281301
sp|Q9H0S4|DDX47_HUMAN Probable ATP-dependent RNA helicase DDX47 OS=Homo sapiens GN=DDX47 PE=1 SV=1	Q9H0S4|Q9H0S4-2	DDX47	569844	582295	598389	694335	784407	771560	19.1202	19.1514	19.1907	19.4053	19.5812	19.5574	19.1541	19.5146	0.00357884	0.00087917	0.360537
tr|A8K7A1|A8K7A1_HUMAN cDNA FLJ77346; highly similar to Homo sapiens DEAD (Asp-Glu-Ala-Asp) box polypeptide 49 (DDX49); mRNA OS=Homo sapiens PE=2 SV=1	Q9Y6V7	DDX49	533398	538329	522414	530365	582166	588213	19.0249	19.0381	18.9948	19.0166	19.1511	19.166	19.0193	19.1112	0.134943	0.0207957	0.091953
sp|Q9BQ39|DDX50_HUMAN ATP-dependent RNA helicase DDX50 OS=Homo sapiens GN=DDX50 PE=1 SV=1	Q9BQ39	DDX50	724646	751263	744912	1.1446e+06	1.19954e+06	1.16701e+06	19.4669	19.519	19.5067	20.1264	20.1941	20.1544	19.4975	20.1583	1.24448e-05	5.35879e-05	0.660755
tr|F1T0L5|F1T0L5_HUMAN ATP-dependent RNA helicase DDX51 OS=Homo sapiens GN=DDX51 PE=2 SV=1	Q8N8A6|F1T0L5	DDX51	205752	217185	213620	280412	337563	286147	17.6505	17.7286	17.7047	18.0972	18.3648	18.1264	17.6946	18.1961	0.00465372	0.00108787	0.50153
sp|Q9Y2R4|DDX52_HUMAN Probable ATP-dependent RNA helicase DDX52 OS=Homo sapiens GN=DDX52 PE=1 SV=3	Q9Y2R4	DDX52	686959	720908	698212	977407	732705	1.09559e+06	19.3899	19.4595	19.4133	19.8986	19.4829	20.0633	19.4209	19.8149	0.0861157	0.0138478	0.394042
sp|Q8TDD1|DDX54_HUMAN ATP-dependent RNA helicase DDX54 OS=Homo sapiens GN=DDX54 PE=1 SV=2	Q8TDD1	DDX54	885452	874637	901701	1.08376e+06	1.22331e+06	1.18121e+06	19.7561	19.7383	19.7823	20.0476	20.2224	20.1718	19.7589	20.1473	0.00190757	0.00054102	0.388378
sp|Q8NHQ9|DDX55_HUMAN ATP-dependent RNA helicase DDX55 OS=Homo sapiens GN=DDX55 PE=1 SV=3	Q8NHQ9|F5H5U2	DDX55	248473	249775	259757	218018	247585	229561	17.9227	17.9303	17.9868	17.7341	17.9176	17.8085	17.9466	17.8201	0.0905556	0.0144796	-0.126541
tr|Q53HB9|Q53HB9_HUMAN DEAD (Asp-Glu-Ala-Asp) box polypeptide 56 variant (Fragment) OS=Homo sapiens PE=2 SV=1	Q9NY93|Q9NY93-2	DDX56	699660	714993	721415	790977	839324	819554	19.4163	19.4476	19.4605	19.5933	19.6789	19.6445	19.4414	19.6389	0.00216576	0.000595978	0.19743
sp|O95786|DDX58_HUMAN Probable ATP-dependent RNA helicase DDX58 OS=Homo sapiens GN=DDX58 PE=1 SV=2	O95786	DDX58	617048	587016	619097	593925	698577	655311	19.235	19.163	19.2398	19.1799	19.4141	19.3218	19.2126	19.3053	0.270314	0.0391415	0.0926436
sp|Q5T1V6|DDX59_HUMAN Probable ATP-dependent RNA helicase DDX59 OS=Homo sapiens GN=DDX59 PE=1 SV=1	Q5T1V6|Q5T1V6-2	DDX59	52934.2	49105.5	57218.6	42967.1	51028.2	56754.8	15.6919	15.5836	15.8042	15.3909	15.639	15.7925	15.6932	15.6075	0.554663	0.075007	-0.0857676
sp|P26196|DDX6_HUMAN Probable ATP-dependent RNA helicase DDX6 OS=Homo sapiens GN=DDX6 PE=1 SV=2	P26196	DDX6	1.61946e+06	1.61558e+06	1.63391e+06	1.09679e+06	1.24255e+06	1.14714e+06	20.6271	20.6236	20.6399	20.0649	20.2449	20.1296	20.6302	20.1464	0.000792182	0.000286335	-0.483755
sp|Q8IY21|DDX60_HUMAN Probable ATP-dependent RNA helicase DDX60 OS=Homo sapiens GN=DDX60 PE=1 SV=3	Q8IY21	DDX60	46962	45013.9	46909.6	77548.6	83080.4	84999.8	15.5192	15.4581	15.5176	16.2428	16.3422	16.3752	15.4983	16.3201	5.09457e-05	6.91789e-05	0.821773
sp|Q5H9U9|DDX6L_HUMAN Probable ATP-dependent RNA helicase DDX60-like OS=Homo sapiens GN=DDX60L PE=2 SV=2	Q5H9U9	DDX60L	26847.6	26488.7	27763.4	59134.4	56846.4	60387.2	14.7125	14.6931	14.7609	15.8517	15.7948	15.882	14.7222	15.8428	4.24655e-06	5.01999e-05	1.12065
sp|Q16698|DECR_HUMAN 2;4-dienoyl-CoA reductase; mitochondrial OS=Homo sapiens GN=DECR1 PE=1 SV=1	Q16698|Q16698-2	DECR1	383481	399035	402440	721006	693475	671473	18.5488	18.6062	18.6184	19.4597	19.4035	19.357	18.5911	19.4067	2.40844e-05	5.82424e-05	0.815581
tr|E5RJD2|E5RJD2_HUMAN 2;4-dienoyl-CoA reductase; mitochondrial (Fragment) OS=Homo sapiens GN=DECR1 PE=1 SV=1	E5RJD2	DECR1	44257.9	44966.2	46602.7	56748.2	58025	69385.5	15.4336	15.4566	15.5081	15.7923	15.8244	16.0823	15.4661	15.8997	0.0100889	0.00209237	0.433565
sp|Q9NUI1|DECR2_HUMAN Peroxisomal 2;4-dienoyl-CoA reductase OS=Homo sapiens GN=DECR2 PE=1 SV=1	Q9NUI1|Q9NUI1-3|Q4VXZ8	DECR2	72756.5	78845.2	70261.5	97893	101694	93784.6	16.1508	16.2667	16.1004	16.5789	16.6339	16.5171	16.1727	16.5766	0.00248625	0.00066079	0.403961
tr|B2RBP7|B2RBP7_HUMAN cDNA; FLJ95623; highly similar to Homo sapiens differentially expressed in FDCP 6 homolog (mouse) (DEF6); mRNA OS=Homo sapiens PE=2 SV=1	Q9H4E7|B3KSI1	DEF6	541615	529492	546107	509927	586732	533039	19.0469	19.0142	19.0588	18.9599	19.1623	19.0239	19.04	19.0487	0.893543	0.114227	0.00872417
sp|Q6ZN54|DEFI8_HUMAN Differentially expressed in FDCP 8 homolog OS=Homo sapiens GN=DEF8 PE=1 SV=2	Q6ZN54|Q6ZN54-3|Q6ZN54-4|Q6ZN54-5|Q6ZN54-6	DEF8	9847.63	11373.5	10129.3	12290.4	12451	9771.07	13.2656	13.4734	13.3062	13.5852	13.604	13.2543	13.3484	13.4812	0.36534	0.0513549	0.132778
sp|Q6QHC5|DEGS2_HUMAN Sphingolipid delta(4)-desaturase/C4-hydroxylase DES2 OS=Homo sapiens GN=DEGS2 PE=2 SV=2	Q6QHC5	DEGS2	140100	148699	149561	293755	282847	301110	17.0961	17.182	17.1904	18.1643	18.1097	18.1999	17.1562	18.1579	1.50315e-05	5.37491e-05	1.00178
sp|P35659|DEK_HUMAN Protein DEK OS=Homo sapiens GN=DEK PE=1 SV=1	P35659	DEK	1.65355e+06	1.67182e+06	1.71142e+06	2.3399e+06	2.28838e+06	2.44103e+06	20.6571	20.673	20.7068	21.158	21.1259	21.2191	20.679	21.1677	9.45378e-05	8.7652e-05	0.488694
sp|Q9H6A0-2|DEN2D_HUMAN Isoform 2 of DENN domain-containing protein 2D OS=Homo sapiens GN=DENND2D	Q9H6A0-2	DENND2D	97283.1	100665	96635.4	107873	100418	101382	16.5699	16.6192	16.5603	16.719	16.6157	16.6294	16.5831	16.6547	0.126505	0.0196475	0.071569
sp|O43583|DENR_HUMAN Density-regulated protein OS=Homo sapiens GN=DENR PE=1 SV=2	O43583	DENR	1.46887e+06	1.44928e+06	1.48579e+06	758545	893712	778418	20.4863	20.4669	20.5028	19.5329	19.7695	19.5702	20.4853	19.6242	0.000314343	0.000159276	-0.861154
sp|Q8TB45|DPTOR_HUMAN DEP domain-containing mTOR-interacting protein OS=Homo sapiens GN=DEPTOR PE=1 SV=2	Q8TB45	DEPTOR	215596	210416	208358	160535	176617	160593	17.718	17.6829	17.6687	17.2925	17.4303	17.2931	17.6899	17.3386	0.00187144	0.000532963	-0.351239
sp|Q9Y315|DEOC_HUMAN Putative deoxyribose-phosphate aldolase OS=Homo sapiens GN=DERA PE=1 SV=2	Q9Y315|G3V158|E9PPM8	DERA	48196.6	46446.8	49915.6	40197.9	39694.6	37075.5	15.5566	15.5033	15.6072	15.2948	15.2767	15.1782	15.5557	15.2499	0.0028888	0.000739497	-0.305824
sp|Q9BUN8|DERL1_HUMAN Derlin-1 OS=Homo sapiens GN=DERL1 PE=1 SV=1	Q9BUN8|B4E1G1|E5RGY0	DERL1	248967	224263	284063	342442	389278	338012	17.9256	17.7748	18.1159	18.3855	18.5704	18.3667	17.9388	18.4409	0.0131603	0.00262755	0.502127
tr|Q8TE01|Q8TE01_HUMAN DERP12 (Dermal papilla derived protein 12) OS=Homo sapiens GN=derp12 PE=2 SV=1	Q8TE01	derp12	2.75453e+06	3.11994e+06	3.00804e+06	9.07489e+06	6.61232e+06	7.41595e+06	21.3934	21.5731	21.5204	23.1134	22.6567	22.8222	21.4956	22.8641	0.000679888	0.000259219	1.36851
tr|Q53HN4|Q53HN4_HUMAN DNAation factor; 45kDa; alpha polypeptide isoform 1 variant (Fragment) OS=Homo sapiens PE=2 SV=1	O00273	DFFA	316130	328812	314865	151060	173114	143168	18.2702	18.3269	18.2644	17.2048	17.4014	17.1273	18.2871	17.2445	0.000241755	0.000137361	-1.04265
tr|B4DZS0|B4DZS0_HUMAN cDNA FLJ50316; highly similar to DNAation factor subunit beta (EC 3.-.-.-) OS=Homo sapiens PE=2 SV=1	O76075|O76075-2|A0A024R4C8	DFFB	9068.22	11415.9	10059.3	4131.62	4568.61	4085.14	13.1466	13.4788	13.2962	12.0125	12.1575	11.9962	13.3072	12.0554	0.000326724	0.000161507	-1.2518
sp|O75907|DGAT1_HUMAN Diacylglycerol O-acyltransferase 1 OS=Homo sapiens GN=DGAT1 PE=1 SV=2	O75907	DGAT1	33945.9	38713	40604	61705.8	77760.7	62928.5	15.0509	15.2405	15.3093	15.9131	16.2468	15.9414	15.2003	16.0338	0.00320114	0.000803719	0.833494
sp|Q96DF8|DGC14_HUMAN Protein DGCR14 OS=Homo sapiens GN=DGCR14 PE=1 SV=1	Q96DF8	DGCR14	51451.1	48643.8	50381.2	48485.2	47212.9	44569.7	15.6509	15.57	15.6206	15.5653	15.5269	15.4438	15.6138	15.512	0.0766106	0.0124487	-0.101851
sp|Q8WYQ5|DGCR8_HUMAN Microprocessor complex subunit DGCR8 OS=Homo sapiens GN=DGCR8 PE=1 SV=1	Q8WYQ5|Q8WYQ5-3	DGCR8	19416.3	18283.5	21434.9	17040.5	18048.8	25176.3	14.245	14.1583	14.3877	14.0567	14.1396	14.6198	14.2636	14.272	0.966524	0.122435	0.00838714
sp|Q13574|DGKZ_HUMAN Diacylglycerol kinase zeta OS=Homo sapiens GN=DGKZ PE=1 SV=3	Q13574|Q13574-2|Q13574-3|Q13574-4|Q13574-5|Q13574-6|Q13574-7|E9PNL8	DGKZ	100297	97841.8	105299	99458.2	102432	97690.6	16.6139	16.5782	16.6841	16.6018	16.6443	16.5759	16.6254	16.6073	0.650696	0.0863471	-0.0180591
sp|Q16854|DGUOK_HUMAN Deoxyguanosine kinase; mitochondrial OS=Homo sapiens GN=DGUOK PE=1 SV=2	Q16854|Q16854-2|Q16854-3|Q16854-4|Q16854-5|D6W5I0|Q9BVK7	DGUOK|hCG_40733	126131	124352	123579	152902	170850	167658	16.9446	16.9241	16.9151	17.2222	17.3824	17.3552	16.9279	17.3199	0.00145444	0.000441484	0.392022
sp|Q15392|DHC24_HUMAN Delta(24)-sterol reductase OS=Homo sapiens GN=DHCR24 PE=1 SV=2	Q15392|Q15392-2|Q3LIE7	DHCR24|Nbla03646	1.11371e+06	1.14346e+06	1.14729e+06	1.74475e+06	1.86661e+06	1.80188e+06	20.0869	20.125	20.1298	20.7346	20.832	20.7811	20.1139	20.7826	2.81119e-05	5.95793e-05	0.668647
tr|A8K0D2|A8K0D2_HUMAN cDNA FLJ77740; highly similar to Homo sapiens 7-dehydrocholesterol reductase; mRNA OS=Homo sapiens PE=2 SV=1	Q9UBM7	DHCR7	939227	946516	1.0141e+06	2.61096e+06	1.2383e+06	2.17766e+06	19.8411	19.8523	19.9518	21.3162	20.2399	21.0543	19.8817	20.8701	0.0386874	0.00676005	0.988424
sp|P00374|DYR_HUMAN Dihydrofolate reductase OS=Homo sapiens GN=DHFR PE=1 SV=2	P00374	DHFR	435997	432250	409956	186979	187039	162369	18.734	18.7215	18.6451	17.5125	17.513	17.3089	18.7002	17.4448	6.85543e-05	7.90637e-05	-1.25539
sp|Q02127|PYRD_HUMAN Dihydroorotate dehydrogenase (quinone); mitochondrial OS=Homo sapiens GN=DHODH PE=1 SV=3	Q02127	DHODH	472090	463380	463645	582977	656988	686543	18.8487	18.8218	18.8227	19.1531	19.3255	19.389	18.8311	19.2892	0.0029745	0.000755957	0.458125
sp|P49366|DHYS_HUMAN Deoxyhypusine synthase OS=Homo sapiens GN=DHPS PE=1 SV=1	P49366	DHPS	301679	306255	295908	180621	167782	142522	18.2027	18.2244	18.1748	17.4626	17.3562	17.1208	18.2006	17.3132	0.000960967	0.000326991	-0.887384
sp|Q96LJ7|DHRS1_HUMAN Dehydrogenase/reductase SDR family member 1 OS=Homo sapiens GN=DHRS1 PE=1 SV=1	Q96LJ7	DHRS1	222265	231116	237600	444507	473741	466697	17.7619	17.8183	17.8582	18.7618	18.8537	18.8321	17.8128	18.8159	1.40743e-05	5.35879e-05	1.00312
sp|Q6UWP2|DHR11_HUMAN Dehydrogenase/reductase SDR family member 11 OS=Homo sapiens GN=DHRS11 PE=1 SV=1	Q6UWP2	DHRS11	48821.2	47106.8	43819.6	25581	31947	30831.3	15.5752	15.5236	15.4193	14.6428	14.9634	14.9121	15.5061	14.8394	0.00368062	0.000898653	-0.666623
sp|Q6UX07|DHR13_HUMAN Dehydrogenase/reductase SDR family member 13 OS=Homo sapiens GN=DHRS13 PE=2 SV=1	Q6UX07|Q6UX07-2	DHRS13	78130.6	75271.3	74728.9	142430	151951	142069	16.2536	16.1998	16.1894	17.1199	17.2132	17.1162	16.2143	17.1498	1.52701e-05	5.37491e-05	0.935527
sp|Q13268|DHRS2_HUMAN Dehydrogenase/reductase SDR family member 2; mitochondrial OS=Homo sapiens GN=DHRS2 PE=1 SV=4	Q13268	DHRS2	494466	507684	505716	1.17117e+06	1.23539e+06	1.19723e+06	18.9155	18.9536	18.948	20.1595	20.2365	20.1913	18.939	20.1958	9.82749e-07	4.40744e-05	1.25676
tr|Q53HI7|Q53HI7_HUMAN Dehydrogenase/reductase (SDR family) member 3 variant (Fragment) OS=Homo sapiens PE=2 SV=1	O75911|Q5SUY4	DHRS3	50878.9	51350.1	48082.7	37583.5	39312.1	41977.6	15.6348	15.6481	15.5532	15.1978	15.2627	15.3573	15.612	15.2726	0.00349956	0.000863113	-0.33942
sp|Q9BTZ2|DHRS4_HUMAN Dehydrogenase/reductase SDR family member 4 OS=Homo sapiens GN=DHRS4 PE=1 SV=3	Q9BTZ2	DHRS4	380576	395114	382103	740415	818497	769820	18.5378	18.5919	18.5436	19.498	19.6426	19.5542	18.5578	19.5649	2.45658e-05	5.84046e-05	1.00714
sp|Q9Y394|DHRS7_HUMAN Dehydrogenase/reductase SDR family member 7 OS=Homo sapiens GN=DHRS7 PE=1 SV=1	Q9Y394|Q9Y394-2	DHRS7	638814	664171	664712	1.18677e+06	1.29523e+06	1.34143e+06	19.285	19.3412	19.3424	20.1786	20.3048	20.3553	19.3229	20.2796	6.81421e-05	7.90255e-05	0.956708
sp|Q6IAN0|DRS7B_HUMAN Dehydrogenase/reductase SDR family member 7B OS=Homo sapiens GN=DHRS7B PE=1 SV=2	Q6IAN0	DHRS7B	101188	100577	95359.8	167441	174217	176340	16.6267	16.6179	16.5411	17.3533	17.4105	17.428	16.5952	17.3973	2.23041e-05	5.58348e-05	0.802033
sp|Q96HY7|DHTK1_HUMAN Probable 2-oxoglutarate dehydrogenase E1 component DHKTD1; mitochondrial OS=Homo sapiens GN=DHTKD1 PE=1 SV=2	Q96HY7	DHTKD1	1.25725e+06	1.28616e+06	1.30374e+06	1.53344e+06	1.8686e+06	2.1869e+06	20.2618	20.2946	20.3142	20.5483	20.8335	21.0605	20.2902	20.8141	0.0245077	0.00451111	0.523876
sp|O43143|DHX15_HUMAN Putative pre-mRNA-splicing factor ATP-dependent RNA helicase DHX15 OS=Homo sapiens GN=DHX15 PE=1 SV=2	O43143	DHX15	3.20658e+06	3.22101e+06	3.38761e+06	3.11247e+06	3.46881e+06	3.30637e+06	21.6126	21.6191	21.6918	21.5696	21.726	21.6568	21.6412	21.6508	0.861601	0.110709	0.00964319
sp|O60231|DHX16_HUMAN Putative pre-mRNA-splicing factor ATP-dependent RNA helicase DHX16 OS=Homo sapiens GN=DHX16 PE=1 SV=2	O60231	DHX16	1.04455e+06	1.08677e+06	1.06813e+06	917693	960564	929441	19.9945	20.0516	20.0267	19.8077	19.8735	19.826	20.0242	19.8357	0.00183091	0.000524346	-0.188518
tr|A0A087WYN9|A0A087WYN9_HUMAN ATP-dependent RNA helicase DHX29 OS=Homo sapiens GN=DHX29 PE=4 SV=1	Q7Z478|A0A087WYN9	DHX29	664470	644044	669309	744197	883615	815771	19.3418	19.2968	19.3523	19.5053	19.7531	19.6378	19.3303	19.6321	0.0148355	0.00291954	0.301743
sp|Q7L2E3-2|DHX30_HUMAN Isoform 2 of Putative ATP-dependent RNA helicase DHX30 OS=Homo sapiens GN=DHX30	Q7L2E3|Q7L2E3-2|Q7L2E3-3|H7BXY3	DHX30	601349	579907	583686	638757	671117	711345	19.1978	19.1455	19.1548	19.2849	19.3562	19.4402	19.166	19.3604	0.0151422	0.00297645	0.194388
tr|B4DIS6|B4DIS6_HUMAN cDNA FLJ56443; highly similar to Putative ATP-dependent RNA helicase DHX33 (EC 3.6.1.-) OS=Homo sapiens PE=2 SV=1	Q9H6R0	DHX33	21819.5	26106.7	24370.8	24870.9	29484.8	27771.7	14.4133	14.6721	14.5729	14.6022	14.8477	14.7613	14.5528	14.7371	0.151627	0.0231697	0.184284
sp|Q9H2U1|DHX36_HUMAN ATP-dependent RNA helicase DHX36 OS=Homo sapiens GN=DHX36 PE=1 SV=2	Q9H2U1|Q9H2U1-2|Q9H2U1-3	DHX36	299591	301052	286764	285146	280072	280015	18.1926	18.1997	18.1295	18.1213	18.0954	18.0951	18.1739	18.104	0.0431256	0.00744841	-0.0699577
sp|Q8IY37|DHX37_HUMAN Probable ATP-dependent RNA helicase DHX37 OS=Homo sapiens GN=DHX37 PE=1 SV=1	Q8IY37	DHX37	291405	293490	289109	328375	343572	343837	18.1527	18.1629	18.1413	18.325	18.3903	18.3914	18.1523	18.3689	0.000688023	0.000260499	0.216577
tr|A8K6G9|A8K6G9_HUMAN cDNA FLJ76871; highly similar to Homo sapiens DEAH (Asp-Glu-Ala-His) box polypeptide 38 (DHX38); mRNA OS=Homo sapiens PE=2 SV=1	Q92620	DHX38	1.13345e+06	1.15573e+06	1.11494e+06	905490	994803	970325	20.1123	20.1404	20.0885	19.7883	19.9241	19.8881	20.1137	19.8668	0.00466415	0.00108971	-0.246903
sp|Q8IX18|DHX40_HUMAN Probable ATP-dependent RNA helicase DHX40 OS=Homo sapiens GN=DHX40 PE=1 SV=2	Q8IX18|Q8IX18-3|Q8IX18-4	DHX40	458181	458206	459941	434455	570186	473516	18.8056	18.8056	18.8111	18.7288	19.1211	18.8531	18.8074	18.901	0.464234	0.0636993	0.0935634
sp|Q6P158|DHX57_HUMAN Putative ATP-dependent RNA helicase DHX57 OS=Homo sapiens GN=DHX57 PE=1 SV=2	Q6P158	DHX57	290752	294793	304106	230200	270404	241595	18.1494	18.1693	18.2142	17.8125	18.0448	17.8822	18.1777	17.9132	0.0207745	0.00390506	-0.26449
tr|Q86X36|Q86X36_HUMAN DEAH (Asp-Glu-Ala-His) box polypeptide 8 OS=Homo sapiens GN=DHX8 PE=2 SV=2	Q14562|F5H658|Q86YB2|Q86X36	DHX8	420293	424031	415498	544137	580212	582641	18.681	18.6938	18.6645	19.0536	19.1462	19.1522	18.6798	19.1174	0.000187627	0.000118469	0.437585
sp|Q08211|DHX9_HUMAN ATP-dependent RNA helicase A OS=Homo sapiens GN=DHX9 PE=1 SV=4	Q08211	DHX9	6.87687e+06	7.02922e+06	7.17419e+06	9.67111e+06	9.64996e+06	9.98322e+06	22.7133	22.7449	22.7744	23.2052	23.2021	23.2511	22.7442	23.2195	3.64558e-05	6.40628e-05	0.475259
sp|Q9NR28|DBLOH_HUMAN Diablo homolog; mitochondrial OS=Homo sapiens GN=DIABLO PE=1 SV=1	Q9NR28|Q9NR28-2|Q9NR28-3|A0A024RBT2	DIABLO|hCG_1782202	958289	958724	990634	953777	1.04647e+06	1.07662e+06	19.8701	19.8708	19.918	19.8633	19.9971	20.0381	19.8863	19.9662	0.220805	0.0325993	0.0798731
tr|Q6URC4|Q6URC4_HUMAN Diaphanous 1 OS=Homo sapiens PE=2 SV=1	O60610|E9PEZ3	DIAPH1	2.81057e+06	2.79649e+06	2.83872e+06	1.66075e+06	1.95241e+06	1.65989e+06	21.4224	21.4152	21.4368	20.6634	20.8968	20.6627	21.4248	20.741	0.000941813	0.000322907	-0.683847
tr|B7ZLJ0|B7ZLJ0_HUMAN DIAPH2 protein OS=Homo sapiens GN=DIAPH2 PE=2 SV=1	O60879|O60879-2|O60879-3|K4DI95|A6NML8|C9J6U3|Q17R91|B7ZLJ0	DIAPH2	384876	371069	393550	319436	368577	324010	18.554	18.5013	18.5862	18.2852	18.4916	18.3057	18.5472	18.3608	0.0566225	0.00948579	-0.186366
sp|Q9UPY3|DICER_HUMAN Endoribonuclease Dicer OS=Homo sapiens GN=DICER1 PE=1 SV=3	Q9UPY3	DICER1	1.01972e+06	1.03194e+06	1.01771e+06	782387	892166	790999	19.9597	19.9769	19.9569	19.5775	19.767	19.5933	19.9645	19.6459	0.0064167	0.00142226	-0.318592
sp|Q9BTC0|DIDO1_HUMAN Death-inducer obliterator 1 OS=Homo sapiens GN=DIDO1 PE=1 SV=5	Q9BTC0	DIDO1	1.27201e+06	1.25896e+06	1.30192e+06	1.33606e+06	1.60039e+06	1.46118e+06	20.2787	20.2638	20.3122	20.3496	20.61	20.4787	20.2849	20.4794	0.0638758	0.010569	0.19452
tr|A8K0P8|A8K0P8_HUMAN cDNA FLJ78223 OS=Homo sapiens PE=2 SV=1	Q68CQ4	DIEXF	217720	228752	220471	234166	254246	241826	17.7321	17.8034	17.7502	17.8372	17.9559	17.8836	17.7619	17.8922	0.0326791	0.00582743	0.130294
sp|Q9UNQ2|DIM1_HUMAN Probable dimethyladenosine transferase OS=Homo sapiens GN=DIMT1 PE=1 SV=1	Q9UNQ2	DIMT1	560963	577485	581437	580807	628497	587940	19.0975	19.1394	19.1493	19.1477	19.2615	19.1653	19.1287	19.1915	0.180754	0.0271573	0.0627725
sp|Q14689|DIP2A_HUMAN Disco-interacting protein 2 homolog A OS=Homo sapiens GN=DIP2A PE=1 SV=2	Q14689|Q14689-6	DIP2A	117255	116777	116750	117440	126863	119251	16.8393	16.8334	16.8331	16.8416	16.9529	16.8636	16.8352	16.886	0.210613	0.0312464	0.0507902
sp|Q9P265|DIP2B_HUMAN Disco-interacting protein 2 homolog B OS=Homo sapiens GN=DIP2B PE=1 SV=3	Q9P265	DIP2B	447614	467582	441521	479934	534847	475864	18.7719	18.8349	18.7521	18.8725	19.0288	18.8602	18.7863	18.9205	0.0879472	0.014105	0.134185
sp|Q9Y2E4|DIP2C_HUMAN Disco-interacting protein 2 homolog C OS=Homo sapiens GN=DIP2C PE=2 SV=2	Q9Y2E4|E7EPU2	DIP2C	20839.9	22388.8	20386.3	18042.4	21559.4	19625.7	14.3471	14.4505	14.3153	14.1391	14.396	14.2605	14.371	14.2652	0.279829	0.0404161	-0.105759
tr|A8QI98|A8QI98_HUMAN DIS3 OS=Homo sapiens PE=2 SV=1	Q9Y2L1	DIS3	1.0106e+06	1.04498e+06	1.03144e+06	552219	609398	547615	19.9468	19.995	19.9762	19.0749	19.217	19.0628	19.9727	19.1182	7.71329e-05	8.17138e-05	-0.854449
sp|Q8TF46|DI3L1_HUMAN DIS3-like exonuclease 1 OS=Homo sapiens GN=DIS3L PE=1 SV=2	Q8TF46|Q8TF46-2|Q8TF46-4	DIS3L	114824	106839	118289	109536	131061	124507	16.8091	16.7051	16.852	16.7411	16.9999	16.9259	16.7887	16.8889	0.32049	0.045624	0.100232
sp|Q8IYB7|DI3L2_HUMAN DIS3-like exonuclease 2 OS=Homo sapiens GN=DIS3L2 PE=1 SV=4	Q8IYB7|Q8IYB7-2|Q8IYB7-3|H7C440	DIS3L2	90819.8	80986.7	82993.5	58352.9	63417.8	61804.8	16.4707	16.3054	16.3407	15.8325	15.9526	15.9154	16.3723	15.9002	0.00155186	0.000464596	-0.472094
sp|O60832|DKC1_HUMAN H/ACA ribonucleoprotein complex subunit 4 OS=Homo sapiens GN=DKC1 PE=1 SV=3	O60832	DKC1	1.18724e+06	1.21065e+06	1.21448e+06	1.60719e+06	1.64386e+06	1.62291e+06	20.1792	20.2074	20.2119	20.6161	20.6487	20.6302	20.1995	20.6316	6.40431e-06	5.29217e-05	0.43216
tr|Q9Y4M6|Q9Y4M6_HUMAN Putative uncharacterized protein DKFZp434F222 (Fragment) OS=Homo sapiens GN=DKFZp434F222 PE=2 SV=1	Q9Y4M6	DKFZp434F222	27210.5	31307	32810.9	26630.6	29927.1	29843.1	14.7319	14.9342	15.0019	14.7008	14.8692	14.8651	14.8893	14.8117	0.473698	0.0648515	-0.0776291
tr|Q69YJ6|Q69YJ6_HUMAN Putative uncharacterized protein DKFZp667N107 (Fragment) OS=Homo sapiens GN=DKFZp667N107 PE=2 SV=1	Q69YJ6	DKFZp667N107	39097.2	40856.9	41931.3	73664.4	72520.5	76127	15.2548	15.3183	15.3557	16.1687	16.1461	16.2161	15.3096	16.177	1.75514e-05	5.37949e-05	0.867365
tr|Q6MZS5|Q6MZS5_HUMAN Putative uncharacterized protein DKFZp686A13234 (Fragment) OS=Homo sapiens GN=DKFZp686A13234 PE=2 SV=1	Q6MZS5	DKFZp686A13234	20889.4	25273.2	25064.3	26256.2	31830.1	31750.4	14.3505	14.6253	14.6133	14.6804	14.9581	14.9545	14.5297	14.8643	0.0597595	0.00995955	0.334604
tr|Q6MZQ8|Q6MZQ8_HUMAN Putative uncharacterized protein DKFZp686B22130 (Fragment) OS=Homo sapiens GN=DKFZp686B22130 PE=2 SV=1	Q6MZQ8	DKFZp686B22130	49034.3	40786.9	48269.9	54343.8	78225.9	51515.7	15.5815	15.3158	15.5588	15.7298	16.2554	15.6527	15.4854	15.8793	0.13056	0.020186	0.393919
tr|Q6AWB1|Q6AWB1_HUMAN Dynactin subunit 1 OS=Homo sapiens GN=DKFZp686E0752 PE=1 SV=1	Q6AWB1	DKFZp686E0752	100092	109928	91651.2	89239.3	92412	95019.8	16.611	16.7462	16.4839	16.4454	16.4958	16.5359	16.6137	16.4924	0.204686	0.030452	-0.121302
tr|Q7Z3D7|Q7Z3D7_HUMAN Putative uncharacterized protein DKFZp686E2459 OS=Homo sapiens GN=DKFZp686E2459 PE=2 SV=1	Q7Z3D7	DKFZp686E2459	1.07756e+06	1.09631e+06	1.09919e+06	1.56145e+06	1.62772e+06	1.64872e+06	20.0393	20.0642	20.068	20.5745	20.6344	20.6529	20.0572	20.6206	2.41962e-05	5.82424e-05	0.56341
tr|Q5JPB8|Q5JPB8_HUMAN Putative uncharacterized protein DKFZp686O1117 OS=Homo sapiens GN=DKFZp686O1117 PE=2 SV=1	Q5JPB8	DKFZp686O1117	30559.6	27013.4	30090.6	22753.6	27965.8	23423.6	14.8993	14.7214	14.877	14.4738	14.7714	14.5157	14.8326	14.587	0.0863973	0.0138904	-0.245631
tr|Q5HYM2|Q5HYM2_HUMAN Putative uncharacterized protein DKFZp686O2462 (Fragment) OS=Homo sapiens GN=DKFZp686O2462 PE=4 SV=1	Q5HYM2	DKFZp686O2462	176039	184489	173161	132785	149061	134283	17.4255	17.4932	17.4018	17.0187	17.1855	17.0349	17.4402	17.0797	0.00380882	0.000924136	-0.360427
tr|Q8N3P5|Q8N3P5_HUMAN Putative uncharacterized protein DKFZp761K058 OS=Homo sapiens GN=DKFZp761K058 PE=2 SV=2	Q8N3P5	DKFZp761K058	22933	23371	19880.1	33483.9	41120	37754	14.4851	14.5124	14.279	15.0312	15.3276	15.2043	14.4255	15.1877	0.00253623	0.000669151	0.762156
tr|Q68DI0|Q68DI0_HUMAN Putative uncharacterized protein DKFZp781K0743 OS=Homo sapiens GN=DKFZp781K0743 PE=2 SV=1	Q68DI0	DKFZp781K0743	1.52424e+06	1.60615e+06	1.55386e+06	1.8896e+06	2.00486e+06	1.89852e+06	20.5397	20.6152	20.5674	20.8496	20.9351	20.8564	20.5741	20.8804	0.000958521	0.000326594	0.306303
tr|A0A024R3D8|A0A024R3D8_HUMAN Acetyltransferase component of pyruvate dehydrogenase complex OS=Homo sapiens GN=DLAT PE=3 SV=1	P10515|A0A024R3D8	DLAT	1.17377e+06	1.18105e+06	1.21725e+06	1.76975e+06	1.83188e+06	1.71819e+06	20.1627	20.1716	20.2152	20.7551	20.8049	20.7125	20.1832	20.7575	5.15487e-05	6.95324e-05	0.574307
sp|P09622|DLDH_HUMAN Dihydrolipoyl dehydrogenase; mitochondrial OS=Homo sapiens GN=DLD PE=1 SV=2	P09622	DLD	2.63232e+06	2.61052e+06	2.75252e+06	3.96459e+06	3.77787e+06	4.60056e+06	21.3279	21.3159	21.3923	21.9187	21.8491	22.1334	21.3454	21.9671	0.00218775	0.000600088	0.621709
sp|Q12959-7|DLG1_HUMAN Isoform 7 of Disks large homolog 1 OS=Homo sapiens GN=DLG1	Q12959|Q12959-3|Q12959-5|Q12959-6|Q12959-7	DLG1	701801	719700	684272	626619	678368	654389	19.4207	19.457	19.3842	19.2572	19.3717	19.3198	19.4206	19.3162	0.0562172	0.00943198	-0.104408
sp|Q92796-2|DLG3_HUMAN Isoform 2 of Disks large homolog 3 OS=Homo sapiens GN=DLG3	Q92796-2|Q92796-3	DLG3	450484	463602	447447	450747	471856	444871	18.7811	18.8225	18.7714	18.782	18.848	18.763	18.7917	18.7977	0.85222	0.109603	0.00598994
sp|Q8TDM6|DLG5_HUMAN Disks large homolog 5 OS=Homo sapiens GN=DLG5 PE=1 SV=4	Q8TDM6|Q8TDM6-2|Q8TDM6-4	DLG5	136039	144341	142967	168850	189968	171086	17.0537	17.1391	17.1253	17.3654	17.5354	17.3844	17.106	17.4284	0.00578337	0.0013012	0.322344
sp|Q9Y2H0|DLGP4_HUMAN Disks large-associated protein 4 OS=Homo sapiens GN=DLGAP4 PE=1 SV=3	Q9Y2H0|Q9Y2H0-3	DLGAP4	444767	429189	452440	341785	463064	369845	18.7627	18.7113	18.7874	18.3827	18.8209	18.4966	18.7538	18.5667	0.232761	0.0342279	-0.187057
tr|A8K732|A8K732_HUMAN cDNA FLJ78771; highly similar to Homo sapiens discs; large homolog 7 (Drosophila); mRNA OS=Homo sapiens PE=2 SV=1	Q15398|Q15398-3	DLGAP5	647472	628168	618598	392930	443453	415217	19.3045	19.2608	19.2386	18.5839	18.7584	18.6635	19.268	18.6686	0.000375386	0.00017478	-0.59935
sp|P36957|ODO2_HUMAN Dihydrolipoyllysine-residue succinyltransferase component of 2-oxoglutarate dehydrogenase complex; mitochondrial OS=Homo sapiens GN=DLST PE=1 SV=4	P36957	DLST	2.32576e+06	2.36013e+06	2.47088e+06	5.40717e+06	5.99447e+06	4.45053e+06	21.1493	21.1704	21.2366	22.3664	22.5152	22.0855	21.1854	22.3224	0.000905926	0.000313697	1.13696
sp|Q9NPF5|DMAP1_HUMAN DNA methyltransferase 1-associated protein 1 OS=Homo sapiens GN=DMAP1 PE=1 SV=1	Q9NPF5	DMAP1	265606	282570	275018	314760	321059	306808	18.0189	18.1082	18.0692	18.2639	18.2925	18.227	18.0654	18.2611	0.00364675	0.00089176	0.19567
sp|Q8TDJ6-3|DMXL2_HUMAN Isoform 3 of DmX-like protein 2 OS=Homo sapiens GN=DMXL2	Q8TDJ6|Q8TDJ6-3	DMXL2	303258	299069	291208	211977	238421	229047	18.2102	18.1901	18.1517	17.6935	17.8632	17.8053	18.184	17.7873	0.00166237	0.000487897	-0.396671
sp|P31689|DNJA1_HUMAN DnaJ homolog subfamily A member 1 OS=Homo sapiens GN=DNAJA1 PE=1 SV=2	P31689	DNAJA1	1.0964e+06	1.06065e+06	1.07826e+06	836774	922573	843196	20.0643	20.0165	20.0403	19.6745	19.8153	19.6855	20.0404	19.7251	0.00262741	0.000686398	-0.315279
sp|O60884|DNJA2_HUMAN DnaJ homolog subfamily A member 2 OS=Homo sapiens GN=DNAJA2 PE=1 SV=1	O60884	DNAJA2	1.67914e+06	1.67179e+06	1.6901e+06	1.31906e+06	1.49557e+06	1.35799e+06	20.6793	20.673	20.6887	20.3311	20.5123	20.373	20.6803	20.4055	0.00747905	0.00161812	-0.27485
sp|Q96EY1|DNJA3_HUMAN DnaJ homolog subfamily A member 3; mitochondrial OS=Homo sapiens GN=DNAJA3 PE=1 SV=2	Q96EY1	DNAJA3	1.1133e+06	1.14809e+06	1.17178e+06	1.795e+06	977972	1.46002e+06	20.0864	20.1308	20.1603	20.7756	19.8994	20.4776	20.1258	20.3842	0.37344	0.0523897	0.258358
tr|Q6FI51|Q6FI51_HUMAN DNAJB1 protein OS=Homo sapiens GN=DNAJB1 PE=2 SV=1	P25685|Q6FI51	DNAJB1	2.31767e+06	2.30659e+06	2.13253e+06	1.57374e+06	1.68613e+06	1.55266e+06	21.1442	21.1373	21.0241	20.5858	20.6853	20.5663	21.1019	20.6125	0.000798351	0.000287741	-0.48945
sp|Q9UBS4|DJB11_HUMAN DnaJ homolog subfamily B member 11 OS=Homo sapiens GN=DNAJB11 PE=1 SV=1	Q9UBS4	DNAJB11	672329	708337	661790	706540	718512	761588	19.3588	19.4341	19.336	19.4304	19.4547	19.5387	19.3763	19.4746	0.0902585	0.0144457	0.0982724
tr|J3KPS0|J3KPS0_HUMAN DnaJ (Hsp40) homolog; subfamily B; member 12; isoform CRA_c OS=Homo sapiens GN=DNAJB12 PE=1 SV=1	Q9NXW2|Q9NXW2-2|J3KPS0	DNAJB12	365328	365699	361058	548338	582148	580768	18.4788	18.4803	18.4619	19.0647	19.151	19.1476	18.4737	19.1211	2.32911e-05	5.6802e-05	0.647446
sp|Q8TBM8|DJB14_HUMAN DnaJ homolog subfamily B member 14 OS=Homo sapiens GN=DNAJB14 PE=1 SV=1	Q8TBM8	DNAJB14	187365	197200	190590	262506	291325	271731	17.5155	17.5893	17.5401	18.002	18.1523	18.0518	17.5483	18.0687	0.000453263	0.00019726	0.52039
tr|A8K0R1|A8K0R1_HUMAN cDNA FLJ78532; highly similar to Homo sapiens DnaJ (Hsp40) homolog; subfamily B; member 2 (DNAJB2); mRNA OS=Homo sapiens PE=2 SV=1	P25686|P25686-2|C9JXB9|C9JRD2	DNAJB2	85185.2	86478.2	88380.7	95132.4	97766.5	92840	16.3783	16.4	16.4314	16.5376	16.5771	16.5025	16.4033	16.5391	0.00686286	0.00150044	0.135784
tr|Q59E89|Q59E89_HUMAN DnaJ (Hsp40) homolog; subfamily B; member 4 variant (Fragment) OS=Homo sapiens PE=2 SV=1	Q9UDY4	DNAJB4	385208	415622	377390	293497	237050	257252	18.5553	18.6649	18.5257	18.163	17.8548	17.9728	18.582	17.9969	0.00414182	0.000989962	-0.585082
sp|O75190|DNJB6_HUMAN DnaJ homolog subfamily B member 6 OS=Homo sapiens GN=DNAJB6 PE=1 SV=2	O75190|O75190-2|O75190-3|C9J2C4	DNAJB6	155680	151412	144260	208516	231329	235629	17.2482	17.2081	17.1383	17.6698	17.8196	17.8462	17.1982	17.7785	0.000800462	0.000288199	0.580295
sp|Q96KC8|DNJC1_HUMAN DnaJ homolog subfamily C member 1 OS=Homo sapiens GN=DNAJC1 PE=1 SV=1	Q96KC8	DNAJC1	700118	743780	695244	1.07189e+06	1.06093e+06	1.13049e+06	19.4172	19.5045	19.4072	20.0317	20.0169	20.1085	19.443	20.0524	0.000130839	0.000100959	0.609406
sp|Q8IXB1|DJC10_HUMAN DnaJ homolog subfamily C member 10 OS=Homo sapiens GN=DNAJC10 PE=1 SV=2	Q8IXB1|Q8IXB1-2	DNAJC10	622778	657704	677784	854831	898105	876729	19.2484	19.3271	19.3705	19.7053	19.7765	19.7418	19.3153	19.7412	0.000495831	0.000209335	0.425891
sp|Q9NVH1|DJC11_HUMAN DnaJ homolog subfamily C member 11 OS=Homo sapiens GN=DNAJC11 PE=1 SV=2	Q9NVH1	DNAJC11	954485	996545	1.00696e+06	1.64626e+06	1.69708e+06	1.68253e+06	19.8644	19.9266	19.9416	20.6508	20.6946	20.6822	19.9108	20.6759	9.23396e-06	5.35282e-05	0.765026
tr|S4R3E2|S4R3E2_HUMAN DnaJ homolog subfamily C member 12 OS=Homo sapiens GN=DNAJC12 PE=1 SV=1	Q9UKB3|S4R3E2	DNAJC12	7068.5	7512.56	9391.63	5824.98	8928.49	8450.32	12.7872	12.8751	13.1972	12.508	13.1242	13.0448	12.9531	12.8923	0.804704	0.104328	-0.0608027
tr|A7E2Y5|A7E2Y5_HUMAN DnaJ (Hsp40) homolog; subfamily C; member 13 OS=Homo sapiens GN=DNAJC13 PE=2 SV=1	O75165|A7E2Y5	DNAJC13	1.43589e+06	1.46885e+06	1.44524e+06	1.71192e+06	1.86989e+06	1.77513e+06	20.4535	20.4863	20.4629	20.7072	20.8345	20.7595	20.4675	20.7671	0.00143097	0.000437325	0.29952
tr|A8K5A7|A8K5A7_HUMAN cDNA FLJ75493 OS=Homo sapiens PE=2 SV=1	Q6Y2X3	DNAJC14	11726.4	12179.5	12395.6	22328.9	21318.4	23816	13.5175	13.5722	13.5975	14.4466	14.3798	14.5396	13.5624	14.4554	6.75705e-05	7.86753e-05	0.892966
sp|Q9Y5T4|DJC15_HUMAN DnaJ homolog subfamily C member 15 OS=Homo sapiens GN=DNAJC15 PE=1 SV=2	Q9Y5T4	DNAJC15	25768	25119.2	27782.9	19976.8	18292.2	19426.3	14.6533	14.6165	14.7619	14.286	14.1589	14.2457	14.6772	14.2302	0.0014806	0.000447671	-0.447
[truncated: 5,252 more rows]

## Sheet: MDA-MB-231
Protein Description (pink - putative CARM1 substrates)	Uniprot IDs	Gene Names	WT1	WT2	WT3	KO1	KO2	KO3	log2(WT1)	log2(WT2)	log2(WT3)	log2(KO1)	log2(KO2)	log2(KO3)	mean WT	mean KO	Pvalue	q-value	Fold change KO/WT
[truncated: 5,914 more rows]
