# Supplementary material for: Global mapping of CARM1 substrates defines enzyme specificity and substrate recognition
Source: Nat Commun. 2017 May 24;8:15571. doi: 10.1038/ncomms15571 (PMC5458078; doi:10.1038/ncomms15571)
Supplement: Supplementary Data 3 — Peptide array sequences and autoradiography results [file ncomms15571-s4.xlsx]

## Sheet: 192-spot sequences
no	syn-plate	plate, well	sequence	to array	name	N-terminus	Protein name	Peptide sequence	Cells	In vitro methylation quantification
1	A 1	1A1	E L V E L R V R P V L N L P G	►	Peptide-1_Q96FF7	acetylated	Unchar	ELVELRVrPVLNLPG	MCF7	210872
2	A 2	2A1	G Y E H R Q L R Y Q Q P G P G	►	Peptide-2_P55265-4	acetylated	ADAR	GYEHRQLrYQQPGPG	MCF7	253814
3	A 3	1A2	E L P T C M Y R L P N V H G R	►	Peptide-3_Q13155	acetylated	AIMP2	ELPTCMYrLPNVHGR	MDA/MCF7.	249229
4	A 4	2A2	D F A F Y N P R L Q G K S L Y	►	Peptide-4_A7KAX9	acetylated	ARHGAP32	DFAFYNPrLQGKSLY	MCF7	403120
5	A 5	1A3	M D Q M G K M R P Q P Y G G T	►	Peptide-5_O14497	acetylated	ARID1A	MDQMGKMrPQPYGGT	MDA/MCF7.	230731
6	A 6	2A3	Y G S Q T P Q R Y P M T M Q G	►	Peptide-6_O14497	acetylated	ARID1A	YGSQTPQrYPMTMQG	MDA/MCF7.	232117
7	A 7	1A4	Y G P P G P Q R Y P I G I Q G	►	Peptide-7_Q8NFD5-3	acetylated	ARID1B	YGPPGPQrYPIGIQG	MCF7	315261
8	A 8	2A4	L H E N E V L R H Q L F A A P	►	Peptide-8_P54259	acetylated	ATN1	LHENEVLrHQLFAAP	MCF7	225892
9	A 9	1A5	P L F S P P P R H H L D P H R	►	Peptide-9_Q9C0K0	acetylated	BCL11B	PLFSPPPrHHLDPHR	MCF7	233542
10	A10	2A5	R V R E E L L R H Q L L E K R	►	Peptide-10_Q86UU0	acetylated	BCL9L	RVREELLrHQLLEKR	MDA/MCF7.	256862
11	A11	1A6	V I T G P Q I R P G M T V I R	►	Peptide-11_Q12830	acetylated	BPTF	VITGPQIrPGMTVIR	MDA/MCF7.	190463
12	A12	2A6	R P G M T V I R T P L Q Q S T	►	Peptide-12_Q12830	acetylated	BPTF	RPGMTVIrTPLQQST	MDA/MCF7.	355633
13	A13	1A7	R T A T V T I R P N T S G S G	►	Peptide-13_Q12830	acetylated	BPTF	RTATVTIrPNTSGSG	MDA/MCF7.	224355
14	A14	2A7	T S S G L F P R I P L Q P Q A	►	Peptide-14_Q8N3J3	acetylated	C17orf53	TSSGLFPrIPLQPQA	MCF7	294036
15	A15	1A8	P G G L H A P R L S L E G A A	►	Peptide-15_ Q5T0Z8	acetylated	C6orf132	PGGLHAPrLSLEGAA	MCF7	234115
16	A16	2A8	R S P Y T T T R Y G S P I N T	►	Peptide-16_Q5T0Z8	acetylated	C6orf132	RSPYTTTrYGSPINT	MCF7	362476
17	A17	1A9	P I N T F T V R P G T R H P I	►	Peptide-17_Q5T0Z8	acetylated	C6orf132	PINTFTVrPGTRHPI	MCF7	397627
18	A18	2A9	Q N Q Q L S I R V P L R S S M	►	Peptide-18_Q9H7U1-3	acetylated	CCSER2	QNQQLSIrVPLRSSM	MDA/MCF7.	282804
19	A19	1A10	N P P V T G P R S A L A P N L	►	Peptide-19_O15446-2	acetylated	CD3EAP	NPPVTGPrSALAPNL	MCF7	352572
20	A20	2A10	P P Q Q G A V R P Q T L N F S	►	Peptide-20_Q9P2D1	acetylated	CHD7	PPQQGAVrPQTLNFS	MCF7	198243
21	A21	1A11	T G S G L N L R M A G P Q G L	►	Peptide-21_P0CG12	acetylated	CHTF8	TGSGLNLrMAGPQGL	MDA/MCF7.	260728
22	A22	2A11	P G P L S N P R L G G L P G P	►	Peptide-22_P0CG12	acetylated	CHTF8	PGPLSNPrLGGLPGP	MDA/MCF7.	290748
23	A23	1A12	P G P M S N P R A G G L L G A	►	Peptide-23_P0CG12	acetylated	CHTF8	PGPMSNPrAGGLLGA	MDA/MCF7.	179846
24	A24	2A12	L G A G P D P R G G G P M G P	►	Peptide-24_P0CG12	acetylated	CHTF8	LGAGPDPrGGGPMGP	MDA/MCF7.	117255
25	B 1	3A1	T S S G L F P R I P L Q P Q A	►	Peptide-25_Q8N3J3	acetylated	CQ053	TSSGLFPrIPLQPQA	MDA	265643
26	B 2	4A1	A E K G Q L F R L P S A L N R	►	Peptide-26_Q53ET0	acetylated	CRTC2	AEKGQLFrLPSALNR	MDA/MCF7.	332004
27	B 3	3A2	D R I C E G I R P Q I M N G P	►	Peptide-27_P56545	acetylated	CTBP2	DRICEGIrPQIMNGP	MCF7	211428
28	B 4	4A2	P S M A S F P R G M N P T G T	►	Peptide-28_P0CG12	acetylated	CTF8A	PSMASFPrGMNPTGT	MDA	366530
29	B 5	3A3	T G A V S F P R P G G L L G P	►	Peptide-29_P0CG12	acetylated	CTF8A	TGAVSFPrPGGLLGP	MDA	378145
30	B 6	4A3	P G P T L N P R T G A L P G P	►	Peptide-30_P0CG12	acetylated	CTF8A	PGPTLNPrTGALPGP	MDA	251488
31	B 7	3A4	P G P L S N P R L G G L P G P	►	Peptide-31_P0CG12	acetylated	CTF8A	PGPLSNPrLGGLPGP	MDA	376709
32	B 8	4A4	P L F P V D A R G P F L R R G	►	Peptide-32_O15320-5	acetylated	CTGE5	PLFPVDArGPFLRRG	MDA	371673
33	B 9	3A5	P L F P V D A R G P F L R R G	►	Peptide-33_O15320-5	acetylated	CTGE5	PLFPVDArGPFLRRG	MCF7	299685
34	B10	4A5	G Y E H R Q L R Y Q Q P G P G	►	Peptide-34_P55265-4	acetylated	DSRAD	GYEHRQLrYQQPGPG	MDA	280863
35	B11	3A6	R L L F Q N L W K P R L N V P	►	Peptide-35_O60573	acetylated	EIF4E2	RLLFQNLWKPrLNVP	MCF7	337862
36	B12	4A6	P V H H Q A Q R F R F S P M G	►	Peptide-36_Q15717-2	acetylated	ELAV1	PVHHQAQrFRFSPMG	MDA	490424
37	B13	3A7	L D L L F H Q R I Q I S L W P	►	Peptide-37_P0CG42	acetylated	FAM157B	LDLLFHQrIQISLWP	MCF7	278225
38	B14	4A7	P L S S P G P R L V F N R V N	►	Peptide-38_ Q9BUT9	acetylated	FAM195A	PLSSPGPrLVFNRVN	MDA/MCF7.	389755
39	B15	3A8	A A P P R L A R P P R F Y E A	►	Peptide-39_Q9HAH7-1	acetylated	FBRS	AAPPRLArPPRFYEA	MCF7	438930
40	B16	4A8	A T S Q P G P R L P F I Q H S	►	Peptide-40_Q13227	acetylated	GPS2	ATSQPGPrLPFIQHS	MDA/MCF7.	419685
41	B17	3A9	L P F I Q H S Q N P R F Y H K	►	Peptide-41_Q13227	acetylated	GPS2	LPFIQHSQNPrFYHK	MDA/MCF7.	402168
42	B18	4A9	T V P M G G V R L V T P V T V	►	Peptide-42_P51610-4	acetylated	HCFC1	TVPMGGVrLVTPVTV	MDA	360321
43	B19	3A10	G V H G N F P R L S Y P T F F	►	Peptide-43_Q14527	acetylated	HLTF	GVHGNFPrLSYPTFF	MCF7	360271
44	B20	4A10	P G S P L F T R A P P P K L Q	►	Peptide-44_Q8WUF5	acetylated	IASPP	MLPGSPLFTrAPPPKLQPQ	MDA	282073
45	B21	3A11	P G M I Y S T R Y G S P K R Q	►	Peptide-45_Q13303-5	acetylated	KCNAB2	PGMIYSTrYGSPKRQ	MDA/MCF7.	321833
46	B22	4A11	P G S A N P P R L V S S Y R L	►	Peptide-46_Q8NEZ4-3	acetylated	KMT2C	PGSANPPrLVSSYRL	MDA/MCF7.	317049
47	B23	3A12	Y R Q H L L L R G P P P G S A	►	Peptide-47_Q8NEZ4-3	acetylated	KMT2C	YRQHLLLrGPPPGSA	MDA/MCF7.	304596
48	B24	4A12	P R L V S S Y R L K Q P N V P	►	Peptide-48_Q8NEZ4-3	acetylated	KMT2C	PRLVSSYrLKQPNVP	MDA/MCF7.	322172
49	C 1	1B1	I N P G L E Y R Q H L L L R G	►	Peptide-49_Q8NEZ4-3	acetylated	KMT2C	INPGLEYrQHLLLRG	MDA/MCF7.	265418
50	C 2	2B1	R A P D G R Q R L P F S A P P	►	Peptide-50_Q8NEZ4-3	acetylated	KMT2C	TGAVSFPrPGGLLGP	MDA/MCF7.	335186
51	C 3	1B2	V A P P L G P R Y A V F P K D	►	Peptide-51_Q8NEZ4-3	acetylated	KMT2C	VAPPLGPrYAVFPKD	MDA/MCF7.	363467
52	C 4	2B2	Y R Q H L L L R G P P P G S A	►	Peptide-52_Q8NEZ4-3	acetylated	KMT2C	YRQHLLLrGPPPGSA	MCF7	364421
53	C 5	1B3	Q L Q L Q Q Q R M Q L A Q K L	►	Peptide-53_O14686-3	acetylated	KMT2D	QLQLQQQrMQLAQKL	MDA/MCF7.	363194
54	C 6	2B3	S Q S P L T P R P L S A E A F	►	Peptide-54_O14686-3	acetylated	KMT2D	SQSPLTPrPLSAEAF	MDA/MCF7.	229551
55	C 7	1B4	G A G G S G S R I S V S R S T	►	Peptide-55_P05783	acetylated	KRT18	GAGGSGSrISVSRST	MDA/MCF7.	239576
56	C 8	2B4	G L G G G S V R F G P G V A F	►	Peptide-56_P08727	acetylated	KRT19	GLGGGSVrFGPGVAF	MDA/MCF7.	391773
57	C 9	1B5	P L Q A G Q P R L T K Q H F P	►	Peptide-57_Q96JK9	acetylated	MAML3	PLQAGQPrLTKQHFP	MDA/MCF7.	324812
58	C10	2B5	P L P A G G P R V D P Y R P V	►	Peptide-58_Q93074-2	acetylated	MED12	PLPAGGPrVDPYRPV	MDA/MCF7.	351443
59	C11	1B6	G P R V D P Y R P V R L P M Q	►	Peptide-59_Q93074-2	acetylated	MED12	GPRVDPYrPVRLPMQ	MDA/MCF7.	310783
60	C12	2B6	V D P Y R P V R L P M Q K L P	►	Peptide-60_Q93074-2	acetylated	MED12	VDPYRPVrLPMQKLP	MDA/MCF7.	397243
61	C13	1B7	A V P Q G Q R L R Q Q L Q A K	►	Peptide-61_Q93074-2	acetylated	MED12	AVPQGQrLrQQLQAK	MDA/MCF7.	466955
62	C14	2B7	S Y K T S V Y R Q Q Q P A V P	►	Peptide-62_Q93074-2	acetylated	MED12	SYKTSVYrQQQPAVP	MDA/MCF7.	390424
63	C15	1B8	R D L P L H P R G F L P G H A	►	Peptide-63_Q5JRA6	acetylated	MIA3	RDLPLHPrGFLPGHA	MDA/MCF7.	464872
64	C16	2B8	L P G H A P F R P L G S L G P	►	Peptide-64_Q5JRA6	acetylated	MIA3	LPGHAPFrPLGSLGP	MDA/MCF7.	401859
65	C17	1B9	P L G S L G P R E Y F I P G T	►	Peptide-65_Q5JRA6	acetylated	MIA3	PLGSLGPrEYFIPGT	MDA/MCF7.	311021
66	C18	2B9	R E Y F I P G T R L P P P T H G	►	Peptide-66_Q5JRA6	acetylated	MIA3	REYFIPGTrLPPPTHG	MDA/MCF7.	356324
67	C19	1B10	V A G A P A L R L Q K S Q S S	►	Peptide-67_Q8IVT2	acetylated	MISP	VAGAPALrLQKSQSS	MCF7	380402
68	C20	2B10	Q Q F L N Q S R Q A L E L K M	►	Peptide-68_Q9Y6Q9	acetylated	NCOA3	QQFLNQSrQALELKM	MDA/MCF7.	194992
69	C21	1B11	L R M Q L Q Q R L Q G Q Q F L	►	Peptide-69_Q9Y6Q9	acetylated	NCOA3	LRMQLQQrLQGQQFL	MDA/MCF7.	359883
70	C22	2B11	T N T P K Q L R M Q L Q Q R L	►	Peptide-70_Q9Y6Q9	acetylated	NCOA3	TNTPKQLrMQLQQRL	MDA/MCF7.	261367
71	C23	1B12	I N I P L P P R P N L N R G F	►	Peptide-71_Q14686	acetylated	NCOA6	INIPLPPrPNLNRGF	MDA/MCF7.	299553
72	C24	2B12	S T Q T M G P R P A A A A A A	►	Peptide-72_P11940	acetylated	PABPC1	STQTMGPrPAAAAAA	MDA/MCF7.	182464
73	D 1	3B1	C P K P V H V R P P M P P R Y	►	Peptide-73_Q86TB9	acetylated	PATL1	CPKPVHVrPPMPPRY	MDA	284312
74	D 2	4B1	V R P P M P P R Y P A P Y G E	►	Peptide-74_Q86TB9	acetylated	PATL1	VrPPMPPrYPAPYGE	MDA	287266
75	D 3	3B2	L H G Q P G P R F E R T P G Q	►	Peptide-75_O94913	acetylated	PCF11	LHGQPGPrFERTPGQ	MDA/MCF7.	314056
76	D 4	4B2	G Q P S L L P R F D G L H G Q	►	Peptide-76_O94913	acetylated	PCF11	GQPSLLPrFDGLHGQ	MDA/MCF7.	387726
77	D 5	3B3	N Q L G G N L R F E G P H G Q	►	Peptide-77_O94913	acetylated	PCF11	HNQLGGNLrFEGPHGQ	MDA/MCF7.	336090
78	D 6	4B3	P G Q Q V Q P R F D G V P Q R	►	Peptide-78_O94913	acetylated	PCF11	PGQQVQPrFDGVPQR	MDA/MCF7.	373064
79	D 7	3B4	R F D G V P Q R F D G P Q H Q	►	Peptide-79_O94913	acetylated	PCF11	RFDGVPQrFDGPQHQ	MDA/MCF7.	350872
80	D 8	4B4	A P A A D P P R Y T F A P S V	►	Peptide-80_Q9NR12	acetylated	PDLIM7	APAADPPrYTFAPSV	MDA/MCF7.	303855
81	D 9	3B5	P G G P V G P R L L G P P P P	►	Peptide-81_Q96QC0	acetylated	PPP1R10	PGGPVGPrLLGPPPP	MDA/MCF7.	297036
82	D10	4B5	N L A S V G T R L P P P L P Q	►	Peptide-82_Q9P2N5	acetylated	RBM27	NLASVGTrLPPPLPQ	MDA/MCF7.	365751
83	D11	3B6	P P P L L A A R L V P P R N L	►	Peptide-83_Q9P2N5	acetylated	RBM27	PPPLLAArLVPPRNL	MDA/MCF7.	388437
84	D12	4B6	N L A S V G T R L P P P L P Q	►	Peptide-84_Q9P2N5	acetylated	RBM27	NLASVGTrLPPPLPQ	MDA	365933
85	D13	3B7	L P V P S Q P R P A V G P Q R	►	Peptide-85_Q96EV2	acetylated	RBM33	LPVPSQPrPAVGPQR	MDA/MCF7.	373749
86	D14	4B7	R P A V G P Q R F P G P P E F	►	Peptide-86_Q96EV2	acetylated	RBM33	RPAVGPQrFPGPPEF	MDA/MCF7.	365200
87	D15	3B8	N S F S Q P P R L P L Q D Q W	►	Peptide-87_Q96EV2	acetylated	RBM33	NSFSQPPrLPLQDQW	MDA/MCF7.	277843
88	D16	4B8	L P L Q D Q W R A P P P P Q D	►	Peptide-88_Q96EV2	acetylated	RBM33	LPLQDQWrAPPPPQD	MDA/MCF7.	193717
89	D17	3B9	Q G R F L Q P R L A P N Q P P	►	Peptide-89_Q8IZ40	acetylated	RCOR2	QGRFLQPrLAPNQPP	MCF7	293007
90	D18	4B9	Q P P P P L I R P A L A A P R	►	Peptide-90_Q8IZ40	acetylated	RCOR2	QPPPPLIrPALAAPR	MCF7	382892
91	D19	3B10	Q A R F I Q P R P T L N Q P P	►	Peptide-91_Q9P2K3-3	acetylated	RCOR3	QARFIQPrPTLNQPP	MDA/MCF7.	275018
92	D20	4B10	Q P P P P L I R P A N S M P P	►	Peptide-92_Q9P2K3-3	acetylated	RCOR3	QPPPPLIrPANSMPP	MDA/MCF7.	249724
93	D21	3B11	S P P I L A P R L S S G A L K	►	Peptide-93_P48382	acetylated	RFX5	SPPILAPrLSSGALK	MDA/MCF7.	335208
94	D22	4B11	Q V N A L V A R L P L L L P R	►	Peptide-94_P48382	acetylated	RFX5	QVNALVArLPLLLPR	MDA/MCF7.	444480
95	D23	3B12	A R L P L L L P R A P R S L I P	►	Peptide-95_P48382	acetylated	RFX5	ARLPLLLPrAPRSLIP	MDA/MCF7.	480798
96	D24	4B12	D F A F Y N P R L Q G K S L Y	►	Peptide-96_A7KAX9	acetylated	RHG32	DFAFYNPrLQGKSLY	MDA	456989
97	E 1	1C1	D L P G S H V R L P G R A Q S	►	Peptide-97_P49247	acetylated	RPIA	DLPGSHVrLPGRAQS	MCF7	296518
98	E 2	2C1	S R S G I I L R S P R P D F R	►	Peptide-98_Q5VT52	acetylated	RPRD2	SRSGIILrSPRPDFR	MDA/MCF7.	326340
99	E 3	1C2	G I I L R S P R P D F R P R E	►	Peptide-99_Q5VT52	acetylated	RPRD2	GIILRSPrPDFRPRE	MDA/MCF7.	281839
100	E 4	2C2	P R P D F R P R E P F L S R D	►	Peptide-100_Q5VT52	acetylated	RPRD2	PRPDFrPrEPFLSRD	MDA/MCF7.	289796
101	E 5	1C3	R P R E P F L S R D P F H S L K	►	Peptide-101_Q5VT52	acetylated	RPRD2	RPREPFLSrDPFHSLK	MDA/MCF7.	303182
102	E 6	2C3	S A V P V M P R P P M A S V V	►	Peptide-102_Q15459	acetylated	SF3A1	SAVPVMPrPPMASVV	MDA/MCF7.	223581
103	E 7	1C4	P P M A S V V R L P P G S V I	►	Peptide-103_Q15459	acetylated	SF3A1	PPMASVVrLPPGSVI	MDA/MCF7.	293963
104	E 8	2C4	D M G Q I G V R T P L G P R V	►	Peptide-104_Q13435	acetylated	SF3B2	DMGQIGVrTPLGPRV	MDA/MCF7.	336318
105	E 9	1C5	G V R T P L G P R V A A P V G P	►	Peptide-105_Q13435	acetylated	SF3B2	GVRTPLGPrVAAPVGP	MDA/MCF7.	377063
106	E10	2C5	P M G A P V P R P R G P P P	►	Peptide-106_Q13435	acetylated	SF3B2	PMGAPVPrPrGPPP	MDA/MCF7.	414858
107	E11	1C6	K M G T P V P R P P Q D M G Q	►	Peptide-107_Q13435	acetylated	SF3B2	KMGTPVPrPPQDMGQ	MDA/MCF7.	310529
108	E12	2C6	G F T N I P S R Y G T N N R I	►	Peptide-108_Q6NXT4-2	acetylated	SLC30A6	GFTNIPSrYGTNNRI	MCF7	393549
109	E13	1C7	P P L A P A P R P P S S G L P	►	Peptide-109_Q6ZRS2	acetylated	SRCAP	PPLAPAPrPPSSGLP	MDA/MCF7.	303227
110	E14	2C7	L P A V L N P R P T L T P G R	►	Peptide-110_Q6ZRS2	acetylated	SRCAP	LPAVLNPrPTLTPGR	MDA/MCF7.	335336
111	E15	1C8	P R P T L T P G R L P T P T L G	►	Peptide-111_Q6ZRS2	acetylated	SRCAP	PRPTLTPGrLPTPTLG	MDA/MCF7.	404043
112	E16	2C8	T P T L G T A R A P M P T P T	►	Peptide-112_Q6ZRS2	acetylated	SRCAP	TPTLGTArAPMPTPT	MDA/MCF7.	291746
113	E17	1C9	M P T P T L V R P L L K L V H	►	Peptide-113_Q6ZRS2	acetylated	SRCAP	MPTPTLVrPLLKLVH	MDA/MCF7.	311391
114	E18	2C9	G A N L T S P R V P L S A Y E	►	Peptide-114_Q9UQ35	acetylated	SRRM2	GANLTSPrVPLSAYE	MDA/MCF7.	259658
115	E19	1C10	F Q P F M S P R Y A G G P R P	►	Peptide-115_Q9BWW4-2	acetylated	SSBP3	FQPFMSPrYAGGPrP	MCF7	407966
116	E20	2C10	P R Y A G G P R P P I R M G N	►	Peptide-116_Q9BWW4-2	acetylated	SSBP3	PRYAGGPrPPIRMGN	MCF7	428562
117	E21	1C11	T A T T S G I R A T L T P T V	►	Peptide-117_O00268	acetylated	TAF4	TATTSGIrATLTPTV	MDA/MCF7.	352166
118	E22	2C11	I H T L Y Q P R F G N S Q S F	►	Peptide-118_Q6N021	acetylated	TET2	IHTLYQPrFGNSQSF	MCF7	428066
119	E23	1C12	P P H P Q Q L R Y P P N Q N I	►	Peptide-119_O15164	acetylated	TIF1A	PPHPQQLrYPPNQNI	MDA	353367
120	E24	2C12	P N Q N I P R Q A I K P N P	►	Peptide-120_O15164	acetylated	TIF1A	PNQNIPrQAIKPNP	MDA	280812
121	F 1	3C1	H L P E Y T W R L P C G G V R	►	Peptide-121_Q15025	acetylated	TNIP1	HLPEYTWrLPCGGVR	MDA/MCF7.	188437
122	F 2	4C1	Q P P P Q K V R I N L Q Q Q P	►	Peptide-122_O94842	acetylated	TOX4	QPPPQKVrINLQQQP	MDA/MCF7.	285665
123	F 3	3C2	P P H P Q Q L R Y P P N Q N I	►	Peptide-123_O15164-2	acetylated	TRIM24	PPHPQQLrYPPNQNI	MCF7	230719
124	F 4	4C2	P P N Q N I P R Q A I K P N P	►	Peptide-124_O15164-2	acetylated	TRIM24	PPNQNIPrQAIKPNP	MCF7	323728
125	F 5	3C3	Q Q Q Q P P P R L I N F Q N H	►	Peptide-125_O15164-2	acetylated	TRIM24	QQQQPPPrLINFQNH	MCF7	392633
126	F 6	4C3	H Q Q L Q Q M R M Q Q P P A P	►	Peptide-126_Q9UPN9-2	acetylated	TRIM33	HQQLQQMrMQQPPAP	MDA/MCF7.	195245
127	F 7	3C4	T T T Q Q H P R Q A A P Q M L	►	Peptide-127_Q9UPN9-2	acetylated	TRIM33	TTTQQHPrQAAPQML	MDA/MCF7.	328330
128	F 8	4C4	M L Q Q Q P P R L I S V Q T M	►	Peptide-128_Q9UPN9-2	acetylated	TRIM33	MLQQQPPrLISVQTM	MDA/MCF7.	229431
129	F 9	3C5	Q I N L A Q L R L Q H M Q Q Q	►	Peptide-129_Q9UPN9-2	acetylated	TRIM33	QINLAQLrLQHMQQQ	MDA/MCF7.	291253
130	F10	4C5	L N R L T V P R Y S I P T G D	►	Peptide-130_Q9NRJ4	acetylated	TULP4	LNRLTVPrYSIPTGD	MCF7	438950
131	F11	3C6	P R F F H M P R F Q H Q A P R	►	Peptide-131_Q9C0J8	acetylated	WDR33	PRFFHMPrFQHQAPR	MDA/MCF7.	506669
132	F12	4C6	R F Q H Q A P R Q L F Y K R P	►	Peptide-132_Q9C0J8	acetylated	WDR33	RFQHQAPrQLFYKRP	MDA/MCF7.	461877
133	F13	3C7	P L L G D G P R A P F N Q E G	►	Peptide-133_Q9C0J8	acetylated	WDR33	PLLGDGPrAPFNQEG	MDA/MCF7.	272693
134	F14	4C7	N K T E Q A G R N A L L S D I	►	Peptide-134_O43516-3	acetylated	WIPF1	NKTEQAGrNALLSDI	MCF7	198660
135	F15	3C8	T Y Q G N L Y R P L L R G Q A	►	Peptide-135_Q9H0D6	acetylated	XRN2	TYQGNLYrPLLRGQA	MDA/MCF7.	386945
136	F16	4C8	G N L Y R P L L R G Q A Q I P K	►	Peptide-136_Q9H0D6	acetylated	XRN2	GNLYRPLLRGQAQIPK	MDA/MCF7.	374169
137	F17	3C9	R K Y P L P P P S G R Y N W N	►	Peptide-137_Q9H0D6	acetylated	XRN2	RKYPLPPPSGrYNWN	MDA/MCF7.	257909
138	F18	4C9	G P R P K G P R F E G N R P D	►	Peptide-138_P49750-4	acetylated	YLPM1	GPRPKGPrFEGNRPD	MDA/MCF7.	330982
139	F19	3C10	N R P D G P R P R Y E G H P A	►	Peptide-139_P49750-4	acetylated	YLPM1	NRPDGPrPrYEGHPA	MDA/MCF7.	426825
140	F20	4C10	S Y L E S P R G P R F D G P R	►	Peptide-140_P49750-4	acetylated	YLPM1	SYLESPrGPrFDGPR	MDA/MCF7.	418504
141	F21	3C11	G P R F E G N R P D G P R P R	►	Peptide-141_P49750-4	acetylated	YLPM1	GPRFEGNrPDGPRPR	MDA/MCF7.	403914
142	F22	4C11	T P L Y A G Q R L P Q H G Y P	►	Peptide-142_Q8NF64-2	acetylated	ZMIZ2	TPLYAGQrLPQHGYP	MDA/MCF7.	248044
143	F23	3C12	S P S Y P G H R L P L Q Q G M	►	Peptide-143_Q8NF64-2	acetylated	ZMIZ2	SPSYPGHrLPLQQGM	MDA/MCF7.	373642
144	F24	4C12	P Q A Q P L P R Q G V K R T Y	►	Peptide-144_Q8NF64-2	acetylated	ZMIZ2	PQAQPLPrQGVKRTY	MDA/MCF7.	234688
145	G 1	1D1	P Y A L Y G Q R L A S A S A L	►	Peptide-145_Q9H7S9	acetylated	ZNF703	PYALYGQrLASASAL	MDA/MCF7.	216289
146	G 2	2D1	P P H P L G P R R S S P V G A	►	Peptide-146_Q7L8J4	acetylated	3BP5L_HUMAN	PPHPLGPRRSSPVGA	PREDICTED	323897
147	G 3	1D2	Q P L P P G P R A P A P Q P L	►	Peptide-147_Q6UXC1	acetylated	AEGP_HUMAN	QPLPPGPRAPAPQPL	PREDICTED	334533
148	G 4	2D2	A P P A S G P R A P A K E S P	►	Peptide-148_Q9Y4K1	acetylated	AIM1_HUMAN	APPASGPRAPAKESP	PREDICTED	211055
149	G 5	1D3	L P P T A G P R A P L N I E C	►	Peptide-149_Q96L96	acetylated	ALPK3_HUMAN	LPPTAGPRAPLNIEC	PREDICTED	256073
150	G 6	2D3	H P P P P G P R E P A Q Q G P	►	Peptide-150_O15085	acetylated	ARHGB_HUMAN	HPPPPGPREPAQQGP	PREDICTED	177031
151	G 7	1D4	G P P F P G P R F P G N Q I Q	►	Peptide-151_Q86UU0	acetylated	BCL9L_HUMAN	GPPFPGPRFPGNQIQ	PREDICTED	338820
152	G 8	2D4	D P A A A G P R G P G P H D Q	►	Peptide-152_Q8IWX8	acetylated	CHERP_HUMAN	DPAAAGPRGPGPHDQ	PREDICTED	252234
153	G 9	1D5	T P I P N G P R V E T P D S S	►	Peptide-153_Q2T9L4	acetylated	CO059_HUMAN	TPIPNGPRVETPDSS	PREDICTED	202070
154	G10	2D5	P P G F G G P R C R L P V P S	►	Peptide-154_Q5IJ48	acetylated	CRUM2_HUMAN	GVRTPLGPrVAAPVGP	PREDICTED	334575
155	G11	1D6	G P N F P G P R G P A P P F P	►	Peptide-155_Q9BTC0	acetylated	DIDO1_HUMAN	GPNFPGPRGPAPPFP	PREDICTED	382985
156	G12	2D6	L P P D A G P R A A A P P D A	►	Peptide-156_Q14184	acetylated	DOC2B_HUMAN	LPPDAGPRAAAPPDA	PREDICTED	226414
157	G13	1D7	P P M G Y G P R M Q Q P S N Q	►	Peptide-157_Q09472	acetylated	EP300_HUMAN	PPMGYGPRMQQPSNQ	PREDICTED	279506
158	G14	2D7	L P L S G G P R G G E P Q G P	►	Peptide-158_P58107	acetylated	EPIPL_HUMAN	LPLSGGPRGGEPQGP	PREDICTED	245037
159	G15	1D8	T P S S A G P R P P P P Q T G	►	Peptide-159_Q9H201	acetylated	EPN3_HUMAN	TPSSAGPRPPPPQTG	PREDICTED	254430
160	G16	2D8	A P G G P G P R P K P P A P A	►	Peptide-160_Q92935	acetylated	EXTL1_HUMAN	APGGPGPRPKPPAPA	PREDICTED	234542
161	G17	1D9	K P H W S G P R G N V P V E S	►	Peptide-161_Q8IYX7	acetylated	F154A_HUMAN	KPHWSGPRGNVPVES	PREDICTED	287366
162	G18	2D9	M P P A G G P R A P R P A A L	►	Peptide-162_O60320	acetylated	F1891_HUMAN	MPPAGGPRAPRPAAL	PREDICTED	375221
163	G19	1D10	E P R E Q G P R E A D P E S E	►	Peptide-163_O00461	acetylated	GOLI4_HUMAN	EPREQGPREADPESE	PREDICTED	185524
164	G20	2D10	A P A A G G P R S P P P L L L	►	Peptide-164_Q5TGS1	acetylated	HES3_HUMAN	APAAGGPRSPPPLLL	PREDICTED	383646
165	G21	1D11	K P T R A G P R E E H P R G A	►	Peptide-165_Q9UBC1	acetylated	IKBL1_HUMAN	KPTRAGPREEHPRGA	PREDICTED	340340
166	G22	2D11	A P E R G G P R D G E P P G K	►	Peptide-166_P27987	acetylated	IP3KB_HUMAN	APERGGPRDGEPPGK	PREDICTED	182686
167	G23	1D12	A P P G P G P R P P G A E S H	►	Peptide-167_O15054	acetylated	KDM6B_HUMAN	APPGPGPRPPGAESH	PREDICTED	183566
168	G24	2D12	Q P P A T G P R L P P E D L V	►	Peptide-168_Q13887	acetylated	KLF5_HUMAN	QPPATGPRLPPEDLV	PREDICTED	152005
169	H 1	3D1	R P D F P G P R H T D P M R R	►	Peptide-169_Q8NEZ4	acetylated	KMT2C_HUMAN	RPDFPGPRHTDPMRR	PREDICTED	329694
170	H 2	4D1	Y P A A P G P R A P S P P E A	►	Peptide-170_Q9NVR5	acetylated	KTU_HUMAN	YPAAPGPRAPSPPEA	PREDICTED	234662
171	H 3	3D2	T P P A M G P R D A R P P R R	►	Peptide-171_Q3KQU3	acetylated	MA7D1_HUMAN	TPPAMGPRDARPPRR	PREDICTED	265916
172	H 4	4D2	T P P A M G P R D A R P P R R	►	Peptide-172_Q3KQU3	acetylated	MA7D1_HUMAN	TPPAMGPRDARPPRR	PREDICTED	262216
173	H 5	3D3	G P S D F G P R S I D P T L T	►	Peptide-173_Q9NP71	acetylated	MLXPL_HUMAN	GPSDFGPRSIDPTLT	PREDICTED	180926
174	H 6	4D3	T P S S R G P R R D P P R R P	►	Peptide-174_Q5T089	acetylated	MORN1_HUMAN	TPSSRGPRRDPPRRP	PREDICTED	252460
175	H 7	3D4	T P G G G G P R P P S P R D G	►	Peptide-175_Q8TAP9	acetylated	MPLKI_HUMAN	TPGGGGPRPPSPRDG	PREDICTED	288226
176	H 8	4D4	Q P R G D G P R Q P G P R P G	►	Peptide-176_Q8WWR8	acetylated	NEUR4_HUMAN	QPRGDGPRQPGPRPG	PREDICTED	301559
177	H 9	3D5	A P P A P G P R P P P R A A A	►	Peptide-177_P29122	acetylated	PCSK6_HUMAN	APPAPGPRPPPRAAA	PREDICTED	310771
178	H10	4D5	V P P Y S G P R T P D G R E I	►	Peptide-178_P16499	acetylated	PDE6A_HUMAN	VPPYSGPRTPDGREI	PREDICTED	221618
179	H11	3D6	L P P S P G P R S S R P S M D	►	Peptide-179_Q96JY6	acetylated	PDLI2_HUMAN	LPPSPGPRSSRPSMD	PREDICTED	335353
180	H12	4D6	W P G P G G P R N L K P T A S	►	Peptide-180_P50479	acetylated	PDLI4_HUMAN	WPGPGGPRNLKPTAS	PREDICTED	308300
181	H13	3D7	P P P E A G P R L A P P E P R	►	Peptide-181_O60346	acetylated	PHLP1_HUMAN	PPPEAGPRLAPPEPR	PREDICTED	258313
182	H14	4D7	F P R V A G P R G S G P P M R	►	Peptide-182_P48634	acetylated	PRC2A_HUMAN	FPRVAGPRGSGPPMR	PREDICTED	402706
183	H15	3D8	T P A A R G P R S G D P G P G	►	Peptide-183_Q86WR7	acetylated	PRSR2_HUMAN	TPAARGPRSGDPGPG	PREDICTED	203743
184	H16	4D8	P P G A L G P R P A L P E S L	►	Peptide-184_Q6ZRP7	acetylated	QSOX2_HUMAN	PPGALGPRPALPESL	PREDICTED	279984
185	H17	3D9	D P E D R G P R P G S P S A L	►	Peptide-185_Q9UJJ7	acetylated	RUSD1_HUMAN	DPEDRGPRPGSPSAL	PREDICTED	311544
186	H18	4D9	A P R P P G P R P A P P Q Q E	►	Peptide-186_Q9UBV2	acetylated	SE1L1_HUMAN	APRPPGPRPAPPQQE	PREDICTED	212406
187	H19	3D10	T P A D L G P R A Q S P G S P	►	Peptide-187_Q13796	acetylated	SHRM2_HUMAN	TPADLGPRAQSPGSP	PREDICTED	286608
188	H20	4D10	Y T Y R P W T R G G S L E R S	►	Peptide-188_P35368	acetylated	ADRA1B	YTYRPWTRGGSLERS	Control	226420
189	H21	3D11	Q Y G A L E T R G G F N P R V	►	Peptide-189_Q63ZY3	acetylated	ANKRD25	QYGALETRGGFNPRV	Control	303165
190	H22	4D11	L D R H Y L L R G G G G P A A	►	Peptide-190_O00192	acetylated	ARVCF	LDRHYLLRGGGGPAA	Control	320344
191	H23	3D12	P G N I L G P R V P L T A P N	►	Peptide-191_Q92922	acetylated	BAF155	PGNILGPrVPLTAPN	Positive Control	358562
192	H24	4D12	Ac	►	Peptide-192_control	acetylated	Negative control	no peptide	Negative control	119030

## Sheet: 192-spot sequence placement
o	o	o	o	o	o	o	o	o	o	o	o	o	o	o	o	o	o	o	o	o	o	o	o	o	o	o	o	o	o	o	o	o	o	o	o	o	o	o	o	o	o	o	o	o	o	o	o	o	o
o	A 1	A 2	A 3	A 4	A 5	A 6	A 7	A 8	A 9	A10	A11	A12	A13	A14	A15	A16	A17	A18	A19	A20	A21	A22	A23	A24	o	A 1	A 2	A 3	A 4	A 5	A 6	A 7	A 8	A 9	A10	A11	A12	A13	A14	A15	A16	A17	A18	A19	A20	A21	A22	A23	A24
o	B 1	B 2	B 3	B 4	B 5	B 6	B 7	B 8	B 9	B10	B11	B12	B13	B14	B15	B16	B17	B18	B19	B20	B21	B22	B23	B24	o	B 2	B 2	B 3	B 4	B 5	B 6	B 7	B 8	B 9	B10	B11	B12	B13	B14	B15	B16	B17	B18	B19	B20	B21	B22	B23	B24
o	C 1	C 2	C 3	C 4	C 5	C 6	C 7	C 8	C 9	C10	C11	C12	C13	C14	C15	C16	C17	C18	C19	C20	C21	C22	C23	C24	o	C 1	C 2	C 3	C 4	C 5	C 6	C 7	C 8	C 9	C10	C11	C12	C13	C14	C15	C16	C17	C18	C19	C20	C21	C22	C23	C24
o	D 1	D 2	D 3	D 4	D 5	D 6	D 7	D 8	D 9	D10	D11	D12	D13	D14	D15	D16	D17	D18	D19	D20	D21	D22	D23	D24	o	D 1	D 2	D 3	D 4	D 5	D 6	D 7	D 8	D 9	D10	D11	D12	D13	D14	D15	D16	D17	D18	D19	D20	D21	D22	D23	D24
o	E 1	E 2	E 3	E 4	E 5	E 6	E 7	E 8	E 9	E10	E11	E12	E13	E14	E15	E16	E17	E18	E19	E20	E21	E22	E23	E24	o	E 1	E 2	E 3	E 4	E 5	E 6	E 7	E 8	E 9	E10	E11	E12	E13	E14	E15	E16	E17	E18	E19	E20	E21	E22	E23	E24
o	F 1	F 2	F 3	F 4	F 5	F 6	F 7	F 8	F 9	F10	F11	F12	F13	F14	F15	F16	F17	F18	F19	F20	F21	F22	F23	F24	o	F 1	F 2	F 3	F 4	F 5	F 6	F 7	F 8	F 9	F10	F11	F12	F13	F14	F15	F16	F17	F18	F19	F20	F21	F22	F23	F24
o	G 1	G 2	G 3	G 4	G 5	G 6	G 7	G 8	G 9	G10	G11	G12	G13	G14	G15	G16	G17	G18	G19	G20	G21	G22	G23	G24	o	G 1	G 2	G 3	G 4	G 5	G 6	G 7	G 8	G 9	G10	G11	G12	G13	G14	G15	G16	G17	G18	G19	G20	G21	G22	G23	G24
o	H 1	H 2	H 3	H 4	H 5	H 6	H 7	H 8	H 9	H10	H11	H12	H13	H14	H15	H16	H17	H18	H19	H20	H21	H22	H23	H24	o	H 1	H 2	H 3	H 4	H 5	H 6	H 7	H 8	H 9	H10	H11	H12	H13	H14	H15	H16	H17	H18	H19	H20	H21	H22	H23	H24
o	I 1	I 2	I 3	I 4	I 5	I 6	I 7	I 8	I 9	I10	I11	I12	I13	I14	I15	I16	I17	I18	I19	I20	I21	I22	I23	I24	o	0	0	0	0	0	0	0	0	0	0	0	0	0	0	0	0	0	0	0	0	0	0	0	0
o	J 1	J 2	J 3	J 4	J 5	J 6	J 7	J 8	J 9	J10	J11	J12	J13	J14	J15	J16	J17	J18	J19	J20	J21	J22	J23	J24	o	0	0	0	0	0	0	0	0	0	0	0	0	0	0	0	0	0	0	0	0	0	0	0	0
o	K 1	K 2	K 3	K 4	K 5	K 6	K 7	K 8	K 9	K10	K11	K12	K13	K14	K15	K16	K17	K18	K19	K20	K21	K22	K23	K24	o	0	0	0	0	0	0	0	0	0	0	0	0	0	0	0	0	0	0	0	0	0	0	0	0
o	L 1	L 2	L 3	L 4	L 5	L 6	L 7	L 8	L 9	L10	L11	L12	L13	L14	L15	L16	L17	L18	L19	L20	L21	L22	L23	L24	o	0	0	0	0	0	0	0	0	0	0	0	0	0	0	0	0	0	0	0	0	0	0	0	0
o	M 1	M 2	M 3	M 4	M 5	M 6	M 7	M 8	M 9	M10	M11	M12	M13	M14	M15	M16	M17	M18	M19	M20	M21	M22	M23	M24	o	0	0	0	0	0	0	0	0	0	0	0	0	0	0	0	0	0	0	0	0	0	0	0	0
o	N 1	N 2	N 3	N 4	N 5	N 6	N 7	N 8	N 9	N10	N11	N12	N13	N14	N15	N16	N17	N18	N19	N20	N21	N22	N23	N24	o	0	0	0	0	0	0	0	0	0	0	0	0	0	0	0	0	0	0	0	0	0	0	0	0
o	O 1	O 2	O 3	O 4	O 5	O 6	O 7	O 8	O 9	O10	O11	O12	O13	O14	O15	O16	O17	O18	O19	O20	O21	O22	O23	O24	o	0	0	0	0	0	0	0	0	0	0	0	0	0	0	0	0	0	0	0	0	0	0	0	0
o	P 1	P 2	P 3	P 4	P 5	P 6	P 7	P 8	P 9	P10	P11	P12	P13	P14	P15	P16	P17	P18	P19	P20	P21	P22	P23	P24	o	0	0	0	0	0	0	0	0	0	0	0	0	0	0	0	0	0	0	0	0	0	0	0	0
o	o	o	o	o	o	o	o	o	o	o	o	o	o	o	o	o	o	o	o	o	o	o	o	o	o	o	o	o	o	o	o	o	o	o	o	o	o	o	o	o	o	o	o	o	o	o	o	o	o
				bold font = link to peptide sequence
				normal font = hold mouse over postion and the peptide sequence will show up after a while
[truncated: 3 more columns]

## Sheet: 96-spot sequences
Green peptides are positive controls
CARM1	1	BAT2	FPRVAGPRGSGPPMR
CARM1	2	Bcl-9L	GPPFPGPRFPGNQIQ
CARM1	3	CSTF2	RGPVPGPRGPIPSGM
CARM1	4	DATF1	PNFMPGPRGIQPQQF
CARM1	5	DATF1	PLPYGGPRGPAPFPE
CARM1	6	FAM195A	PLSSPGPRLVFNRVN
CARM1	7	GPS2	ATSQPGPRLPFIQHS
CARM1	8	K8	kVSTSGPRAFSSRSy
CARM1	9	MLL3	VIPPLGPRYAVFPKD
CARM1	10	PABP 4	AIRQSGPRPTLRHLA
CARM1	11	PCF11	LHGQPGPRFERTPGQ
CARM1	12	PNUTS	PGGPVGPRLLGPPPP
CARM1	13	PRR3	IRGGLGPRSSPYGRG
CARM1	14	RBM16	IPQAPGPRFPLIQPG
CARM1	15	RBM47	GNRAPGPRGSYLGGY
CARM1	16	RICS	PPASMGPRYNTyVAP
CARM1	17	SF3B2	VRtPLGPRVAAPVGP
CARM1	18	SSBP2	PRYPGGPRPPLRIPN
CARM1	19	SSBP3	SQPFMSPRyAGGPRP
CARM1	20	SSBP3	PRyAGGPRPPIRMGN
CARM1	21	TTDN1	HtPPyGPRSRPYGSS
CARM1	22	ZAP3	LESPRGPRFDGPRRF
CARM1	23	ZAP3	GSFLEGPRGPRFDGP
CARM1	24	BSN	RVPMIAPRVPLGPAG
CARM1	25	BSN	LYRYPAPRFPIASSV
CARM1	26	C10oRf47	PAQPKAPRFPSNIIV
CARM1	27	CTAGE5	GRTVYAPRGFPPYLP
CARM1	28	RFX5	LLLPRAPRSLIPPIP
CARM1	29	SON	RPYRLAPRPLMLASR
CARM1	30	TAF6L	QKSRFAPRGAPHFRF
CARM1	31	WDR33	RFQHQAPRQLFYkRP
CARM1	32	GATAD2A	RGSATAPRGVLHTFS
CARM1	33	GGA1	EKQQPAPRLTLRDLQ
CARM1	34	PABP 4	AVQNLAPRAAVAAAA
CARM1	35	PABP 4	AVAAAAPRAVAPYKY
CARM1	36	GATA2	LTGGQMCRPHLLHSP
CARM1	37	TET2(1682)	IHTLYQPRFGNSQSF
CARM1	38	TET2	VQSLCGTRFHFQQRA
CARM1	39	TET2-1	VQSLCGTGFHFQQRA
CARM1	40	TET2-2	VQSLCDTRFHFQQRA
CARM1	41	TET2-3	VQSLCGTRFYFQQRA
CARM1	42	ARID1A	YGSQTPQRYPMTMQG
CARM1	43	ARID1A-1	YGSQTPQRYQMTMQG
CARM1	44	ARID1A-2	YGSQTPQRCPMTMQG
CARM1	45	ARID1B	YPIGIQGRTPGAMAG
CARM1	46	ARID1B-2	YPIGIQGWTPGAMAG
CARM1	47	ARID1B-2	YPIGIQGQTPGAMAG
CARM1	48	KMT2C	VAPPLGPRYAVFPKD
CARM1	49	KMT2C-1	VAPPLGPKYAVFPKD
CARM1	50	KMT2C-2	VAPPLGPTYAVFPKD
CARM1	51	KMT2C-3	VAPSLGPRYAVFPKD
CARM1	52	KMT2C	INPGLEYrQHLLLRG
CARM1	53	KMT2C-mut	INPGLEY*
CARM1	54	KMT2C	YRQHLLLrGPPPGSA
CARM1	55	KMT2C-mut	YRQHLLLCGPPPGSA
CARM1	56	KMT2C	PGSANPPrLVSSYRL
CARM1	57	KMT2C-mut	PGSANPPGLVSSYRL
CARM1	58	MED12	DPYRPVRLPMQKLPT
CARM1	59	MED12-1	DPYRPVCLPMQKLPT
CARM1	60	MED12-2	DPYRPVRLQMQKLPT
PRMT1	61	eIF4A1	NYIHRIGRGGRFGR
PRMT1	62	R3 peptide	GGRGGFGGRGGFGGR
PRMT1	63	MRE11	KGRGRGRGRRGGRGQ
PRMT1	64	MRE11	GQNSASRGGSQRGRA
PRMT1	65	53BP1	PVTPRGRGRRGRPPS
PRMT1	66	SAM68	KGRGRGRGRGPPPPP
CARM1	67	BAF155	PGNILGPRVPLTAPN
CARM1	68	BAF155-1	PGNILGARVPLTAPN
CARM1	69	BAF155-2	PGNILAPRVPLTAPN
CARM1	70	BAF155-3	PGNILGPRVALTAPN
PRMT5	71	AR	SFTNVNSRMLYFAPD
PRMT5	72	p65	DPSGRPLRLPPVLSH
PRMT1	73	FUS	RGEHRQDRRERPY
PRMT1	74	hnRNPUL1	PGGNRGGFQNRGGGS
PRMT1	75	E2F1	AESSGPARGRGRHPG
PRMT1	76	ATXN2L	REGPRGGVRCSSSRG
PRMT1/5/6	77	Histoen H4	SGRGKGGKGLGKGGA
PRMT1	78	EGFR	AQQCSGRCRGKSPSD
PRMT5	79	p53	YFTLQIRGRERFEMF
PRMT5	80	EGFR	AENAEYLRVAPQSSE
PRMT5	81	CRAF	QIIFMVGRGYASPDL
PRMT5	82	HOXA9	KPEPLSARRGDCPTL
PRMT5	83	E2F1	GPARGRGRHPGKGVK
PRMT5	84	RAD9	EVTLGIRGRRVILRS
PRMT1	85	SAM68	RGPPPPPRGRGRGRG
PRMT1	86	ERa	KGGIRKDRRGGRML
PRMT1	87	PFKFB3	ATNTTRERRHMILHF
PRMT1	88	PGC-1α	ERAKQRERQRKAIEE
PRMT1	89	PIAS1	RLRAKGIRNPDHSRA
PRMT5	90	GM130	KKKLREYQQRNSPGV
PRMT5	91	Histone H3	ARTKQTARKSTGGKA
PRMT6	92	p21	FYHSKRRLIFSKRKP
PRMT6	93	tat	RKKRRQRRRAPQDSQ
PRMT6	94	AR	MYSQCVRMRHLSQEF
PRMT6	95	Histone H2A	GLQFPVGRVHRLLRK
	96	no peptide	Control

## Sheet: 96-spot sequence placement
1	2	3	4	5	6	7	8	9	10	11	12
13	14	15	16	17	18	19	20	21	22	23	24
25	26	27	28	29	30	31	32	33	34	35	36
37	38	39	40	41	42	43	44	45	46	47	48
49	50	51	52	53	54	55	56	57	58	59	60
61	62	63	64	65	66	67	68	69	70	71	72
73	74	75	76	77	78	79	80	81	82	83	84
85	86	87	88	89	90	91	92	93	94	95	96
