# Supplementary material for: Global mapping of CARM1 substrates defines enzyme specificity and substrate recognition
Source: Nat Commun. 2017 May 24;8:15571. doi: 10.1038/ncomms15571 (PMC5458078; doi:10.1038/ncomms15571)
Supplement: Supplementary Data 4 — ADMA containing peptides detected in CARM1 28-608, CARM1 140-608 and CARM1 KO MCF7 cells [file ncomms15571-s5.xlsx]

## Sheet: ADMA peptides
Peptide (blue - putative CARM1 substates; yellow - known PRMT1 substrates)	start	stop	Protein Description	UniProt ID	Gene Name	WT1	WT2	WT3	CARM1 140-6081	CARM1 140-6082	CARM1 140-6083	KO1	KO2	KO3	log2(WT1)	log2(WT2)	log2(WT3)	log2(CARM1 140-608)-1	log2(CARM1 140-608)-2	log2(CARM1 140-608)-3	log2(KO1)	log(KO2)	log2(KO3)	Mean WT	Mean CARM1 140-608	Mean KO	CARM1 140-608 norm	CARM1 140-608 norm	CARM1 140-608 norm	KO1 norm	KO2 norm	KO3 norm	CARM1 140-608/WT	KO/WT	p value CARM1 140-608	p value KO
KDLYANTVLSGGSTMYPGIADr	292	313	sp|Q562R1|ACTBL_HUMAN Beta-actin-like protein 2 OS=Homo sapiens GN=ACTBL2 PE=1 SV=2	Q562R1	ACTBL2	12375.4	10662.6	11599.4	10507	8694.5	7660.52	7546.82	11004.7	9486.94	13.5952	13.3803	13.5018	13.3591	13.0859	12.9032	12.8817	13.4258	13.2117	13.4924	13.1161	13.1731	-0.133347	-0.406524	-0.589185	-0.610758	-0.066583	-0.280684	-0.376352	-0.319342	0.0618585	0.133625
QLrYQQPGPGSSPSSFLLK	24	42	sp|P55265-2|DSRAD_HUMAN Isoform 2 of Double-stranded RNA-specific adenosine deaminase OS=Homo sapiens GN=ADAR	P55265-2	ADAR	2.27919e+06	2.34468e+06	1.27162e+06	707540	858576	960027	68581	74858.6	31902.1	21.1201	21.161	20.2782	19.4325	19.7116	19.8727	16.0655	16.1919	14.9614	20.8531	19.6723	15.7396	-1.42064	-1.14151	-0.980379	-4.78757	-4.66121	-5.89173	-1.18084	-5.11351	0.0199923	0.000458775
SYGLGSEQrSQAPArYSLQSANASSLSSGQLK	377	408	sp|Q9H2P0|ADNP_HUMAN Activity-dependent neuroprotector homeobox protein OS=Homo sapiens GN=ADNP PE=1 SV=1	Q9H2P0	ADNP	143543	145819	139661	13309.7	12520.3	5308.06	4232.92	3787.45	2566.72	17.1311	17.1538	17.0916	13.7002	13.612	12.374	12.0474	11.887	11.3257	17.1255	13.2287	11.7534	-3.42531	-3.51352	-4.75153	-5.07806	-5.23849	-5.79979	-3.89679	-5.37211	0.000810905	1.65534e-05
SVGQGYSVGQSMrLGLGGNAPVSIPQQSQSVK	336	367	sp|Q9H2P0|ADNP_HUMAN Activity-dependent neuroprotector homeobox protein OS=Homo sapiens GN=ADNP PE=1 SV=1	Q9H2P0	ADNP	47863	51756.8	49506.5	13769	13975.8	8124.01	8938.37	7505.66	8622	15.5466	15.6595	15.5953	13.7491	13.7706	12.988	13.1258	12.8738	13.0738	15.6005	13.5026	13.0245	-1.85133	-1.82982	-2.61249	-2.47468	-2.72671	-2.52666	-2.09788	-2.57602	0.00127111	6.57321e-06
SQAPArYSLQSANASSLSSGQLK	386	408	sp|Q9H2P0|ADNP_HUMAN Activity-dependent neuroprotector homeobox protein OS=Homo sapiens GN=ADNP PE=1 SV=1	Q9H2P0	ADNP	477712	471384	458933	32024.8	56963.9	39834.8	20564.4	22980.4	21466.5	18.8658	18.8465	18.8079	14.9669	15.7978	15.2817	14.3279	14.4881	14.3898	18.8401	15.3488	14.4019	-3.87318	-3.04232	-3.55834	-4.51222	-4.35197	-4.45028	-3.49128	-4.43816	0.000135884	9.39842e-08
VELPTCMYrLPNVHGR	18	33	sp|Q13155|AIMP2_HUMAN Aminoacyl tRNA synthase complex-interacting multifunctional protein 2 OS=Homo sapiens GN=AIMP2 PE=1 SV=2	Q13155	AIMP2	1.40031e+06	1.36271e+06	1.39653e+06	574648	503161	498500	102083	118635	92038	20.4173	20.3781	20.4134	19.1323	18.9407	18.9272	16.6394	16.8562	16.4899	20.4029	19.0001	16.6618	-1.27061	-1.46227	-1.47569	-3.76355	-3.54676	-3.91299	-1.40286	-3.7411	3.14912e-05	4e-06
AGSQGGrGGGAQAAAR	32	47	sp|Q86V81|THOC4_HUMAN THO complex subunit 4 OS=Homo sapiens GN=ALYREF PE=1 SV=3	Q86V81	ALYREF	14662.8	16153.1	14816	18902.9	15564.7	16064.9	25306.8	24934.7	27486.8	13.8399	13.9795	13.8549	14.2063	13.926	13.9716	14.6272	14.6059	14.7465	13.8914	14.0346	14.6599	0.314901	0.0345679	0.0802003	0.735819	0.714446	0.855034	0.143223	0.768433	0.215669	0.000247099
NrGAGGFGGGGGTR	203	216	sp|Q86V81|THOC4_HUMAN THO complex subunit 4 OS=Homo sapiens GN=ALYREF PE=1 SV=3	Q86V81	ALYREF	7775.71	7002.02	9063.87	7255.71	8357.32	9394.17	9741.12	10364.8	13139.2	12.9248	12.7736	13.1459	12.8249	13.0288	13.1975	13.2499	13.3394	13.6816	12.9481	13.0171	13.4236	-0.123175	0.0807489	0.249474	0.301796	0.39133	0.733516	0.0690162	0.475548	0.674582	0.0491739
NRPAIArGAAGGGGR	57	71	sp|Q86V81|THOC4_HUMAN THO complex subunit 4 OS=Homo sapiens GN=ALYREF PE=1 SV=3	Q86V81	ALYREF	198738	188179	229879	196642	177446	217468	218456	315814	378245	17.6005	17.5217	17.8105	17.5852	17.437	17.7304	17.737	18.2687	18.529	17.6443	17.5842	18.1782	-0.0590428	-0.207238	0.0861872	0.0927264	0.624461	0.884705	-0.0600311	0.533964	0.645407	0.0981032
RPAQSVNrGGMTR	190	202	sp|Q86V81|THOC4_HUMAN THO complex subunit 4 OS=Homo sapiens GN=ALYREF PE=1 SV=3	Q86V81	ALYREF	590531	618655	625881	632484	631609	645883	783001	798786	782388	19.1717	19.2388	19.2555	19.2707	19.2687	19.3009	19.5787	19.6074	19.5775	19.222	19.2801	19.5879	0.0486833	0.0466854	0.0789276	0.356669	0.385464	0.355539	0.0580988	0.365891	0.103669	0.000182717
DFAFYNPrLQGK	1688	1699	sp|A7KAX9|RHG32_HUMAN Rho GTPase-activating protein 32 OS=Homo sapiens GN=ARHGAP32 PE=1 SV=1	A7KAX9	ARHGAP32	2.05162e+06	2.23315e+06	1.0789e+06	392769	456786	371465	333998	334333	312380	20.9683	21.0907	20.0411	18.5833	18.8012	18.5029	18.3495	18.3509	18.2529	20.7	18.6291	18.3178	-2.11671	-1.89888	-2.19717	-2.35056	-2.34911	-2.44709	-2.07092	-2.38225	0.00379908	0.00201863
WrYNKPLPPTPDLPQPHLPPISAPGSSR	807	834	sp|Q12774|ARHG5_HUMAN Rho guanine nucleotide exchange factor 5 OS=Homo sapiens GN=ARHGEF5 PE=1 SV=3	Q12774	ARHGEF5	14141.9	11475	11814.8	6010.46	5801.52	5372.82	2671.33	5332.44	5197.44	13.7877	13.4862	13.5283	12.5533	12.5022	12.3915	11.3833	12.3806	12.3436	13.6007	12.4823	12.0358	-1.04747	-1.09852	-1.20927	-2.21739	-1.22015	-1.25714	-1.11842	-1.56489	0.000450951	0.00998651
STrGGHMNSGGHAK	864	877	sp|Q12774|ARHG5_HUMAN Rho guanine nucleotide exchange factor 5 OS=Homo sapiens GN=ARHGEF5 PE=1 SV=3	Q12774	ARHGEF5	20349.4	24138.9	19004.3	28858.8	33742.4	27564.6	28485.8	23283.9	16490.2	14.3127	14.5591	14.214	14.8167	15.0423	14.7505	14.798	14.507	14.0093	14.3619	14.8698	14.4381	0.454784	0.680335	0.388593	0.436016	0.14511	-0.352613	0.507904	0.0761713	0.0199128	0.777579
MRPQPYGGTNPYSQQQGPPSGPQQGHGYPGQPYGSQTPQrYPMTMQGR	390	437	sp|O14497|ARI1A_HUMAN AT-rich interactive domain-containing protein 1A OS=Homo sapiens GN=ARID1A PE=1 SV=3	O14497	ARID1A	85357.1	79132.5	83045.2	74779.9	66821.6	78641.4	24198.2	27171.1	21004.1	16.3812	16.272	16.3416	16.1904	16.028	16.263	14.5626	14.7298	14.3584	16.3316	16.1605	14.5503	-0.141242	-0.303578	-0.068604	-1.769	-1.60182	-1.97322	-0.171142	-1.78135	0.0887487	9.14661e-05
IPYPAGTLPNPLLPHPLHENEVLrHQLFAAPYR	1092	1124	sp|P54259|ATN1_HUMAN Atrophin-1 OS=Homo sapiens GN=ATN1 PE=1 SV=3	P54259	ATN1	55935.6	56973.1	62846.7	41289.4	41448.3	40872.8	18632	27212.4	25804.3	15.7715	15.798	15.9395	15.3335	15.339	15.3189	14.1855	14.732	14.6553	15.8363	15.3305	14.5243	-0.502858	-0.497314	-0.517487	-1.65085	-1.10436	-1.18102	-0.505886	-1.31208	0.000649373	0.00182867
ErLALAAGPALrPDMSYAER	1001	1020	sp|P54259|ATN1_HUMAN Atrophin-1 OS=Homo sapiens GN=ATN1 PE=1 SV=3	P54259	ATN1	120241	117473	126859	41558.5	40435.9	33724.3	23497.8	24046.2	23066.8	16.8756	16.842	16.9529	15.3429	15.3033	15.0415	14.5202	14.5535	14.4935	16.8901	15.2292	14.5224	-1.54728	-1.58679	-1.84864	-2.3699	-2.33661	-2.3966	-1.6609	-2.36771	7.72654e-05	3.62437e-07
QVHPFHVYPQPGMQrFR	107	123	sp|O95817|BAG3_HUMAN BAG family molecular chaperone regulator 3 OS=Homo sapiens GN=BAG3 PE=1 SV=3	O95817	BAG3	30237.2	30780.4	33257.4	27813.9	24080.2	26113.3	27049	25378.9	30582.5	14.884	14.9097	15.0214	14.7635	14.5556	14.6725	14.7233	14.6313	14.9004	14.9384	14.6639	14.7517	-0.174866	-0.38282	-0.265885	-0.215094	-0.307041	-0.0379642	-0.274524	-0.1867	0.0201935	0.105337
LPGTPPLFSPPPrHHLDPHR	310	329	sp|Q9C0K0|BC11B_HUMAN B-cell lymphoma/leukemia 11B OS=Homo sapiens GN=BCL11B PE=1 SV=1	Q9C0K0	BCL11B	176936	168725	169012	72925.2	70074.6	76242.7	62850.7	85425	78089.4	17.4329	17.3643	17.3668	16.1541	16.0966	16.2183	15.9396	16.3824	16.2528	17.388	16.1563	16.1916	-1.23385	-1.29138	-1.16967	-1.44834	-1.00561	-1.13514	-1.23163	-1.19637	7.8332e-06	0.000853509
TNRPGISTTDrGFPrArYR	276	294	sp|Q92843-2|B2CL2_HUMAN Isoform 3 of Bcl-2-like protein 2 OS=Homo sapiens GN=BCL2L2	Q92843-2	BCL2L2	14782.2	16278.9	21686.4	14130.2	11566.5	11652.8	12649.9	15212.5	21599.4	13.8516	13.9907	14.4045	13.7865	13.4977	13.5084	13.6268	13.893	14.3987	14.0823	13.5975	13.9728	-0.295771	-0.584594	-0.57387	-0.45542	-0.189289	0.316438	-0.484745	-0.109424	0.0641907	0.71657
VREELLrHQLLEK	674	686	sp|Q86UU0|BCL9L_HUMAN B-cell CLL/lymphoma 9-like protein OS=Homo sapiens GN=BCL9L PE=1 SV=1	Q86UU0	BCL9L	367630	375133	382317	75055.2	71818.9	48651.5	19714.4	21723	16738.4	18.4879	18.517	18.5444	16.1957	16.1321	15.5702	14.267	14.4069	14.0309	18.5164	15.966	14.2349	-2.32079	-2.38437	-2.94625	-4.24949	-4.10951	-4.48557	-2.55047	-4.28153	0.000215357	2.69274e-06
EELLrHQLLEK	676	686	sp|Q86UU0|BCL9L_HUMAN B-cell CLL/lymphoma 9-like protein OS=Homo sapiens GN=BCL9L PE=1 SV=1	Q86UU0	BCL9L	2.73689e+06	3.15235e+06	1.72885e+06	147285	224738	66120.2	52317.8	59326.9	55877.5	21.3841	21.588	20.7214	17.1683	17.7779	16.0128	15.675	15.8564	15.77	21.2312	16.9863	15.7671	-4.0629	-3.45328	-5.21836	-5.55615	-5.37476	-5.46118	-4.24485	-5.46403	0.00185373	3.35669e-05
VLGIIPSSTGTSQQTFTSFQPrTATVTIrPNTSGSGGTTSNSQVITGPQIrPGMTVIrTPLQQSTLGK	2134	2201	sp|Q12830|BPTF_HUMAN Nucleosome-remodeling factor subunit BPTF OS=Homo sapiens GN=BPTF PE=1 SV=3	Q12830	BPTF	102796	111723	108197	20246.4	20514.4	14226.8	1129.81	1304.21	1296.04	16.6494	16.7696	16.7233	14.3054	14.3243	13.7963	10.1419	10.349	10.3399	16.7141	14.142	10.2769	-2.40872	-2.38975	-2.91778	-6.57223	-6.36514	-6.37421	-2.57208	-6.43719	0.000128788	1.17025e-07
TATVTIrPNTSGSGGTTSNSQVITGPQIrPGMTVIrTPLQQSTLGK	2156	2201	sp|Q12830|BPTF_HUMAN Nucleosome-remodeling factor subunit BPTF OS=Homo sapiens GN=BPTF PE=1 SV=3	Q12830	BPTF	67441.9	61901.3	73411.8	255299	247446	296234	20601	24726.6	10256.5	16.0414	15.9177	16.1637	17.9618	17.9168	18.1764	14.3304	14.5938	13.3242	16.0409	18.0183	14.0828	1.92091	1.87583	2.13546	-1.7105	-1.44715	-2.71667	1.9774	-1.95811	5.05454e-05	0.0076042
TATVTIrPNTSGSGGTTSNSQVITGPQIrPGMTVIRTPLQQSTLGK	2156	2201	sp|Q12830|BPTF_HUMAN Nucleosome-remodeling factor subunit BPTF OS=Homo sapiens GN=BPTF PE=1 SV=3	Q12830	BPTF	48072.8	53953.6	53434.1	397552	381924	465847	33407.7	36026.2	12227.4	15.5529	15.7194	15.7055	18.6008	18.5429	18.8295	15.0279	15.1368	13.5778	15.6593	18.6577	14.5808	2.94151	2.88365	3.17022	-0.631386	-0.52252	-2.08145	2.99846	-1.07845	8.11707e-06	0.0997287
LEPPLTPrCPLDFAPQTLSFPYAR	359	382	sp|Q6ZRI6|CO039_HUMAN Uncharacterized protein C15orf39 OS=Homo sapiens GN=C15orf39 PE=1 SV=3	Q6ZRI6	C15orf39	228984	223437	242290	38948.2	34952.5	18816	4193.97	3753.76	4540.44	17.8049	17.7695	17.8864	15.2493	15.0931	14.1997	12.0341	11.8741	12.1486	17.8203	14.8473	12.0189	-2.57099	-2.72715	-3.62059	-5.78616	-5.94614	-5.67164	-2.97291	-5.80131	0.000828862	3.00206e-07
TSSGLFPrIPLQPQAPVSSIGSPVGTPK	330	357	sp|Q8N3J3|CQ053_HUMAN Uncharacterized protein C17orf53 OS=Homo sapiens GN=C17orf53 PE=1 SV=1	Q8N3J3	C17orf53	68515.7	66691.7	64603.3	116161	103407	134508	10562.3	12683.3	9830.97	16.0641	16.0252	15.9793	16.8258	16.658	17.0373	13.3666	13.6306	13.2631	16.0229	16.8404	13.4201	0.802865	0.635074	1.01444	-2.65626	-2.39225	-2.75978	0.817459	-2.60276	0.00190276	2.04133e-05
SPYTTTrYGSPINTFTVrPGTR	1151	1172	sp|Q5T0Z8|CF132_HUMAN Uncharacterized protein C6orf132 OS=Homo sapiens GN=C6orf132 PE=1 SV=4	Q5T0Z8	C6orf132	251592	252772	242952	45769.9	43628.3	31837.4	4830.05	5560.37	7264.44	17.9407	17.9475	17.8903	15.4821	15.413	14.9584	12.2378	12.441	12.8266	17.9262	15.2845	12.5018	-2.44406	-2.51319	-2.96774	-5.68835	-5.48521	-5.09953	-2.64166	-5.42436	8.95076e-05	6.25404e-06
FPAGArYAGAGGLER	1039	1053	sp|Q5T0Z8|CF132_HUMAN Uncharacterized protein C6orf132 OS=Homo sapiens GN=C6orf132 PE=1 SV=4	Q5T0Z8	C6orf132	181531	180730	187497	108463	100047	104386	73438.2	77479.7	82952	17.4699	17.4635	17.5165	16.7268	16.6103	16.6716	16.1642	16.2415	16.34	17.4833	16.6696	16.2486	-0.756433	-0.872966	-0.811713	-1.31904	-1.24175	-1.14329	-0.813704	-1.23469	2.69031e-05	2.0939e-05
QLPNAGPGAPPALGFSrFPAGAR	1022	1044	sp|Q5T0Z8|CF132_HUMAN Uncharacterized protein C6orf132 OS=Homo sapiens GN=C6orf132 PE=1 SV=4	Q5T0Z8	C6orf132	55888.1	53761.3	56118.3	16456.5	14999.6	14408.2	9779.76	10154.5	10231.7	15.7703	15.7143	15.7762	14.0064	13.8726	13.8146	13.2556	13.3098	13.3208	15.7536	13.8979	13.2954	-1.7472	-1.88094	-1.93897	-2.49799	-2.44374	-2.43281	-1.8557	-2.45818	6.5571e-06	1.03774e-07
SPYTTTrYGSPINTFTVRPGTR	1151	1172	sp|Q5T0Z8|CF132_HUMAN Uncharacterized protein C6orf132 OS=Homo sapiens GN=C6orf132 PE=1 SV=4	Q5T0Z8	C6orf132	70279.9	63545.9	68460.1	60636.8	61884.8	65672.1	12879.9	13889.2	15593.1	16.1008	15.9555	16.063	15.8879	15.9173	16.003	13.6528	13.7617	13.9286	16.0398	15.9361	13.781	-0.151865	-0.122473	-0.036778	-2.38694	-2.27809	-2.11115	-0.103705	-2.25873	0.135331	1.58081e-05
QLPNAGPGAPPALGFSrFPAGArYAGAGGLER	1022	1053	sp|Q5T0Z8|CF132_HUMAN Uncharacterized protein C6orf132 OS=Homo sapiens GN=C6orf132 PE=1 SV=4	Q5T0Z8	C6orf132	201847	204312	204600	41731.3	33195.6	22600.8	9689.64	15571.1	9295.13	17.6229	17.6404	17.6424	15.3488	15.0187	14.4641	13.2422	13.9266	13.1823	17.6353	14.9439	13.4504	-2.28641	-2.61655	-3.17117	-4.39303	-3.70867	-4.453	-2.69138	-4.1849	0.00047856	6.2279e-05
APPGGLHAPrLSLEGAArGAAEAK	1110	1133	sp|Q5T0Z8|CF132_HUMAN Uncharacterized protein C6orf132 OS=Homo sapiens GN=C6orf132 PE=1 SV=4	Q5T0Z8	C6orf132	198253	207321	208183	57069.2	48849.7	46673.3	31210.1	34752.1	34962	17.597	17.6615	17.6675	15.8004	15.5761	15.5103	14.9297	15.0848	15.0935	17.642	15.6289	15.036	-1.84157	-2.06593	-2.13168	-2.71227	-2.55718	-2.54849	-2.01306	-2.60598	2.43688e-05	1.44662e-06
APPGGLHAPrLSLEGAAR	1110	1127	sp|Q5T0Z8|CF132_HUMAN Uncharacterized protein C6orf132 OS=Homo sapiens GN=C6orf132 PE=1 SV=4	Q5T0Z8	C6orf132	496773	514165	502273	158964	147935	124741	58582.2	69978	68412.4	18.9222	18.9719	18.9381	17.2783	17.1746	16.9286	15.8382	16.0946	16.062	18.9441	17.1272	15.9983	-1.66573	-1.76947	-2.01549	-3.1059	-2.84946	-2.8821	-1.8169	-2.94582	6.48322e-05	3.56826e-06
GArLPGPVSSAR	25	36	sp|Q9H7E9-2|CH033_HUMAN Isoform 2 of UPF0488 protein C8orf33 OS=Homo sapiens GN=C8orf33	Q9H7E9-2	C8orf33	114399	116831	123212	35226.1	34901.7	32520	27427.4	28381.3	27128.6	16.8037	16.8341	16.9108	15.1044	15.091	14.989	14.7433	14.7927	14.7275	16.8495	15.0615	14.7545	-1.74516	-1.75851	-1.86048	-2.10619	-2.05686	-2.12199	-1.78805	-2.09501	3.20242e-06	6.08932e-07
GArGLMNGYR	617	626	sp|Q14444|CAPR1_HUMAN Caprin-1 OS=Homo sapiens GN=CAPRIN1 PE=1 SV=2	Q14444	CAPRIN1	126075	135479	138531	236447	222413	227131	133164	151092	123830	16.9439	17.0477	17.0798	17.8512	17.7629	17.7932	17.0228	17.2051	16.918	17.0238	17.8024	17.0486	0.827329	0.739053	0.76934	-0.000977497	0.181244	-0.105824	0.778574	0.0248143	8.8103e-05	0.803534
INPLPGGrNFSGTASTSLLGPPPGLLTPPVATELSQNAR	9	47	sp|Q8N163|CCAR2_HUMAN Cell cycle and apoptosis regulator protein 2 OS=Homo sapiens GN=CCAR2 PE=1 SV=2	Q8N163	CCAR2	9291.87	7719.33	7795.98	4114.72	4112.49	4086.78	3054.53	883.679	878.142	13.1818	12.9143	12.9285	12.0066	12.0058	11.9967	11.5767	9.78738	9.77831	13.0082	12.003	10.3808	-1.0016	-1.00238	-1.01143	-1.43144	-3.2208	-3.22987	-1.00513	-2.62737	0.000319772	0.0121747
AVDLTKPYQNQQLSIrVPLR	247	266	sp|Q9H7U1-3|CCSE2_HUMAN Isoform 3 of Serine-rich coiled-coil domain-containing protein 2 OS=Homo sapiens GN=CCSER2	Q9H7U1-3	CCSER2	238957	245516	237232	47136.5	39929.2	26039.5	16617.9	12397.3	12997.4	17.8664	17.9055	17.8559	15.5246	15.2852	14.6684	14.0204	13.5977	13.6659	17.8759	15.1594	13.7614	-2.35137	-2.59077	-3.20752	-3.85548	-4.27819	-4.21	-2.71655	-4.11456	0.000442835	6.29095e-06
FCAFGGNPPVTGPrSALAPNLLTSGK	151	176	sp|O15446-2|RPA34_HUMAN Isoform 2 of DNA-directed RNA polymerase I subunit RPA34 OS=Homo sapiens GN=CD3EAP	O15446-2	CD3EAP	188333	179525	183437	18482.8	21774.4	12717.6	6225.73	5112.81	5391.34	17.5229	17.4538	17.4849	14.1739	14.4103	13.6345	12.604	12.3199	12.3964	17.4872	14.0729	12.4401	-3.31333	-3.07688	-3.85268	-4.8832	-5.16732	-5.0908	-3.4143	-5.04711	0.000120814	5.33549e-07
GALSISAPLGDFrHTLHVGR	19	38	sp|Q6NZY7|BORG3_HUMAN Cdc42 effector protein 5 OS=Homo sapiens GN=CDC42EP5 PE=1 SV=1	Q6NZY7	CDC42EP5	26876.1	25114.4	31101.9	14987.1	11753	14786.3	10746.3	15499.7	11566	14.714	14.6162	14.9247	13.8714	13.5207	13.852	13.3916	13.9199	13.4976	14.7517	13.7481	13.603	-0.880229	-1.23091	-0.899682	-1.3601	-0.831711	-1.25406	-1.00361	-1.14862	0.00232923	0.00344325
FArVPLALHPVVGQPFLK	1405	1422	sp|Q9NYV4|CDK12_HUMAN Cyclin-dependent kinase 12 OS=Homo sapiens GN=CDK12 PE=1 SV=2	Q9NYV4	CDK12	56124.8	58207.7	58762	15259.7	12610.4	12531.3	8156.15	9114.47	8237.15	15.7764	15.8289	15.8426	13.8974	13.6223	13.6132	12.9937	13.1539	13.0079	15.816	13.711	13.0518	-1.91852	-2.19363	-2.20271	-2.82228	-2.66201	-2.80803	-2.10495	-2.76411	2.4988e-05	9.4147e-07
FSPNPPQQGAVrPQTLNFSSR	275	295	sp|Q9P2D1|CHD7_HUMAN Chromodomain-helicase-DNA-binding protein 7 OS=Homo sapiens GN=CHD7 PE=1 SV=3	Q9P2D1	CHD7	94529.9	93062.9	96736.1	220912	205326	231269	32458.8	37920.2	28007.3	16.5285	16.5059	16.5618	17.7531	17.6476	17.8192	14.9863	15.2107	14.7735	16.5321	17.74	14.9902	1.22105	1.1155	1.28716	-1.54573	-1.32138	-1.75854	1.2079	-1.54188	2.12299e-05	0.000266149
LQEVSLrQGMr	522	532	sp|Q8WVB6|CTF18_HUMAN Chromosome transmission fidelity protein 18 homolog OS=Homo sapiens GN=CHTF18 PE=1 SV=1	Q8WVB6	CHTF18	43565.9	47478.2	49496.4	49474.7	51028.4	47016.8	22285.4	29262.6	26494.1	15.4109	15.535	15.595	15.5944	15.639	15.5209	14.4438	14.8368	14.6934	15.5136	15.5848	14.658	0.0807615	0.125372	0.00724832	-1.06983	-0.676869	-0.820259	0.0711273	-0.855654	0.330206	0.00252645
AGGLLGTGSGLNLrMAGPQGLDLAPILR	253	280	sp|P0CG12|CTF8A_HUMAN Chromosome transmission fidelity protein 8 homolog isoform 2 OS=Homo sapiens GN=CHTF8 PE=1 SV=1	P0CG12	CHTF8	38949.2	39046.6	41186	39929.9	36676.1	38033	7272.37	6696.29	3792.23	15.2493	15.2529	15.3299	15.2852	15.1626	15.215	12.8282	12.7091	11.8888	15.2774	15.2209	12.4754	0.00782042	-0.114809	-0.0623984	-2.44915	-2.56821	-3.38853	-0.0564622	-2.80197	0.270418	0.000698887
TGALPGPGPLSNPrLGGLPGPGPMSNPR	133	160	sp|P0CG12|CTF8A_HUMAN Chromosome transmission fidelity protein 8 homolog isoform 2 OS=Homo sapiens GN=CHTF8 PE=1 SV=1	P0CG12	CHTF8	23324.3	28331.3	28982.7	14022.3	13265.5	13425.4	6158.16	7398.91	8064.77	14.5095	14.7901	14.8229	13.7754	13.6954	13.7127	12.5883	12.8531	12.9774	14.7075	13.7278	12.8063	-0.932085	-1.01213	-0.994848	-2.11924	-1.85442	-1.7301	-0.979686	-1.90125	0.000666036	0.000234034
LGRPIGALArGAIGGR	89	104	sp|Q9Y3Y2-3|CHTOP_HUMAN Isoform 2 of Chromatin target of PRMT1 protein OS=Homo sapiens GN=CHTOP	Q9Y3Y2-3	CHTOP	193753	180518	199504	192356	191832	230490	370563	454309	514157	17.5639	17.4618	17.6061	17.5534	17.5495	17.8143	18.4994	18.7933	18.9718	17.5439	17.6391	18.7548	0.00951784	0.00558695	0.270444	0.955461	1.24942	1.42795	0.0951829	1.21094	0.384415	0.00110184
QIrFSQGQQLVTK	700	712	sp|O15516|CLOCK_HUMAN Circadian locomoter output cycles protein kaput OS=Homo sapiens GN=CLOCK PE=1 SV=1	O15516	CLOCK	101405	97304.7	98908.6	29791.4	25629.2	28020.3	15432.4	17795.2	18184.9	16.6298	16.5702	16.5938	14.8626	14.6455	14.7742	13.9137	14.1192	14.1505	16.5979	14.7608	14.0611	-1.73533	-1.95243	-1.82375	-2.68426	-2.47873	-2.44748	-1.83717	-2.53682	9.53483e-06	4.87012e-06
GILPMNPrNMMNHSQVGQGIGIPSR	130	154	sp|Q9NZN8|CNOT2_HUMAN CCR4-NOT transcription complex subunit 2 OS=Homo sapiens GN=CNOT2 PE=1 SV=1	Q9NZN8	CNOT2	13005.7	12859.5	13755	7425.66	5121.85	5354.74	2803.7	4048.8	4205.68	13.6669	13.6505	13.7477	12.8583	12.3225	12.3866	11.4531	11.9833	12.0381	13.6884	12.5225	11.8248	-0.830051	-1.36591	-1.30175	-2.23524	-1.70508	-1.65023	-1.1659	-1.86352	0.00245043	0.000592766
GrFPGAVPGGDrFPGPAGPGGPPPPFPGNLIK	205	236	sp|Q16630-2|CPSF6_HUMAN Isoform 2 of Cleavage and polyadenylation specificity factor subunit 6 OS=Homo sapiens GN=CPSF6	Q16630-2	CPSF6	8220.24	10776.8	9266.85	4799.64	3476.54	3733.6	2205.89	454.308	2515.78	13.005	13.3956	13.1779	12.2287	11.7634	11.8664	11.1071	8.82753	11.2968	13.1928	11.9528	10.4105	-0.964111	-1.42939	-1.32647	-2.08568	-4.3653	-1.89603	-1.23999	-2.78233	0.00236589	0.025539
SIVPTMHYQDSLPrLPIPK	38	56	sp|P23786|CPT2_HUMAN Carnitine O-palmitoyltransferase 2; mitochondrial OS=Homo sapiens GN=CPT2 PE=1 SV=2	P23786	CPT2	143694	154105	148213	52971.8	50723.5	41556.7	24192.3	26133.6	27915.7	17.1326	17.2336	17.1773	15.6929	15.6304	15.3428	14.5623	14.6736	14.7688	17.1812	15.5554	14.6682	-1.48823	-1.5508	-1.83838	-2.61891	-2.50755	-2.41238	-1.62581	-2.51295	0.000129554	2.91806e-06
GQLFrLPSALNR	157	168	sp|Q53ET0|CRTC2_HUMAN CREB-regulated transcription coactivator 2 OS=Homo sapiens GN=CRTC2 PE=1 SV=2	Q53ET0	CRTC2	1.42359e+06	1.43054e+06	1.02349e+06	364555	370150	356512	72572.3	79984	68713.2	20.4411	20.4481	19.9651	18.4758	18.4977	18.4436	16.1471	16.2874	16.0683	20.2848	18.4724	16.1676	-1.80899	-1.78702	-1.84117	-4.13763	-3.99734	-4.21647	-1.81239	-4.11715	0.000351639	1.81607e-05
GPVTPGGLPPrGLLGDAPNDPR	317	338	sp|Q9H0L4|CSTFT_HUMAN Cleavage stimulation factor subunit 2 tau variant OS=Homo sapiens GN=CSTF2T PE=1 SV=1	Q9H0L4	CSTF2T	19927	20157	23747.2	7680.17	6817.31	8143.24	5686.67	5896.32	9173.48	14.2824	14.299	14.5355	12.9069	12.735	12.9914	12.4734	12.5256	13.1633	14.3723	12.8778	12.7207	-1.46538	-1.63732	-1.38092	-1.89893	-1.8467	-1.20905	-1.49454	-1.65156	0.000177413	0.00220649
DYFPPGDFPGPPPAPFAMrNVYPPrGFPPYLPPrPGFFPPPPHSEGR	733	779	sp|O15320|CTGE5_HUMAN cTAGE family member 5 OS=Homo sapiens GN=CTAGE5 PE=1 SV=4	O15320	CTAGE5	10173.4	12328.7	10541.8	7955.39	5964.27	5872.05	1137.73	1870.49	2924.46	13.3125	13.5897	13.3638	12.9577	12.5421	12.5196	10.1519	10.8692	11.514	13.422	12.6732	10.845	-0.464313	-0.8799	-0.902381	-3.27009	-2.55283	-1.90808	-0.748865	-2.577	0.0107161	0.00305586
NDTKDDLGNLNVPDSSLPAENEATGPGFVPPPLAPIrGPLFPVDArGPFLR	664	714	sp|O15320|CTGE5_HUMAN cTAGE family member 5 OS=Homo sapiens GN=CTAGE5 PE=1 SV=4	O15320	CTAGE5	12758.3	12768	12605.7	16544.6	11160.5	15687	3876.1	1892.47	1250.81	13.6392	13.6402	13.6218	14.0141	13.4461	13.9373	11.9204	10.8861	10.2886	13.6337	13.7992	11.0317	0.380347	-0.187618	0.303553	-1.71334	-2.74768	-3.34508	0.165428	-2.60203	0.405328	0.00547496
ICEGIrPQIMNGPLHPRPLVALLDGR	17	42	sp|P56545|CTBP2_HUMAN C-terminal-binding protein 2 OS=Homo sapiens GN=CTBP2 PE=1 SV=1	P56545	CTBP2	52351.4	56865.5	54955.6	43268	44480	51911.4	25964.5	31806.7	30331.3	15.6759	15.7953	15.746	15.401	15.4409	15.6638	14.6643	14.957	14.8885	15.7391	15.5019	14.8366	-0.33805	-0.298191	-0.0752989	-1.07481	-0.782018	-0.850542	-0.23718	-0.902457	0.0557198	0.000684087
SPLLNQPVPELSHASLIANQSPFrAPLNVTNTAGTSLPSVDLLQK	353	397	sp|Q9NPI6|DCP1A_HUMAN mRNA-decapping enzyme 1A OS=Homo sapiens GN=DCP1A PE=1 SV=2	Q9NPI6	DCP1A	2748.7	2846.59	3415.55	404.78	606.261	1172.71	1119.32	435.801	433.071	11.4245	11.475	11.7379	8.66099	9.2438	10.1956	10.1284	8.76753	8.75846	11.5458	9.36681	9.21813	-2.88483	-2.30202	-1.35019	-1.41741	-2.77829	-2.78736	-2.17901	-2.32769	0.00889918	0.0074825
ErYLGGIK	252	259	sp|Q9BUQ8|DDX23_HUMAN Probable ATP-dependent RNA helicase DDX23 OS=Homo sapiens GN=DDX23 PE=1 SV=3	Q9BUQ8	DDX23	268288	277485	277890	311506	295573	299656	353971	378766	370453	18.0334	18.082	18.0842	18.2489	18.1732	18.1929	18.4333	18.5309	18.4989	18.0665	18.205	18.4877	0.182359	0.106614	0.126406	0.366728	0.464407	0.43239	0.13846	0.421175	0.00787782	0.000221944
DPFSQALSrCQLQQAAALNAQHK	254	276	sp|Q96DF8|DGC14_HUMAN Protein DGCR14 OS=Homo sapiens GN=DGCR14 PE=1 SV=1	Q96DF8	DGCR14	58196.5	56634.6	64251.3	21978.8	18115.2	19677.6	11408.4	13097.5	17999.6	15.8286	15.7894	15.9714	14.4238	14.1449	14.2643	13.4778	13.677	14.1357	15.8632	14.2777	13.7635	-1.43934	-1.71824	-1.59889	-2.38536	-2.18615	-1.72748	-1.58549	-2.09967	8.50898e-05	0.00048818
GGAPFQFGGQrRPLLSQLK	1883	1901	sp|Q9BTC0|DIDO1_HUMAN Death-inducer obliterator 1 OS=Homo sapiens GN=DIDO1 PE=1 SV=5	Q9BTC0	DIDO1	49087.2	44026.6	46416	51596.9	47818	57905.6	49728.6	46461.9	51395.1	15.5831	15.4261	15.5023	15.655	15.5453	15.8214	15.6018	15.5038	15.6493	15.5038	15.6739	15.585	0.15117	0.0414401	0.317588	0.0979607	-6.50604e-05	0.145516	0.170066	0.0811372	0.138816	0.263214
SAPrLNTTNAWGAAPPSLGSQPLYR	257	281	sp|Q86UW9|DTX2_HUMAN Probable E3 ubiquitin-protein ligase DTX2 OS=Homo sapiens GN=DTX2 PE=1 SV=3	Q86UW9	DTX2	10616.6	10348	10747.4	8495.45	5800.81	6694.09	2849.27	3397.46	4445.65	13.374	13.3371	13.3917	13.0525	12.502	12.7087	11.4764	11.7302	12.1182	13.3676	12.7544	11.7749	-0.315124	-0.865561	-0.658926	-1.89122	-1.63736	-1.24942	-0.613204	-1.59267	0.0190918	0.0010492
LLFQNLWKPrLNVP	232	245	sp|O60573|IF4E2_HUMAN Eukaryotic translation initiation factor 4E type 2 OS=Homo sapiens GN=EIF4E2 PE=1 SV=1	O60573	EIF4E2	891535	880486	910804	261244	235249	227116	34064.1	33274.9	25858.3	19.7659	19.7479	19.7968	17.995	17.8438	17.7931	15.056	15.0221	14.6583	19.7702	17.8773	14.9122	-1.77518	-1.92639	-1.97715	-4.71425	-4.74807	-5.11188	-1.89291	-4.85807	6.99546e-06	2.88509e-06
FGGPVHHQAQrFR	234	246	sp|Q15717-2|ELAV1_HUMAN Isoform 2 of ELAV-like protein 1 OS=Homo sapiens GN=ELAVL1	Q15717-2	ELAVL1	59965.1	56767	63704.3	34671.6	31817.8	36394.5	37139.4	40228.2	41243.3	15.8718	15.7928	15.9591	15.0815	14.9575	15.1514	15.1807	15.2959	15.3319	15.8746	15.0635	15.2695	-0.793102	-0.917021	-0.723136	-0.693906	-0.578649	-0.542694	-0.811086	-0.605083	0.00039996	0.000796986
KPPNQSLPLQPFQLAFGHQVNrQVFrQGPPPPNPVAAFPPQK	206	247	sp|Q6PJG2|EMSA1_HUMAN ELM2 and SANT domain-containing protein 1 OS=Homo sapiens GN=ELMSAN1 PE=1 SV=2	Q6PJG2	ELMSAN1	6824.59	5855.19	8432.86	2423.6	2485.77	623.544	563.5	458.754	1581.6	12.7365	12.5155	13.0418	11.2429	11.2795	9.28435	9.13827	8.84158	10.6272	12.7646	10.6023	9.53567	-1.52168	-1.48514	-3.48026	-3.62634	-3.92303	-2.13744	-2.16236	-3.22894	0.0330096	0.00488371
NPFLTGLSAPSPTNPFGAGEPGrPTLNQMR	524	553	sp|Q9H201|EPN3_HUMAN Epsin-3 OS=Homo sapiens GN=EPN3 PE=2 SV=1	Q9H201	EPN3	87817.3	81875.9	85841.4	18963.9	12947.3	11449.4	4617.57	5833.82	5997.01	16.4222	16.3212	16.3894	14.211	13.6604	13.483	12.1729	12.5102	12.55	16.3776	13.7848	12.4111	-2.16662	-2.71722	-2.8946	-4.20467	-3.86736	-3.82756	-2.59281	-3.96653	0.000302853	5.56103e-06
TRNPFLTGLSAPSPTNPFGAGEPGrPTLNQMR	522	553	sp|Q9H201|EPN3_HUMAN Epsin-3 OS=Homo sapiens GN=EPN3 PE=2 SV=1	Q9H201	EPN3	23584.7	21782.2	23919.5	13366.9	8448.41	9373.46	8233.38	5767.9	6570.36	14.5256	14.4109	14.5459	13.7064	13.0445	13.1944	13.0073	12.4938	12.6818	14.4941	13.3151	12.7276	-0.787726	-1.44964	-1.29974	-1.48684	-2.00028	-1.81235	-1.17904	-1.76649	0.00451093	0.000344624
GPPLArLPHDPGVFR	219	233	sp|P50548|ERF_HUMAN ETS domain-containing transcription factor ERF OS=Homo sapiens GN=ERF PE=1 SV=2	P50548	ERF	14416.8	14194.6	13413.6	5566.5	5243.18	3928.81	3984.67	3737.12	4362.44	13.8155	13.7931	13.7114	12.4426	12.3562	11.9399	11.9602	11.8677	12.0909	13.7733	12.2462	11.973	-1.33076	-1.41708	-1.83343	-1.81306	-1.9056	-1.68239	-1.52709	-1.80035	0.000647004	1.52329e-05
APPVrYCIPGER	2	13	sp|Q9Y3B2|EXOS1_HUMAN Exosome complex component CSL4 OS=Homo sapiens GN=EXOSC1 PE=1 SV=1	Q9Y3B2	EXOSC1	305641	314275	337908	24222.4	31871.4	17755.3	7944.75	10315.6	8641.77	18.2215	18.2617	18.3663	14.5641	14.96	14.116	12.9558	13.3325	13.0771	18.2831	14.5467	13.1218	-3.71908	-3.32316	-4.16718	-5.32735	-4.9506	-5.20603	-3.73648	-5.16133	0.000112366	1.69655e-06
GrGFAGVCGFGGPYGETVATGPYrAFR	913	939	sp|Q9NZB2-6|F120A_HUMAN Isoform F of Constitutive coactivator of PPAR-gamma-like protein 1 OS=Homo sapiens GN=FAM120A	Q9NZB2-6	FAM120A	21732.9	21377.7	22201.9	9989.18	8311.88	9839.46	5303.32	6223.2	5250.94	14.4076	14.3838	14.4384	13.2862	13.021	13.2644	12.3727	12.6034	12.3584	14.4099	13.1905	12.4448	-1.12379	-1.38898	-1.14557	-2.03726	-1.8065	-2.05158	-1.21944	-1.96511	0.000146636	1.71009e-05
GGrGPFPLQVVSVGGPAR	993	1010	sp|Q9NZB2-6|F120A_HUMAN Isoform F of Constitutive coactivator of PPAR-gamma-like protein 1 OS=Homo sapiens GN=FAM120A	Q9NZB2-6	FAM120A	22442.9	21411.9	21245.6	20702.1	18492.1	21111.8	16844.3	18482.6	17665.5	14.454	14.3861	14.3749	14.3375	14.1746	14.3658	14.04	14.1739	14.1086	14.405	14.2926	14.1075	-0.0674989	-0.230365	-0.0392262	-0.365018	-0.231107	-0.296345	-0.112363	-0.29749	0.156375	0.00291648
QSHTLPFPPPPALPFYPASAYPrHFGPVPPSQGR	879	912	sp|Q9NZB2-6|F120A_HUMAN Isoform F of Constitutive coactivator of PPAR-gamma-like protein 1 OS=Homo sapiens GN=FAM120A	Q9NZB2-6	FAM120A	12536.7	12174.3	13257.9	8265.77	7114.42	5307.63	3723.99	5646.57	6060.82	13.6139	13.5715	13.6946	13.0129	12.7965	12.3739	11.8626	12.4632	12.5653	13.6267	12.7278	12.297	-0.613728	-0.83013	-1.25281	-1.76403	-1.1635	-1.06136	-0.898889	-1.32963	0.00928255	0.00391702
EGAEGVNGGEESVNLNDADEGFSSGASLSSQPIGTKPSSSSQrGSLR	330	376	sp|Q8IXS8|F126B_HUMAN Protein FAM126B OS=Homo sapiens GN=FAM126B PE=2 SV=1	Q8IXS8	FAM126B	9235.34	10797.5	9946.36	8416.2	8129.49	8252.96	9017.65	11338.2	8785.55	13.1729	13.3984	13.28	13.039	12.9889	13.0107	13.1385	13.4689	13.1009	13.2838	13.0129	13.2361	-0.244817	-0.294822	-0.273075	-0.145235	0.185131	-0.182853	-0.270905	-0.0476521	0.0153311	0.739738
TYQASSAAFrYTAGTPYK	93	110	sp|Q92567|F168A_HUMAN Protein FAM168A OS=Homo sapiens GN=FAM168A PE=1 SV=2	Q92567	FAM168A	1.31482e+06	822137	950811	27621.4	112850	56379.9	44074.3	46734.7	50342.2	20.3264	19.649	19.8588	14.7535	16.784	15.7829	15.4277	15.5122	15.6195	19.9448	15.7735	15.5198	-5.19126	-3.16071	-4.16186	-4.5171	-4.43255	-4.32527	-4.17127	-4.42497	0.00253379	2.87406e-05
CrQPAPPTSQPPrAQPFAQPPGPWPLSSPGPrLVFNR	34	70	sp|Q9BUT9|F195A_HUMAN Protein FAM195A OS=Homo sapiens GN=FAM195A PE=1 SV=2	Q9BUT9	FAM195A	40528.4	37088.7	36195.2	13292.2	12342.7	9997.33	7700.73	4242.69	2548.38	15.3066	15.1787	15.1435	13.6983	13.5914	13.2873	12.9108	12.0508	11.3154	15.2096	13.5257	12.0923	-1.51133	-1.61825	-1.92229	-2.29884	-3.15885	-3.89425	-1.68396	-3.11731	0.000222123	0.00254929
AQPFAQPPGPWPLSSPGPrLVFNR	47	70	sp|Q9BUT9|F195A_HUMAN Protein FAM195A OS=Homo sapiens GN=FAM195A PE=1 SV=2	Q9BUT9	FAM195A	1.07345e+06	1.09285e+06	1.12194e+06	278518	244309	207291	39341.9	36402.2	28423.8	20.0338	20.0597	20.0976	18.0874	17.8983	17.6613	15.2638	15.1517	14.7948	20.0637	17.8824	15.0701	-1.97627	-2.16533	-2.40238	-4.7999	-4.91194	-5.26887	-2.18133	-4.99357	6.26073e-05	3.96905e-06
SHGYKPHFVPNFNGPNAIrQFQPNQINENWK	355	385	sp|Q5T0W9|FA83B_HUMAN Protein FAM83B OS=Homo sapiens GN=FAM83B PE=1 SV=1	Q5T0W9	FAM83B	19025.1	20574.6	24846.2	11186.9	7567.54	8774.41	5110.17	4471.77	6205.64	14.2156	14.3286	14.6007	13.4495	12.8856	13.0991	12.3192	12.1266	12.5994	14.3816	13.1447	12.3484	-0.932126	-1.49603	-1.28256	-2.06249	-2.25501	-1.78228	-1.23691	-2.03326	0.00348703	0.000339587
CAGFLEPTWLAAPPrLArPPrFYEAGEELTGPGAVAAAR	356	394	sp|Q9HAH7-1|FBRS_HUMAN Isoform 1 of Probable fibrosin-1 OS=Homo sapiens GN=FBRS	Q9HAH7-1	FBRS	20586.6	19825	22330.9	4680.6	4050.4	3906.87	2187.54	1294.26	1426.15	14.3294	14.275	14.4468	12.1925	11.9838	11.9318	11.0951	10.3379	10.4779	14.3504	12.036	10.637	-2.15792	-2.36655	-2.4186	-3.25531	-4.01248	-3.87249	-2.31436	-3.71343	1.6425e-05	9.86131e-05
STNPELPPrLGPVPSGLSQK	49	68	sp|Q9HAH7-1|FBRS_HUMAN Isoform 1 of Probable fibrosin-1 OS=Homo sapiens GN=FBRS	Q9HAH7-1	FBRS	98547.1	99799.2	100302	28786.2	20505.6	21219.3	12335.2	14398.8	16316.9	16.5885	16.6067	16.614	14.8131	14.3237	14.3731	13.5905	13.8137	13.9941	16.6031	14.5033	13.7994	-1.79	-2.27935	-2.23	-3.01259	-2.78942	-2.609	-2.09978	-2.80367	0.000175063	1.79679e-05
CAGFLEPTWLAAPPrLARPPR	356	376	sp|Q9HAH7-1|FBRS_HUMAN Isoform 1 of Probable fibrosin-1 OS=Homo sapiens GN=FBRS	Q9HAH7-1	FBRS	53125.5	46556.5	51349.9	44101.8	37801.6	43105.7	13812	13254.1	13278.8	15.6971	15.5067	15.6481	15.4286	15.2062	15.3956	13.7536	13.6941	13.6968	15.6173	15.3434	13.7149	-0.188746	-0.411136	-0.221705	-1.86366	-1.92315	-1.92046	-0.273862	-1.90242	0.0380117	6.01159e-06
CAGFLEPTWLAAPPRLArPPR	356	376	sp|Q9HAH7-1|FBRS_HUMAN Isoform 1 of Probable fibrosin-1 OS=Homo sapiens GN=FBRS	Q9HAH7-1	FBRS	14267.8	17297.6	14703.9	10215.2	13121.7	13933.4	4506.52	5331.62	5328.55	13.8005	14.0783	13.8439	13.3184	13.6797	13.7663	12.1378	12.3804	12.3795	13.9076	13.5881	12.2992	-0.589126	-0.227894	-0.141297	-1.76976	-1.5272	-1.52803	-0.319439	-1.60833	0.119957	0.000168621
LHrSPLTFPAWVrPPEAAR	227	245	sp|Q9HAH7-1|FBRS_HUMAN Isoform 1 of Probable fibrosin-1 OS=Homo sapiens GN=FBRS	Q9HAH7-1	FBRS	407620	428019	430977	169204	150894	148594	128118	158010	167892	18.6369	18.7073	18.7173	17.3684	17.2032	17.181	16.9671	17.2697	17.3572	18.6871	17.2509	17.198	-1.31874	-1.48397	-1.50613	-1.72004	-1.41749	-1.32997	-1.43628	-1.48917	2.37872e-05	0.000249161
QPVPFGLVrFGVAPDHPEVK	114	133	sp|P22570-3|ADRO_HUMAN Isoform 3 of NADPH:adrenodoxin oxidoreductase; mitochondrial OS=Homo sapiens GN=FDXR	P22570-3	FDXR	15864.1	18525.9	15809.9	8127.95	5122.26	5865.51	3350.21	6276.34	6757.83	13.9535	14.1773	13.9485	12.9887	12.3226	12.518	11.71	12.6157	12.7223	14.0264	12.6098	12.3494	-1.03775	-1.70386	-1.50839	-2.31639	-1.41072	-1.30408	-1.41667	-1.67706	0.00258844	0.00706176
GGrGrGGSGGGGGGGGGGYNR	214	234	sp|P35637|FUS_HUMAN RNA-binding protein FUS OS=Homo sapiens GN=FUS PE=1 SV=1	P35637	FUS	11075.7	11126.5	9621.08	13695.6	12542.2	10113.8	14428.3	11814.4	13977	13.4351	13.4417	13.232	13.7414	13.6145	13.304	13.8166	13.5283	13.7708	13.3696	13.5533	13.7052	0.371822	0.244907	-0.0655616	0.44701	0.158663	0.401172	0.183723	0.335615	0.279568	0.0410107
GPGGPrGGLGGGMR	430	443	sp|Q13283|G3BP1_HUMAN Ras GTPase-activating protein-binding protein 1 OS=Homo sapiens GN=G3BP1 PE=1 SV=1	Q13283	G3BP1	446965	461753	484099	499072	469517	520238	409278	407266	396825	18.7698	18.8168	18.8849	18.9289	18.8408	18.9888	18.6427	18.6356	18.5981	18.8238	18.9195	18.6255	0.105053	0.0169813	0.164977	-0.181114	-0.188223	-0.225693	0.0956703	-0.198343	0.153733	0.00538727
LRGPGGPrGGLGGGMR	428	443	sp|Q13283|G3BP1_HUMAN Ras GTPase-activating protein-binding protein 1 OS=Homo sapiens GN=G3BP1 PE=1 SV=1	Q13283	G3BP1	74776.5	72966.5	62794.8	68351.4	118335	132156	99678.1	170013	173802	16.1903	16.1549	15.9384	16.0607	16.8525	17.0119	16.605	17.3753	17.4071	16.0945	16.6417	17.1291	-0.033851	0.75798	0.917343	0.510455	1.28075	1.31255	0.547157	1.03458	0.146751	0.0194581
VPrFSSLSSCNPPAMATSAEK	1021	1041	sp|P10071|GLI3_HUMAN Transcriptional activator GLI3 OS=Homo sapiens GN=GLI3 PE=1 SV=6	P10071	GLI3	13801.9	14294.4	13803.8	5911.56	4357.85	6283.31	4037.49	3176.61	4990.42	13.7526	13.8032	13.7528	12.5293	12.0894	12.6173	11.9792	11.6333	12.2849	13.7695	12.412	11.9658	-1.24018	-1.68011	-1.1522	-1.79026	-2.13623	-1.48456	-1.35749	-1.80369	0.00116694	0.000673214
KPLGTAPHCPrLPLRK	1374	1389	sp|Q9NZM4|GSCR1_HUMAN Glioma tumor suppressor candidate region gene 1 protein OS=Homo sapiens GN=GLTSCR1 PE=1 SV=2	Q9NZM4	GLTSCR1	98417.4	103020	94723.4	18078.6	16356.4	14873.4	5677.49	6104.95	5729.04	16.5866	16.6526	16.5314	14.142	13.9976	13.8604	12.471	12.5758	12.4841	16.5902	14	12.5103	-2.44821	-2.59264	-2.72976	-4.11917	-4.01444	-4.10613	-2.5902	-4.07991	8.11568e-06	1.15605e-07
KPLGTAPHCPrLPLR	1374	1388	sp|Q9NZM4|GSCR1_HUMAN Glioma tumor suppressor candidate region gene 1 protein OS=Homo sapiens GN=GLTSCR1 PE=1 SV=2	Q9NZM4	GLTSCR1	158964	159478	163484	43164	33059.4	25324.2	18758.1	24059	17358.3	17.2783	17.283	17.3188	15.3975	15.0128	14.6282	14.1952	14.5543	14.0833	17.2934	15.0128	14.2776	-1.89584	-2.28061	-2.66515	-3.09815	-2.73909	-3.21004	-2.28053	-3.01576	0.000510344	2.95768e-05
SGFAATSQPGPrLPFIQHSQNPR	301	323	sp|Q13227|GPS2_HUMAN G protein pathway suppressor 2 OS=Homo sapiens GN=GPS2 PE=1 SV=3	Q13227	GPS2	54322.5	49673	54835.5	44404.6	47982.2	46202.9	18319	20459.2	22695.6	15.7293	15.6002	15.7428	15.4384	15.5502	15.4957	14.161	14.3205	14.4701	15.6908	15.4948	14.3172	-0.252333	-0.140543	-0.195058	-1.5297	-1.37029	-1.22063	-0.195978	-1.37354	0.0245539	0.000163727
SGFAATSQPGPrLPFIQHSQNPrFYHK	301	327	sp|Q13227|GPS2_HUMAN G protein pathway suppressor 2 OS=Homo sapiens GN=GPS2 PE=1 SV=3	Q13227	GPS2	1.30252e+06	1.24711e+06	1.33042e+06	830871	814596	855764	105892	115337	77061.4	20.3129	20.2502	20.3435	19.6643	19.6357	19.7069	16.6922	16.8155	16.2337	20.3022	19.6689	16.5805	-0.637894	-0.666433	-0.595306	-3.60992	-3.48666	-4.06844	-0.633211	-3.72167	5.10633e-05	3.16987e-05
LSAETWDLLrLPLER	412	426	sp|Q86YR5|GPSM1_HUMAN G-protein-signaling modulator 1 OS=Homo sapiens GN=GPSM1 PE=1 SV=2	Q86YR5	GPSM1	145089	147866	148360	36316.4	31959.5	27691.9	15137.4	15018.5	14222.2	17.1466	17.1739	17.1787	15.1483	14.964	14.7572	13.8858	13.8745	13.7959	17.1664	14.9565	13.852	-2.01808	-2.20246	-2.40924	-3.28059	-3.29196	-3.37056	-2.20993	-3.31437	4.09116e-05	4.02848e-08
TVPMGGVrLVTPVTVSAVKPAVTTLVVK	848	875	sp|P51610|HCFC1_HUMAN Host cell factor 1 OS=Homo sapiens GN=HCFC1 PE=1 SV=2	P51610	HCFC1	31624.5	30189.5	29451.1	23771.4	19003.1	16167.2	3483.06	6869.45	2891.26	14.9488	14.8818	14.846	14.5369	14.214	13.9808	11.7661	12.746	11.4975	14.8922	14.2439	12.0032	-0.355243	-0.678233	-0.911403	-3.12604	-2.1462	-3.3947	-0.648293	-2.88898	0.0167868	0.00161571
ELAPrAHVLSK	2044	2054	sp|Q5T1R4|ZEP3_HUMAN Transcription factor HIVEP3 OS=Homo sapiens GN=HIVEP3 PE=2 SV=1	Q5T1R4	HIVEP3	26749.2	28360.1	29704	8949.5	9937.34	6895.84	4520.16	6204.28	5424.34	14.7072	14.7916	14.8584	13.1276	13.2786	12.7515	12.1422	12.599	12.4052	14.7857	13.0526	12.3821	-1.65813	-1.50707	-2.03421	-2.64356	-2.18667	-2.38049	-1.73314	-2.40357	0.000439945	6.6451e-05
YLQTVQYGVHGNFPrLSYPTFFPR	13	36	sp|Q14527|HLTF_HUMAN Helicase-like transcription factor OS=Homo sapiens GN=HLTF PE=1 SV=2	Q14527	HLTF	493584	481350	515913	103371	92021.2	71777	45037.4	45536.6	43366.2	18.9129	18.8767	18.9768	16.6575	16.4897	16.1312	15.4588	15.4747	15.4043	18.9221	16.4261	15.446	-2.26468	-2.43246	-2.79091	-3.46331	-3.44741	-3.51786	-2.49602	-3.47619	9.36502e-05	7.05028e-08
SGSGNFGGGrGGGFGGNDNFGrGGNFSGrGGFGGSR	197	232	sp|P09651|ROA1_HUMAN Heterogeneous nuclear ribonucleoprotein A1 OS=Homo sapiens GN=HNRNPA1 PE=1 SV=5	P09651	HNRNPA1	348109	323978	356091	360642	342607	402718	475348	605635	716254	18.4092	18.3055	18.4419	18.4602	18.3862	18.6194	18.8586	19.2081	19.4501	18.3855	18.4886	19.1723	0.0746732	0.000659301	0.233875	0.47309	0.822554	1.06458	0.103069	0.78674	0.267823	0.0111897
GGGSGNFMGrGGNFGGGGGNFGrGGNFGGrGGYGGGGGGSR	217	257	sp|P51991|ROA3_HUMAN Heterogeneous nuclear ribonucleoprotein A3 OS=Homo sapiens GN=HNRNPA3 PE=1 SV=2	P51991	HNRNPA3	39139.4	43098.4	46342.5	37430.2	35307.4	39975.8	42715.4	41628.8	43204	15.2563	15.3953	15.5	15.1919	15.1077	15.2868	15.3825	15.3453	15.3989	15.3839	15.1955	15.3755	-0.191996	-0.276227	-0.0970698	-0.00144216	-0.0386141	0.0149674	-0.188431	-0.00836294	0.0976607	0.91354
KLFIGGLSFETTDDSLr	36	52	sp|P51991|ROA3_HUMAN Heterogeneous nuclear ribonucleoprotein A3 OS=Homo sapiens GN=HNRNPA3 PE=1 SV=2	P51991	HNRNPA3	82331	83392.9	91901.9	76279.5	71286.9	64865	98186.2	101108	99686.7	16.3291	16.3476	16.4878	16.219	16.1213	15.9852	16.5832	16.6255	16.6051	16.3882	16.1085	16.6046	-0.169189	-0.266848	-0.403044	0.195035	0.237341	0.216915	-0.279694	0.21643	0.029445	0.0137199
LFIGGLSFETTDDSLr	37	52	sp|P51991|ROA3_HUMAN Heterogeneous nuclear ribonucleoprotein A3 OS=Homo sapiens GN=HNRNPA3 PE=1 SV=2	P51991	HNRNPA3	158214	150443	163259	156767	131026	128199	177423	183624	168647	17.2715	17.1989	17.3168	17.2583	16.9995	16.968	17.4368	17.4864	17.3636	17.2624	17.0753	17.429	-0.00412849	-0.262901	-0.294373	0.174444	0.224004	0.101253	-0.187134	0.166567	0.129278	0.0281912
EVYQQQQYGSGGrGNR	233	248	sp|Q99729-3|ROAA_HUMAN Isoform 3 of Heterogeneous nuclear ribonucleoprotein A/B OS=Homo sapiens GN=HNRNPAB	Q99729-3	HNRNPAB	30097.3	32501.2	32840.3	32861.2	32117.4	28154.6	39517	51187.1	48404.4	14.8773	14.9882	15.0032	15.0041	14.9711	14.7811	15.2702	15.6435	15.5629	14.9562	14.9187	15.4922	0.0478518	0.0148225	-0.175159	0.313941	0.68725	0.606607	-0.037495	0.535933	0.663784	0.011157
LLGQRPGPYDRPIGGrGGYYGAGR	106	129	sp|P31942|HNRH3_HUMAN Heterogeneous nuclear ribonucleoprotein H3 OS=Homo sapiens GN=HNRNPH3 PE=1 SV=2	P31942	HNRNPH3	31287.7	32385	31338.9	35385.7	30393.4	36094.5	30855.8	40066.2	40479.1	14.9333	14.983	14.9357	15.1109	14.8915	15.1395	14.9133	15.2901	15.3049	14.9507	15.0473	15.1694	0.160208	-0.0592026	0.188818	-0.0374185	0.339427	0.354216	0.0966076	0.218742	0.293715	0.165626
LLGQRPGPYDRPIGGrGGYYGAGrGSMYDR	106	135	sp|P31942|HNRH3_HUMAN Heterogeneous nuclear ribonucleoprotein H3 OS=Homo sapiens GN=HNRNPH3 PE=1 SV=2	P31942	HNRNPH3	263966	252717	262716	226397	229865	276186	430077	576297	614515	18.01	17.9472	18.0031	17.7885	17.8104	18.0753	18.7142	19.1365	19.2291	17.9868	17.8914	19.0266	-0.198268	-0.176337	0.0885161	0.727469	1.14969	1.24232	-0.095363	1.03983	0.369005	0.00287151
RGPPPPPPGrGGrGGSR	287	303	sp|P61978|HNRPK_HUMAN Heterogeneous nuclear ribonucleoprotein K OS=Homo sapiens GN=HNRNPK PE=1 SV=1	P61978	HNRNPK	63410.3	68868.7	72056.1	73107.2	69397	75962	73901.8	90769.4	90411.3	15.9524	16.0716	16.1368	16.1577	16.0826	16.213	16.1733	16.4699	16.4642	16.0536	16.1511	16.3692	0.104119	0.0289778	0.159382	0.119714	0.416311	0.410607	0.0974931	0.315544	0.213107	0.0477401
MGAGMGFGLErMAAPIDR	486	503	sp|P52272|HNRPM_HUMAN Heterogeneous nuclear ribonucleoprotein M OS=Homo sapiens GN=HNRNPM PE=1 SV=3	P52272	HNRNPM	59010.7	54971.9	60378.2	14322.3	14853.5	12047.3	7500.98	6366.91	7379.55	15.8487	15.7464	15.8817	13.806	13.8585	13.5564	12.8729	12.6364	12.8493	15.8256	13.7403	12.7862	-2.01964	-1.9671	-2.26918	-2.95275	-3.18923	-2.9763	-2.08531	-3.03943	3.34068e-05	3.74339e-06
APVFPGrGSYSNr	756	768	sp|Q00839|HNRPU_HUMAN Heterogeneous nuclear ribonucleoprotein U OS=Homo sapiens GN=HNRNPU PE=1 SV=6	Q00839	HNRNPU	276095	288214	287826	347992	342881	332145	342963	455492	302443	18.0748	18.1368	18.1348	18.4087	18.3873	18.3415	18.3877	18.7971	18.2063	18.1155	18.3792	18.4637	0.293219	0.271871	0.225978	0.272219	0.681592	0.0908297	0.263689	0.348213	0.000749901	0.118855
APVFPGrGSYSNR	756	768	sp|Q00839|HNRPU_HUMAN Heterogeneous nuclear ribonucleoprotein U OS=Homo sapiens GN=HNRNPU PE=1 SV=6	Q00839	HNRNPU	24784.1	26184.9	26698.4	29384.9	28176.1	29822.8	30546.8	27785.3	25806.2	14.5971	14.6764	14.7045	14.8428	14.7822	14.8641	14.8987	14.762	14.6554	14.6593	14.8297	14.7721	0.183442	0.122837	0.204781	0.239387	0.102686	-0.00391463	0.170353	0.112719	0.0135617	0.219038
APVFPGrGSYSNrGNYNR	756	773	sp|Q00839|HNRPU_HUMAN Heterogeneous nuclear ribonucleoprotein U OS=Homo sapiens GN=HNRNPU PE=1 SV=6	Q00839	HNRNPU	64630.3	71043	63378.8	80412.2	83280.7	83538.4	62045.5	56394.3	56497.9	15.9799	16.1164	15.9517	16.2951	16.3457	16.3502	15.921	15.7833	15.7859	16.016	16.3303	15.8301	0.279113	0.329681	0.334138	-0.0949747	-0.232752	-0.230103	0.314311	-0.185943	0.00428764	0.0527005
GPPGGNrGGFQNrGGGSGGGGNYrGGFNR	633	661	sp|Q9BUJ2|HNRL1_HUMAN Heterogeneous nuclear ribonucleoprotein U-like protein 1 OS=Homo sapiens GN=HNRNPUL1 PE=1 SV=2	Q9BUJ2	HNRNPUL1	749477	744463	735190	879071	785054	868540	798420	874053	822164	19.5155	19.5058	19.4878	19.7456	19.5824	19.7282	19.6068	19.7374	19.6491	19.503	19.6854	19.6644	0.24258	0.0793924	0.225193	0.103748	0.234321	0.146026	0.182388	0.161365	0.0253022	0.0148017
AYGQQYWGQPGNrGGYrNFYDR	672	693	sp|Q1KMD3|HNRL2_HUMAN Heterogeneous nuclear ribonucleoprotein U-like protein 2 OS=Homo sapiens GN=HNRNPUL2 PE=1 SV=1	Q1KMD3	HNRNPUL2	91234.4	88768.1	85591.1	78119.9	74180.7	75232.5	97858.1	105339	100299	16.4773	16.4378	16.3852	16.2534	16.1788	16.1991	16.5784	16.6847	16.6139	16.4334	16.2104	16.6257	-0.180003	-0.254649	-0.234337	0.144998	0.251278	0.180537	-0.222997	0.192271	0.00303433	0.00944484
AYGQQYWGQPGNrGGYRNFYDR	672	693	sp|Q1KMD3|HNRL2_HUMAN Heterogeneous nuclear ribonucleoprotein U-like protein 2 OS=Homo sapiens GN=HNRNPUL2 PE=1 SV=1	Q1KMD3	HNRNPUL2	13363.6	18243.6	12020.2	11427.1	9244.37	12551.7	37788.5	40033.5	31576	13.706	14.1551	13.5532	13.4802	13.1744	13.6156	15.2057	15.2889	14.9465	13.8048	13.4234	15.147	-0.32459	-0.630408	-0.189176	1.40089	1.48415	1.14177	-0.381391	1.34227	0.162164	0.00296767
GVVDSDDLPLNVSr	435	448	sp|P14625|ENPL_HUMAN Endoplasmin OS=Homo sapiens GN=HSP90B1 PE=1 SV=1	P14625	HSP90B1	199730	195128	204166	204928	182002	193857	77694	97025.6	73173.2	17.6077	17.5741	17.6394	17.6448	17.4736	17.5646	16.2455	16.5661	16.159	17.607	17.561	16.3235	0.0377097	-0.133451	-0.0424093	-1.36153	-1.04097	-1.44802	-0.0460501	-1.28351	0.433292	0.000511046
GSRLPLALPPASQGCSSGGGGGGGGGSSAGGSGNSrPPR	8	46	sp|Q9NZL4|HPBP1_HUMAN Hsp70-binding protein 1 OS=Homo sapiens GN=HSPBP1 PE=1 SV=1	Q9NZL4	HSPBP1	28842.7	28679.9	28342	16613.6	17205.9	16691	14088	14437.8	15269.4	14.8159	14.8078	14.7907	14.0201	14.0706	14.0268	13.7822	13.8176	13.8984	14.8048	14.0392	13.8327	-0.784703	-0.734161	-0.777992	-1.0226	-0.987211	-0.906419	-0.765619	-0.972077	1.63532e-06	1.02016e-05
ACLTSGTPGPrAQLTAVTPDTR	70	91	sp|O43464|HTRA2_HUMAN Serine protease HTRA2; mitochondrial OS=Homo sapiens GN=HTRA2 PE=1 SV=2	O43464	HTRA2	18836.8	20023.1	19772.2	9718.01	8615.82	10644	7330.65	8611.55	6750.88	14.2013	14.2894	14.2712	13.2464	13.0728	13.3778	12.8397	13.0721	12.7209	14.2539	13.2323	12.8775	-1.0075	-1.18117	-0.876185	-1.41422	-1.18189	-1.53308	-1.02162	-1.3764	0.000379193	0.000207282
RAPVPVrGGPK	603	613	sp|Q12906|ILF3_HUMAN Interleukin enhancer-binding factor 3 OS=Homo sapiens GN=ILF3 PE=1 SV=3	Q12906	ILF3	157457	170132	174291	200631	197456	231014	358971	346969	325470	17.2646	17.3763	17.4111	17.6142	17.5912	17.8176	18.4535	18.4044	18.3122	17.3507	17.6743	18.39	0.263509	0.240493	0.466945	1.10283	1.05377	0.96149	0.323649	1.03936	0.0185758	6.7709e-05
NAALGPSEPrLALAPVGPrAAMSASSEGPrLALASPrPILAPLCTPEGQK	47	96	sp|Q15735|PI5PA_HUMAN Phosphatidylinositol 4;5-bisphosphate 5-phosphatase A OS=Homo sapiens GN=INPP5J PE=2 SV=3	Q15735	INPP5J	9828.24	10993.1	10039.6	1860.58	2604.43	1683.15	1662.64	438.611	435.863	13.2627	13.4243	13.2934	10.8615	11.3468	10.7169	10.6993	8.7768	8.76773	13.3268	10.9751	9.4146	-2.46527	-1.98006	-2.60987	-2.62756	-4.55001	-4.55908	-2.35173	-3.91222	0.000281023	0.00371501
FrHNIAYFPQIVSVAAR	27	43	sp|Q96AB3-2|ISOC2_HUMAN Isoform 2 of Isochorismatase domain-containing protein 2; mitochondrial OS=Homo sapiens GN=ISOC2	Q96AB3-2	ISOC2	24849.7	25155.3	30004.7	21474.8	21988.9	19734.8	14827.6	16004.7	20639.8	14.6009	14.6186	14.8729	14.3904	14.4245	14.2685	13.856	13.9662	14.3331	14.6975	14.3611	14.0518	-0.307116	-0.272987	-0.429018	-0.841474	-0.731267	-0.364335	-0.336374	-0.645692	0.0280418	0.0187259
GFYPQYGALETrGGFNPR	106	123	sp|Q63ZY3-2|KANK2_HUMAN Isoform 2 of KN motif and ankyrin repeat domain-containing protein 2 OS=Homo sapiens GN=KANK2	Q63ZY3-2	KANK2	62499.6	63390.9	64205.9	43748.7	34912.3	42411.2	37957.1	49351.6	55306.1	15.9316	15.952	15.9704	15.417	15.0914	15.3722	15.2121	15.5908	15.7552	15.9513	15.2935	15.5193	-0.53437	-0.859874	-0.579164	-0.739239	-0.360511	-0.19617	-0.657803	-0.431974	0.00302738	0.0552266
HSAYSYCGrGFYPQYGALETrGGFNPR	97	123	sp|Q63ZY3-2|KANK2_HUMAN Isoform 2 of KN motif and ankyrin repeat domain-containing protein 2 OS=Homo sapiens GN=KANK2	Q63ZY3-2	KANK2	120911	117828	116178	78822.7	75640.6	79954.3	101859	125979	116588	16.8836	16.8463	16.826	16.2663	16.2069	16.2869	16.6362	16.9428	16.8311	16.852	16.2534	16.8034	-0.585641	-0.645091	-0.565076	-0.215753	0.0908537	-0.0209057	-0.598603	-0.0486017	3.40197e-05	0.622179
QTGSPGMIYSTrYGSPK	17	33	sp|Q13303-5|KCAB2_HUMAN Isoform 5 of Voltage-gated potassium channel subunit beta-2 OS=Homo sapiens GN=KCNAB2	Q13303-5	KCNAB2	338405	329220	329003	68158.2	59655.8	56977.8	26198.7	34603	34128.6	18.3684	18.3287	18.3277	16.0566	15.8644	15.7981	14.6772	15.0786	15.0587	18.3416	15.9064	14.9382	-2.28501	-2.47723	-2.5435	-3.6644	-3.263	-3.28292	-2.43525	-3.40344	6.48748e-06	1.31566e-05
GVGPPrGALVrGTPVrGAITR	305	325	sp|Q07666|KHDR1_HUMAN KH domain-containing; RNA-binding; signal transduction-associated protein 1 OS=Homo sapiens GN=KHDRBS1 PE=1 SV=1	Q07666	KHDRBS1	129593	138966	138584	172045	150029	161510	160501	176008	177729	16.9836	17.0844	17.0804	17.3924	17.1949	17.3013	17.2922	17.4253	17.4393	17.0495	17.2962	17.3856	0.342957	0.145421	0.251798	0.242754	0.375819	0.389852	0.246725	0.336142	0.0200549	0.00421238
ASrGrGGLGPSWASANSGSGGSrGK	1771	1795	sp|Q69YN4|VIR_HUMAN Protein virilizer homolog OS=Homo sapiens GN=KIAA1429 PE=1 SV=2	Q69YN4	KIAA1429	66334.8	64473.1	69751.3	69544.8	65036	67842	94465.1	106591	101977	16.0175	15.9764	16.0899	16.0857	15.989	16.0499	16.5275	16.7017	16.6379	16.0279	16.0415	16.6224	0.0577141	-0.0389898	0.0219501	0.499553	0.673787	0.609942	0.0135581	0.594427	0.771199	0.000611578
LYrYSPQSFLPDSTIQK	217	233	sp|Q9HCM1|K1551_HUMAN Uncharacterized protein KIAA1551 OS=Homo sapiens GN=KIAA1551 PE=1 SV=3	Q9HCM1	KIAA1551	71423.7	72217	73844.3	19505	14877.5	14411.2	10707.3	10031.8	9315.68	16.1241	16.1401	16.1722	14.2516	13.8608	13.8149	13.3863	13.2923	13.1854	16.1455	13.9758	13.288	-1.8939	-2.28461	-2.33055	-2.75914	-2.85316	-2.96001	-2.16968	-2.85744	9.90584e-05	1.14171e-06
LQGLQGSGGrGGGLR	949	963	sp|O43896|KIF1C_HUMAN Kinesin-like protein KIF1C OS=Homo sapiens GN=KIF1C PE=1 SV=3	O43896	KIF1C	133604	128752	138261	133413	131431	152857	78920.8	102730	112750	17.0276	16.9742	17.077	17.0255	17.0039	17.2218	16.2681	16.6485	16.7828	17.0263	17.0838	16.5665	-0.000751239	-0.0223456	0.195528	-0.758174	-0.377794	-0.243519	0.0574772	-0.459829	0.488328	0.0428298
GPPPGSANPPrLVSSYrLK	4203	4221	sp|Q8NEZ4-3|KMT2C_HUMAN Isoform 3 of Histone-lysine N-methyltransferase 2C OS=Homo sapiens GN=KMT2C	Q8NEZ4-3	KMT2C	22145.5	25205.8	20706	13957.8	13370.1	16487.2	6908.25	6337.42	6817.91	14.4347	14.6215	14.3378	13.7688	13.7067	14.0091	12.7541	12.6297	12.7351	14.4647	13.8282	12.7063	-0.695863	-0.757928	-0.455597	-1.71055	-1.83497	-1.72954	-0.636463	-1.75835	0.00686846	4.37956e-05
GSQDSPAVPHPGPLQHWQPENVNQAFTrPPPPYPGNIrSPVAPPLGPrYAVFPK	2407	2460	sp|Q8NEZ4-3|KMT2C_HUMAN Isoform 3 of Histone-lysine N-methyltransferase 2C OS=Homo sapiens GN=KMT2C	Q8NEZ4-3	KMT2C	42679.6	44232	41461.4	22810.3	20571.2	20275.7	7657.26	6840.66	5205.76	15.3813	15.4328	15.3395	14.4774	14.3283	14.3075	12.9026	12.7399	12.3459	15.3845	14.3711	12.6628	-0.907118	-1.05618	-1.07705	-2.4819	-2.6446	-3.03862	-1.01345	-2.72171	7.16738e-05	8.38587e-05
QHLLLrGPPPGSANPPrLVSSYrLK	4197	4221	sp|Q8NEZ4-3|KMT2C_HUMAN Isoform 3 of Histone-lysine N-methyltransferase 2C OS=Homo sapiens GN=KMT2C	Q8NEZ4-3	KMT2C	14048.1	11256.4	13997.3	6552.21	4723.57	7403.8	3573.68	5306.09	4520.92	13.7781	13.4585	13.7729	12.6778	12.2057	12.8541	11.8032	12.3734	12.1424	13.6698	12.5792	12.1063	-0.992033	-1.46414	-0.81575	-1.8666	-1.29637	-1.5274	-1.09064	-1.56346	0.00778601	0.00135025
QrLPFSAPPGSVVEASSNLR	2570	2589	sp|Q8NEZ4-3|KMT2C_HUMAN Isoform 3 of Histone-lysine N-methyltransferase 2C OS=Homo sapiens GN=KMT2C	Q8NEZ4-3	KMT2C	59690.9	60354.3	58063.6	45966.1	36728.3	46990.7	23112.7	20980.6	22560.5	15.8652	15.8812	15.8253	15.4883	15.1646	15.5201	14.4964	14.3568	14.4615	15.8572	15.391	14.4382	-0.368963	-0.692642	-0.33716	-1.36085	-1.50048	-1.39574	-0.466255	-1.41902	0.0153179	6.09268e-06
SPVAPPLGPrYAVFPK	2445	2460	sp|Q8NEZ4-3|KMT2C_HUMAN Isoform 3 of Histone-lysine N-methyltransferase 2C OS=Homo sapiens GN=KMT2C	Q8NEZ4-3	KMT2C	136284	140611	138906	727054	633493	707851	78571.9	82848.7	52217.7	17.0563	17.1013	17.0837	19.4717	19.273	19.4331	16.2617	16.3382	15.6723	17.0804	19.3926	16.0907	2.39125	2.19252	2.35264	-0.818724	-0.742259	-1.4082	2.31214	-0.989727	3.13481e-06	0.00934318
QALGSPLAGISTrLPGPGEPVPGPAGPAQFIELrHNVQK	2851	2889	sp|O14686-3|KMT2D_HUMAN Isoform 3 of Histone-lysine N-methyltransferase 2D OS=Homo sapiens GN=KMT2D	O14686-3	KMT2D	8126.83	7561.85	9098.29	4192.41	3546.83	2225.36	486.652	2925.11	2369.64	12.9885	12.8845	13.1514	12.0336	11.7923	11.1198	8.92675	11.5143	11.2105	13.0081	11.6486	10.5505	-0.974563	-1.21581	-1.88831	-4.08138	-1.49385	-1.79767	-1.35956	-2.45763	0.0087519	0.0400963
QLVGGSQAFYQrAPYPGSLPLQQQQQQLWQQQQATAATSMrFAMSARFPSTPGPELGR	2793	2850	sp|O14686-3|KMT2D_HUMAN Isoform 3 of Histone-lysine N-methyltransferase 2D OS=Homo sapiens GN=KMT2D	O14686-3	KMT2D	2940.92	2183.78	2376.05	1283.22	1339.26	413.343	395.963	457.085	454.221	11.5221	11.0926	11.2144	10.3256	10.3872	8.69119	8.62922	8.83632	8.82725	11.2763	9.80132	8.76426	-0.950781	-0.889119	-2.58514	-2.64711	-2.44002	-2.44909	-1.47501	-2.51207	0.0607881	6.43535e-05
GLGPGGTPFPGQGPPQrPrFYPVSEDPHR	2890	2918	sp|O14686-3|KMT2D_HUMAN Isoform 3 of Histone-lysine N-methyltransferase 2D OS=Homo sapiens GN=KMT2D	O14686-3	KMT2D	55187.7	46682.3	60425.5	23085.6	21181.6	23982.4	19558.3	26335.8	26792.1	15.7521	15.5106	15.8829	14.4947	14.3705	14.5497	14.2555	14.6847	14.7095	15.7152	14.4716	14.5499	-1.22047	-1.34465	-1.16548	-1.45968	-1.03044	-1.00565	-1.24353	-1.16526	0.000509326	0.00314046
QLQLQQQrMQLAQK	3723	3736	sp|O14686-3|KMT2D_HUMAN Isoform 3 of Histone-lysine N-methyltransferase 2D OS=Homo sapiens GN=KMT2D	O14686-3	KMT2D	1.28332e+06	1.10293e+06	1.14423e+06	223501	188513	154214	44188	57585.7	49493.9	20.2915	20.0729	20.1259	17.7699	17.5243	17.2346	15.4314	15.8134	15.595	20.1634	17.5096	15.6133	-2.39352	-2.63914	-2.92886	-4.73207	-4.35001	-4.56847	-2.65384	-4.55019	9.413e-05	3.82678e-06
QSSATSSFGGLGGGSVrFGPGVAFrAPSIHGGSGGR	8	43	sp|P08727|K1C19_HUMAN Keratin; type I cytoskeletal 19 OS=Homo sapiens GN=KRT19 PE=1 SV=4	P08727	KRT19	15079.3	16895.8	15097.4	6847.35	5575.94	6323.87	3269.5	4641.18	5659.63	13.8803	14.0444	13.882	12.7413	12.445	12.6266	11.6749	12.1803	12.4665	13.9356	12.6043	12.1072	-1.19423	-1.49056	-1.30896	-2.2607	-1.75528	-1.46907	-1.33125	-1.82835	0.000198879	0.00153772
QSSATSSFGGLGGGSVrFGPGVAFR	8	32	sp|P08727|K1C19_HUMAN Keratin; type I cytoskeletal 19 OS=Homo sapiens GN=KRT19 PE=1 SV=4	P08727	KRT19	189290	180078	199846	37303	29546.1	21476.9	11948.3	11349.9	11697.5	17.5302	17.4583	17.6085	15.187	14.8507	14.3905	13.5445	13.4704	13.5139	17.5323	14.8094	13.5096	-2.34534	-2.68166	-3.14185	-3.98783	-4.06195	-4.01843	-2.72295	-4.02273	0.00031643	1.25903e-07
AFSSrSYTSGPGSrISSSSFSR	47	68	sp|P05787-2|K2C8_HUMAN Isoform 2 of Keratin; type II cytoskeletal 8 OS=Homo sapiens GN=KRT8	P05787-2	KRT8	21450.2	20158.6	19595.4	10088	7433.16	8241.81	8770.23	11088.1	10399.5	14.3887	14.2991	14.2582	13.3003	12.8598	13.0087	13.0984	13.4367	13.3442	14.3153	13.0563	13.2931	-1.015	-1.45559	-1.3066	-1.21695	-0.878627	-0.971121	-1.25906	-1.02223	0.000735826	0.000696415
VGSSNFrGGLGGGYGGASGMGGITAVTVNQSLLSPLVLEVDPNIQAVR	69	116	sp|P05787-2|K2C8_HUMAN Isoform 2 of Keratin; type II cytoskeletal 8 OS=Homo sapiens GN=KRT8	P05787-2	KRT8	40643	35495.7	39560.3	24951.1	19296	17190.7	19015	28881.6	20464.7	15.3107	15.1154	15.2718	14.6068	14.236	14.0693	14.2148	14.8179	14.3208	15.2326	14.3041	14.4512	-0.6258	-0.9966	-1.16327	-1.01777	-0.41475	-0.911765	-0.928557	-0.781427	0.00542668	0.0160942
VSTSGPrAFSSrSYTSGPGSrISSSSFSR	40	68	sp|P05787-2|K2C8_HUMAN Isoform 2 of Keratin; type II cytoskeletal 8 OS=Homo sapiens GN=KRT8	P05787-2	KRT8	85326.1	70514.5	76318.8	14303.1	17797.9	13966.6	12951.9	16627.7	16497.4	16.3807	16.1056	16.2198	13.804	14.1194	13.7697	13.6609	14.0213	14.01	16.2354	13.8977	13.8974	-2.43132	-2.11594	-2.46566	-2.57448	-2.21406	-2.22541	-2.33764	-2.33798	6.9067e-05	8.12122e-05
VSTSGPrAFSSR	40	51	sp|P05787-2|K2C8_HUMAN Isoform 2 of Keratin; type II cytoskeletal 8 OS=Homo sapiens GN=KRT8	P05787-2	KRT8	208786	185740	206257	26037.9	23737	16142.4	18655.2	18625.4	20056.9	17.6717	17.5029	17.6541	14.6683	14.5349	13.9786	14.1873	14.185	14.2918	17.6096	14.3939	14.2214	-2.94123	-3.0747	-3.63099	-3.42227	-3.42457	-3.31774	-3.21564	-3.38819	0.000122729	7.67102e-07
VSTSGPrAFSSrSYTSGPGSR	40	60	sp|P05787-2|K2C8_HUMAN Isoform 2 of Keratin; type II cytoskeletal 8 OS=Homo sapiens GN=KRT8	P05787-2	KRT8	424976	378237	398353	44238.1	43813.5	23203.9	23739.3	32762	34264.1	18.697	18.5289	18.6037	15.433	15.4191	14.5021	14.535	14.9997	15.0644	18.6099	15.1181	14.8664	-3.17688	-3.19079	-4.1078	-4.07489	-3.61015	-3.54547	-3.49182	-3.7435	0.000362124	2.74095e-05
ISSSSFSrVGSSNFR	61	75	sp|P05787-2|K2C8_HUMAN Isoform 2 of Keratin; type II cytoskeletal 8 OS=Homo sapiens GN=KRT8	P05787-2	KRT8	361723	301641	328423	55075.4	54192.1	38387.5	36571.1	35776.1	39084.3	18.4645	18.2025	18.3252	15.7491	15.7258	15.2283	15.1584	15.1267	15.2543	18.3307	15.5678	15.1798	-2.58161	-2.60494	-3.10238	-3.17232	-3.20402	-3.07643	-2.76298	-3.15092	0.000119443	3.14145e-06
EIrYSLLPFANESGTSAAAEVNR	79	101	sp|Q9NRM7|LATS2_HUMAN Serine/threonine-protein kinase LATS2 OS=Homo sapiens GN=LATS2 PE=1 SV=2	Q9NRM7	LATS2	26747.7	22675.4	25013	9628.73	6464.64	8729.97	1982.7	3247.14	4498.3	14.7071	14.4688	14.6104	13.2331	12.6584	13.0918	10.9532	11.665	12.1352	14.5955	12.9944	11.5845	-1.36232	-1.9371	-1.50369	-3.6422	-2.9305	-2.46029	-1.60104	-3.011	0.00100619	0.00100831
VrLPCQPLVPGPELRPSAAELK	427	448	sp|Q9UGP4|LIMD1_HUMAN LIM domain-containing protein 1 OS=Homo sapiens GN=LIMD1 PE=1 SV=1	Q9UGP4	LIMD1	82814.5	81319.3	77447.7	30955.3	25038.2	25282.5	12622.7	12821.1	11657.8	16.3376	16.3113	16.2409	14.9179	14.6118	14.6258	13.6237	13.6462	13.509	16.2966	14.7185	13.593	-1.37872	-1.68477	-1.67077	-2.67288	-2.65038	-2.78761	-1.57808	-2.70362	0.000109371	7.79791e-07
KSTLKPQPAPQAGPIPVAPIGTLKPQPQPVPASYTTASTSSrPTFNVQVK	177	226	sp|Q93052|LPP_HUMAN Lipoma-preferred partner OS=Homo sapiens GN=LPP PE=1 SV=1	Q93052	LPP	31803.5	26560.3	30460	6751.4	5320.72	2656.42	3168.71	2554.16	3267.48	14.9569	14.697	14.8946	12.721	12.3774	11.3753	11.6297	11.3186	11.674	14.8495	12.1579	11.5408	-2.12853	-2.4721	-3.47424	-3.21982	-3.53087	-3.17554	-2.69162	-3.30874	0.00281602	1.71923e-05
STLKPQPAPQAGPIPVAPIGTLKPQPQPVPASYTTASTSSrPTFNVQVK	178	226	sp|Q93052|LPP_HUMAN Lipoma-preferred partner OS=Homo sapiens GN=LPP PE=1 SV=1	Q93052	LPP	56591.5	53491.8	56316	11019.2	7543.65	7852.65	2936.67	5232.4	3060.79	15.7883	15.707	15.7813	13.4277	12.881	12.939	11.52	12.3533	11.5797	15.7589	13.0826	11.8176	-2.33113	-2.87781	-2.8199	-4.23889	-3.4056	-4.17917	-2.67628	-3.94122	0.000107411	0.000127411
APAGGSLGrALMR	6	18	sp|Q9H089|LSG1_HUMAN Large subunit GTPase 1 homolog OS=Homo sapiens GN=LSG1 PE=1 SV=2	Q9H089	LSG1	106543	114722	114296	108383	102708	115924	139285	149585	141371	16.7011	16.8078	16.8024	16.7258	16.6482	16.8228	17.0877	17.1906	17.1091	16.7704	16.7323	17.1291	-0.0446515	-0.122236	0.0523971	0.31725	0.420179	0.338699	-0.0381636	0.35871	0.567247	0.00155398
RAPAGGSLGrALMR	5	18	sp|Q9H089|LSG1_HUMAN Large subunit GTPase 1 homolog OS=Homo sapiens GN=LSG1 PE=1 SV=2	Q9H089	LSG1	47691	48084.1	47011.9	56218.6	50748.5	58166.5	59925.3	74454.3	74297.3	15.5414	15.5533	15.5207	15.7788	15.6311	15.8279	15.8709	16.1841	16.181	15.5385	15.7459	16.0787	0.240279	0.092596	0.289421	0.332398	0.645586	0.642542	0.207432	0.540175	0.0257531	0.00661662
GPVGQALPrPQAPPrLQSLMGTVQQGAQSWQQR	934	966	sp|Q96JK9|MAML3_HUMAN Mastermind-like protein 3 OS=Homo sapiens GN=MAML3 PE=1 SV=4	Q96JK9	MAML3	43592.4	43252.6	49012.7	14949.7	15022.9	13616.7	5336.62	3281.23	1726.07	15.4118	15.4005	15.5809	13.8678	13.8749	13.7331	12.3817	11.68	10.7533	15.4644	13.8253	11.605	-1.59656	-1.58951	-1.7313	-3.08268	-3.78437	-4.71111	-1.63912	-3.85938	2.50815e-05	0.00124979
TSGELGPFNNGASYPLQAGQPrLTK	975	999	sp|Q96JK9|MAML3_HUMAN Mastermind-like protein 3 OS=Homo sapiens GN=MAML3 PE=1 SV=4	Q96JK9	MAML3	239209	221198	245858	38283.9	35765.2	24525.8	9787.82	10269.9	8525.44	17.8679	17.755	17.9075	15.2244	15.1263	14.582	13.2568	13.3261	13.0576	17.8435	14.9776	13.2135	-2.619	-2.71718	-3.26144	-4.58668	-4.51731	-4.7859	-2.86588	-4.62996	0.000151749	9.55718e-07
STArFTLNPNPTGVQNPHIER	66	86	sp|P45985-2|MP2K4_HUMAN Isoform 2 of Dual specificity mitogen-activated protein kinase kinase 4 OS=Homo sapiens GN=MAP2K4	P45985-2	MAP2K4	144838	136236	133907	39284.6	35019.1	34984.7	22735.5	30396.8	29028	17.1441	17.0557	17.0309	15.2617	15.0959	15.0944	14.4727	14.8916	14.8252	17.0769	15.1507	14.7298	-1.81522	-1.98105	-1.98246	-2.60424	-2.18527	-2.25174	-1.92624	-2.34708	7.85399e-06	6.32439e-05
SKPQLArYLGGSMDLSTFDFR	45	65	sp|O95983|MBD3_HUMAN Methyl-CpG-binding domain protein 3 OS=Homo sapiens GN=MBD3 PE=1 SV=1	O95983	MBD3	37347.2	41483.5	40476.5	33790.8	30984.1	29960.5	24881.2	30136.5	27842.5	15.1887	15.3403	15.3048	15.0443	14.9192	14.8708	14.6028	14.8792	14.765	15.2779	14.9448	14.749	-0.233578	-0.358678	-0.407147	-0.67515	-0.398694	-0.512918	-0.333134	-0.528921	0.00849505	0.00459977
QGSIGLYTQNQPLPAGGPrVDPYrPVrLPMQK	1836	1867	sp|Q93074-2|MED12_HUMAN Isoform 2 of Mediator of RNA polymerase II transcription subunit 12 OS=Homo sapiens GN=MED12	Q93074-2	MED12	131132	121025	133867	29030.7	27401.7	23999	8929.8	15818.1	13975.3	17.0007	16.8849	17.0304	14.8253	14.742	14.5507	13.1244	13.9493	13.7706	16.972	14.706	13.6148	-2.14672	-2.23004	-2.42133	-3.8476	-3.02273	-3.20142	-2.26603	-3.35725	1.65552e-05	0.000190606
TSVYrQQQPAVPQGQrLrQQLQAK	1895	1918	sp|Q93074-2|MED12_HUMAN Isoform 2 of Mediator of RNA polymerase II transcription subunit 12 OS=Homo sapiens GN=MED12	Q93074-2	MED12	418527	404799	415072	24847.7	42728	21499.7	18832.7	24575.2	23072.1	18.675	18.6268	18.663	14.6008	15.3829	14.392	14.201	14.5849	14.4939	18.6549	14.7919	14.4266	-4.05411	-3.27204	-4.26291	-4.45398	-4.07002	-4.16108	-3.86302	-4.22836	0.000215046	3.46751e-06
LrQQLQAK	1911	1918	sp|Q93074-2|MED12_HUMAN Isoform 2 of Mediator of RNA polymerase II transcription subunit 12 OS=Homo sapiens GN=MED12	Q93074-2	MED12	612328	554016	548741	190297	203445	188551	77000.4	88636.8	94675.2	19.2239	19.0796	19.0658	17.5379	17.6343	17.5246	16.2326	16.4356	16.5307	19.1231	17.5656	16.3996	-1.5852	-1.48882	-1.5985	-2.89052	-2.68748	-2.59239	-1.5575	-2.72346	1.42141e-05	1.1439e-05
RGPLSQNGSFGPSPVSGGECSPPLTVEPPVrPLSATLNR	1658	1696	sp|Q5JRA6|MIA3_HUMAN Melanoma inhibitory activity protein 3 OS=Homo sapiens GN=MIA3 PE=1 SV=1	Q5JRA6	MIA3	24114.1	22197.3	27636.6	9325.22	6669.19	7051.59	4877.66	3651.03	3807.68	14.5576	14.4381	14.7543	13.1869	12.7033	12.7837	12.252	11.8341	11.8947	14.5833	12.8913	11.9936	-1.3964	-1.88003	-1.79959	-2.33135	-2.74924	-2.68863	-1.69201	-2.58974	0.000650641	8.45431e-05
DLPLHPrGFLPGHAPFrPLGSLGPrEYFIPGTrLPPPTHGPQEYPPPPAVR	1827	1877	sp|Q5JRA6|MIA3_HUMAN Melanoma inhibitory activity protein 3 OS=Homo sapiens GN=MIA3 PE=1 SV=1	Q5JRA6	MIA3	204275	205268	219147	189300	167467	166204	39641.9	43463.5	33180.9	17.6402	17.6471	17.7415	17.5303	17.3535	17.3426	15.2747	15.4075	15.0181	17.6763	17.4088	15.2334	-0.145966	-0.322758	-0.333679	-2.40154	-2.26876	-2.65821	-0.267468	-2.44284	0.0179487	3.31372e-05
EYFIPGTrLPPPTHGPQEYPPPPAVR	1852	1877	sp|Q5JRA6|MIA3_HUMAN Melanoma inhibitory activity protein 3 OS=Homo sapiens GN=MIA3 PE=1 SV=1	Q5JRA6	MIA3	45854.8	41726	49689.7	49329.8	46582.9	45862.2	18282.5	19004.9	18515	15.4848	15.3487	15.6007	15.5902	15.5075	15.485	14.1582	14.2141	14.1764	15.478	15.5276	14.1829	0.112137	0.0294797	0.00698226	-1.31986	-1.26395	-1.30162	0.049533	-1.29514	0.567165	6.48213e-05
GPPPFPGVPLMSTPMGGPVPPPIrYGPPPQLCGPFGPrPLPPPFGPGMrPPLGLREFAPGVPPGrR	1761	1826	sp|Q5JRA6|MIA3_HUMAN Melanoma inhibitory activity protein 3 OS=Homo sapiens GN=MIA3 PE=1 SV=1	Q5JRA6	MIA3	6891.6	6386.01	7148.28	4556.3	2954.62	2274.12	387.16	1167.17	1367.15	12.7506	12.6407	12.8034	12.1536	11.5288	11.1511	8.59679	10.1888	10.417	12.7316	11.6112	9.73418	-0.577922	-1.20281	-1.58047	-4.13478	-2.54277	-2.31462	-1.1204	-2.99739	0.0193993	0.00643892
APDEPQQAQVPHVWGWEVAGAPALrLQK	513	540	sp|Q8IVT2|MISP_HUMAN Mitotic interactor and substrate of PLK1 OS=Homo sapiens GN=MISP PE=1 SV=1	Q8IVT2	MISP	194820	199230	200199	39040.7	36533	27035.8	20205.9	24459.6	24216.4	17.5718	17.6041	17.6111	15.2527	15.1569	14.7226	14.3025	14.5781	14.5637	17.5956	15.0441	14.4814	-2.34295	-2.43873	-2.87306	-3.29316	-3.01753	-3.03195	-2.55158	-3.11421	9.85596e-05	4.233e-06
VTrYPILGIPQAHR	4	17	sp|Q8IVT2|MISP_HUMAN Mitotic interactor and substrate of PLK1 OS=Homo sapiens GN=MISP PE=1 SV=1	Q8IVT2	MISP	671476	628511	695777	136081	125652	96723.6	85181.9	85908	84029.6	19.357	19.2616	19.4083	17.0541	16.9391	16.5616	16.3783	16.3905	16.3586	19.3423	16.8516	16.3758	-2.28817	-2.4032	-2.78069	-2.96401	-2.95177	-2.98366	-2.49069	-2.96648	8.73596e-05	2.89206e-07
AVCSTPLSSSLLGPPGTSALPrLSR	569	593	sp|P55198|AF17_HUMAN Protein AF-17 OS=Homo sapiens GN=MLLT6 PE=1 SV=2	P55198	MLLT6	64636.9	60305.4	61413.1	16643.8	13295	10659.6	5533.82	6118.61	8121.49	15.9801	15.88	15.9063	14.0227	13.6986	13.3799	12.4341	12.579	12.9875	15.9221	13.7004	12.6669	-1.89941	-2.22351	-2.54224	-3.48805	-3.34312	-2.93458	-2.22172	-3.25525	0.000293319	4.22053e-05
NSCPGPLDSSAFLSSDFLLPEDPKPrLPPPPVPPPLLHYPPPAK	360	403	sp|Q9NP71|MLXPL_HUMAN Carbohydrate-responsive element-binding protein OS=Homo sapiens GN=MLXIPL PE=1 SV=1	Q9NP71	MLXIPL	11146.2	11839.7	11020.1	4377.84	3672.15	4825.47	2086.35	2335.51	439.753	13.4443	13.5313	13.4279	12.096	11.8424	12.2365	11.0268	11.1895	8.78055	13.4678	12.0583	10.3323	-1.37182	-1.62541	-1.23137	-2.44106	-2.2783	-4.68727	-1.40953	-3.13554	0.000297514	0.0157266
RPPTPGPDTSVSGPrLTLALAPGPPPPPSR	349	378	sp|Q9H6K5|YS027_HUMAN Putative uncharacterized protein FLJ22184 OS=Homo sapiens PE=2 SV=1	Q9H6K5	NA	30968.2	33516.9	27315.2	16190	8055.73	11838.7	7435.17	8018.81	9598.45	14.9185	15.0326	14.7374	13.9828	12.9758	13.5312	12.8601	12.9692	13.2286	14.8962	13.4966	13.0193	-0.913354	-1.92037	-1.36495	-2.03602	-1.927	-1.66759	-1.39956	-1.87687	0.00996019	0.000174179
VrPVLNLPGPGPALPrALER	39	58	sp|Q96FF7|YS003_HUMAN Uncharacterized protein LOC113230 OS=Homo sapiens PE=2 SV=4	Q96FF7	NA	92615.6	87076.4	96150.1	26466.2	25275.8	17827	19206.4	16377.3	17065.3	16.499	16.41	16.553	14.6919	14.6255	14.1218	14.2293	13.9994	14.0588	16.4873	14.4797	14.0958	-1.79546	-1.86185	-2.36554	-2.25802	-2.48791	-2.42854	-2.00762	-2.39149	0.000407046	7.65692e-06
FFEAAAGSGSSAGAGDGAGPQrLPEPGGRPR	102	132	sp|Q96FF7|YS003_HUMAN Uncharacterized protein LOC113230 OS=Homo sapiens PE=2 SV=4	Q96FF7	NA	28332.4	27027.9	27224.3	14715.2	13195.1	12700.9	11818.5	12003.9	16252.7	14.7902	14.7222	14.7326	13.845	13.6877	13.6326	13.5288	13.5512	13.9884	14.7483	13.7218	13.6895	-0.90329	-1.06059	-1.11567	-1.21955	-1.1971	-0.759919	-1.02652	-1.05886	0.00010619	0.00218297
VrPVLNLPGPGPALPR	39	54	sp|Q96FF7|YS003_HUMAN Uncharacterized protein LOC113230 OS=Homo sapiens PE=2 SV=4	Q96FF7	NA	735289	709828	742489	242955	204157	212517	43679.6	40707.2	28736.2	19.488	19.4371	19.502	17.8903	17.6393	17.6972	15.4147	15.313	14.8106	19.4757	17.7423	15.1794	-1.58536	-1.83637	-1.77847	-4.06102	-4.16269	-4.66511	-1.7334	-4.29627	2.4774e-05	2.16186e-05
QLrMQLQQrLQGQQFLNQSrQALELK	1169	1194	sp|Q9Y6Q9|NCOA3_HUMAN Nuclear receptor coactivator 3 OS=Homo sapiens GN=NCOA3 PE=1 SV=1	Q9Y6Q9	NCOA3	761934	670553	781294	58524	83986.4	53801.1	10977.4	10874.3	6540.19	19.5393	19.355	19.5755	15.8367	16.3579	15.7153	13.4223	13.4086	12.6751	19.4899	15.97	13.1687	-3.65319	-3.13207	-3.77459	-6.06768	-6.0813	-6.81482	-3.51995	-6.32127	7.22674e-05	1.59837e-05
LQGQQFLNQSrQALELK	1178	1194	sp|Q9Y6Q9|NCOA3_HUMAN Nuclear receptor coactivator 3 OS=Homo sapiens GN=NCOA3 PE=1 SV=1	Q9Y6Q9	NCOA3	11190.2	12800.2	14960.4	19404	15801.3	25229.4	7635.7	7901.28	5954.01	13.4499	13.6439	13.8689	14.2441	13.9478	14.6228	12.8985	12.9479	12.5396	13.6542	14.2715	12.7954	0.589836	0.293529	0.968588	-0.755685	-0.70636	-1.11458	0.617318	-0.858876	0.054877	0.00826485
QLrMQLQQrLQGQQFLNQSR	1169	1188	sp|Q9Y6Q9|NCOA3_HUMAN Nuclear receptor coactivator 3 OS=Homo sapiens GN=NCOA3 PE=1 SV=1	Q9Y6Q9	NCOA3	91529.6	99646.5	117663	95802.2	70585.3	126038	21190.4	28465.5	32398	16.482	16.6045	16.8443	16.5478	16.1071	16.9435	14.3711	14.7969	14.9836	16.6436	16.5328	14.7172	-0.095822	-0.536512	0.299907	-2.27247	-1.84667	-1.65997	-0.110809	-1.92637	0.69621	0.000786698
LNASIAGLFPPQINIPLPPrPNLNR	1244	1268	sp|Q14686|NCOA6_HUMAN Nuclear receptor coactivator 6 OS=Homo sapiens GN=NCOA6 PE=1 SV=3	Q14686	NCOA6	143917	138450	148725	58699.2	47228.5	43305.7	23532.1	29056.9	26349.4	17.1349	17.079	17.1823	15.8411	15.5274	15.4023	14.5223	14.8266	14.6855	17.1321	15.5902	14.6781	-1.291	-1.60469	-1.72979	-2.60972	-2.30546	-2.44657	-1.54183	-2.45392	0.000324577	1.21743e-05
GIPLDAAAAYYLPrHLAPNPTYPHLYPPYLIrGYPDTAALENR	1648	1690	sp|Q9Y618|NCOR2_HUMAN Nuclear receptor corepressor 2 OS=Homo sapiens GN=NCOR2 PE=1 SV=2	Q9Y618	NCOR2	14240.3	13710.8	13335.1	8515.11	6349.14	6801.78	4715.27	5424.96	5707.02	13.7977	13.743	13.7029	13.0558	12.6323	12.7317	12.2031	12.4054	12.4785	13.7479	12.8066	12.3623	-0.69208	-1.11554	-1.01619	-1.54476	-1.34249	-1.26937	-0.941272	-1.38554	0.00197427	9.01263e-05
LGrLLGIFEQNQDRKHR	77	93	sp|Q9NZJ9-2|NUDT4_HUMAN Isoform 2 of Diphosphoinositol polyphosphate phosphohydrolase 2 OS=Homo sapiens GN=NUDT4	Q9NZJ9-2	NUDT4	19014.8	17120.6	20700.6	16132.8	14084.1	14492	13343.8	15282.2	12244.6	14.2148	14.0634	14.3374	13.9777	13.7818	13.823	13.7039	13.8996	13.5799	14.2052	13.8608	13.7278	-0.22751	-0.423439	-0.382249	-0.501335	-0.30566	-0.62536	-0.344399	-0.477452	0.0255144	0.0174432
VANTSTQTMGPrPAAAAAAATPAVR	482	506	sp|P11940|PABP1_HUMAN Polyadenylate-binding protein 1 OS=Homo sapiens GN=PABPC1 PE=1 SV=2	P11940	PABP1	13747.7	13095.3	12325.6	6523.68	6725.37	6536.26	6966.03	5686.9	4848.96	13.7469	13.6768	13.5894	12.6715	12.7154	12.6742	12.7661	12.4734	12.2435	13.671	12.687	12.4943	-0.999538	-0.955611	-0.996759	-0.904888	-1.19758	-1.42755	-0.983969	-1.17667	3.27034e-05	0.0017347
VGVPTAVQNLAPrAAVAAAAPrAVAPYK	484	511	sp|Q13310-2|PABP4_HUMAN Isoform 2 of Polyadenylate-binding protein 4 OS=Homo sapiens GN=PABPC4	Q13310-2	PABPC4	303565	294224	300580	352011	325171	371712	42016.8	44112.8	28105.6	18.2116	18.1666	18.1974	18.4253	18.3108	18.5038	15.3587	15.4289	14.7786	18.1919	18.4133	15.1887	0.233397	0.118976	0.311962	-2.83319	-2.76295	-3.41329	0.221445	-3.00314	0.0183759	0.000130013
GLPTTTQrVGVPTAVQNLAPrAAVAAAAPrAVAPYK	476	511	sp|Q13310-2|PABP4_HUMAN Isoform 2 of Polyadenylate-binding protein 4 OS=Homo sapiens GN=PABPC4	Q13310-2	PABPC4	85084.9	87855.3	92603.2	31146.1	20754.8	19177.8	16163.6	13474	13184.4	16.3766	16.4228	16.4988	14.9268	14.3412	14.2271	13.9805	13.7179	13.6865	16.4327	14.4984	13.795	-1.50598	-2.09159	-2.2056	-2.45228	-2.71485	-2.7462	-1.93439	-2.63778	0.000916782	1.21595e-05
LAMDFGGAGAAQQGLTDSCQSGGVPTAVQNLAPrAAVAAAAPrAVAPYK	476	524	sp|Q13310|PABP4_HUMAN Polyadenylate-binding protein 4 OS=Homo sapiens GN=PABPC4 PE=1 SV=1	Q13310	PABPC4	456261	458732	455272	170414	157169	135888	23629.2	26332.1	17968.8	18.7995	18.8073	18.7964	17.3787	17.262	17.0521	14.5283	14.6845	14.1332	18.8011	17.2309	14.4487	-1.42237	-1.53909	-1.749	-4.27277	-4.11652	-4.66784	-1.57015	-4.35238	8.05031e-05	1.20073e-05
QMAVPSFTQQILCPKPVHVrPPMPPrYPAPYGER	198	231	sp|Q86TB9|PATL1_HUMAN Protein PAT1 homolog 1 OS=Homo sapiens GN=PATL1 PE=1 SV=2	Q86TB9	PATL1	10026.1	8846.67	7634.44	10084.2	9040.1	8298.88	2575.99	1354.67	447.413	13.2915	13.1109	12.8983	13.2998	13.1421	13.0187	11.3309	10.4037	8.80546	13.1002	13.1535	10.18	0.199582	0.0418898	-0.0815318	-1.76932	-2.6965	-4.29477	0.0533135	-2.9202	0.722225	0.0173486
FDGSPGQMGGGGPLrFEGPQGQLGGGCPLrFEGPPGPVGTPLrFEGPIGQAGGGGFR	791	847	sp|O94913|PCF11_HUMAN Pre-mRNA cleavage complex 2 protein Pcf11 OS=Homo sapiens GN=PCF11 PE=1 SV=3	O94913	PCF11	87199.8	93450.3	98177.2	99623.9	87479.3	107990	5791.29	8473.63	3455.5	16.412	16.5119	16.5831	16.6042	16.4167	16.7205	12.4997	13.0488	11.7547	16.5023	16.5805	12.4344	0.101855	-0.0856964	0.218187	-4.00268	-3.45359	-4.74767	0.0781151	-4.06798	0.484372	0.000423818
FEGGHGPSGAAIrFDGPHGQPGGGIrFEGPLLQQGVGMrFEGPHGQSVAGLR	917	968	sp|O94913|PCF11_HUMAN Pre-mRNA cleavage complex 2 protein Pcf11 OS=Homo sapiens GN=PCF11 PE=1 SV=3	O94913	PCF11	11259.2	10513.6	10477.3	6729.88	5274.66	6455.53	3541.04	4916.98	4361.05	13.4588	13.36	13.355	12.7164	12.3649	12.6563	11.79	12.2636	12.0905	13.3913	12.5792	12.048	-0.674892	-1.0264	-0.734936	-1.6013	-1.1277	-1.3008	-0.812074	-1.34326	0.00203253	0.000704704
FEGPQGQLGGGCPLrFEGPPGPVGTPLrFEGPIGQAGGGGFR	806	847	sp|O94913|PCF11_HUMAN Pre-mRNA cleavage complex 2 protein Pcf11 OS=Homo sapiens GN=PCF11 PE=1 SV=3	O94913	PCF11	5386.07	5534.13	5621.47	11086	10852.7	12467.2	1804.09	459.354	1526.95	12.395	12.4341	12.4567	13.4365	13.4058	13.6058	10.8171	8.84346	10.5764	12.4286	13.4827	10.079	1.00782	0.977131	1.17722	-1.61157	-3.58517	-1.85219	1.05406	-2.34964	8.34524e-05	0.0194682
FEGQHNQLGGNLrFEGPHGQPGVGIrFEGPLVQQGGGMrFEGPSVPGGGLR	969	1019	sp|O94913|PCF11_HUMAN Pre-mRNA cleavage complex 2 protein Pcf11 OS=Homo sapiens GN=PCF11 PE=1 SV=3	O94913	PCF11	25019.9	24354.8	29255	40529.6	40107.8	38567.8	11096.3	8894.8	5624.81	14.6108	14.5719	14.8364	15.3067	15.2916	15.2351	13.4378	13.1187	12.4576	14.673	15.2778	13.0047	0.633654	0.618561	0.562076	-1.23524	-1.55429	-2.21545	0.604764	-1.66832	0.00208755	0.00513161
GQPVGGLrFEGPHGQPVGGLrFDNPR	883	908	sp|O94913|PCF11_HUMAN Pre-mRNA cleavage complex 2 protein Pcf11 OS=Homo sapiens GN=PCF11 PE=1 SV=3	O94913	PCF11	50988.1	46060	52691.4	54040.1	47700.5	51016.8	21769.3	31373.2	29521.2	15.6379	15.4912	15.6853	15.7217	15.5417	15.6387	14.41	14.9372	14.8495	15.6048	15.634	14.7322	0.116949	-0.0630766	0.0338913	-1.19479	-0.667546	-0.755332	0.0292545	-0.872556	0.72737	0.00729916
TPGQPGPQrFDGPPGQQVQPrFDGVPQrFDGPQHQQASR	1066	1104	sp|O94913|PCF11_HUMAN Pre-mRNA cleavage complex 2 protein Pcf11 OS=Homo sapiens GN=PCF11 PE=1 SV=3	O94913	PCF11	6192.58	7281.83	8564.7	4550.67	3442.23	2778.8	2133.1	1955.01	2086.54	12.5963	12.8301	13.0642	12.1519	11.7491	11.4402	11.0587	10.933	11.0269	12.8302	11.7804	11.0062	-0.678334	-1.08107	-1.38995	-1.77147	-1.89724	-1.8033	-1.04979	-1.824	0.0130387	0.000201645
FDGQPGQPSLLPrFDGLHGQPGPrFER	1039	1065	sp|O94913|PCF11_HUMAN Pre-mRNA cleavage complex 2 protein Pcf11 OS=Homo sapiens GN=PCF11 PE=1 SV=3	O94913	PCF11	89086.8	75827.6	89841.2	32231.8	24660.4	22327.4	13445.1	17121.7	17953	16.4429	16.2104	16.4551	14.9762	14.5899	14.4465	13.7148	14.0635	14.1319	16.3695	14.6709	13.9701	-1.39329	-1.77957	-1.92296	-2.65469	-2.30594	-2.23754	-1.6986	-2.39939	0.000660024	9.343e-05
ASAPAADPPrYTFAPSVSLNK	94	114	sp|Q9NR12|PDLI7_HUMAN PDZ and LIM domain protein 7 OS=Homo sapiens GN=PDLIM7 PE=1 SV=1	Q9NR12	PDLIM7	963967	945819	914348	26597.9	85449.2	26754.2	13543.7	13524.8	14365.6	19.8786	19.8512	19.8024	14.699	16.3828	14.7075	13.7253	13.7233	13.8103	19.8441	15.2631	13.753	-5.14505	-3.46129	-5.13659	-6.11874	-6.12075	-6.03374	-4.58098	-6.09108	0.0012186	7.5863e-09
LHPQLHrAPIR	626	636	sp|P29590-13|PML_HUMAN Isoform PML-13 of Protein PML OS=Homo sapiens GN=PML	P29590-13	PML	60791.8	62222.6	66168.8	61542	57382.8	61209.2	121783	131496	146404	15.8916	15.9252	16.0139	15.9093	15.8083	15.9015	16.894	17.0047	17.1596	15.9435	15.873	17.0194	-0.0342507	-0.135204	-0.0420738	0.950418	1.06112	1.21606	-0.0705094	1.07587	0.222039	0.000226816
SQGAQPQQVTLrLALR	588	603	sp|P29590-2|PML_HUMAN Isoform PML-5 of Protein PML OS=Homo sapiens GN=PML	P29590-2	PML	54550.1	49938.9	58520.5	19450.4	16280.2	13881.7	11645.7	12861.6	17076.6	15.7353	15.6079	15.8367	14.2475	13.9908	13.7609	13.5075	13.6508	14.0597	15.7266	13.9997	13.7393	-1.47909	-1.73577	-1.96571	-2.2191	-2.07583	-1.66687	-1.72686	-1.98727	0.000372645	0.00036796
GrGSLLLR	55	62	sp|Q9H307|PININ_HUMAN Pinin OS=Homo sapiens GN=PNN PE=1 SV=4	Q9H307	PNN	213799	217264	243074	356330	325487	369984	560033	491836	438210	17.7059	17.7291	17.891	18.4429	18.3122	18.4971	19.0952	18.9078	18.7413	17.7753	18.4174	18.9147	0.667514	0.5369	0.721762	1.31981	1.13248	0.965922	0.642059	1.1394	0.00130827	0.000635992
LLALSGPGGGrGrGSLLLR	44	62	sp|Q9H307|PININ_HUMAN Pinin OS=Homo sapiens GN=PNN PE=1 SV=4	Q9H307	PNN	194122	192317	195741	162038	145162	153731	175447	184072	185045	17.5666	17.5531	17.5786	17.306	17.1473	17.23	17.4207	17.4899	17.4975	17.5661	17.2278	17.4694	-0.260134	-0.4188	-0.336059	-0.145431	-0.0761916	-0.0685919	-0.338331	-0.0967383	0.00188106	0.0192765
APESPPSADPALVAGPAEEAECPPPRQPQPAQNVLAAPrLR	7	47	sp|Q6EEV4|GL1AD_HUMAN DNA-directed RNA polymerase II subunit GRINL1A; isoforms 4/5 OS=Homo sapiens GN=POLR2M PE=1 SV=1	Q6EEV4	POLR2M	8358.13	7898.42	8313.39	6027.55	5249.02	5526.62	2488.79	3024.17	3723.41	13.029	12.9473	13.0212	12.5574	12.3578	12.4322	11.2812	11.5623	11.8624	12.9992	12.4491	11.5687	-0.441822	-0.641347	-0.566996	-1.71795	-1.43686	-1.13677	-0.550055	-1.43052	0.000992853	0.00108705
QPQPAQNVLAAPrLR	33	47	sp|Q6EEV4|GL1AD_HUMAN DNA-directed RNA polymerase II subunit GRINL1A; isoforms 4/5 OS=Homo sapiens GN=POLR2M PE=1 SV=1	Q6EEV4	POLR2M	137762	131769	134528	89936.1	84071.1	86816.4	39133	46076.8	41836.2	17.0718	17.0077	17.0375	16.4566	16.3593	16.4057	15.2561	15.4918	15.3525	17.039	16.4072	15.3668	-0.582393	-0.679682	-0.633325	-1.78291	-1.54725	-1.68654	-0.6318	-1.67223	4.74372e-05	1.91261e-05
DCGTLPNrFVITPR	216	229	sp|Q96HA1|P121A_HUMAN Nuclear envelope pore membrane protein POM 121 OS=Homo sapiens GN=POM121 PE=1 SV=2	Q96HA1	POM121	191865	188006	198049	133524	129302	136450	108932	122538	117280	17.5497	17.5204	17.5955	17.0267	16.9804	17.058	16.7331	16.9029	16.8396	17.5552	17.0217	16.8252	-0.528475	-0.574831	-0.497209	-0.822155	-0.652349	-0.715625	-0.533505	-0.730043	7.03308e-05	0.000175127
GMQHFPPGPGGPMPGPHGGPGGPVGPrLLGPPPPPR	639	674	sp|Q96QC0|PP1RA_HUMAN Serine/threonine-protein phosphatase 1 regulatory subunit 10 OS=Homo sapiens GN=PPP1R10 PE=1 SV=1	Q96QC0	PPP1R10	254503	252958	259855	166805	145956	154258	82471.7	98892.7	105886	17.9573	17.9485	17.9873	17.3478	17.1552	17.235	16.3316	16.5936	16.6922	17.9644	17.246	16.5391	-0.616599	-0.809234	-0.729416	-1.63279	-1.37083	-1.27225	-0.718416	-1.42529	0.000229712	0.000192008
LQNAFWEHGASrAMLPGSPLFTrAPPPK	378	405	sp|Q8WUF5|IASPP_HUMAN RelA-associated inhibitor OS=Homo sapiens GN=PPP1R13L PE=1 SV=4	Q8WUF5	PPP1R13L	51523.4	48286.2	53667.3	16876.4	14995.8	14535.2	10048.3	11822.2	11176.3	15.6529	15.5593	15.7118	14.0427	13.8723	13.8273	13.2947	13.5292	13.4482	15.6413	13.9141	13.424	-1.59862	-1.76907	-1.81407	-2.34668	-2.11213	-2.19318	-1.72726	-2.21733	2.61773e-05	1.10423e-05
ATSPrPrAFDGAGSSLGrAPSPrPGPGPLrQQGPPTPFDFLGR	138	180	sp|Q8WUF5|IASPP_HUMAN RelA-associated inhibitor OS=Homo sapiens GN=PPP1R13L PE=1 SV=4	Q8WUF5	PPP1R13L	141066	130362	142443	39795.6	32618.5	26022.7	20429.3	24089.8	22199.3	17.106	16.9922	17.12	15.2803	14.9934	14.6675	14.3184	14.5561	14.4382	17.0727	14.9804	14.4376	-1.79241	-2.07933	-2.40525	-2.75438	-2.5166	-2.6345	-2.09233	-2.63516	0.000324045	4.98816e-06
GRPSSPrTPLYLQPDAYGSLDR	116	137	sp|Q8WUF5|IASPP_HUMAN RelA-associated inhibitor OS=Homo sapiens GN=PPP1R13L PE=1 SV=4	Q8WUF5	PPP1R13L	78859.1	85780.3	85166.7	36675.7	31874.5	35453.1	28074.1	34534.1	33270.1	16.267	16.3884	16.378	15.1625	14.9601	15.1136	14.777	15.0757	15.0219	16.3445	15.0788	14.9582	-1.18191	-1.38433	-1.23082	-1.5675	-1.26872	-1.32251	-1.26569	-1.38624	6.25201e-05	0.000155866
AMLPGSPLFTrAPPPK	390	405	sp|Q8WUF5|IASPP_HUMAN RelA-associated inhibitor OS=Homo sapiens GN=PPP1R13L PE=1 SV=4	Q8WUF5	PPP1R13L	1.03351e+06	1.01883e+06	1.05018e+06	198751	172275	128500	77036.6	89820.8	85915.1	19.9791	19.9585	20.0022	17.6006	17.3943	16.9714	16.2333	16.4548	16.3906	19.9799	17.3221	16.3595	-2.37933	-2.58558	-3.00852	-3.74668	-3.52517	-3.58931	-2.65781	-3.62039	0.00013821	7.0238e-07
ErDQLYYECYSDVSVHEEMIADR	42	64	sp|Q96LA8|ANM6_HUMAN Protein arginine N-methyltransferase 6 OS=Homo sapiens GN=PRMT6 PE=1 SV=1	Q96LA8	PRMT6	176500	164754	189487	168212	122226	138684	104321	125118	113288	17.4293	17.33	17.5317	17.3599	16.8992	17.0814	16.6707	16.9329	16.7896	17.4303	17.1135	16.7977	-0.0704105	-0.53114	-0.348893	-0.75967	-0.497405	-0.640703	-0.316815	-0.632593	0.0959439	0.00270573
APrFPSNIIVTNGAAR	250	265	sp|Q86WR7|PRSR2_HUMAN Proline and serine-rich protein 2 OS=Homo sapiens GN=PROSER2 PE=1 SV=2	Q86WR7	PROSER2	81116.6	79519.2	82031.6	49446.1	40883.1	43582.5	22579.5	21740.5	27136.4	16.3077	16.279	16.3239	15.5936	15.3192	15.4115	14.4627	14.4081	14.7279	16.3035	15.4414	14.5329	-0.709969	-0.98432	-0.892078	-1.84081	-1.89544	-1.5756	-0.862122	-1.77062	0.000455453	5.89315e-05
rPFGISALIVGFDDDGISR	133	151	sp|Q8TAA3|PSA7L_HUMAN Proteasome subunit alpha type-7-like OS=Homo sapiens GN=PSMA8 PE=1 SV=3	Q8TAA3	PSMA8	39833.1	38461.9	44339.5	28791.5	24668.7	28386.4	12827.1	13569.9	14683	15.2817	15.2311	15.4363	14.8134	14.5904	14.7929	13.6469	13.7281	13.8419	15.3164	14.7322	13.739	-0.503022	-0.725983	-0.523464	-1.66947	-1.58826	-1.47452	-0.584157	-1.57741	0.00343811	4.66732e-05
RPPPEHFrRPPPEHFR	733	748	sp|Q8IXT5|RB12B_HUMAN RNA-binding protein 12B OS=Homo sapiens GN=RBM12B PE=1 SV=2	Q8IXT5	RBM12B	104782	99426.4	105736	59729.5	51252.3	57859.9	62208.6	76931.8	75574.1	16.677	16.6013	16.6901	15.8662	15.6453	15.8203	15.9248	16.2313	16.2056	16.6562	15.7773	16.1206	-0.790005	-1.01083	-0.835884	-0.731335	-0.424868	-0.450556	-0.878907	-0.535586	0.000269181	0.00628918
QLESLWSDSPAPPGPQAGPPSRPPrYSSSSIPEPFGSR	434	460	sp|Q9P2N5|RBM27_HUMAN RNA-binding protein 27 OS=Homo sapiens GN=RBM27 PE=1 SV=2	Q9P2N5	RBM27	13217.9	12156.3	11676.5	4044.33	4834.35	1985.11	2207.19	1063.05	2512.53	13.6902	13.5694	13.5113	11.9817	12.2391	10.955	11.108	10.054	11.2949	13.5903	11.7253	10.819	-1.60863	-1.35121	-2.63531	-2.48232	-3.53633	-2.29539	-1.86505	-2.77135	0.00922169	0.00206903
DQPGTSAVPNLASVGTrLPPPLPQNLLYTVSErQPMYSR	395	433	sp|Q9P2N5|RBM27_HUMAN RNA-binding protein 27 OS=Homo sapiens GN=RBM27 PE=1 SV=2	Q9P2N5	RBM27	41111.5	34240	36024	8461.09	7823.16	3159.77	2953.13	3807.1	4321.28	15.3273	15.0634	15.1367	13.0466	12.9335	11.6256	11.528	11.8945	12.0772	15.1758	12.5353	11.8332	-2.12915	-2.24224	-3.55017	-3.64775	-3.2813	-3.09853	-2.64052	-3.34252	0.00466263	4.90693e-05
DQPGTSAVPNLASVGTrLPPPLPQNLLYTVSER	395	427	sp|Q9P2N5|RBM27_HUMAN RNA-binding protein 27 OS=Homo sapiens GN=RBM27 PE=1 SV=2	Q9P2N5	RBM27	99070.5	106779	103890	52784.8	46174.3	43990.3	4785.32	4882.57	3068.95	16.5962	16.7043	16.6647	15.6878	15.4948	15.4249	12.2244	12.2534	11.5835	16.655	15.5358	12.0205	-0.967209	-1.16024	-1.23015	-4.43064	-4.40162	-5.07151	-1.1192	-4.63459	0.000189803	3.04973e-05
LQLGTPPPLLAArLVPPR	443	460	sp|Q9P2N5|RBM27_HUMAN RNA-binding protein 27 OS=Homo sapiens GN=RBM27 PE=1 SV=2	Q9P2N5	RBM27	425977	407152	438986	61173.8	49640.6	26952.3	12140.3	13160.9	12520.1	18.7004	18.6352	18.7438	15.9006	15.5992	14.7181	13.5675	13.684	13.612	18.6931	15.406	13.6211	-2.79252	-3.09391	-3.97503	-5.12563	-5.00918	-5.08119	-3.28715	-5.072	0.000766057	4.17828e-08
EHGAAASErLQLGTPPPLLAArLVPPR	434	460	sp|Q9P2N5|RBM27_HUMAN RNA-binding protein 27 OS=Homo sapiens GN=RBM27 PE=1 SV=2	Q9P2N5	RBM27	17940.9	15598.6	16210.3	17739.6	13716.2	15016.6	12020.6	11058	12213	14.131	13.9291	13.9846	14.1147	13.7436	13.8743	13.5532	13.4328	13.5761	14.0149	13.9109	13.5207	0.0997861	-0.271309	-0.140635	-0.461678	-0.5821	-0.438775	-0.104053	-0.494184	0.449417	0.00272502
GGrGrGSLNHMVVDHRPK	959	976	sp|Q9P2N5|RBM27_HUMAN RNA-binding protein 27 OS=Homo sapiens GN=RBM27 PE=1 SV=2	Q9P2N5	RBM27	109616	111885	115942	141340	145524	151494	136145	151100	138364	16.7421	16.7717	16.823	17.1088	17.1509	17.2089	17.0548	17.2051	17.0781	16.7789	17.1562	17.1127	0.329885	0.371968	0.429974	0.275852	0.426213	0.299181	0.377276	0.333749	0.000545101	0.00310806
GTVVTPVQVPLLPVPSQPrPAVGPQrFPGPPEFPQHTPGPVPNSFSQPPrLPLQDQWrAPPPPQDR	393	458	sp|Q96EV2|RBM33_HUMAN RNA-binding protein 33 OS=Homo sapiens GN=RBM33 PE=1 SV=3	Q96EV2	RBM33	19451.9	18775.4	22379.9	7269.1	9283.35	3891.84	1639.83	1339.1	1654.86	14.2476	14.1966	14.4499	12.8276	13.1804	11.9262	10.6793	10.3871	10.6925	14.298	12.6447	10.5863	-1.47047	-1.1176	-2.3718	-3.6187	-3.91098	-3.60554	-1.65329	-3.71174	0.0122972	7.95343e-06
APGPrGSYLGGYSAGR	390	405	sp|A0AV96|RBM47_HUMAN RNA-binding protein 47 OS=Homo sapiens GN=RBM47 PE=1 SV=2	A0AV96	RBM47	548860	560752	548852	527013	512030	515619	472612	497536	434640	19.0661	19.097	19.0661	19.0075	18.9659	18.9759	18.8503	18.9244	18.7295	19.0764	18.9831	18.8347	-0.0688999	-0.110512	-0.100435	-0.226082	-0.151937	-0.346918	-0.0932821	-0.241646	0.00454254	0.0138692
APGPrGSYLGGYSAGrGIYSR	390	410	sp|A0AV96|RBM47_HUMAN RNA-binding protein 47 OS=Homo sapiens GN=RBM47 PE=1 SV=2	A0AV96	RBM47	124778	122735	111497	144263	142311	151354	169234	183285	162505	16.929	16.9052	16.7666	17.1383	17.1187	17.2076	17.3687	17.4837	17.3101	16.8669	17.1549	17.3875	0.271394	0.251736	0.340615	0.501711	0.61678	0.443176	0.287915	0.520556	0.00738262	0.00192649
FLQPrLAPNQPPPPLIrPALAAPR	475	498	sp|Q8IZ40|RCOR2_HUMAN REST corepressor 2 OS=Homo sapiens GN=RCOR2 PE=1 SV=2	Q8IZ40	RCOR2	165143	155154	168301	210188	189331	204267	24015.5	29030.9	18284.9	17.3334	17.2433	17.3607	17.6813	17.5305	17.6401	14.5517	14.8253	14.1584	17.3125	17.6173	14.5118	0.368859	0.218087	0.327636	-2.76078	-2.48716	-3.1541	0.30486	-2.80068	0.00599466	0.00014153
FIQPrPTLNQPPPPLIrPANSMPPR	499	523	sp|Q9P2K3-3|RCOR3_HUMAN Isoform 3 of REST corepressor 3 OS=Homo sapiens GN=RCOR3	Q9P2K3-3	RCOR3	89556.1	94343.1	94865.8	179002	157820	196297	39990.2	41779.3	37104	16.4505	16.5256	16.5336	17.4496	17.2679	17.5827	15.2874	15.3505	15.1793	16.5032	17.4334	15.2724	0.946368	0.764672	1.07943	-1.21589	-1.15275	-1.32396	0.930157	-1.23086	0.000609502	2.63884e-05
FIQPrPTLNQPPPPLIRPANSMPPR	499	523	sp|Q9P2K3-3|RCOR3_HUMAN Isoform 3 of REST corepressor 3 OS=Homo sapiens GN=RCOR3	Q9P2K3-3	RCOR3	37092.9	36748.6	41611.4	59903.9	55065.6	55897.6	14064.2	15196	14168	15.1789	15.1654	15.3447	15.8704	15.7489	15.7705	13.7797	13.8914	13.7903	15.2297	15.7966	13.8205	0.640712	0.519213	0.540849	-1.44991	-1.33824	-1.43931	0.566925	-1.40915	0.00117829	3.15727e-05
QPPPLQQQArFIQPrPTLNQPPPPLIrPANSMPPR	489	523	sp|Q9P2K3-3|RCOR3_HUMAN Isoform 3 of REST corepressor 3 OS=Homo sapiens GN=RCOR3	Q9P2K3-3	RCOR3	22499.8	23554.2	21931.1	51420.3	43372.8	50908.3	9107.69	10719	6858.25	14.4576	14.5237	14.4207	15.6501	15.4045	15.6356	13.1529	13.3879	12.7436	14.4673	15.5634	13.0948	1.18271	0.937163	1.16827	-1.31447	-1.07945	-1.72371	1.09605	-1.37254	0.000209235	0.00197218
LIAAAQSGLPVrIESIK	115	131	sp|Q8NFH8|REPS2_HUMAN RalBP1-associated Eps domain-containing protein 2 OS=Homo sapiens GN=REPS2 PE=1 SV=2	Q8NFH8	REPS2	9751.93	9434.83	9725.86	8657.08	7882.65	6186.34	6346.32	7783.29	7384.31	13.2515	13.2038	13.2476	13.0797	12.9445	12.5949	12.6317	12.9262	12.8502	13.2343	12.873	12.8027	-0.154623	-0.289822	-0.639417	-0.602582	-0.308124	-0.38404	-0.361287	-0.431582	0.0676703	0.0085362
ErLALAGPQLrPEMSYPDR	1377	1395	sp|Q9P2R6|RERE_HUMAN Arginine-glutamic acid dipeptide repeats protein OS=Homo sapiens GN=RERE PE=1 SV=2	Q9P2R6	RERE	180897	180737	194749	44077	38888.1	33640.4	22279.9	24195.7	23621.6	17.4648	17.4635	17.5713	15.4277	15.247	15.0379	14.4435	14.5625	14.5278	17.4999	15.2376	14.5112	-2.07213	-2.25282	-2.46196	-3.05641	-2.9374	-2.97205	-2.2623	-2.98862	4.38447e-05	4.77933e-07
APrSLIPPIPVSPPILAPrLSSGALK	336	361	sp|P48382|RFX5_HUMAN DNA-binding protein RFX5 OS=Homo sapiens GN=RFX5 PE=1 SV=1	P48382	RFX5	9678.1	12626	13165.1	7357.89	6365.51	6883.87	2447.12	3881.29	3082.44	13.2405	13.6241	13.6844	12.8451	12.6361	12.749	11.2569	11.9223	11.5899	13.5164	12.7434	11.5897	-0.671274	-0.88029	-0.767347	-2.25948	-1.59403	-1.92649	-0.77297	-1.92667	0.00698409	0.00124792
SLIPPIPVSPPILAPrLSSGALK	339	361	sp|P48382|RFX5_HUMAN DNA-binding protein RFX5 OS=Homo sapiens GN=RFX5 PE=1 SV=1	P48382	RFX5	117356	109877	116979	73589.2	66053.5	69250.6	20190.3	21574.3	18792.7	16.8405	16.7455	16.8359	16.1672	16.0113	16.0795	14.3014	14.397	14.1979	16.8073	16.086	14.2988	-0.640107	-0.795967	-0.727775	-2.50594	-2.41029	-2.60943	-0.721283	-2.50855	0.000190962	2.74109e-06
SVVESSAPGANNLQVNALVArLPLLLPR	308	335	sp|P48382|RFX5_HUMAN DNA-binding protein RFX5 OS=Homo sapiens GN=RFX5 PE=1 SV=1	P48382	RFX5	34749.9	34494.1	32279.2	27435.7	25676.8	26916.5	4538.95	6433.71	5833.85	15.0847	15.0741	14.9783	14.7438	14.6482	14.7162	12.1481	12.6514	12.5102	15.0457	14.7027	12.4366	-0.301932	-0.397522	-0.329499	-2.89756	-2.39426	-2.53547	-0.342984	-2.6091	0.00148327	7.05266e-05
SVVESSAPGANNLQVNALVArLPLLLPrAPR	308	338	sp|P48382|RFX5_HUMAN DNA-binding protein RFX5 OS=Homo sapiens GN=RFX5 PE=1 SV=1	P48382	RFX5	54170.2	52466.3	52572.2	22837.8	19887.8	19738.5	5112.38	8435.02	8579.65	15.7252	15.6791	15.682	14.4791	14.2796	14.2687	12.3198	13.0422	13.0667	15.6954	14.3425	12.8096	-1.21631	-1.41585	-1.42672	-3.37566	-2.65327	-2.62874	-1.35296	-2.88589	4.22474e-05	0.000299346
TPASTWASPrPLLNWSR	648	664	sp|Q8TCX5|RHPN1_HUMAN Rhophilin-1 OS=Homo sapiens GN=RHPN1 PE=2 SV=1	Q8TCX5	RHPN1	186415	185865	171406	51860.6	42921	39499.6	18567.1	19196	16261.7	17.5082	17.5039	17.3871	15.6624	15.3894	15.2696	14.1805	14.2285	13.9892	17.4664	15.4404	14.1327	-1.80402	-2.07697	-2.19682	-3.2859	-3.23785	-3.47718	-2.02593	-3.33364	7.90791e-05	2.31495e-06
AGIGVYWGPGHPLNVGIrLPGR	158	179	sp|O60930|RNH1_HUMAN Ribonuclease H1 OS=Homo sapiens GN=RNASEH1 PE=1 SV=2	O60930	RNASEH1	9987.57	8121.22	12494.8	6432.9	6057.96	6944.99	4786.7	7504.42	4886.47	13.2859	12.9875	13.609	12.6513	12.5646	12.7618	12.2248	12.8735	12.2546	13.2941	12.6592	12.451	-0.642892	-0.729528	-0.532388	-1.06933	-0.420621	-1.03957	-0.634936	-0.843173	0.0280042	0.0383979
AGGAASGGGGNSWDLPGSHVrLPGR	22	46	sp|P49247|RPIA_HUMAN Ribose-5-phosphate isomerase OS=Homo sapiens GN=RPIA PE=1 SV=3	P49247	RPIA	62878.8	58149.2	68089.1	41024.2	31748.9	37763.2	27982.4	35287.7	33710.2	15.9403	15.8275	16.0551	15.3242	14.9544	15.2047	14.7722	15.1069	15.0409	15.941	15.1611	14.9733	-0.616775	-0.986546	-0.736272	-1.16873	-0.834086	-0.900066	-0.779864	-0.967628	0.0035901	0.0013521
EPFLSrDPFHSLK	1399	1411	sp|Q5VT52-3|RPRD2_HUMAN Isoform 3 of Regulation of nuclear pre-mRNA domain-containing protein 2 OS=Homo sapiens GN=RPRD2	Q5VT52-3	RPRD2	201975	188850	212362	334655	337219	334783	627988	575888	544095	17.6238	17.5269	17.6962	18.3523	18.3633	18.3529	19.2604	19.1354	19.0535	17.6156	18.3562	19.1498	0.736696	0.747706	0.737245	1.64476	1.51981	1.43788	0.740549	1.53415	0.000113259	3.86279e-05
SGIILrSPrPDFrPrEPFLSrDPFHSLK	1384	1411	sp|Q5VT52-3|RPRD2_HUMAN Isoform 3 of Regulation of nuclear pre-mRNA domain-containing protein 2 OS=Homo sapiens GN=RPRD2	Q5VT52-3	RPRD2	164604	148983	159737	83125.4	74039.2	86462.6	22162.6	29089	30037.8	17.3286	17.1848	17.2853	16.343	16.176	16.3998	14.4358	14.8282	14.8745	17.2663	16.3063	14.7128	-0.923256	-1.09026	-0.866469	-2.83042	-2.43807	-2.39176	-0.959994	-2.55342	0.00027023	6.19456e-05
FrLSLFSDLPEDTELQR	27	43	sp|Q9BST9|RTKN_HUMAN Rhotekin OS=Homo sapiens GN=RTKN PE=1 SV=2	Q9BST9	RTKN	103915	101842	100581	29952.9	24938.1	21141.6	13335.9	18444.9	16047	16.665	16.636	16.618	14.8704	14.6061	14.3678	13.703	14.1709	13.97	16.6397	14.6148	13.948	-1.76926	-2.03361	-2.27187	-2.93664	-2.46874	-2.66965	-2.02491	-2.69168	0.000155855	3.86852e-05
GQPrTWLQSPV	553	563	sp|Q9BST9|RTKN_HUMAN Rhotekin OS=Homo sapiens GN=RTKN PE=1 SV=2	Q9BST9	RTKN	271596	270929	271415	47898.8	35831.4	35154.2	24087.4	29743.3	38230.4	18.0511	18.0476	18.0501	15.5477	15.1289	15.1014	14.556	14.8603	15.2224	18.0496	15.2593	14.8796	-2.5019	-2.92066	-2.94819	-3.49361	-3.18932	-2.82717	-2.79025	-3.17003	4.22789e-05	7.98307e-05
VGVPPQNPrPSLNSAPSPFNPQGQSQITDPR	259	289	sp|Q13950|RUNX2_HUMAN Runt-related transcription factor 2 OS=Homo sapiens GN=RUNX2 PE=1 SV=2	Q13950	RUNX2	137025	130951	133305	40086.7	31163.9	25081.6	19704.4	24355	23854.1	17.0641	16.9987	17.0244	15.2908	14.9276	14.6143	14.2662	14.5719	14.542	17.029	14.9443	14.46	-1.7382	-2.10145	-2.4147	-2.76281	-2.45711	-2.48709	-2.08479	-2.569	0.000445774	1.31721e-05
EVVrYLGGSGGAGGR	253	267	sp|Q6SPF0|SAMD1_HUMAN Atherin OS=Homo sapiens GN=SAMD1 PE=1 SV=1	Q6SPF0	SAMD1	77048.3	79410.4	75148.3	78053.8	70502.3	81003.9	89838.2	98125.3	96644	16.2335	16.277	16.1975	16.2522	16.1054	16.3057	16.455	16.5823	16.5604	16.236	16.2211	16.5326	0.0161913	-0.130607	0.0697137	0.219051	0.346348	0.324403	-0.0149008	0.296601	0.827719	0.00286653
MGLLSPSGIGGVSPrHALTSPSLGGQGR	588	615	sp|Q5PRF9|SMAG2_HUMAN Protein Smaug homolog 2 OS=Homo sapiens GN=SAMD4B PE=1 SV=1	Q5PRF9	SAMD4B	37000	37140.9	37741.9	26919.3	20086.7	17837.5	11895	11900.3	12721.6	15.1752	15.1807	15.2039	14.7164	14.294	14.1226	13.5381	13.5387	13.635	15.1866	14.3776	13.5706	-0.470262	-0.89266	-1.06399	-1.64854	-1.64791	-1.55162	-0.808971	-1.61602	0.0101866	1.08882e-06
KPLPLGVrAPLAGPSAAAR	138	156	sp|Q86UD0|SAPC2_HUMAN Suppressor APC domain-containing protein 2 OS=Homo sapiens GN=SAPCD2 PE=2 SV=2	Q86UD0	SAPCD2	149233	151844	144538	32508	27878	26019.2	16788.7	29508.5	32096.6	17.1872	17.2122	17.1411	14.9885	14.7668	14.6673	14.0352	14.8488	14.9701	17.1802	14.8075	14.6181	-2.19167	-2.41334	-2.51288	-3.14497	-2.33133	-2.21004	-2.37263	-2.56212	1.67089e-05	0.000958175
VFrYSTSLEK	791	800	sp|Q15020|SART3_HUMAN Squamous cell carcinoma antigen recognized by T-cells 3 OS=Homo sapiens GN=SART3 PE=1 SV=1	Q15020	SART3	63372.9	53671.9	58526.9	61134.9	55298.2	60334.1	55059.1	66392.4	65067.7	15.9516	15.7119	15.8368	15.8997	15.7549	15.8807	15.7487	16.0187	15.9897	15.8334	15.8451	15.919	0.066285	-0.0784778	0.0472633	-0.084731	0.185308	0.15623	0.0116902	0.0856021	0.89453	0.480162
MPTMPMLDIrPGLIPQAPGPrFPLIQPGIPPQR	984	1016	sp|Q9UPN6-2|SCAF8_HUMAN Isoform 2 of Protein SCAF8 OS=Homo sapiens GN=SCAF8	Q9UPN6-2	SCAF8	4187.16	3635.81	3823.97	8584.26	5630.32	7668.43	1220.78	440.813	438.051	12.0318	11.8281	11.9009	13.0675	12.459	12.9047	10.2536	8.78402	8.77496	11.9202	12.8104	9.27085	1.14725	0.538777	0.984491	-1.66664	-3.1362	-3.14527	0.890174	-2.64937	0.00965294	0.00587552
YRPYDGAASAYAQNYrYPEPERPSSR	1021	1046	sp|O15027-5|SC16A_HUMAN Isoform 5 of Protein transport protein Sec16A OS=Homo sapiens GN=SEC16A	O15027-5	SEC16A	10079.2	8532.29	10946.8	5614.43	3870.95	3907.33	7469.33	5979.68	4774.52	13.2991	13.0587	13.4182	12.4549	11.9185	11.932	12.8668	12.5459	12.2211	13.2587	12.1018	12.5446	-0.803753	-1.34021	-1.32671	-0.391915	-0.712825	-1.03754	-1.15689	-0.714093	0.00492699	0.0290361
MGTPVPrPPQDMGQIGVRTPLGPrVAAPVGPVGPTPTVLPMGAPVPrPR	199	247	sp|Q13435|SF3B2_HUMAN Splicing factor 3B subunit 2 OS=Homo sapiens GN=SF3B2 PE=1 SV=2	Q13435	SF3B2	12646.6	10455.6	14281.3	1288.32	1352.34	392.641	376.132	434.192	431.472	13.6265	13.352	13.8018	10.3313	10.4012	8.61707	8.5551	8.76219	8.75312	13.5934	9.7832	8.69014	-3.26215	-3.19219	-4.97636	-5.03833	-4.83124	-4.84031	-3.81023	-4.90329	0.00311018	4.85988e-06
MGTPVPRPPQDMGQIGVrTPLGPrVAAPVGPVGPTPTVLPMGAPVPRPR	199	247	sp|Q13435|SF3B2_HUMAN Splicing factor 3B subunit 2 OS=Homo sapiens GN=SF3B2 PE=1 SV=2	Q13435	SF3B2	22634.8	19060.4	24070.9	10196.3	7001.76	5276.37	2784.88	2503.23	1144.35	14.4663	14.2183	14.555	13.3158	12.7735	12.3653	11.4434	11.2896	10.1603	14.4132	12.8182	10.9644	-1.09742	-1.63968	-2.04785	-2.96978	-3.1236	-4.25287	-1.59498	-3.44875	0.005539	0.00116497
MGTPVPRPPQDMGQIGVrTPLGPrVAAPVGPVGPTPTVLPMGAPVPRPrGPPPPPGDENR	199	258	sp|Q13435|SF3B2_HUMAN Splicing factor 3B subunit 2 OS=Homo sapiens GN=SF3B2 PE=1 SV=2	Q13435	SF3B2	31535.3	31130.4	31108	5267.27	7951.38	4173.05	4976.43	1639.36	3263.55	14.9447	14.926	14.925	12.3628	12.957	12.0269	12.2809	10.6789	11.6722	14.9319	12.4489	11.544	-2.56906	-1.97491	-2.90502	-2.65101	-4.25299	-3.25968	-2.483	-3.38789	0.000799008	0.00191561
MGTPVPRPPQDMGQIGVrTPLGPR	199	222	sp|Q13435|SF3B2_HUMAN Splicing factor 3B subunit 2 OS=Homo sapiens GN=SF3B2 PE=1 SV=2	Q13435	SF3B2	462397	464046	494731	243464	222994	237647	92034.9	83031	86186.3	18.8188	18.8239	18.9163	17.8934	17.7666	17.8585	16.4899	16.3414	16.3952	18.853	17.8395	16.4088	-0.959636	-1.08634	-0.99453	-2.36309	-2.51163	-2.45782	-1.0135	-2.44418	3.30996e-05	1.39845e-06
MGTPVPRPPQDMGQIGVrTPLGPrVAAPVGPVGPTPTVLPMGAPVPrPrGPPPPPGDENR	199	258	sp|Q13435|SF3B2_HUMAN Splicing factor 3B subunit 2 OS=Homo sapiens GN=SF3B2 PE=1 SV=2	Q13435	SF3B2	87998.7	77299.6	89489.2	18731.4	15962.3	9068.39	7691.85	7080.52	6931.47	16.4252	16.2382	16.4494	14.1932	13.9624	13.1466	12.9091	12.7896	12.7589	16.3709	13.7674	12.8192	-2.17776	-2.40855	-3.2243	-3.46182	-3.58129	-3.61199	-2.60354	-3.5517	0.00130772	1.61372e-06
MGTPVPrPPQDMGQIGVrTPLGPrVAAPVGPVGPTPTVLPMGAPVPrPR	199	247	sp|Q13435|SF3B2_HUMAN Splicing factor 3B subunit 2 OS=Homo sapiens GN=SF3B2 PE=1 SV=2	Q13435	SF3B2	54089.5	45606.9	55653	17242.6	14876.9	13741	6375.6	7208.96	9161.54	15.7231	15.477	15.7642	14.0737	13.8608	13.7462	12.6383	12.8156	13.1614	15.6547	13.8936	12.8718	-1.58104	-1.79394	-1.90854	-3.01639	-2.83916	-2.49336	-1.76117	-2.78297	0.000178838	9.73886e-05
MGTPVPrPPQDMGQIGVrTPLGPRVAAPVGPVGPTPTVLPMGAPVPrPR	199	247	sp|Q13435|SF3B2_HUMAN Splicing factor 3B subunit 2 OS=Homo sapiens GN=SF3B2 PE=1 SV=2	Q13435	SF3B2	107095	106504	109414	18729.3	18008	11163.6	8099.84	7798.8	6812.66	16.7085	16.7006	16.7394	14.193	14.1363	13.4465	12.9837	12.929	12.734	16.7162	13.9253	12.8822	-2.52316	-2.57982	-3.26965	-3.73249	-3.78713	-3.98217	-2.79088	-3.83393	0.000313766	9.58519e-07
MGTPVPRPPQDMGQIGVrTPLGPrVAAPVGPVGPTPTVLPMGAPVPrPR	199	247	sp|Q13435|SF3B2_HUMAN Splicing factor 3B subunit 2 OS=Homo sapiens GN=SF3B2 PE=1 SV=2	Q13435	SF3B2	552209	522982	573984	114961	106398	71933.1	51302.5	53991.5	59019.8	19.0749	18.9964	19.1307	16.8108	16.6991	16.1344	15.6467	15.7204	15.8489	19.0673	16.5481	15.7387	-2.25652	-2.36819	-2.93293	-3.42056	-3.34686	-3.21839	-2.51921	-3.3286	0.00029226	1.22096e-06
GPLPPPRPTPrPPVPPrGPLrGPLPQ	399	424	sp|Q15427|SF3B4_HUMAN Splicing factor 3B subunit 4 OS=Homo sapiens GN=SF3B4 PE=1 SV=1	Q15427	SF3B4	13016.7	13758.2	11965	23852.9	24203.2	21685.8	8575.85	9027.14	5899.51	13.6681	13.748	13.5465	14.5419	14.5629	14.4045	13.0661	13.1401	12.5264	13.6542	14.5031	12.9108	0.88767	0.908702	0.750259	-0.588141	-0.514153	-1.12783	0.848877	-0.743373	0.000381034	0.021231
IAQPVrSFLQPPKPLSSLSTLR	538	559	sp|Q8ND83|SLAI1_HUMAN SLAIN motif-containing protein 1 OS=Homo sapiens GN=SLAIN1 PE=1 SV=3	Q8ND83	SLAIN1	76718.3	78555.6	79340.5	25873.8	27851.2	20209.5	9286.14	9368.22	11266.6	16.2273	16.2614	16.2758	14.6592	14.7655	14.3027	13.1809	13.1936	13.4598	16.2548	14.5758	13.2781	-1.59562	-1.48937	-1.95208	-3.07396	-3.06127	-2.79506	-1.67903	-2.97676	0.000282258	5.45246e-06
NVNPVILLNTQTrPYGFGLNHGHTPYSSMLNQGLGVPGIGATQGLrTGFTNIPSrYGTNNR	435	495	sp|Q6NXT4-2|ZNT6_HUMAN Isoform 2 of Zinc transporter 6 OS=Homo sapiens GN=SLC30A6	Q6NXT4-2	SLC30A6	24269.8	24817.9	24633.2	11247.5	6218.54	5635.05	3760.13	2365.22	4659.37	14.5669	14.5991	14.5883	13.4573	12.6024	12.4602	11.8766	11.2078	12.1859	14.5848	12.84	11.7567	-1.12744	-1.9824	-2.12455	-2.70819	-3.377	-2.39884	-1.7448	-2.82801	0.00499023	0.000609635
SPGVFRPEQDPVPrMPFEK	897	915	sp|Q92540|SMG7_HUMAN Protein SMG7 OS=Homo sapiens GN=SMG7 PE=1 SV=2	Q92540	SMG7	31842.3	25600	34980.5	20745.5	20786.8	20361.9	5915.21	8140.85	7786.81	14.9587	14.6439	15.0943	14.3405	14.3434	14.3136	12.5302	12.991	12.9268	14.8989	14.3325	12.816	-0.558414	-0.555548	-0.585341	-2.36871	-1.90796	-1.97211	-0.566434	-2.08293	0.0133146	0.000447089
SAPWNSFLPPPPPMPGPrLGPGKPGLK	187	213	sp|Q16637|SMN_HUMAN Survival motor neuron protein OS=Homo sapiens GN=SMN1 PE=1 SV=1	Q16637	SMN1	18141.4	19266.8	21365.4	11065.8	6935.17	8023.8	5131.31	5061.39	5131.43	14.147	14.2338	14.383	13.4338	12.7597	12.9701	12.3251	12.3053	12.3251	14.2546	13.0545	12.3185	-0.820791	-1.49489	-1.28454	-1.92949	-1.94929	-1.92946	-1.20007	-1.93608	0.00469579	9.72472e-06
VPLAGAAGGPGIGrAAGrGIPAGVPMPQAPAGLAGPVR	95	132	sp|P14678|RSMB_HUMAN Small nuclear ribonucleoprotein-associated proteins B and B' OS=Homo sapiens GN=SNRPB PE=1 SV=2	P14678	SNRPB	9175.11	8096.9	9309.62	4732.54	4245.92	5459.51	6095.01	5042.48	5259.8	13.1635	12.9832	13.1845	12.2084	12.0519	12.4146	12.5734	12.2999	12.3608	13.1104	12.2249	12.4114	-0.901992	-1.05853	-0.695834	-0.536978	-0.810473	-0.749598	-0.885452	-0.699016	0.00196989	0.00261392
LAQDPYrLGHDPYR	923	936	sp|P18583-5|SON_HUMAN Isoform D of Protein SON OS=Homo sapiens GN=SON	P18583-5	SON	36849.2	37996.4	36563.7	22158.5	21314.6	21475.7	23080.8	23610.8	25384.1	15.1693	15.2136	15.1581	14.4356	14.3796	14.3904	14.4944	14.5272	14.6316	15.1803	14.4018	14.5511	-0.744775	-0.800796	-0.789929	-0.68594	-0.653191	-0.548708	-0.7785	-0.62928	5.47274e-06	0.000147857
LGHDAYrLGQDPYR	937	950	sp|P18583-5|SON_HUMAN Isoform D of Protein SON OS=Homo sapiens GN=SON	P18583-5	SON	116896	112760	111964	56715.7	55649.9	57653.9	49729.3	55879	56081.8	16.8349	16.7829	16.7727	15.7915	15.7641	15.8151	15.6018	15.77	15.7752	16.7968	15.7902	15.7157	-1.00535	-1.03272	-0.98168	-1.195	-1.02679	-1.02157	-1.00658	-1.08112	2.0138e-06	5.6236e-05
LGHDPYrLGHDAYrLGQDPYrLGHDPYR	930	957	sp|P18583-5|SON_HUMAN Isoform D of Protein SON OS=Homo sapiens GN=SON	P18583-5	SON	162299	164443	159178	49791.7	45576.9	46659	47920.8	54245.9	58438.3	17.3083	17.3272	17.2803	15.6036	15.476	15.5099	15.5484	15.7272	15.8346	17.3053	15.5298	15.7034	-1.70165	-1.82925	-1.7954	-1.7569	-1.57804	-1.47064	-1.77543	-1.60186	1.62341e-06	4.58188e-05
LGQDPYrLGHDPYR	944	957	sp|P18583-5|SON_HUMAN Isoform D of Protein SON OS=Homo sapiens GN=SON	P18583-5	SON	218379	222737	216997	61658.5	58820.8	52288.6	48587.7	59516.4	60324	17.7365	17.765	17.7273	15.912	15.844	15.6742	15.5683	15.861	15.8804	17.7429	15.8101	15.7699	-1.83091	-1.89888	-2.06872	-2.17462	-1.88192	-1.86248	-1.93284	-1.97301	1.12083e-05	4.14493e-05
LGHDAYrLGQDPYrLGHDPYR	937	957	sp|P18583-5|SON_HUMAN Isoform D of Protein SON OS=Homo sapiens GN=SON	P18583-5	SON	480257	478985	490049	135704	117624	120372	124984	143861	153430	18.8734	18.8696	18.9026	17.0501	16.8438	16.8771	16.9314	17.1343	17.2272	18.8819	16.9237	17.0976	-1.83177	-2.03805	-2.00474	-1.95049	-1.74756	-1.65465	-1.95819	-1.78424	7.13249e-06	3.48785e-05
ELSHPPLYrLPLLENAETPQ	1313	1332	sp|Q07890|SOS2_HUMAN Son of sevenless homolog 2 OS=Homo sapiens GN=SOS2 PE=1 SV=2	Q07890	SOS2	100935	101546	108761	36781.1	33980.4	28342.7	9607.49	11982.4	6715.43	16.6231	16.6318	16.7308	15.1667	15.0524	14.7907	13.2299	13.5486	12.7133	16.6619	15.0033	13.1639	-1.49521	-1.60947	-1.87119	-3.43194	-3.11325	-3.94862	-1.65862	-3.49794	0.000141481	0.000141687
VrATSVLPrYGPPCLFK	7	23	sp|Q9P0W8|SPAT7_HUMAN Spermatogenesis-associated protein 7 OS=Homo sapiens GN=SPATA7 PE=2 SV=3	Q9P0W8	SPATA7	50135.2	45475.8	52341.7	16862.3	12870.3	13900.7	7186.17	7515.87	8903.86	15.6135	15.4728	15.6757	14.0415	13.6518	13.7629	12.811	12.8757	13.1202	15.5873	13.8187	12.9356	-1.54583	-1.93559	-1.82447	-2.77633	-2.71162	-2.46713	-1.76863	-2.65169	0.000171764	1.86382e-05
ATSVLPrYGPPCLFK	9	23	sp|Q9P0W8|SPAT7_HUMAN Spermatogenesis-associated protein 7 OS=Homo sapiens GN=SPATA7 PE=2 SV=3	Q9P0W8	SPATA7	184430	187038	185377	86427	73829.2	70466.2	16102.5	17931.2	15686.1	17.4927	17.513	17.5001	16.3992	16.1719	16.1046	13.975	14.1302	13.9372	17.5019	16.2252	14.0141	-1.10273	-1.33002	-1.39728	-3.52693	-3.37175	-3.56473	-1.27668	-3.4878	0.000139123	5.01808e-07
QAPrDGLTPVPPLAPAPrPPSSGLPAVLNPrPTLTPGrLPTPTLGTArAPMPTPTLVrPLLK	1315	1376	sp|Q6ZRS2|SRCAP_HUMAN Helicase SRCAP OS=Homo sapiens GN=SRCAP PE=1 SV=3	Q6ZRS2	SRCAP	156482	161559	154749	35032.3	25760	18934.6	4478.61	4799.35	5832.65	17.2556	17.3017	17.2396	15.0964	14.6528	14.2087	12.1288	12.2286	12.5099	17.2656	14.6527	12.2891	-2.16924	-2.61279	-3.0569	-5.1368	-5.03701	-4.7557	-2.61298	-4.97651	0.000526402	1.74116e-06
DGLTPVPPLAPAPrPPSSGLPAVLNPrPTLTPGrLPTPTLGTArAPMPTPTLVrPLLK	1319	1376	sp|Q6ZRS2|SRCAP_HUMAN Helicase SRCAP OS=Homo sapiens GN=SRCAP PE=1 SV=3	Q6ZRS2	SRCAP	146967	144078	155743	124073	120857	124731	9606.01	9270.59	4600.69	17.1651	17.1365	17.2488	16.9208	16.8829	16.9285	13.2297	13.1784	12.1676	17.1835	16.9107	12.8586	-0.262648	-0.30054	-0.255022	-3.95376	-4.00503	-5.01584	-0.272736	-4.32488	0.00171787	0.0002395
TAAALAPASLTSArMAPALSGANLTSPrVPLSAYER	2357	2392	sp|Q9UQ35|SRRM2_HUMAN Serine/arginine repetitive matrix protein 2 OS=Homo sapiens GN=SRRM2 PE=1 SV=2	Q9UQ35	SRRM2	34006.1	34098.7	34039.1	5496.88	7145.5	4030.72	2132.6	2880.84	2240.58	15.0535	15.0574	15.0549	12.4244	12.8028	11.9768	11.0584	11.4923	11.1297	15.0553	12.4013	11.2268	-2.63088	-2.25246	-3.07846	-3.99688	-3.56301	-3.92563	-2.65394	-3.82851	0.000372494	9.0213e-06
MAPALSGANLTSPrVPLSAYER	2371	2392	sp|Q9UQ35|SRRM2_HUMAN Serine/arginine repetitive matrix protein 2 OS=Homo sapiens GN=SRRM2 PE=1 SV=2	Q9UQ35	SRRM2	1.05027e+06	803850	795127	90225.5	92358	39314.3	27204	28534.9	25876.5	20.0023	19.6166	19.6008	16.4612	16.4949	15.2628	14.7315	14.8004	14.6594	19.7399	16.073	14.7304	-3.27866	-3.24496	-4.47714	-5.00838	-4.93947	-5.08055	-3.66692	-5.00947	0.0010008	3.38486e-06
ANYNFrGMYNQrYHCPVPK	126	144	sp|Q9NUL3|STAU2_HUMAN Double-stranded RNA-binding protein Staufen homolog 2 OS=Homo sapiens GN=STAU2 PE=1 SV=1	Q9NUL3	STAU2	46010.7	46345.8	45954	11835.6	11663.8	9986.26	4657.15	5787.29	7078.84	15.4897	15.5001	15.4879	13.5309	13.5097	13.2857	12.1852	12.4987	12.7893	15.4926	13.4421	12.4911	-1.96173	-1.98283	-2.20685	-3.30735	-2.9939	-2.70328	-2.05047	-3.00151	1.27772e-05	6.69698e-05
GMYNQrYHCPVPK	132	144	sp|Q9NUL3|STAU2_HUMAN Double-stranded RNA-binding protein Staufen homolog 2 OS=Homo sapiens GN=STAU2 PE=1 SV=1	Q9NUL3	STAU2	183592	189642	191143	49789.5	41205.5	35243.7	27280.3	26851.5	23896.9	17.4861	17.5329	17.5443	15.6036	15.3305	15.1051	14.7356	14.7127	14.5445	17.5211	15.3464	14.6643	-1.91756	-2.19057	-2.41604	-2.78555	-2.8084	-2.97658	-2.17472	-2.85684	0.000115803	1.39698e-06
GrGTLTrGAFVGATAAPGYIAPGYGTPYGYSTAAPAYGLPK	611	651	sp|Q96SI9|STRBP_HUMAN Spermatid perinuclear RNA-binding protein OS=Homo sapiens GN=STRBP PE=1 SV=1	Q96SI9	STRBP	34960.3	33693.8	37250.2	36871.8	34224.6	31280.9	39153	43976.5	43375.1	15.0934	15.0402	15.185	15.1702	15.0627	14.933	15.2568	15.4244	15.4046	15.1062	15.0553	15.362	0.0640341	-0.0434468	-0.173199	0.15064	0.318249	0.298383	-0.0508706	0.255757	0.562053	0.0194669
GVVNTAVSAAVQAVrGrGrGTLTr	594	617	sp|Q96SI9|STRBP_HUMAN Spermatid perinuclear RNA-binding protein OS=Homo sapiens GN=STRBP PE=1 SV=1	Q96SI9	STRBP	242669	283977	292220	206776	203480	180977	172668	170479	168899	17.8886	18.1154	18.1567	17.6577	17.6345	17.4655	17.3976	17.3792	17.3658	18.0536	17.5859	17.3809	-0.395874	-0.419055	-0.588131	-0.655939	-0.674346	-0.68778	-0.467687	-0.672688	0.0105033	0.00130928
FrPNPLNNPR	632	641	sp|Q8IWZ8|SUGP1_HUMAN SURP and G-patch domain-containing protein 1 OS=Homo sapiens GN=SUGP1 PE=1 SV=2	Q8IWZ8	SUGP1	56151.8	53268.3	60266.7	55129.6	56970.1	62734.8	65245.3	84970.1	86354.5	15.777	15.701	15.8791	15.7505	15.7979	15.937	15.9936	16.3747	16.398	15.7857	15.8285	16.2554	-0.0351645	0.0122155	0.151276	0.207883	0.588964	0.612282	0.0427756	0.46971	0.604069	0.0289897
RPEFMrGGGSGGGR	321	334	sp|Q92804|RBP56_HUMAN TATA-binding protein-associated factor 2N OS=Homo sapiens GN=TAF15 PE=1 SV=1	Q92804	TAF15	9663.34	11015.9	9136.76	10027	9987.66	11331.9	15906.1	16699.2	13857.1	13.2383	13.4273	13.1575	13.2916	13.2859	13.4681	13.9573	14.0275	13.7583	13.2744	13.3485	13.9144	0.0172461	0.0115749	0.193744	0.682934	0.753133	0.483985	0.0741882	0.640017	0.498714	0.0048733
TPTATTSGIrATLTPTVLAPR	415	435	sp|O00268|TAF4_HUMAN Transcription initiation factor TFIID subunit 4 OS=Homo sapiens GN=TAF4 PE=1 SV=2	O00268	TAF4	19749.8	17710.8	21794.2	28444.2	26655.2	26694.5	4698.48	5345.77	3937.5	14.2696	14.1123	14.4117	14.7958	14.7021	14.7043	12.198	12.3842	11.9431	14.2645	14.7341	12.1751	0.53133	0.437614	0.439739	-2.06654	-1.88034	-2.32145	0.469561	-2.08944	0.00690814	0.000172275
TPTATTSGIrATLTPTVLAPrLPQPPQNPTNIQNFQLPPGMVLVR	415	459	sp|O00268|TAF4_HUMAN Transcription initiation factor TFIID subunit 4 OS=Homo sapiens GN=TAF4 PE=1 SV=2	O00268	TAF4	94241.3	99967.5	104517	140199	132433	148881	14873	10980.6	10830.7	16.5241	16.6092	16.6734	17.0971	17.0149	17.1838	13.8604	13.4227	13.4028	16.6022	17.0986	13.562	0.494908	0.412694	0.581596	-2.7418	-3.17953	-3.19936	0.496399	-3.04023	0.00159518	4.03174e-05
QGQPTPLVIQQPPKPGALIrPPQVTLTQTPMVALrQPHNR	735	774	sp|O00268|TAF4_HUMAN Transcription initiation factor TFIID subunit 4 OS=Homo sapiens GN=TAF4 PE=1 SV=2	O00268	TAF4	21055.4	17990.2	19287.7	10059.7	6304.4	7274.84	5677.27	3915.23	2846.06	14.3619	14.1349	14.2354	13.2963	12.6221	12.8287	12.471	11.9349	11.4748	14.2441	12.9157	11.9602	-0.947773	-1.62193	-1.41537	-1.77309	-2.30919	-2.76932	-1.32836	-2.28387	0.00319361	0.00150448
GAAGAVTQSLSrTPTATTSGIrATLTPTVLAPrLPQPPQNPTNIQNFQLPPGMVLVR	403	459	sp|O00268|TAF4_HUMAN Transcription initiation factor TFIID subunit 4 OS=Homo sapiens GN=TAF4 PE=1 SV=2	O00268	TAF4	96074	96991.3	95532.8	15757.5	11050.5	8124.22	4207.96	4006.8	3981.69	16.5519	16.5656	16.5437	13.9438	13.4318	12.988	12.0389	11.9682	11.9592	16.5537	13.4545	11.9888	-2.60996	-3.12188	-3.5657	-4.5148	-4.58548	-4.59454	-3.09918	-4.56494	0.000359287	6.31206e-09
FAPrGAPHFrFIIAGR	552	567	sp|Q9Y6J9|TAF6L_HUMAN TAF6-like RNA polymerase II p300/CBP-associated factor-associated factor 65 kDa subunit 6L OS=Homo sapiens GN=TAF6L PE=1 SV=1	Q9Y6J9	TAF6L	12969.5	12913.3	14238.2	7110.27	8424.46	9621.97	7831.02	10047.4	8790.53	13.6628	13.6566	13.7975	12.7957	13.0404	13.2321	12.935	13.2945	13.1017	13.7056	13.0227	13.1104	-0.909936	-0.665258	-0.473509	-0.770642	-0.411093	-0.603891	-0.682901	-0.595208	0.00707469	0.00634169
GAPHFrFIIAGR	556	567	sp|Q9Y6J9|TAF6L_HUMAN TAF6-like RNA polymerase II p300/CBP-associated factor-associated factor 65 kDa subunit 6L OS=Homo sapiens GN=TAF6L PE=1 SV=1	Q9Y6J9	TAF6L	73089	65079.2	80653.6	48959.2	46345.9	45040.2	46856.7	49427.2	51239.7	16.1574	15.9899	16.2995	15.5793	15.5002	15.4589	15.516	15.593	15.645	16.1489	15.5128	15.5847	-0.569615	-0.648756	-0.689984	-0.632941	-0.555893	-0.503935	-0.636119	-0.564256	0.00270914	0.00434615
ITVPrLSVGSVTSrPSTPTLGTPTPQTMSVSTK	143	175	sp|Q16594|TAF9_HUMAN Transcription initiation factor TFIID subunit 9 OS=Homo sapiens GN=TAF9 PE=1 SV=1	Q16594	TAF9	21775.3	25535.1	23714.8	8567.51	7108.49	5750.55	4896.26	6330.73	4192.57	14.4104	14.6402	14.5335	13.0647	12.7953	12.4895	12.2575	12.6282	12.0336	14.528	12.7832	12.3064	-1.46337	-1.7327	-2.03855	-2.27057	-1.89988	-2.49441	-1.74487	-2.22162	0.000619326	0.000279399
LVPrLSVGAVSSKPTTPTIATPQTVSVPNK	142	171	sp|Q9HBM6|TAF9B_HUMAN Transcription initiation factor TFIID subunit 9B OS=Homo sapiens GN=TAF9B PE=1 SV=1	Q9HBM6	TAF9B	11050.1	11290	12535.1	4441.58	2744.7	4186.61	2649.82	3114.11	3264.32	13.4318	13.4628	13.6137	12.1169	11.4224	12.0316	11.3717	11.6046	11.6726	13.5027	11.857	11.5496	-1.38588	-2.08031	-1.47117	-2.13106	-1.89814	-1.83017	-1.64579	-1.95312	0.00188194	5.30619e-05
YCLTAPNYrLK	120	130	sp|Q9HBM6|TAF9B_HUMAN Transcription initiation factor TFIID subunit 9B OS=Homo sapiens GN=TAF9B PE=1 SV=1	Q9HBM6	TAF9B	1.05437e+06	1.02273e+06	1.02241e+06	388008	355451	351066	279165	337004	323196	20.008	19.964	19.9635	18.5657	18.4393	18.4214	18.0908	18.3624	18.302	19.9785	18.4755	18.2517	-1.41277	-1.5392	-1.55711	-1.88774	-1.61609	-1.67645	-1.50303	-1.72676	6.07253e-06	3.25495e-05
GASQAGMTGYGMPrQIL	204	220	sp|P37802-2|TAGL2_HUMAN Isoform 2 of Transgelin-2 OS=Homo sapiens GN=TAGLN2	P37802-2	TAGLN2	332369	303892	337855	82548.7	73952	53469.9	43411.7	41550.4	46551.9	18.3424	18.2132	18.366	16.333	16.1743	15.7064	15.4058	15.3426	15.5066	18.3072	16.0712	15.4183	-1.97426	-2.13292	-2.60078	-2.90143	-2.96465	-2.80067	-2.23599	-2.88891	0.000323367	1.76634e-06
APPSFPPPAASrGGLGGTR	19	37	sp|Q03518|TAP1_HUMAN Antigen peptide transporter 1 OS=Homo sapiens GN=TAP1 PE=1 SV=2	Q03518	TAP1	70174.6	66754.7	72667	54436.3	52293.5	53901.5	76537.8	83515.9	80268.1	16.0987	16.0266	16.149	15.7323	15.6743	15.718	16.2239	16.3498	16.2925	16.0914	15.7082	16.2887	-0.359137	-0.417073	-0.373381	0.132466	0.258345	0.20112	-0.383197	0.19731	0.000636509	0.0178445
SPFLGSArPrLrFSPYQIPVTIPPSTSLLTTGLASEGSK	609	647	sp|Q13207|TBX2_HUMAN T-box transcription factor TBX2 OS=Homo sapiens GN=TBX2 PE=1 SV=3	Q13207	TBX2	7483.91	5926.22	5662.67	1219.26	1933.58	1490.74	380.993	439.804	437.048	12.8696	12.5329	12.4673	10.2518	10.9171	10.5418	8.57362	8.78072	8.77165	12.6232	10.5702	8.70866	-2.37145	-1.70619	-2.08144	-4.04963	-3.84253	-3.8516	-2.05303	-3.91459	0.000861858	1.02275e-05
SPFLGSArPrLR	609	620	sp|Q13207|TBX2_HUMAN T-box transcription factor TBX2 OS=Homo sapiens GN=TBX2 PE=1 SV=3	Q13207	TBX2	73337.2	65862.4	75143.4	51247.5	48188.1	40931.5	6482.92	6890.77	3542.16	16.1623	16.0072	16.1974	15.6452	15.5564	15.3209	12.6624	12.7505	11.7904	16.1223	15.5075	12.4011	-0.477069	-0.565871	-0.801336	-3.45983	-3.37181	-4.33185	-0.614758	-3.72116	0.00554586	0.000282831
NELIArYIK	70	78	sp|Q99594|TEAD3_HUMAN Transcriptional enhancer factor TEF-5 OS=Homo sapiens GN=TEAD3 PE=1 SV=2	Q99594	TEAD3	233679	221828	242395	190255	166843	198477	176961	238786	284397	17.8342	17.7591	17.887	17.5376	17.3481	17.5986	17.4331	17.8654	18.1175	17.8268	17.4948	17.8053	-0.28918	-0.478618	-0.228135	-0.393682	0.038607	0.290795	-0.331978	-0.0214267	0.0168191	0.921127
VQTHLENPTrYHLQQAR	179	195	sp|P19532|TFE3_HUMAN Transcription factor E3 OS=Homo sapiens GN=TFE3 PE=1 SV=4	P19532	TFE3	128166	120548	121213	48288	44102.5	48218.2	47378	60149.6	57300.8	16.9677	16.8792	16.8872	15.5594	15.4286	15.5573	15.5319	15.8763	15.8063	16.9114	15.5151	15.7382	-1.35198	-1.48279	-1.35407	-1.37943	-1.03509	-1.10509	-1.39628	-1.17321	1.11399e-05	0.000419478
NHPrVYQNR	63	71	sp|Q9Y2W1|TR150_HUMAN Thyroid hormone receptor-associated protein 3 OS=Homo sapiens GN=THRAP3 PE=1 SV=2	Q9Y2W1	THRAP3	227721	225366	248736	219350	202327	259397	344668	459437	597344	17.7969	17.7819	17.9243	17.7429	17.6263	17.9848	18.3948	18.8095	19.1882	17.8344	17.7847	18.7975	-0.0914813	-0.208027	0.150445	0.560491	0.975149	1.35384	-0.0496877	0.963161	0.68752	0.0145559
EPLVATNLPGrGQLQK	254	269	sp|P42166|LAP2A_HUMAN Lamina-associated polypeptide 2; isoform alpha OS=Homo sapiens GN=TMPO PE=1 SV=2	P42166	TMPO	56225.2	59152.3	56572	41399.9	33202.9	31179	32678.5	34386.8	33293.7	15.7789	15.8521	15.7878	15.3373	15.019	14.9283	14.9961	15.0696	15.023	15.8063	15.0949	15.0295	-0.468952	-0.787271	-0.878006	-0.810238	-0.736725	-0.783329	-0.71141	-0.776764	0.00486741	1.60849e-05
LFHLPEYTWrLPCGGVR	590	606	sp|Q15025|TNIP1_HUMAN TNFAIP3-interacting protein 1 OS=Homo sapiens GN=TNIP1 PE=1 SV=2	Q15025	TNIP1	155468	151700	150589	166660	149965	171717	34580.3	34661.7	32173.2	17.2463	17.2109	17.2003	17.3465	17.1943	17.3897	15.0777	15.0811	14.9736	17.2191	17.3102	15.0441	0.127425	-0.0248604	0.170548	-2.14146	-2.13807	-2.24555	0.0910374	-2.17503	0.209145	5.53069e-07
CPADNPGLVQAQPrVPLTPTR	615	635	sp|Q68CZ2|TENS3_HUMAN Tensin-3 OS=Homo sapiens GN=TNS3 PE=1 SV=2	Q68CZ2	TNS3	517495	466472	531593	46041.2	65579.7	37533.3	22869.3	25746.1	25941.2	18.9812	18.8314	19.02	15.4906	16.001	15.1959	14.4811	14.6521	14.663	18.9442	15.5625	14.5987	-3.45355	-2.94323	-3.74831	-4.46307	-4.29212	-4.28123	-3.3817	-4.34548	0.000152343	7.69637e-07
VrINLQQQPPPLQIK	480	494	sp|O94842|TOX4_HUMAN TOX high mobility group box family member 4 OS=Homo sapiens GN=TOX4 PE=1 SV=1	O94842	TOX4	1.09983e+06	1.06387e+06	1.1542e+06	420582	390372	392816	58098.3	63233.2	45242	20.0688	20.0209	20.1385	18.682	18.5745	18.5835	15.8262	15.9484	15.4654	20.0761	18.6133	15.7467	-1.39404	-1.50158	-1.49257	-4.24986	-4.12767	-4.61069	-1.46273	-4.32941	7.19295e-06	8.34253e-06
FGDMSYSIrHSISMPAMR	125	142	sp|Q16890|TPD53_HUMAN Tumor protein D53 OS=Homo sapiens GN=TPD52L1 PE=1 SV=1	Q16890	TPD52L1	270395	246613	269383	48137.8	38664.6	28197	24895.3	30974.3	26628.4	18.0447	17.9119	18.0393	15.5549	15.2387	14.7833	14.6036	14.9188	14.7007	17.9986	15.1923	14.741	-2.44375	-2.75991	-3.21537	-3.39505	-3.07984	-3.29795	-2.80634	-3.25761	0.000250824	5.91273e-06
QrGVSHAMGGrGGINR	2344	2359	sp|P12270|TPR_HUMAN Nucleoprotein TPR OS=Homo sapiens GN=TPR PE=1 SV=3	P12270	TPR	575738	582836	621714	675039	643798	735142	660254	735838	730289	19.1351	19.1527	19.2459	19.3646	19.2962	19.4877	19.3327	19.489	19.4781	19.1779	19.3828	19.4333	0.186722	0.118357	0.309773	0.154771	0.311138	0.300217	0.20495	0.255375	0.0355685	0.0138538
QrGVSHAMGGrGGINrGNIN	2344	2363	sp|P12270|TPR_HUMAN Nucleoprotein TPR OS=Homo sapiens GN=TPR PE=1 SV=3	P12270	TPR	92658.6	86104.9	87079	88336.6	81204.2	93050.9	91988.6	112087	118599	16.4996	16.3938	16.41	16.4307	16.3093	16.5057	16.4892	16.7743	16.8557	16.4345	16.4152	16.7064	-0.00376991	-0.125227	0.0712377	0.0546727	0.339769	0.42124	-0.0192531	0.271894	0.785087	0.0788605
TDGFAEAIHSPQVAGVPrFR	2146	2165	sp|P12270|TPR_HUMAN Nucleoprotein TPR OS=Homo sapiens GN=TPR PE=1 SV=3	P12270	TPR	95236.6	85297.2	93581.1	39628.4	38160.2	44147.6	27895.6	30082.2	37635.5	16.5392	16.3802	16.5139	15.2742	15.2198	15.43	14.7677	14.8766	15.1998	16.4778	15.308	14.9481	-1.20354	-1.25801	-1.04774	-1.71004	-1.60117	-1.27798	-1.16976	-1.52973	0.00012739	0.000385301
LINFQNHSPKPNGPVLPPHPQQLrYPPNQNIPR	516	548	sp|O15164|TIF1A_HUMAN Transcription intermediary factor 1-alpha OS=Homo sapiens GN=TRIM24 PE=1 SV=3	O15164	TRIM24	151939	154190	160063	201790	176367	210452	158895	180946	186617	17.2131	17.2343	17.2883	17.6225	17.4282	17.6831	17.2777	17.4652	17.5097	17.2453	17.5779	17.4175	0.377238	0.182967	0.437879	0.0324573	0.219948	0.264464	0.332695	0.17229	0.0142026	0.0818626
LINFQNHSPKPNGPVLPPHPQQLrYPPNQNIPrQAIKPNPLQMAFLAQQAIK	516	567	sp|O15164|TIF1A_HUMAN Transcription intermediary factor 1-alpha OS=Homo sapiens GN=TRIM24 PE=1 SV=3	O15164	TRIM24	47690.1	47753.5	54537	89198.8	74248.1	97783	15503	15243	6193.68	15.5414	15.5433	15.7349	16.4447	16.1801	16.5773	13.9203	13.8959	12.5966	15.6066	16.4007	13.4709	0.83818	0.573511	0.970739	-1.6863	-1.7107	-3.00997	0.794143	-2.13566	0.00397927	0.00844372
CDPVPAANGAIrFHCDPTFWAK	447	468	sp|Q9UPN9|TRI33_HUMAN E3 ubiquitin-protein ligase TRIM33 OS=Homo sapiens GN=TRIM33 PE=1 SV=3	Q9UPN9	TRIM33	53518.3	48385.6	52207.2	20108.7	16420.4	16537.4	15690.9	18306.6	21051.3	15.7077	15.5623	15.672	14.2955	14.0032	14.0134	13.9376	14.1601	14.3616	15.6473	14.1041	14.1531	-1.3518	-1.64413	-1.63389	-1.70969	-1.48725	-1.28571	-1.54327	-1.49422	0.000126122	0.000327348
LITFQLrHILK	434	444	sp|Q9UPN9|TRI33_HUMAN E3 ubiquitin-protein ligase TRIM33 OS=Homo sapiens GN=TRIM33 PE=1 SV=3	Q9UPN9	TRIM33	1.4832e+06	1.48064e+06	1.5482e+06	66093	142415	52017.7	39020.2	42989.2	39223.9	20.5003	20.4978	20.5622	16.0122	17.1197	15.6667	15.2519	15.3917	15.2594	20.5201	16.2662	15.301	-4.50787	-3.40033	-4.85336	-5.26814	-5.12839	-5.26063	-4.25385	-5.21905	0.000633514	5.06348e-08
TPGQINLAQLrLQHMQQQVYAQK	505	527	sp|Q9UPN9|TRI33_HUMAN E3 ubiquitin-protein ligase TRIM33 OS=Homo sapiens GN=TRIM33 PE=1 SV=3	Q9UPN9	TRIM33	2.22512e+06	2.17812e+06	2.1481e+06	232510	233029	118975	70206.7	70740.8	63589	21.0855	21.0547	21.0346	17.8269	17.8302	16.8603	16.0993	16.1103	15.9565	21.0582	17.5058	16.0554	-3.23131	-3.22809	-4.19795	-4.95892	-4.94799	-5.10175	-3.55245	-5.00289	0.000388817	6.83353e-08
HQQLQQMrMQQPPAPVPTTTTTTQQHPrQAAPQMLQQQPPrLISVQTMQR	528	577	sp|Q9UPN9|TRI33_HUMAN E3 ubiquitin-protein ligase TRIM33 OS=Homo sapiens GN=TRIM33 PE=1 SV=3	Q9UPN9	TRIM33	6150.68	7468.09	7581.69	4195.58	3530.33	3398.97	2098.9	2928.76	423.156	12.5865	12.8665	12.8883	12.0347	11.7856	11.7309	11.0354	11.5161	8.72505	12.7805	11.8504	10.4255	-0.745798	-0.994864	-1.04957	-1.74503	-1.26438	-4.05541	-0.930078	-2.35494	0.00231602	0.053186
IPGIPrHSGPQYSMMQPHLQR	599	619	sp|Q9UPN9|TRI33_HUMAN E3 ubiquitin-protein ligase TRIM33 OS=Homo sapiens GN=TRIM33 PE=1 SV=3	Q9UPN9	TRIM33	131157	126119	133418	329463	311826	336104	111580	123634	114522	17.0009	16.9444	17.0256	18.3298	18.2504	18.3585	16.7677	16.9157	16.8053	16.9903	18.3129	16.8296	1.33944	1.26006	1.36823	-0.222601	-0.0746018	-0.185046	1.32258	-0.16075	5.13485e-06	0.0334291
LAQNAArIPGIPrHSGPQYSMMQPHLQR	592	619	sp|Q9UPN9|TRI33_HUMAN E3 ubiquitin-protein ligase TRIM33 OS=Homo sapiens GN=TRIM33 PE=1 SV=3	Q9UPN9	TRIM33	313578	293329	327277	238796	212340	234752	67563.1	83384.4	72470.8	18.2585	18.1622	18.3202	17.8654	17.696	17.8408	16.0439	16.3475	16.1451	18.2469	17.8007	16.1788	-0.381505	-0.550908	-0.406147	-2.20298	-1.89943	-2.10181	-0.446187	-2.06808	0.00311388	3.27859e-05
QAAPQMLQQQPPrLISVQTMQR	556	577	sp|Q9UPN9|TRI33_HUMAN E3 ubiquitin-protein ligase TRIM33 OS=Homo sapiens GN=TRIM33 PE=1 SV=3	Q9UPN9	TRIM33	15886.1	18360.2	16829.8	12500.6	10768.1	10029.6	5976.59	6918.73	8089.97	13.9555	14.1643	14.0387	13.6097	13.3945	13.292	12.5451	12.7563	12.9819	14.0528	13.4321	12.7611	-0.443128	-0.658354	-0.760856	-1.50773	-1.29654	-1.07092	-0.620779	-1.29173	0.00511062	0.000766059
GTPGPPPAHGAALQPHPrVNFCPLPSEQCYQAPGGPEDR	26	64	sp|Q15654|TRIP6_HUMAN Thyroid receptor-interacting protein 6 OS=Homo sapiens GN=TRIP6 PE=1 SV=3	Q15654	TRIP6	5768.49	6326.27	6596.45	2076.99	2688.94	2730.35	3019.71	3091.82	4961.68	12.494	12.6271	12.6875	11.0203	11.3928	11.4149	11.5602	11.5942	12.2766	12.6029	11.276	11.8104	-1.58258	-1.21004	-1.18799	-1.04267	-1.00862	-0.32625	-1.32687	-0.792513	0.000695214	0.0299652
KVPQPCSSATLNrLTVPrYSIPTGDPPPYPEIASQLAQGR	933	972	sp|Q9NRJ4|TULP4_HUMAN Tubby-related protein 4 OS=Homo sapiens GN=TULP4 PE=2 SV=2	Q9NRJ4	TULP4	78945.5	77205.1	68752.1	19142.9	13991.5	12246	3565.25	3504.76	3812.6	16.2686	16.2364	16.0691	14.2245	13.7723	13.58	11.7998	11.7751	11.8966	16.1914	13.8589	11.8238	-1.96684	-2.4191	-2.61134	-4.39158	-4.41626	-4.2948	-2.33243	-4.36755	0.000313831	4.44387e-07
LTVPrYSIPTGDPPPYPEIASQLAQGR	946	972	sp|Q9NRJ4|TULP4_HUMAN Tubby-related protein 4 OS=Homo sapiens GN=TULP4 PE=2 SV=2	Q9NRJ4	TULP4	8237.56	7146.24	8773.29	5079.01	5225.58	5481.66	2088.55	1815.14	433.182	13.008	12.803	13.0989	12.3103	12.3514	12.4204	11.0283	10.8259	8.75883	12.97	12.3607	10.2043	-0.659626	-0.618581	-0.549559	-1.94167	-2.14409	-4.21113	-0.609256	-2.76563	0.0028326	0.0193251
YSAFQLAPFQDHGLPAVSVDSPVrYK	781	806	sp|Q92738-2|US6NL_HUMAN Isoform 2 of USP6 N-terminal-like protein OS=Homo sapiens GN=USP6NL	Q92738-2	USP6NL	8292.6	6623.15	8979.68	3272.16	2636.78	2906.75	1155.13	2867.22	1683.29	13.0176	12.6933	13.1324	11.676	11.3646	11.5052	10.1738	11.4854	10.7171	12.9478	11.5153	10.7921	-1.27176	-1.58323	-1.44259	-2.77395	-1.46235	-2.23072	-1.43253	-2.15567	0.000847946	0.00586634
DVEAATGQDLGSSrYSGK	630	647	sp|Q2YD98|UVSSA_HUMAN UV-stimulated scaffold protein A OS=Homo sapiens GN=UVSSA PE=1 SV=2	Q2YD98	UVSSA	168625	168437	151188	151143	151548	155424	113832	127349	115858	17.3635	17.3618	17.206	17.2056	17.2094	17.2459	16.7966	16.9584	16.822	17.3104	17.2203	16.859	-0.104874	-0.101014	-0.0645769	-0.513877	-0.351999	-0.488431	-0.0901549	-0.451436	0.168973	0.00338423
VIGTAVArYNFAAR	817	830	sp|P52735|VAV2_HUMAN Guanine nucleotide exchange factor VAV2 OS=Homo sapiens GN=VAV2 PE=1 SV=2	P52735	VAV2	115819	109999	117274	35333.8	32526.4	26490.2	14564.2	18041.9	13961.7	16.8215	16.7471	16.8395	15.1088	14.9893	14.6932	13.8301	14.1391	13.7692	16.8027	14.9304	13.9128	-1.69396	-1.8134	-2.10955	-2.97258	-2.66366	-3.03353	-1.8723	-2.88992	0.000122176	1.64565e-05
TPLLGDGPrAPFNQEGQSTGPPPLIPGLGQQGAQGR	907	942	sp|Q9C0J8|WDR33_HUMAN pre-mRNA 3' end processing protein WDR33 OS=Homo sapiens GN=WDR33 PE=1 SV=2	Q9C0J8	WDR33	339224	336523	347385	24033.4	30168.3	11500.1	6539.74	8121.92	7418.27	18.3719	18.3603	18.4062	14.5528	14.8807	13.4894	12.675	12.9876	12.8569	18.3795	14.3076	12.8398	-3.82671	-3.49872	-4.8901	-5.70445	-5.39186	-5.5226	-4.07185	-5.53964	0.000634542	4.49224e-07
SGSNWGrGSNMNSGPPR	1309	1325	sp|Q9C0J8|WDR33_HUMAN pre-mRNA 3' end processing protein WDR33 OS=Homo sapiens GN=WDR33 PE=1 SV=2	Q9C0J8	WDR33	651075	617078	701306	779137	674421	907987	1.06112e+06	1.3295e+06	1.48024e+06	19.3125	19.2351	19.4197	19.5715	19.3633	19.7923	20.0172	20.3425	20.4974	19.3224	19.5757	20.2857	0.249104	0.0408758	0.469899	0.694744	1.02004	1.17499	0.253293	0.963258	0.133718	0.00312043
SAPFFIPTIPGLVPrYAAPEQNNDPQQSK	786	814	sp|Q8NI36|WDR36_HUMAN WD repeat-containing protein 36 OS=Homo sapiens GN=WDR36 PE=1 SV=1	Q8NI36	WDR36	357664	386051	371275	39751.7	39409	20201.2	8902.31	11487.2	9526.78	18.4482	18.5584	18.5021	15.2787	15.2662	14.3022	13.12	13.4877	13.2178	18.5029	14.949	13.2752	-3.22421	-3.2367	-4.20078	-5.38297	-5.01519	-5.28516	-3.55389	-5.22778	0.000397335	1.37563e-06
GrGALLQDICK	36	46	sp|Q8TF74|WIPF2_HUMAN WAS/WASL-interacting protein family member 2 OS=Homo sapiens GN=WIPF2 PE=1 SV=1	Q8TF74	WIPF2	860449	839585	869086	951645	867917	963048	440722	484207	399654	19.7147	19.6793	19.7291	19.8601	19.7272	19.8772	18.7495	18.8853	18.6084	19.7077	19.8215	18.7477	0.152336	0.019469	0.16952	-0.958218	-0.822463	-1.09934	0.113775	-0.960006	0.0838004	0.000294266
SLCASTLTVSSGSSrGSLASSrGSLASSR	355	383	sp|Q9ULE0|WWC3_HUMAN Protein WWC3 OS=Homo sapiens GN=WWC3 PE=1 SV=3	Q9ULE0	WWC3	54520.5	53918.2	59366	43941.7	42082	44900.8	53732.1	59267.4	49673.3	15.7345	15.7185	15.8573	15.4233	15.3609	15.4545	15.7135	15.855	15.6002	15.7701	15.4129	15.7229	-0.346813	-0.4092	-0.315662	-0.0566176	0.0848374	-0.16993	-0.357225	-0.0472368	0.00231307	0.611084
GSGTGIYSNAAPPPVTYQGNLYrPLLR	825	851	sp|Q9H0D6|XRN2_HUMAN 5'-3' exoribonuclease 2 OS=Homo sapiens GN=XRN2 PE=1 SV=1	Q9H0D6	XRN2	45862.8	45156.9	50645.8	138412	140402	136694	18965.6	20703.3	13828.5	15.485	15.4627	15.6282	17.0786	17.0992	17.0606	14.2111	14.3376	13.7554	15.5253	17.0795	14.1013	1.55332	1.57392	1.5353	-1.31419	-1.18771	-1.76993	1.55418	-1.42394	8.06829e-06	0.0015094
KYPLPPPSGrYNWN	937	950	sp|Q9H0D6|XRN2_HUMAN 5'-3' exoribonuclease 2 OS=Homo sapiens GN=XRN2 PE=1 SV=1	Q9H0D6	XRN2	431162	444876	443689	135071	122358	113903	69280.1	76811.3	64641.7	18.7179	18.763	18.7592	17.0434	16.9007	16.7974	16.0802	16.229	15.9802	18.7467	16.9139	16.0965	-1.70335	-1.84595	-1.94925	-2.66655	-2.51767	-2.76652	-1.83285	-2.65025	1.47296e-05	3.57562e-06
YPLPPPSGrYNWN	938	950	sp|Q9H0D6|XRN2_HUMAN 5'-3' exoribonuclease 2 OS=Homo sapiens GN=XRN2 PE=1 SV=1	Q9H0D6	XRN2	279928	273228	295353	103171	91048.3	87806.1	99359.2	99227.4	93159.7	18.0947	18.0597	18.1721	16.6547	16.4743	16.422	16.6004	16.5985	16.5074	18.1088	16.517	16.5687	-1.45416	-1.6345	-1.68681	-1.50848	-1.51039	-1.60142	-1.59182	-1.5401	3.38596e-05	4.42228e-06
GPrFEGNRPDGPrPrYEGHPAEGTK	782	806	sp|P49750-4|YLPM1_HUMAN Isoform 4 of YLP motif-containing protein 1 OS=Homo sapiens GN=YLPM1	P49750-4	YLPM1	50667.5	54505	47794.5	16778.4	16777.4	15563.7	7601.23	9575.55	7538.13	15.6288	15.7341	15.5446	14.0343	14.0342	13.9259	12.892	13.2251	12.88	15.6358	13.9981	12.999	-1.60149	-1.60158	-1.70991	-2.74379	-2.41067	-2.75582	-1.63766	-2.63676	1.53405e-05	3.05137e-05
GPrFEGNrPDGPrPrYEGHPAEGTK	782	806	sp|P49750-4|YLPM1_HUMAN Isoform 4 of YLP motif-containing protein 1 OS=Homo sapiens GN=YLPM1	P49750-4	YLPM1	1.08994e+06	1.10795e+06	1.14288e+06	83911.3	94653.6	35657.5	19355.9	31829.4	25010.9	20.0558	20.0795	20.1242	16.3566	16.5304	15.1219	14.2405	14.9581	14.6103	20.0865	16.003	14.6029	-3.72993	-3.55614	-4.96459	-5.84602	-5.12843	-5.47623	-4.08355	-5.48356	0.000775139	1.23384e-05
SSYLESPrGPrFDGPR	751	766	sp|P49750-4|YLPM1_HUMAN Isoform 4 of YLP motif-containing protein 1 OS=Homo sapiens GN=YLPM1	P49750-4	YLPM1	620666	613913	644020	118543	106879	81981.6	38566.3	37525.1	34191.8	19.2435	19.2277	19.2967	16.8551	16.7056	16.323	15.2351	15.1956	15.0614	19.256	16.6279	15.164	-2.4009	-2.55034	-2.93295	-4.02091	-4.06039	-4.1946	-2.62806	-4.09196	8.00376e-05	2.18839e-07
HASErGHLR	91	99	sp|O60293|ZC3H1_HUMAN Zinc finger C3H1 domain-containing protein OS=Homo sapiens GN=ZFC3H1 PE=1 SV=3	O60293	ZFC3H1	37069.3	37555.6	40454.6	45625.4	49559.3	43642.1	97562.9	112176	98908.2	15.1779	15.1967	15.304	15.4776	15.5969	15.4134	16.574	16.7754	16.5938	15.2262	15.496	16.6477	0.251321	0.370638	0.187204	1.34782	1.54917	1.36757	0.269721	1.42152	0.0154493	4.60173e-05
LLPAPrAYLVPENFR	740	754	sp|Q86UK7|ZN598_HUMAN Zinc finger protein 598 OS=Homo sapiens GN=ZNF598 PE=1 SV=1	Q86UK7	ZNF598	23698.9	23144.6	24037.3	11773.1	10775.4	10020.6	10123.2	13864.9	15415.9	14.5325	14.4984	14.553	13.5232	13.3955	13.2907	13.3054	13.7591	13.9121	14.528	13.4031	13.6589	-1.00476	-1.13251	-1.23729	-1.2226	-0.768821	-0.615835	-1.12485	-0.869084	8.33128e-05	0.00895711
ErDMQYVQR	442	450	sp|Q969S3|ZN622_HUMAN Zinc finger protein 622 OS=Homo sapiens GN=ZNF622 PE=1 SV=1	Q969S3	ZNF622	18660	18261.2	17689	20794.8	18562.2	17966.5	37291.4	36501.9	36825.7	14.1877	14.1565	14.1106	14.3439	14.1801	14.133	15.1866	15.1557	15.1684	14.1516	14.219	15.1702	0.192361	0.0285074	-0.0185503	1.03498	1.00411	1.01685	0.0674394	1.01865	0.375745	1.8782e-06
SHLSTAGGLAVPSLPTAGPYYSPYALYGQrLASASALGYQ	551	590	sp|Q9H7S9|ZN703_HUMAN Zinc finger protein 703 OS=Homo sapiens GN=ZNF703 PE=1 SV=1	Q9H7S9	ZNF703	18972.2	21093	18056.7	5240.05	5475.72	2065.11	2811	2251.09	2241.16	14.2116	14.3645	14.1402	12.3554	12.4188	11.012	11.4569	11.1364	11.13	14.2388	11.9287	11.2411	-1.88341	-1.81994	-3.22677	-2.78191	-3.10237	-3.10874	-2.31004	-2.99767	0.00757493	1.88366e-05
NPHTLGLSrYHPYGK	536	550	sp|Q9H7S9|ZN703_HUMAN Zinc finger protein 703 OS=Homo sapiens GN=ZNF703 PE=1 SV=1	Q9H7S9	ZNF703	52211.3	59496.4	57262.6	44893.5	38844.2	43148	39052.5	42262.5	42577.2	15.6721	15.8605	15.8053	15.4542	15.2454	15.397	15.2531	15.3671	15.3778	15.7793	15.3655	15.3327	-0.325077	-0.533885	-0.382292	-0.52617	-0.412207	-0.401503	-0.413751	-0.446627	0.00780524	0.00288807
