# Supplementary material for: Global mapping of CARM1 substrates defines enzyme specificity and substrate recognition
Source: Nat Commun. 2017 May 24;8:15571. doi: 10.1038/ncomms15571 (PMC5458078; doi:10.1038/ncomms15571)
Supplement: Supplementary Data 5 — Proteins quantified in CARM1 28-608, CARM1 140-608 and CARM1 KO MCF7 cells [file ncomms15571-s6.xlsx]

## Sheet: Sheet2
Protein Description	Uniprot IDs	Gene Names	WT1	WT2	WT3	(CARM1 140-608)1	(CARM1 140-608)2	(CARM1 140-608)3	KO1	KO2	KO3	log2 WT1	log2 WT2	log2 WT3	log2 (CARM1 140-608)1	log2 (CARM1 140-608)2	log2 (CARM1 140-608)3	log2 KO1	log2 KO2	log2 KO3	Mean WT	Mean (CARM1 140-608)	Mean KO	Fold change (CARM1 140-608)/WT	(CARM1 140-608) p value	(CARM1 140-608) q-value	Fold change KO/WT	KO p value	KO q-value
tr|F8W9F8|F8W9F8_HUMAN APOBEC1 complementation factor OS=Homo sapiens GN=A1CF PE=4 SV=2	Q9NQ94|Q9NQ94-2|Q9NQ94-3|Q9NQ94-4|Q9NQ94-5|Q9NQ94-6|F8W9F8|Q5T0W7	A1CF	38352.3	37239.6	31357.4	26067.4	27451.9	25787.9	79452	85678.1	75065.8	15.227	15.1845	14.9365	14.67	14.7446	14.6544	16.2778	16.3866	16.1959	15.116	14.6897	16.2868	-0.426369	0.0108315	0.0389026	1.17074	0.000383641	0.000176981
tr|B2R950|B2R950_HUMAN cDNA; FLJ94213; highly similar to Homo sapiens pregnancy-zone protein (PZP); mRNA OS=Homo sapiens PE=2 SV=1	P01023|P20742|P20742-2	A2M|PZP	30406.6	34267.8	30145.7	33561.7	33739.4	30712	28443.2	30750	30135.2	14.8921	15.0646	14.8797	15.0345	15.0421	14.9065	14.7958	14.9083	14.8792	14.9454	14.9944	14.8611	0.0489536	0.545138	0.352071	-0.0843555	0.285805	0.0411815
tr|Q53HS1|Q53HS1_HUMAN Achalasia; adrenocortical insufficiency; alacrimia (Allgrove; triple-A) variant (Fragment) OS=Homo sapiens PE=2 SV=1	Q9NRG9	AAAS	127775	130729	126755	138031	135009	140463	163613	188511	176554	16.9633	16.9962	16.9517	17.0746	17.0427	17.0998	17.3199	17.5243	17.4298	16.9704	17.0724	17.4247	0.102004	0.00863819	0.035056	0.454275	0.00168744	0.000493044
sp|Q86V21|AACS_HUMAN Acetoacetyl-CoA synthetase OS=Homo sapiens GN=AACS PE=1 SV=1	Q86V21	AACS	559527	545721	547669	586840	536243	573238	362743	381342	361940	19.0938	19.0578	19.0629	19.1626	19.0325	19.1288	18.4686	18.5407	18.4654	19.0715	19.108	18.4916	0.0364371	0.419776	0.301405	-0.579964	2.79812e-05	5.95793e-05
sp|Q7RTV5|AAED1_HUMAN Thioredoxin-like protein AAED1 OS=Homo sapiens GN=AAED1 PE=2 SV=1	Q7RTV5|B7ZKK1|H0Y5J5	AAED1|C9orf21	74082.4	77030.1	71195	78414	75089.1	74657	72891.1	76065.7	72215	16.1768	16.2331	16.1195	16.2588	16.1963	16.188	16.1535	16.215	16.14	16.1765	16.2144	16.1695	0.0378875	0.393938	0.291417	-0.00701399	0.869668	0.111594
sp|Q6PD74|AAGAB_HUMAN Alpha- and gamma-adaptin-binding protein p34 OS=Homo sapiens GN=AAGAB PE=1 SV=1	Q6PD74|Q6PD74-2	AAGAB	283890	283682	281498	290418	267418	289975	117944	161015	115037	18.115	18.1139	18.1028	18.1478	18.0287	18.1456	16.8477	17.2968	16.8117	18.1105	18.1074	16.9854	-0.00319088	0.939512	0.481535	-1.12511	0.00196391	0.000552947
sp|Q6ZSR9|YJ005_HUMAN Uncharacterized protein FLJ45252 OS=Homo sapiens PE=1 SV=2	L0R804	AAK1	76955.5	78618.6	74533.6	83466.1	77345	79193.4	63856.8	77586.9	63860.2	16.2317	16.2626	16.1856	16.3489	16.239	16.2731	15.9626	16.2435	15.9626	16.2266	16.287	16.0562	0.0603647	0.200555	0.195099	-0.170405	0.151456	0.0231478
sp|Q2M2I8|AAK1_HUMAN AP2-associated protein kinase 1 OS=Homo sapiens GN=AAK1 PE=1 SV=3	Q2M2I8|Q2M2I8-2|D6W5G0|A0A087WUK0|B7ZLC4	AAK1	90475.9	90577	99584.5	103370	92594.9	96458.1	58965.1	74266.8	69242.3	16.4652	16.4669	16.6036	16.6575	16.4986	16.5576	15.8476	16.1804	16.0794	16.5119	16.5712	16.0358	0.0593276	0.414362	0.299395	-0.476122	0.0118653	0.00240854
tr|E9PNP3|E9PNP3_HUMAN Mth938 domain-containing protein OS=Homo sapiens GN=AAMDC PE=1 SV=1	Q9H7C9|E9PNP3	AAMDC	252988	255413	247489	256105	238279	256812	118980	129316	121440	17.9487	17.9625	17.917	17.9664	17.8623	17.9704	16.8604	16.9805	16.8899	17.9427	17.933	16.9103	-0.00972332	0.809936	0.443291	-1.03247	1.15905e-05	5.35282e-05
tr|C9JEH3|C9JEH3_HUMAN Angio-associated migratory cell protein OS=Homo sapiens GN=AAMP PE=1 SV=1	Q13685|C9JEH3|C9JG97	AAMP	201133	191760	190286	255323	227274	235146	137012	145216	129035	17.6178	17.5489	17.5378	17.962	17.7941	17.8432	17.0639	17.1478	16.9774	17.5682	17.8664	17.0631	0.298232	0.00589163	0.0301553	-0.505117	0.000791303	0.000286233
tr|A2A2Q9|A2A2Q9_HUMAN Protein AAR2 homolog OS=Homo sapiens GN=AAR2 PE=1 SV=1	Q9Y312|A2A2Q9	AAR2	29932.6	28553.6	26854.4	30974.6	34424.1	34406.2	28875.6	31823.7	29194.9	14.8694	14.8014	14.7129	14.9188	15.0711	15.0704	14.8176	14.9578	14.8334	14.7946	15.0201	14.8696	0.22554	0.0294274	0.0656069	0.0750399	0.302156	0.0432755
sp|P49588|SYAC_HUMAN Alanine--tRNA ligase; cytoplasmic OS=Homo sapiens GN=AARS PE=1 SV=2	P49588	AARS	1.2501e+07	1.37655e+07	1.09022e+07	1.39776e+07	1.50986e+07	1.54717e+07	4.90063e+06	4.88604e+06	4.50839e+06	23.5755	23.7146	23.3781	23.7366	23.8479	23.8831	22.2245	22.2202	22.1042	23.5561	23.8226	22.183	0.266483	0.0676671	0.102628	-1.37308	0.000199389	0.000122887
sp|Q5JTZ9|SYAM_HUMAN Alanine--tRNA ligase; mitochondrial OS=Homo sapiens GN=AARS2 PE=1 SV=1	Q5JTZ9	AARS2	342507	361367	352894	372707	350623	362482	495329	525026	538835	18.3858	18.4631	18.4289	18.5077	18.4196	18.4675	18.918	19.002	19.0395	18.4259	18.4649	18.9865	0.0390111	0.31397	0.252316	0.560595	0.000187475	0.000118461
sp|Q9BTE6-3|AASD1_HUMAN Isoform 3 of Alanyl-tRNA editing protein Aarsd1 OS=Homo sapiens GN=AARSD1	Q9BTE6|Q9BTE6-2|Q9BTE6-3|C9J5N1	AARSD1|PTGES3L-AARSD1	58179.2	57552	55567.7	70470.8	65806.5	69151.2	28532.4	30099.3	31202.7	15.8282	15.8126	15.762	16.1047	16.0059	16.0775	14.8003	14.8774	14.9294	15.8009	16.0627	14.869	0.261797	0.00182184	0.0188198	-0.931871	2.55873e-05	5.94172e-05
sp|Q9NRN7|ADPPT_HUMAN L-aminoadipate-semialdehyde dehydrogenase-phosphopantetheinyl transferase OS=Homo sapiens GN=AASDHPPT PE=1 SV=2	Q9NRN7	AASDHPPT	229249	230497	227059	268426	242901	241762	106533	109856	109473	17.8066	17.8144	17.7927	18.0342	17.89	17.8832	16.7009	16.7452	16.7402	17.8045	17.9358	16.7288	0.13125	0.0572938	0.0939858	-1.07575	2.50002e-07	3.57448e-05
sp|Q9NY61|AATF_HUMAN Protein AATF OS=Homo sapiens GN=AATF PE=1 SV=1	Q9NY61	AATF	465611	437280	506237	526683	453746	521120	577400	750856	670930	18.8288	18.7382	18.9495	19.0066	18.7915	18.9913	19.1392	19.5182	19.3558	18.8388	18.9298	19.3377	0.09098	0.380678	0.285008	0.498925	0.0165387	0.00321019
tr|H3BRN4|H3BRN4_HUMAN 4-aminobutyrate aminotransferase; mitochondrial OS=Homo sapiens GN=ABAT PE=1 SV=1	P80404|H3BRN4	ABAT	1.02349e+06	1.03948e+06	1.05648e+06	1.07566e+06	1.02352e+06	1.08083e+06	1.45495e+06	1.57043e+06	1.58102e+06	19.9651	19.9874	20.0108	20.0368	19.9651	20.0437	20.4725	20.5827	20.5924	19.9878	20.0152	20.5492	0.02743	0.388641	0.289261	0.561458	0.000159359	0.000110197
tr|A0A087WXK5|A0A087WXK5_HUMAN ATP-binding cassette sub-family A member 2 OS=Homo sapiens GN=ABCA2 PE=4 SV=1	Q9BZC7|Q9BZC7-2|Q9BZC7-3|J3QSS3|A0A087WXK5|E7EU84	ABCA2	48215.5	47135	46019.6	43415.8	49833.7	47625.9	60610.4	61047.8	63244.7	15.5572	15.5245	15.49	15.4059	15.6048	15.5395	15.8873	15.8977	15.9487	15.5239	15.5167	15.9112	-0.00715195	0.91326	0.474915	0.387301	0.000140123	0.000103482
sp|Q9NRK6|ABCBA_HUMAN ATP-binding cassette sub-family B member 10; mitochondrial OS=Homo sapiens GN=ABCB10 PE=1 SV=2	Q9NRK6	ABCB10	11602	12035.1	12062.2	12834.3	11778.5	12863	12377.4	13867.7	11862.7	13.5021	13.555	13.5582	13.6477	13.5239	13.6509	13.5954	13.7594	13.5341	13.5384	13.6075	13.6297	0.0690865	0.204426	0.197487	0.0912478	0.260456	0.03783
sp|Q9NP58|ABCB6_HUMAN ATP-binding cassette sub-family B member 6; mitochondrial OS=Homo sapiens GN=ABCB6 PE=1 SV=1	Q9NP58|Q9NP58-4|A0A024R436|H7BXK9	ABCB6	195408	210154	204389	241818	220546	219980	355593	387701	358499	17.5761	17.6811	17.641	17.8836	17.7507	17.747	18.4399	18.5646	18.4516	17.6327	17.7938	18.4854	0.16104	0.0413935	0.0789283	0.852629	7.02322e-05	7.97699e-05
sp|O75027-2|ABCB7_HUMAN Isoform 2 of ATP-binding cassette sub-family B member 7; mitochondrial OS=Homo sapiens GN=ABCB7	O75027|O75027-2|B4DGL8	ABCB7	236406	232113	238558	254689	231677	249182	388105	400514	395287	17.8509	17.8245	17.864	17.9584	17.8218	17.9268	18.5661	18.6115	18.5925	17.8465	17.9023	18.59	0.0558725	0.262746	0.227676	0.743589	1.86056e-06	4.40744e-05
sp|Q9NUT2|ABCB8_HUMAN ATP-binding cassette sub-family B member 8; mitochondrial OS=Homo sapiens GN=ABCB8 PE=1 SV=3	Q9NUT2|Q9NUT2-2|Q9NUT2-3|Q9NUT2-4|Q9NUT2-5	ABCB8	41959.8	41047	47020.6	41274.2	36896.1	43311.8	67127.9	93695.5	81534.4	15.3567	15.325	15.521	15.333	15.1712	15.4025	16.0346	16.5157	16.3151	15.4009	15.3022	16.2885	-0.0987043	0.341721	0.265497	0.887573	0.00430434	0.00102135
sp|P33527-9|MRP1_HUMAN Isoform 9 of Multidrug resistance-associated protein 1 OS=Homo sapiens GN=ABCC1	P33527|P33527-2|P33527-3|P33527-4|P33527-5|P33527-6|P33527-7|P33527-8|P33527-9|Q9UQ98|I3L4X2	ABCC1|MRP	132738	157369	153639	105575	109902	95518.5	119970	129201	124246	17.0182	17.2638	17.2292	16.6879	16.7459	16.5435	16.8723	16.9793	16.9228	17.1704	16.6591	16.9248	-0.511315	0.00632568	0.0308334	-0.245597	0.0411902	0.00714312
sp|O15438-4|MRP3_HUMAN Isoform 4 of Canalicular multispecific organic anion transporter 2 OS=Homo sapiens GN=ABCC3	O15438|O15438-4	ABCC3	472527	514222	491821	441722	426869	398943	546711	572744	568277	18.85	18.972	18.9078	18.7528	18.7034	18.6058	19.0604	19.1275	19.1162	18.9099	18.6873	19.1014	-0.222602	0.0162067	0.048009	0.191447	0.00943208	0.00197442
sp|P33897|ABCD1_HUMAN ATP-binding cassette sub-family D member 1 OS=Homo sapiens GN=ABCD1 PE=1 SV=2	P33897	ABCD1	265858	264542	277111	250383	254629	256513	740608	783959	792913	18.0203	18.0131	18.0801	17.9338	17.958	17.9687	19.4983	19.5804	19.5968	18.0378	17.9535	19.5585	-0.08435	0.0233121	0.0581018	1.52068	2.12304e-06	4.40744e-05
sp|P28288|ABCD3_HUMAN ATP-binding cassette sub-family D member 3 OS=Homo sapiens GN=ABCD3 PE=1 SV=1	P28288	ABCD3	945202	963741	976932	920437	882997	918925	1.55469e+06	1.72886e+06	1.73652e+06	19.8503	19.8783	19.8979	19.812	19.752	19.8096	20.5682	20.7214	20.7278	19.8755	19.7912	20.6725	-0.0842839	0.0245428	0.0596742	0.796969	0.000122324	9.86866e-05
sp|O14678|ABCD4_HUMAN ATP-binding cassette sub-family D member 4 OS=Homo sapiens GN=ABCD4 PE=1 SV=1	O14678|A0A024R6C6|A0A024R6G8|A0A024R6C8|H0YCY9	ABCD4	30497.7	34255.3	35013	32974	36404.8	32882.2	38487.9	42704.7	43015.3	14.8964	15.064	15.0956	15.009	15.1518	15.005	15.2321	15.3821	15.3926	15.0187	15.0553	15.3356	0.0366174	0.6649	0.393925	0.316911	0.0171207	0.00330957
sp|P61221|ABCE1_HUMAN ATP-binding cassette sub-family E member 1 OS=Homo sapiens GN=ABCE1 PE=1 SV=1	P61221	ABCE1	2.81207e+06	2.90435e+06	2.77193e+06	3.21127e+06	3.16556e+06	3.21071e+06	2.07501e+06	2.18299e+06	1.93055e+06	21.4232	21.4698	21.4025	21.6147	21.594	21.6145	20.9847	21.0579	20.8806	21.4318	21.6077	20.9744	0.175919	0.0011214	0.0155114	-0.457435	0.00115411	0.000369539
sp|Q8NE71|ABCF1_HUMAN ATP-binding cassette sub-family F member 1 OS=Homo sapiens GN=ABCF1 PE=1 SV=2	Q8NE71	ABCF1	2.04348e+06	2.09879e+06	2.12343e+06	2.11008e+06	2.06514e+06	2.16769e+06	1.97799e+06	2.16198e+06	1.93176e+06	20.9626	21.0011	21.018	21.0089	20.9778	21.0477	20.9156	21.0439	20.8815	20.9939	21.0115	20.947	0.017573	0.536638	0.3486	-0.0468926	0.418936	0.058083
tr|Q5STZ8|Q5STZ8_HUMAN ATP-binding cassette sub-family F member 1 (Fragment) OS=Homo sapiens GN=ABCF1 PE=1 SV=4	Q5STZ8	ABCF1	18044.8	17585.9	20179.4	19183.9	19929.8	16485	17235.6	19396.9	16534.4	14.1393	14.1021	14.3006	14.2276	14.2826	14.0089	14.0731	14.2435	14.0132	14.1807	14.173	14.1099	-0.00763564	0.944702	0.482681	-0.070735	0.485043	0.0663086
sp|Q9UG63-2|ABCF2_HUMAN Isoform 2 of ATP-binding cassette sub-family F member 2 OS=Homo sapiens GN=ABCF2	Q9UG63|Q9UG63-2	ABCF2	3.23803e+06	3.39718e+06	3.23582e+06	3.54102e+06	3.42036e+06	3.45814e+06	2.45692e+06	2.56618e+06	2.40136e+06	21.6267	21.6959	21.6257	21.7557	21.7057	21.7216	21.2284	21.2912	21.1954	21.6494	21.7277	21.2383	0.0782399	0.0467711	0.0844904	-0.411089	0.00035239	0.000167946
sp|Q9NUQ8|ABCF3_HUMAN ATP-binding cassette sub-family F member 3 OS=Homo sapiens GN=ABCF3 PE=1 SV=2	Q9NUQ8|Q9NUQ8-2	ABCF3	895117	890732	882115	955233	872562	875838	442248	479866	443895	19.7717	19.7646	19.7506	19.8655	19.7349	19.7403	18.7545	18.8723	18.7599	19.7623	19.7802	18.7955	0.0179138	0.699058	0.405299	-0.966776	1.55486e-05	5.37491e-05
tr|I7JB59|I7JB59_HUMAN ABCG2 protein OS=Homo sapiens GN=ABCG2 PE=4 SV=1	Q9UNQ0|Q9UNQ0-2|I7JB59	ABCG2	12192.6	14175.9	11976.5	16846.7	16487.4	16368.6	18406.4	20833.3	22085.5	13.5737	13.7912	13.5479	14.0402	14.0091	13.9986	14.1679	14.3466	14.4308	13.6376	14.016	14.3151	0.378369	0.00838742	0.0347748	0.677516	0.00345045	0.000853225
sp|Q9NUJ1|ABHDA_HUMAN Mycophenolic acid acyl-glucuronide esterase; mitochondrial OS=Homo sapiens GN=ABHD10 PE=1 SV=1	Q9NUJ1	ABHD10	137301	145658	145701	157309	145029	147581	158120	163747	161957	17.067	17.1522	17.1527	17.2632	17.146	17.1711	17.2707	17.3211	17.3053	17.124	17.1935	17.299	0.0695003	0.202356	0.19613	0.175055	0.00552195	0.00124932
sp|Q8NFV4|ABHDB_HUMAN Alpha/beta hydrolase domain-containing protein 11 OS=Homo sapiens GN=ABHD11 PE=2 SV=1	Q8NFV4|Q8NFV4-4	ABHD11	660084	693841	690446	788530	729074	774658	758478	814181	787939	19.3323	19.4042	19.3972	19.5888	19.4757	19.5632	19.5327	19.635	19.5877	19.3779	19.5426	19.5852	0.164669	0.01616	0.047913	0.207252	0.00517411	0.00118671
sp|Q8N2K0|ABD12_HUMAN Monoacylglycerol lipase ABHD12 OS=Homo sapiens GN=ABHD12 PE=1 SV=2	Q8N2K0	ABHD12	773442	785338	804867	737522	738531	733228	1.24585e+06	1.2619e+06	1.26981e+06	19.5609	19.583	19.6184	19.4923	19.4943	19.4839	20.2487	20.2672	20.2762	19.5874	19.4902	20.264	-0.09725	0.00465777	0.0274013	0.676594	3.40106e-06	4.66897e-05
sp|Q96IU4|ABHEB_HUMAN Alpha/beta hydrolase domain-containing protein 14B OS=Homo sapiens GN=ABHD14B PE=1 SV=1	Q96IU4|B4DQI4	ABHD14B	402230	407462	394512	448210	405247	422864	213970	223583	200755	18.6177	18.6363	18.5897	18.7738	18.6284	18.6898	17.707	17.7705	17.6151	18.6146	18.6974	17.6975	0.0828056	0.134671	0.153645	-0.917032	4.1008e-05	6.51182e-05
sp|O95870|ABHGA_HUMAN Abhydrolase domain-containing protein 16A OS=Homo sapiens GN=ABHD16A PE=1 SV=3	O95870|O95870-2	ABHD16A	526516	520116	568239	568475	485954	523171	879036	1.08005e+06	899112	19.0061	18.9885	19.1161	19.1167	18.8905	18.9969	19.7456	20.0427	19.7781	19.0369	19.0014	19.8555	-0.0355369	0.666806	0.394426	0.818549	0.00131834	0.000411321
sp|Q6PCB6|AB17C_HUMAN Alpha/beta hydrolase domain-containing protein 17C OS=Homo sapiens GN=ABHD17C PE=2 SV=2	Q6PCB6|Q6PCB6-2	ABHD17C	55296.2	60305.6	60321.2	62905.6	59267.1	62666.5	90652.2	97885.3	97264.6	15.7549	15.88	15.8804	15.9409	15.8549	15.9354	16.4681	16.5788	16.5696	15.8384	15.9104	16.5388	0.0719924	0.224559	0.208282	0.700404	0.000216044	0.000127874
sp|Q8WTS1|ABHD5_HUMAN 1-acylglycerol-3-phosphate O-acyltransferase ABHD5 OS=Homo sapiens GN=ABHD5 PE=1 SV=1	Q8WTS1|H7BZY9|F6K7K4	ABHD5	21983.2	23783.5	22910.8	17443.5	17117.3	17663.2	17414.2	18685.9	18918.5	14.4241	14.5377	14.4837	14.0904	14.0632	14.1085	14.088	14.1897	14.2075	14.4818	14.0873	14.1617	-0.394503	0.000366552	0.0102249	-0.320127	0.00297006	0.00075528
sp|Q8IZP0|ABI1_HUMAN Abl interactor 1 OS=Homo sapiens GN=ABI1 PE=1 SV=4	Q8IZP0|Q8IZP0-2|Q8IZP0-3|Q8IZP0-4|Q8IZP0-5|Q8IZP0-6|Q8IZP0-7|Q8IZP0-8|Q8IZP0-9|Q8IZP0-10|B6VEX4	ABI1	307281	275677	329353	354947	276513	323995	215163	277159	232907	18.2292	18.0726	18.3293	18.4372	18.077	18.3056	17.7151	18.0804	17.8294	18.2104	18.2733	17.8749	0.0629165	0.651399	0.390068	-0.335426	0.0628762	0.010434
tr|F8WAL6|F8WAL6_HUMAN Abl interactor 2 OS=Homo sapiens GN=ABI2 PE=1 SV=2	Q9NYB9|Q9NYB9-2|Q9NYB9-4|F8WAL6|E7EP65|E9PEZ7|E7EW77	ABI2	17781.2	22311	18912.2	20472.6	19734.2	16982.5	15245.1	15096.5	15297.1	14.1181	14.4455	14.207	14.3214	14.2684	14.0518	13.8961	13.8819	13.901	14.2569	14.2139	13.893	-0.0429956	0.753625	0.425025	-0.363869	0.0205384	0.00386918
sp|P42684|ABL2_HUMAN Abelson tyrosine-protein kinase 2 OS=Homo sapiens GN=ABL2 PE=1 SV=1	P42684|P42684-2|P42684-3|P42684-4|P42684-5|P42684-6|P42684-7|P42684-10	ABL2	34113.5	35589.1	40874.3	38442.4	36458.7	31718.6	32974.2	39724.9	45873.9	15.0581	15.1191	15.3189	15.2304	15.154	14.953	15.009	15.2778	15.4854	15.1654	15.1125	15.2574	-0.052895	0.667368	0.394549	0.0920259	0.593308	0.0796885
sp|Q12979|ABR_HUMAN Active breakpoint cluster region-related protein OS=Homo sapiens GN=ABR PE=2 SV=2	Q12979|Q12979-2|Q12979-4|B7Z683	ABR	179453	194333	179715	176332	158822	165029	106415	121825	108953	17.4532	17.5682	17.4554	17.4279	17.2771	17.3324	16.6993	16.8944	16.7333	17.4923	17.3458	16.7757	-0.146473	0.0654859	0.101032	-0.716546	0.000546783	0.000223744
sp|Q9P1F3|ABRAL_HUMAN Costars family protein ABRACL OS=Homo sapiens GN=ABRACL PE=1 SV=1	Q9P1F3	ABRACL	38129.5	39817.6	39651.2	34279.9	27492.2	37037.4	16715.1	34787.3	16691.4	15.2186	15.2811	15.2751	15.0651	14.7467	15.1767	14.0289	15.0863	14.0268	15.2583	14.9962	14.3807	-0.262104	0.11468	0.13923	-0.877621	0.0679517	0.0111739
sp|Q9ULW3|ABT1_HUMAN Activator of basal transcription 1 OS=Homo sapiens GN=ABT1 PE=1 SV=1	Q9ULW3	ABT1	178271	180079	178941	181874	182718	183860	235398	233141	228696	17.4437	17.4583	17.4491	17.4726	17.4793	17.4882	17.8447	17.8308	17.8031	17.4504	17.48	17.8262	0.0296608	0.00882836	0.0353811	0.37585	8.42726e-06	5.35282e-05
sp|Q8N961|ABTB2_HUMAN Ankyrin repeat and BTB/POZ domain-containing protein 2 OS=Homo sapiens GN=ABTB2 PE=2 SV=2	Q8N961|Q8N961-2	ABTB2	29549.1	29446.1	26131.8	28898	26202.6	26106.3	20118.7	21587.8	21824.2	14.8508	14.8458	14.6735	14.8187	14.6774	14.6721	14.2962	14.3979	14.4136	14.79	14.7227	14.3693	-0.0673047	0.423066	0.302544	-0.420772	0.00364313	0.000891289
sp|P09110|THIK_HUMAN 3-ketoacyl-CoA thiolase; peroxisomal OS=Homo sapiens GN=ACAA1 PE=1 SV=2	P09110	ACAA1	820847	848747	874410	932493	899604	977238	1.99048e+06	1.42956e+06	1.83966e+06	19.6468	19.695	19.7379	19.8307	19.7789	19.8984	20.9247	20.4471	20.811	19.6932	19.836	20.7276	0.142778	0.0303603	0.0663597	1.03438	0.00211769	0.00058578
tr|B2RB23|B2RB23_HUMAN cDNA; FLJ95265; highly similar to Homo sapiens acetyl-Coenzyme A acyltransferase 2 (mitochondrial 3-oxoacyl-Coenzyme A thiolase) (ACAA2); nuclear gene encoding mitochondrial protein; mRNA OS=Homo sapiens PE=2 SV=1	P42765	ACAA2	2.43978e+06	2.56959e+06	2.51962e+06	2.7724e+06	2.6491e+06	2.35188e+06	3.84091e+06	3.44832e+06	3.56006e+06	21.2183	21.2931	21.2648	21.4027	21.3371	21.1654	21.873	21.7175	21.7635	21.2587	21.3017	21.7846	0.0429853	0.59264	0.371106	0.525915	0.000499962	0.000210661
sp|Q13085-4|ACACA_HUMAN Isoform 4 of Acetyl-CoA carboxylase 1 OS=Homo sapiens GN=ACACA	Q13085|Q13085-4	ACACA	1.78159e+06	1.86255e+06	1.77078e+06	2.09476e+06	2.02898e+06	1.97711e+06	1.18194e+06	1.36686e+06	1.21298e+06	20.7647	20.8288	20.756	20.9984	20.9523	20.915	20.1727	20.3824	20.2101	20.7832	20.9552	20.2551	0.172035	0.00667453	0.0314679	-0.528086	0.00152714	0.00045937
sp|Q6JQN1|ACD10_HUMAN Acyl-CoA dehydrogenase family member 10 OS=Homo sapiens GN=ACAD10 PE=2 SV=1	Q6JQN1|Q6JQN1-2|F8W1I9	ACAD10	80505.6	78737.7	81524.9	84517.1	75809.5	76449.4	99831.4	106676	107536	16.2968	16.2648	16.315	16.367	16.2101	16.2222	16.6072	16.7029	16.7145	16.2922	16.2664	16.6748	-0.0257531	0.649333	0.389249	0.382671	0.000494066	0.000208867
sp|Q9UKU7|ACAD8_HUMAN Isobutyryl-CoA dehydrogenase; mitochondrial OS=Homo sapiens GN=ACAD8 PE=1 SV=1	Q9UKU7|Q9UKU7-2|Q9UKU7-3	ACAD8	232184	233486	247009	221425	207692	235281	275466	326253	342164	17.8249	17.833	17.9142	17.7565	17.6641	17.844	18.0715	18.3156	18.3843	17.8574	17.7549	18.2572	-0.102507	0.158736	0.169812	0.399796	0.0156819	0.00306908
sp|Q9H845|ACAD9_HUMAN Acyl-CoA dehydrogenase family member 9; mitochondrial OS=Homo sapiens GN=ACAD9 PE=1 SV=1	Q9H845	ACAD9	1.25164e+06	1.29505e+06	1.2955e+06	1.39201e+06	1.3634e+06	1.31218e+06	1.88788e+06	2.00154e+06	2.01456e+06	20.2554	20.3046	20.3051	20.4087	20.3788	20.3235	20.8483	20.9327	20.942	20.2883	20.3704	20.9077	0.0820049	0.051787	0.0891798	0.619338	5.37252e-05	7.07115e-05
tr|Q5T4U5|Q5T4U5_HUMAN Acyl-Coenzyme A dehydrogenase; C-4 to C-12 straight chain; isoform CRA_a OS=Homo sapiens GN=ACADM PE=1 SV=1	P11310|P11310-2|Q5T4U5|B7Z9I1	ACADM	929669	969330	971027	904373	867096	836970	1.07584e+06	1.13435e+06	1.10246e+06	19.8264	19.8866	19.8892	19.7866	19.7258	19.6748	20.037	20.1134	20.0723	19.8674	19.7291	20.0743	-0.13831	0.02247	0.0573292	0.206875	0.00236073	0.000634449
tr|D4QEZ8|D4QEZ8_HUMAN Short-chain acyl-CoA dehydrogenase OS=Homo sapiens GN=ACADS PE=2 SV=1	P16219|D4QEZ8	ACADS	95512.7	105504	102336	115476	106834	97996.5	185034	197803	183484	16.5434	16.6869	16.643	16.8172	16.705	16.5804	17.4974	17.5937	17.4853	16.6244	16.7009	17.5255	0.0764686	0.395916	0.292492	0.901046	7.88163e-05	8.18723e-05
sp|P45954|ACDSB_HUMAN Short/branched chain specific acyl-CoA dehydrogenase; mitochondrial OS=Homo sapiens GN=ACADSB PE=1 SV=1	P45954|P45954-2	ACADSB	249811	249114	245118	283129	271747	270373	330878	344580	360600	17.9305	17.9264	17.9031	18.1111	18.0519	18.0446	18.3359	18.3945	18.46	17.92	18.0692	18.3968	0.149184	0.00278222	0.0223938	0.476805	0.000205689	0.000124693
sp|Q15057|ACAP2_HUMAN Arf-GAP with coiled-coil; ANK repeat and PH domain-containing protein 2 OS=Homo sapiens GN=ACAP2 PE=1 SV=3	Q15057|A0A087X1H5	ACAP2	1.57572e+06	1.58839e+06	1.5742e+06	1.54712e+06	1.54175e+06	1.6262e+06	885571	973907	855535	20.5876	20.5991	20.5862	20.5612	20.5561	20.6331	19.7562	19.8934	19.7065	20.591	20.5835	19.7854	-0.0075124	0.780358	0.434129	-0.805589	0.000136193	0.000102735
sp|P24752|THIL_HUMAN Acetyl-CoA acetyltransferase; mitochondrial OS=Homo sapiens GN=ACAT1 PE=1 SV=1	P24752	ACAT1	2.12486e+06	2.23446e+06	2.25839e+06	2.42039e+06	2.28701e+06	2.40856e+06	3.13335e+06	2.5075e+06	3.17697e+06	21.0189	21.0915	21.1069	21.2068	21.125	21.1997	21.5793	21.2578	21.5992	21.0724	21.1772	21.4788	0.104764	0.049783	0.0870652	0.406342	0.0234272	0.00434229
tr|Q59GW6|Q59GW6_HUMAN Acetyl-CoA acetyltransferase; cytosolic variant (Fragment) OS=Homo sapiens PE=2 SV=1	Q9BWD1	ACAT2	351350	374079	357254	393919	354990	369366	174354	174490	141156	18.4226	18.513	18.4466	18.5875	18.4374	18.4947	17.4117	17.4128	17.1069	18.4607	18.5065	17.3105	0.0458413	0.423079	0.302544	-1.15025	0.000398808	0.000181519
sp|Q9H3P7|GCP60_HUMAN Golgi resident protein GCP60 OS=Homo sapiens GN=ACBD3 PE=1 SV=4	Q9H3P7	ACBD3	1.37581e+06	1.38197e+06	1.37836e+06	1.10945e+06	1.37755e+06	1.34715e+06	1.4266e+06	1.28136e+06	1.63404e+06	20.3919	20.3983	20.3945	20.0814	20.3937	20.3615	20.4442	20.2892	20.64	20.3949	20.2789	20.4578	-0.116038	0.306951	0.249294	0.0629111	0.568953	0.0767322
sp|Q8NC06-2|ACBD4_HUMAN Isoform 2 of Acyl-CoA-binding domain-containing protein 4 OS=Homo sapiens GN=ACBD4	Q8NC06-2	ACBD4	13642.2	13394	14615.7	12856.1	15100.1	12192	16856.4	20686.7	16652.8	13.7358	13.7093	13.8352	13.6502	13.8823	13.5736	14.041	14.3364	14.0235	13.7601	13.702	14.1336	-0.0580778	0.593948	0.371412	0.373528	0.0262412	0.00478774
sp|Q5T8D3-3|ACBD5_HUMAN Isoform 3 of Acyl-CoA-binding domain-containing protein 5 OS=Homo sapiens GN=ACBD5	Q5T8D3-2|Q5T8D3-3|B7Z2R7	ACBD5	1.42601e+06	1.44134e+06	1.48009e+06	1.42314e+06	1.25777e+06	1.40298e+06	2.80553e+06	2.06851e+06	2.63818e+06	20.4435	20.459	20.4973	20.4407	20.2624	20.4201	21.4198	20.9802	21.3311	20.4666	20.3744	21.2437	-0.0922102	0.190143	0.188923	0.777108	0.00453953	0.00106616
tr|B2RAA8|B2RAA8_HUMAN cDNA; FLJ94802 OS=Homo sapiens PE=2 SV=1	Q9BR61	ACBD6	17967.7	20037.5	19364.3	23501.2	20170.3	20006.4	10861.5	15130.1	11287.5	14.1331	14.2904	14.2411	14.5204	14.2999	14.2882	13.4069	13.8851	13.4624	14.2215	14.3695	13.5848	0.147975	0.170503	0.177248	-0.636712	0.0157307	0.00307651
tr|E7EQT4|E7EQT4_HUMAN Apoptotic chromatin condensation inducer in the nucleus OS=Homo sapiens GN=ACIN1 PE=1 SV=2	E7EQT4	ACIN1	1.00333e+06	985891	1.09627e+06	1.13087e+06	937234	1.0011e+06	1.32454e+06	1.41553e+06	1.46663e+06	19.9364	19.9111	20.0642	20.109	19.838	19.9332	20.3371	20.4329	20.4841	19.9705	19.9601	20.418	-0.0104655	0.915312	0.475111	0.447479	0.00220774	0.000603239
tr|Q4LE36|Q4LE36_HUMAN ACLY variant protein (Fragment) OS=Homo sapiens GN=ACLY variant protein PE=2 SV=1	P53396|Q4LE36	ACLY	6.88306e+06	6.68869e+06	6.32858e+06	5.82616e+06	5.93947e+06	5.55285e+06	3.10879e+06	3.58493e+06	3.09906e+06	22.7146	22.6733	22.5935	22.4741	22.5019	22.4048	21.5679	21.7735	21.5634	22.6605	22.4603	21.6349	-0.200183	0.0119677	0.0403702	-1.02551	0.000192208	0.000120645
sp|P21399|ACOC_HUMAN Cytoplasmic aconitate hydratase OS=Homo sapiens GN=ACO1 PE=1 SV=3	P21399	ACO1	417622	448358	410987	509796	471011	501132	175941	195830	175585	18.6718	18.7743	18.6487	18.9596	18.8454	18.9348	17.4247	17.5792	17.4218	18.6983	18.9133	17.4753	0.214977	0.0143274	0.0446549	-1.22302	4.62655e-05	6.75441e-05
tr|Q71UF1|Q71UF1_HUMAN Aconitase OS=Homo sapiens GN=ACO2 PE=4 SV=1	Q71UF1	ACO2	8550.1	9269.99	10663.2	11369.3	9273.05	9875.77	9085.74	14046.1	12084.8	13.0617	13.1784	13.3804	13.4729	13.1788	13.2697	13.1494	13.7779	13.5609	13.2068	13.3071	13.4961	0.100308	0.474942	0.323857	0.289248	0.233851	0.0343763
tr|A1L172|A1L172_HUMAN Acyl-CoA thioesterase 1 OS=Homo sapiens GN=ACOT1 PE=2 SV=1	Q86TX2|A0A087X0W7|A1L172	ACOT1|ACOT2	459942	477047	481380	491334	459227	461567	610523	637911	630925	18.8111	18.8638	18.8768	18.9063	18.8088	18.8162	19.2197	19.283	19.2671	18.8506	18.8438	19.2566	-0.00676975	0.864566	0.460906	0.406036	0.000125369	9.87105e-05
sp|Q8WXI4-2|ACO11_HUMAN Isoform 2 of Acyl-coenzyme A thioesterase 11 OS=Homo sapiens GN=ACOT11	Q8WXI4-2	ACOT11	48820.6	48299.6	49669.1	37890.9	36384.1	35592.4	25209.3	25318.8	24039.5	15.5752	15.5597	15.6001	15.2096	15.151	15.1193	14.6217	14.6279	14.5531	15.5783	15.16	14.6009	-0.418374	0.000133002	0.00640992	-0.977425	3.31655e-06	4.6276e-05
sp|Q9NPJ3|ACO13_HUMAN Acyl-coenzyme A thioesterase 13 OS=Homo sapiens GN=ACOT13 PE=1 SV=1	Q9NPJ3|Q9NPJ3-2	ACOT13	279323	277586	280344	293786	288405	292610	356456	406804	428546	18.0916	18.0826	18.0968	18.1644	18.1377	18.1586	18.4434	18.634	18.7091	18.0903	18.1536	18.5955	0.0632564	0.00225757	0.020818	0.505147	0.00309947	0.000782114
sp|O00154|BACH_HUMAN Cytosolic acyl coenzyme A thioester hydrolase OS=Homo sapiens GN=ACOT7 PE=1 SV=3	O00154|O00154-4|O00154-6|O00154-7	ACOT7	1.49484e+06	1.04239e+06	888052	1.73498e+06	1.03218e+06	748864	445932	579964	481575	20.5116	19.9915	19.7603	20.7265	19.9773	19.5143	18.7665	19.1456	18.8774	20.0878	20.0727	18.9298	-0.0150677	0.972921	0.490178	-1.15794	0.00966352	0.00201592
tr|Q6FHI2|Q6FHI2_HUMAN PTE1 protein OS=Homo sapiens GN=PTE1 PE=2 SV=1	O14734|Q6FHI2|H7C5A7	ACOT8|PTE1	105228	107853	109704	104098	97470.9	100115	146873	169841	188083	16.6832	16.7187	16.7433	16.6676	16.5727	16.6113	17.1642	17.3738	17.521	16.715	16.6172	17.353	-0.0978521	0.039915	0.0772317	0.637976	0.00370493	0.000903295
sp|Q9Y305-4|ACOT9_HUMAN Isoform 4 of Acyl-coenzyme A thioesterase 9; mitochondrial OS=Homo sapiens GN=ACOT9	Q9Y305|Q9Y305-2|Q9Y305-3|Q9Y305-4	ACOT9	186255	184167	193161	183779	175099	184700	198279	208422	204949	17.5069	17.4907	17.5594	17.4876	17.4178	17.4948	17.5972	17.6691	17.6449	17.519	17.4667	17.6371	-0.0522553	0.179453	0.182805	0.11807	0.0163343	0.00317414
tr|A0A024R8L7|A0A024R8L7_HUMAN Acyl-coenzyme A oxidase OS=Homo sapiens GN=ACOX1 PE=3 SV=1	Q15067-2|Q15067-3|A0A024R8L7	ACOX1	872656	920116	916723	964565	907597	912311	1.2451e+06	1.31548e+06	1.32406e+06	19.7351	19.8115	19.8061	19.8795	19.7917	19.7992	20.2478	20.3272	20.3365	19.7842	19.8235	20.3038	0.0392465	0.35293	0.270465	0.519634	0.000155468	0.000108678
sp|O15254|ACOX3_HUMAN Peroxisomal acyl-coenzyme A oxidase 3 OS=Homo sapiens GN=ACOX3 PE=1 SV=2	O15254	ACOX3	493497	505121	518169	491263	468007	463460	695356	770838	754014	18.9127	18.9463	18.9831	18.9061	18.8362	18.8221	19.4074	19.5561	19.5242	18.9473	18.8548	19.4959	-0.0925401	0.0485725	0.0860269	0.54856	0.000378766	0.000175426
sp|P24666-2|PPAC_HUMAN Isoform 2 of Low molecular weight phosphotyrosine protein phosphatase OS=Homo sapiens GN=ACP1	P24666-2	ACP1	48052.5	46118.1	40203.8	43956.3	39132.3	42747	16043.2	20300	14629.9	15.5523	15.493	15.295	15.4238	15.2561	15.3835	13.9697	14.3092	13.8366	15.4468	15.3545	14.0385	-0.0923401	0.375882	0.282746	-1.4083	0.000935976	0.000321664
tr|Q59EH3|Q59EH3_HUMAN Acid phosphatase 1 isoform c variant (Fragment) OS=Homo sapiens PE=2 SV=1	P24666	ACP1	437995	433283	427421	443862	398315	444484	165297	196792	172051	18.7406	18.7249	18.7053	18.7598	18.6036	18.7618	17.3347	17.5863	17.3925	18.7236	18.7084	17.4378	-0.0152433	0.789431	0.436637	-1.28577	7.44862e-05	8.12793e-05
sp|P11117|PPAL_HUMAN Lysosomal acid phosphatase OS=Homo sapiens GN=ACP2 PE=1 SV=3	P11117|B7Z7D2|E9PQY3	ACP2	42482.7	48829.9	43897.2	57891.9	44090.9	46890.4	62321.4	67257.6	64677.9	15.3746	15.5755	15.4218	15.8211	15.4282	15.517	15.9274	16.0374	15.981	15.4573	15.5888	15.9819	0.131456	0.380588	0.285008	0.524643	0.00155755	0.000465642
tr|X5D289|X5D289_HUMAN Acid phosphatase 6; lysophosphatidic (Fragment) OS=Homo sapiens GN=ACP6 PE=2 SV=1	X5D289|V9GZ71	ACP6	197027	203898	194977	195147	187272	195426	131278	146400	124393	17.588	17.6375	17.5729	17.5742	17.5148	17.5763	17.0023	17.1596	16.9246	17.5995	17.5551	17.0288	-0.0444096	0.188458	0.188254	-0.570701	0.00135826	0.000421307
sp|P15309-2|PPAP_HUMAN Isoform 2 of Prostatic acid phosphatase OS=Homo sapiens GN=ACPP	P15309|P15309-2|P15309-3|E9PFE6|A0PJ86	ACPP	34325.3	38053	30476.2	30877.3	31558.4	26611.8	22910	27425.8	27061.4	15.067	15.2157	14.8954	14.9143	14.9457	14.6998	14.4837	14.7432	14.724	15.0594	14.8533	14.6503	-0.20611	0.162539	0.172044	-0.409073	0.0304444	0.00545982
sp|Q96CM8-2|ACSF2_HUMAN Isoform 2 of Acyl-CoA synthetase family member 2; mitochondrial OS=Homo sapiens GN=ACSF2	Q96CM8|Q96CM8-2|Q96CM8-3|E9PF16	ACSF2	147378	149148	148540	139847	131316	130103	183649	218229	233721	17.1692	17.1864	17.1805	17.0935	17.0027	16.9893	17.4866	17.7355	17.8344	17.1787	17.0285	17.6855	-0.150194	0.0105333	0.0382419	0.506819	0.00808991	0.00173406
sp|Q4G176|ACSF3_HUMAN Acyl-CoA synthetase family member 3; mitochondrial OS=Homo sapiens GN=ACSF3 PE=1 SV=3	Q4G176	ACSF3	307475	318188	314546	324601	315061	303993	463650	504206	488706	18.2301	18.2795	18.2629	18.3083	18.2653	18.2137	18.8227	18.9437	18.8986	18.2575	18.2624	18.8883	0.00490483	0.881828	0.466322	0.630799	7.85109e-05	8.18723e-05
tr|A8K9T3|A8K9T3_HUMAN cDNA FLJ76467; highly similar to Homo sapiens acyl-CoA synthetase long-chain family member 1 (ACSL1); mRNA OS=Homo sapiens PE=2 SV=1	P33121|P33121-2	ACSL1	474639	494137	482952	413327	410692	410450	1.01237e+06	1.06582e+06	1.05774e+06	18.8565	18.9146	18.8815	18.6569	18.6477	18.6468	19.9493	20.0235	20.0126	18.8842	18.6505	19.9951	-0.233693	0.000167038	0.00716114	1.11095	2.62469e-06	4.5028e-05
tr|B2RBE0|B2RBE0_HUMAN cDNA; FLJ95462; highly similar to Homo sapiens fatty-acid-Coenzyme A ligase; long-chain 3 (FACL3);mRNA OS=Homo sapiens PE=2 SV=1	O95573	ACSL3	236908	238779	245853	297439	284100	281646	373472	381685	366460	17.854	17.8653	17.9074	18.1822	18.116	18.1035	18.5106	18.542	18.4833	17.8756	18.1339	18.512	0.258357	0.000917594	0.0144421	0.636411	1.10589e-05	5.35282e-05
sp|O60488|ACSL4_HUMAN Long-chain-fatty-acid--CoA ligase 4 OS=Homo sapiens GN=ACSL4 PE=1 SV=2	O60488|O60488-2|Q8TAF6	ACSL4|FACL4	9687.32	11629.2	9789.95	12840.2	12695	12811.6	12264.9	14729.8	15156	13.2419	13.5055	13.2571	13.6484	13.632	13.6452	13.5822	13.8465	13.8876	13.3348	13.6418	13.7721	0.307031	0.0230175	0.0578875	0.43729	0.0270474	0.00491998
sp|Q9NUB1|ACS2L_HUMAN Acetyl-coenzyme A synthetase 2-like; mitochondrial OS=Homo sapiens GN=ACSS1 PE=1 SV=2	Q9NUB1|Q9NUB1-2|Q9NUB1-3|Q7Z5G3	ACSS1	127717	129113	126623	120188	126995	116477	242530	246601	249258	16.9626	16.9783	16.9502	16.8749	16.9544	16.8297	17.8878	17.9118	17.9273	16.9637	16.8863	17.909	-0.0773402	0.107151	0.134288	0.945283	2.94019e-07	3.57448e-05
sp|Q9NR19-2|ACSA_HUMAN Isoform 2 of Acetyl-coenzyme A synthetase; cytoplasmic OS=Homo sapiens GN=ACSS2	Q9NR19|Q9NR19-2|H0UIA1	ACSS2	222533	223925	223664	238985	217784	214186	128511	143551	121468	17.7637	17.7727	17.771	17.8666	17.7325	17.7085	16.9715	17.1312	16.8902	17.7691	17.7692	16.9977	0.0001029	0.998433	0.495841	-0.771447	0.000403539	0.00018267
tr|Q562L9|Q562L9_HUMAN Actin-like protein (Fragment) OS=Homo sapiens GN=ACT PE=3 SV=1	Q562L9	ACT	295119	304319	280946	155345	150415	141740	102710	134484	164790	18.1709	18.2152	18.0999	17.2451	17.1986	17.1129	16.6482	17.0371	17.3303	18.162	17.1855	17.0052	-0.976503	4.4713e-05	0.00390091	-1.15685	0.0044685	0.00105312
tr|Q562Z4|Q562Z4_HUMAN Actin-like protein (Fragment) OS=Homo sapiens GN=ACT PE=3 SV=1	Q562Z4	ACT	1.25598e+06	1.69886e+06	485435	300134	640169	608768	398687	530844	678479	20.2604	20.6961	18.8889	18.1952	19.2881	19.2155	18.6049	19.0179	19.3719	19.9485	18.8996	18.9983	-1.04885	0.18128	0.183948	-0.950221	0.181331	0.0272392
sp|P68032|ACTC_HUMAN Actin; alpha cardiac muscle 1 OS=Homo sapiens GN=ACTC1 PE=1 SV=1	P68032	ACTC1	1.78555e+06	1.82895e+06	1.87337e+06	1.92979e+06	1.77006e+06	1.9006e+06	1.74036e+06	1.88542e+06	1.75356e+06	20.7679	20.8026	20.8372	20.88	20.7554	20.858	20.731	20.8465	20.7419	20.8026	20.8311	20.7731	0.0285573	0.545649	0.352111	-0.0294877	0.520362	0.0707328
tr|Q6FI97|Q6FI97_HUMAN BAF53A protein OS=Homo sapiens GN=BAF53A PE=2 SV=1	O96019|Q6FI97	ACTL6A|BAF53A	1.8931e+06	1.97501e+06	1.92652e+06	1.96137e+06	1.82218e+06	1.93558e+06	1.56692e+06	1.67868e+06	1.61917e+06	20.8523	20.9134	20.8776	20.9034	20.7972	20.8843	20.5795	20.6789	20.6268	20.8811	20.8617	20.6284	-0.0194395	0.628729	0.383002	-0.252699	0.00169945	0.000495364
sp|P12814-3|ACTN1_HUMAN Isoform 3 of Alpha-actinin-1 OS=Homo sapiens GN=ACTN1	P12814|P12814-3	ACTN1	113706	117002	108455	134338	116623	117381	130525	142709	138182	16.795	16.8362	16.7267	17.0355	16.8315	16.8408	16.994	17.1227	17.0762	16.786	16.9026	17.0643	0.116658	0.188922	0.188404	0.278347	0.004863	0.00112567
tr|Q5ZEZ4|Q5ZEZ4_HUMAN Alpha-actinin 1 (Fragment) OS=Homo sapiens GN=ACTN1 PE=2 SV=1	Q5ZEZ4	ACTN1	224827	209699	218337	234934	216887	252704	237305	284484	315301	17.7785	17.678	17.7362	17.8419	17.7266	17.9471	17.8564	18.118	18.2664	17.7309	17.8385	18.0802	0.107652	0.199026	0.193836	0.349377	0.0472158	0.00806646
tr|H9KV75|H9KV75_HUMAN Alpha-actinin-1 OS=Homo sapiens GN=ACTN1 PE=1 SV=1	H9KV75	ACTN1	46455.6	55043.2	49358.7	47066.9	46022.6	46546.6	43822.8	55076.1	61329.4	15.5036	15.7483	15.591	15.5224	15.4901	15.5064	15.4194	15.7491	15.9043	15.6143	15.5063	15.6909	-0.107996	0.209044	0.200148	0.0766557	0.656677	0.0870458
tr|K7EJH8|K7EJH8_HUMAN Alpha-actinin-4 (Fragment) OS=Homo sapiens GN=ACTN4 PE=1 SV=1	K7EJH8	ACTN4	213896	222084	207870	202989	198323	214917	334439	335125	323908	17.7065	17.7607	17.6653	17.631	17.5975	17.7134	18.3514	18.3543	18.3052	17.7109	17.6473	18.337	-0.0635544	0.223456	0.207787	0.626112	3.96364e-05	6.48495e-05
tr|Q96BG6|Q96BG6_HUMAN ACTN4 protein (Fragment) OS=Homo sapiens GN=ACTN4 PE=2 SV=2	Q96BG6	ACTN4	4.5993e+06	4.62636e+06	4.8541e+06	4.74577e+06	4.50203e+06	4.85945e+06	7.5554e+06	6.79495e+06	7.50055e+06	22.133	22.1414	22.2108	22.1782	22.1021	22.2124	22.8491	22.696	22.8386	22.1617	22.1642	22.7946	0.00250601	0.95402	0.485477	0.632824	0.000329613	0.000162071
tr|B2RDG9|B2RDG9_HUMAN cDNA; FLJ96603; highly similar to Homo sapiens actin-related protein 10 homolog (S. cerevisiae) (ACTR10); mRNA OS=Homo sapiens PE=2 SV=1	Q9NZ32	ACTR10	219340	217144	229766	244260	219582	230030	176310	205922	187950	17.7428	17.7283	17.8098	17.8981	17.7444	17.8115	17.4278	17.6517	17.52	17.7603	17.818	17.5332	0.0576731	0.321934	0.256397	-0.22714	0.0310785	0.00556299
sp|P61163|ACTZ_HUMAN Alpha-centractin OS=Homo sapiens GN=ACTR1A PE=1 SV=1	P61163	ACTR1A	732238	769619	739394	810437	782191	749975	546772	592926	527852	19.482	19.5538	19.496	19.6283	19.5772	19.5165	19.0606	19.1775	19.0098	19.5106	19.574	19.0826	0.0634207	0.180071	0.183212	-0.427959	0.00140141	0.000431078
sp|P42025|ACTY_HUMAN Beta-centractin OS=Homo sapiens GN=ACTR1B PE=1 SV=1	P42025	ACTR1B	490023	486724	476985	519911	486080	479759	421287	449262	386656	18.9025	18.8927	18.8636	18.9879	18.8908	18.8719	18.6844	18.7772	18.5607	18.8863	18.9169	18.6741	0.030624	0.463011	0.319101	-0.212162	0.0292201	0.00527248
sp|P61160|ARP2_HUMAN Actin-related protein 2 OS=Homo sapiens GN=ACTR2 PE=1 SV=1	P61160	ACTR2	2.11978e+06	2.1993e+06	2.16446e+06	2.211e+06	2.05061e+06	2.16442e+06	1.38284e+06	1.47135e+06	1.32251e+06	21.0155	21.0686	21.0456	21.0763	20.9676	21.0456	20.3992	20.4887	20.3348	21.0432	21.0298	20.4076	-0.0134097	0.727055	0.41588	-0.635638	0.000175805	0.00011528
sp|P61158|ARP3_HUMAN Actin-related protein 3 OS=Homo sapiens GN=ACTR3 PE=1 SV=3	P61158	ACTR3	3.07845e+06	3.14372e+06	3.13866e+06	3.0571e+06	2.89101e+06	2.95476e+06	1.92889e+06	2.09995e+06	1.90771e+06	21.5538	21.584	21.5817	21.5437	21.4631	21.4946	20.8793	21.0019	20.8634	21.5732	21.5005	20.9149	-0.0726812	0.0457907	0.0832133	-0.658287	0.000125119	9.86963e-05
sp|Q9H9F9|ARP5_HUMAN Actin-related protein 5 OS=Homo sapiens GN=ACTR5 PE=1 SV=2	Q9H9F9	ACTR5	12277.5	13800.8	17224	15922.1	16595.3	13659.3	13443	16288.2	13805.4	13.5837	13.7525	14.0721	13.9587	14.0185	13.7376	13.7146	13.9915	13.7529	13.8028	13.9049	13.8197	0.102168	0.573227	0.363284	0.0169103	0.924391	0.117694
sp|Q9GZN1|ARP6_HUMAN Actin-related protein 6 OS=Homo sapiens GN=ACTR6 PE=1 SV=1	Q9GZN1|G3V1Y1|F8W057|F8VSD1	ACTR6	15883.8	19284	17918	17273.6	19900.1	15535	14250	14914	15076.6	13.9553	14.2351	14.1291	14.0763	14.2805	13.9232	13.7987	13.8644	13.88	14.1065	14.0933	13.8477	-0.0131671	0.925211	0.477716	-0.258808	0.0386207	0.00675358
sp|Q9H981|ARP8_HUMAN Actin-related protein 8 OS=Homo sapiens GN=ACTR8 PE=1 SV=2	Q9H981|Q9H981-2	ACTR8	94576.7	98075.3	97963.4	101541	101578	96816.8	103327	119788	122765	16.5292	16.5816	16.58	16.6317	16.6322	16.563	16.6569	16.8701	16.9055	16.5636	16.609	16.8108	0.0453805	0.189218	0.188564	0.247258	0.0359302	0.00633419
tr|B4DNW0|B4DNW0_HUMAN cDNA FLJ60317; highly similar to Aminoacylase-1 (EC 3.5.1.14) OS=Homo sapiens PE=2 SV=1	Q03154	ACY1	310536	336095	302248	358096	336263	343246	195024	203924	182950	18.2444	18.3585	18.2054	18.45	18.3592	18.3889	17.5733	17.6377	17.4811	18.2694	18.3994	17.564	0.129937	0.0708391	0.10553	-0.70541	0.000399843	0.000181601
tr|G3V2U7|G3V2U7_HUMAN Acylphosphatase OS=Homo sapiens GN=FBN3 PE=3 SV=1	P07311|G3V2U7	ACYP1|FBN3	50789	53313	50117.1	44857.1	41480.8	45471.6	20577.4	27725.4	21273.9	15.6322	15.7022	15.613	15.453	15.3402	15.4727	14.3288	14.7589	14.3768	15.6491	15.422	14.4882	-0.227186	0.0100329	0.0373986	-1.16098	0.00111591	0.000362515
tr|X5D767|X5D767_HUMAN Adenosine deaminase isoform A (Fragment) OS=Homo sapiens GN=ADA PE=2 SV=1	P00813|X5D767	ADA	781939	812119	783294	848937	764019	813103	348863	398875	336860	19.5767	19.6313	19.5792	19.6953	19.5432	19.6331	18.4123	18.6056	18.3618	19.5957	19.6239	18.4599	0.0281341	0.586201	0.368426	-1.13585	0.000119154	9.75156e-05
sp|O14672|ADA10_HUMAN Disintegrin and metalloproteinase domain-containing protein 10 OS=Homo sapiens GN=ADAM10 PE=1 SV=1	O14672	ADAM10	715897	741286	733325	702917	659520	691631	860415	923184	877301	19.4494	19.4997	19.4841	19.423	19.3311	19.3996	19.7147	19.8163	19.7427	19.4777	19.3846	19.7579	-0.0931535	0.0410391	0.0784992	0.280163	0.00114864	0.000368761
sp|Q13444|ADA15_HUMAN Disintegrin and metalloproteinase domain-containing protein 15 OS=Homo sapiens GN=ADAM15 PE=1 SV=4	Q13444|Q13444-2|Q13444-3|Q13444-4|Q13444-5|Q13444-6|Q13444-7|Q13444-8|Q13444-9|Q13444-10|Q13444-12	ADAM15	201509	207474	207778	200114	192739	184776	226152	244988	230678	17.6205	17.6626	17.6647	17.6105	17.5563	17.4954	17.7869	17.9024	17.8155	17.6492	17.5541	17.8349	-0.095191	0.0582698	0.0946777	0.185689	0.00780366	0.00167939
sp|P78536|ADA17_HUMAN Disintegrin and metalloproteinase domain-containing protein 17 OS=Homo sapiens GN=ADAM17 PE=1 SV=1	P78536	ADAM17	616623	606618	626660	635848	607023	610264	715670	760799	772672	19.234	19.2104	19.2573	19.2783	19.2114	19.2191	19.4489	19.5372	19.5595	19.2339	19.2363	19.5152	0.0023347	0.930387	0.47928	0.281268	0.00150506	0.000454419
sp|Q13443|ADAM9_HUMAN Disintegrin and metalloproteinase domain-containing protein 9 OS=Homo sapiens GN=ADAM9 PE=1 SV=1	Q13443	ADAM9	123983	115825	116734	124821	131700	126518	157397	178255	174447	16.9198	16.8216	16.8329	16.9295	17.0069	16.949	17.2641	17.4436	17.4124	16.8581	16.9618	17.3734	0.10372	0.0554762	0.0927032	0.515278	0.00125283	0.00039479
tr|B2RBG6|B2RBG6_HUMAN cDNA; FLJ95496; highly similar to Homo sapiens adenosine deaminase; tRNA-specific 1 (ADAT1); mRNA OS=Homo sapiens PE=2 SV=1	Q9BUB4|H3BP18|H3BSM1|H3BV89|H3BU72	ADAT1	20229	23348.1	19891.5	20920.4	19997.7	20210	10910	8616.72	10394.6	14.3041	14.511	14.2799	14.3526	14.2875	14.3028	13.4134	13.0729	13.3436	14.365	14.3143	13.2766	-0.0506905	0.540931	0.350301	-1.08839	0.00102159	0.000341788
sp|Q7Z6V5|ADAT2_HUMAN tRNA-specific adenosine deaminase 2 OS=Homo sapiens GN=ADAT2 PE=1 SV=1	Q7Z6V5|Q7Z6V5-2	ADAT2	147800	157527	141988	159226	151180	162049	51668.2	54650.4	59280.7	17.1733	17.2652	17.1154	17.2807	17.2059	17.3061	15.657	15.7379	15.8553	17.1846	17.2642	15.7501	0.0795856	0.20747	0.199449	-1.43458	3.78997e-05	6.45417e-05
sp|Q86TW2|ADCK1_HUMAN Uncharacterized aarF domain-containing protein kinase 1 OS=Homo sapiens GN=ADCK1 PE=2 SV=2	Q86TW2|Q86TW2-2|Q86TW2-3|G3V426|F8W9Q8	ADCK1	82625.2	89438.2	93493.4	91555.4	86799.2	92294.9	128238	139122	132260	16.3343	16.4486	16.5126	16.4824	16.4054	16.494	16.9685	17.086	17.013	16.4318	16.4606	17.0225	0.0287469	0.652062	0.390093	0.590665	0.000694419	0.000262104
sp|Q8NI60|ADCK3_HUMAN Chaperone activity of bc1 complex-like; mitochondrial OS=Homo sapiens GN=ADCK3 PE=1 SV=1	Q8NI60|A1L377	ADCK3|CABC1	121222	127651	128168	138017	130543	138678	202651	230588	212573	16.8873	16.9618	16.9677	17.0745	16.9942	17.0814	17.6286	17.815	17.6976	16.9389	17.05	17.7137	0.111072	0.0435169	0.0812877	0.774795	0.00021053	0.000126368
sp|Q96D53|ADCK4_HUMAN AarF domain-containing protein kinase 4 OS=Homo sapiens GN=ADCK4 PE=1 SV=2	Q96D53	ADCK4	478061	478255	502041	517538	474922	532450	667939	801193	721041	18.8668	18.8674	18.9374	18.9813	18.8573	19.0223	19.3494	19.6118	19.4597	18.8906	18.9536	19.4736	0.0630742	0.314222	0.252417	0.583057	0.00184902	0.000528465
sp|Q3MIX3|ADCK5_HUMAN Uncharacterized aarF domain-containing protein kinase 5 OS=Homo sapiens GN=ADCK5 PE=2 SV=2	Q3MIX3	ADCK5	146816	140483	145931	155055	142305	155371	218899	240031	239685	17.1637	17.1	17.1549	17.2424	17.1186	17.2454	17.7399	17.8729	17.8708	17.1395	17.2021	17.8278	0.0625941	0.247503	0.219525	0.688309	0.000140507	0.000103542
sp|O43306|ADCY6_HUMAN Adenylate cyclase type 6 OS=Homo sapiens GN=ADCY6 PE=1 SV=2	O43306|O43306-2	ADCY6	73216.6	81517.9	72507.2	83351.2	78410.1	77804.3	106025	119379	105273	16.1599	16.3148	16.1458	16.3469	16.2588	16.2476	16.6941	16.8652	16.6838	16.2068	16.2844	16.7477	0.0775609	0.283068	0.238015	0.540823	0.00249188	0.00066079
sp|O60503|ADCY9_HUMAN Adenylate cyclase type 9 OS=Homo sapiens GN=ADCY9 PE=1 SV=4	O60503	ADCY9	316842	309427	318932	303170	283417	305141	410665	454251	435599	18.2734	18.2392	18.2829	18.2098	18.1126	18.2191	18.6476	18.7931	18.7326	18.2652	18.1805	18.7245	-0.0846949	0.0814014	0.113914	0.459279	0.000486154	0.000206815
sp|P35611-3|ADDA_HUMAN Isoform 3 of Alpha-adducin OS=Homo sapiens GN=ADD1	P35611|P35611-3	ADD1	796792	825733	804990	794922	772300	737830	1.14672e+06	1.18143e+06	1.15621e+06	19.6038	19.6553	19.6186	19.6005	19.5588	19.4929	20.1291	20.1721	20.141	19.6259	19.5507	20.1474	-0.0751954	0.0970795	0.127137	0.521461	1.27748e-05	5.35879e-05
sp|Q9UEY8|ADDG_HUMAN Gamma-adducin OS=Homo sapiens GN=ADD3 PE=1 SV=1	Q9UEY8|Q9UEY8-2|A0A087WX08	ADD3	399604	420603	424772	378984	367209	384069	690944	781075	784594	18.6082	18.6821	18.6963	18.5318	18.4862	18.551	19.3982	19.5751	19.5816	18.6622	18.523	19.5183	-0.139204	0.0140382	0.0442477	0.856085	0.000203714	0.000124115
tr|Q5U043|Q5U043_HUMAN Alcohol dehydrogenase 5 (Class III); chi polypeptide OS=Homo sapiens PE=2 SV=1	P11766|Q6FI45	ADH5	1.26645e+06	1.29547e+06	1.29215e+06	1.50258e+06	1.36307e+06	1.4798e+06	623199	710340	587146	20.2724	20.305	20.3013	20.519	20.3784	20.497	19.2493	19.4382	19.1634	20.2929	20.4648	19.2836	0.171889	0.0185896	0.0519855	-1.0093	0.000248044	0.000138768
sp|Q9BV57|MTND_HUMAN 1;2-dihydroxy-3-keto-5-methylthiopentene dioxygenase OS=Homo sapiens GN=ADI1 PE=1 SV=1	Q9BV57	ADI1	624770	636098	627649	768946	691059	714808	215355	236527	196844	19.253	19.2789	19.2596	19.5525	19.3985	19.4472	17.7164	17.8516	17.5867	19.2638	19.4661	17.7182	0.202238	0.0118335	0.0403702	-1.54559	3.61428e-05	6.40628e-05
sp|Q96A54|ADR1_HUMAN Adiponectin receptor protein 1 OS=Homo sapiens GN=ADIPOR1 PE=1 SV=1	Q96A54|C9J0W7|C9JNM5|F8W782	ADIPOR1	29866.6	30437.8	30438.2	33373.8	34557.6	34397.8	39665.3	39147.4	43996.3	14.8662	14.8936	14.8936	15.0264	15.0767	15.07	15.2756	15.2566	15.4251	14.8845	15.0577	15.3191	0.173252	0.00068145	0.0126726	0.434634	0.00129826	0.00040595
sp|P55263|ADK_HUMAN Adenosine kinase OS=Homo sapiens GN=ADK PE=1 SV=2	P55263|P55263-2	ADK	1.11433e+06	1.11747e+06	1.10809e+06	1.19024e+06	1.11576e+06	1.19971e+06	487457	542475	509869	20.0877	20.0918	20.0796	20.1828	20.0896	20.1943	18.8949	19.0492	18.9598	20.0864	20.1556	18.968	0.0691584	0.106688	0.134157	-1.11844	1.53742e-05	5.37491e-05
tr|B2RBM8|B2RBM8_HUMAN cDNA; FLJ95596; highly similar to Homo sapiens activity-dependent neuroprotector (ADNP); mRNA OS=Homo sapiens PE=2 SV=1	Q9H2P0	ADNP	2.08483e+06	2.11501e+06	2.16007e+06	2.2541e+06	2.08146e+06	2.25466e+06	2.83642e+06	3.05084e+06	3.06662e+06	20.9915	21.0122	21.0426	21.1041	20.9892	21.1045	21.4356	21.5408	21.5482	21.0155	21.0659	21.5082	0.0504622	0.28736	0.240188	0.492753	0.000232052	0.000133271
sp|Q96SZ5|AEDO_HUMAN 2-aminoethanethiol dioxygenase OS=Homo sapiens GN=ADO PE=1 SV=2	Q96SZ5	ADO	65052.6	67297.1	66700.2	73405.2	73374.4	72318.5	66315.2	64546.9	60610.6	15.9893	16.0383	16.0254	16.1636	16.163	16.1421	16.0171	15.9781	15.8873	16.0177	16.1562	15.9608	0.138561	0.0010421	0.0150068	-0.0568616	0.239084	0.035079
sp|Q9BRR6|ADPGK_HUMAN ADP-dependent glucokinase OS=Homo sapiens GN=ADPGK PE=1 SV=1	Q9BRR6|Q9BRR6-2	ADPGK	173097	180682	197608	178719	174761	181944	260696	292901	307650	17.4012	17.4631	17.5923	17.4473	17.415	17.4731	17.992	18.1601	18.2309	17.4855	17.4452	18.1277	-0.0403666	0.529723	0.345448	0.642132	0.00208211	0.000578606
sp|Q9NX46|ARHL2_HUMAN Poly(ADP-ribose) glycohydrolase ARH3 OS=Homo sapiens GN=ADPRHL2 PE=1 SV=1	Q9NX46	ADPRHL2	337678	343716	356591	437362	391031	437804	229204	261199	221555	18.3653	18.3909	18.4439	18.7385	18.5769	18.7399	17.8063	17.9948	17.7573	18.4	18.6851	17.8528	0.285087	0.00836893	0.0347748	-0.547232	0.00197228	0.000554751
sp|P25098|ARBK1_HUMAN Beta-adrenergic receptor kinase 1 OS=Homo sapiens GN=ADRBK1 PE=1 SV=2	P25098	ADRBK1	310684	324838	319775	302471	274669	294426	184076	201489	190283	18.2451	18.3094	18.2867	18.2064	18.0673	18.1675	17.4899	17.6203	17.5378	18.2804	18.1471	17.5494	-0.133276	0.0428755	0.0808111	-0.731026	6.69153e-05	7.82289e-05
sp|Q16186|ADRM1_HUMAN Proteasomal ubiquitin receptor ADRM1 OS=Homo sapiens GN=ADRM1 PE=1 SV=2	Q16186	ADRM1	1.61895e+06	1.53035e+06	1.42592e+06	1.10261e+06	1.44033e+06	1.43167e+06	849363	890740	780360	20.6266	20.5454	20.4435	20.0725	20.458	20.4493	19.696	19.7646	19.5738	20.5385	20.3266	19.6781	-0.211929	0.19855	0.193655	-0.860355	0.000364565	0.000171528
tr|B4DP46|B4DP46_HUMAN Adenylosuccinate lyase OS=Homo sapiens PE=2 SV=1	P30566	ADSL	806624	776151	801525	909507	813523	899279	331763	395764	335806	19.6215	19.566	19.6124	19.7947	19.6338	19.7784	18.3398	18.5943	18.3573	19.6	19.7357	18.4304	0.135686	0.0656944	0.101054	-1.16952	0.000153281	0.000107643
sp|P30520|PURA2_HUMAN Adenylosuccinate synthetase isozyme 2 OS=Homo sapiens GN=ADSS PE=1 SV=3	P30520	ADSS	589862	594506	583846	645673	570245	599360	282820	331689	265817	19.17	19.1813	19.1552	19.3004	19.1212	19.1931	18.1095	18.3395	18.0201	19.1689	19.2049	18.1564	0.0360502	0.530921	0.345892	-1.0125	0.000446674	0.000195274
sp|Q8N142|PURA1_HUMAN Adenylosuccinate synthetase isozyme 1 OS=Homo sapiens GN=ADSSL1 PE=2 SV=1	Q8N142	ADSSL1	136333	138599	130375	130314	121071	120944	63905.6	71532.2	60306.5	17.0568	17.0806	16.9923	16.9916	16.8855	16.884	15.9637	16.1263	15.88	17.0432	16.9204	15.99	-0.122842	0.0502655	0.0876344	-1.05322	0.000165133	0.000111637
tr|K7ELE3|K7ELE3_HUMAN Amino-terminal enhancer of split (Fragment) OS=Homo sapiens GN=AES PE=4 SV=1	Q08117|Q08117-2|K7ELE3	AES	86569.6	92228.7	93249.2	76564	80931.4	81612.1	47692.3	55098.7	52885.4	16.4016	16.4929	16.5088	16.2244	16.3044	16.3165	15.5415	15.7497	15.6906	16.4678	16.2818	15.6606	-0.186007	0.0135833	0.0435962	-0.807174	0.000330198	0.000162215
sp|Q8N556-2|AFAP1_HUMAN Isoform 2 of Actin filament-associated protein 1 OS=Homo sapiens GN=AFAP1	Q8N556|Q8N556-2	AFAP1	234413	234877	242625	273403	267271	249784	254419	274872	265860	17.8387	17.8415	17.8884	18.0607	18.0279	17.9303	17.9568	18.0684	18.0203	17.8562	18.0063	18.0152	0.150108	0.0238891	0.0588852	0.158984	0.0116506	0.00237116
tr|B7Z2Q0|B7Z2Q0_HUMAN cDNA FLJ57978 OS=Homo sapiens PE=2 SV=1	Q8N4X5|Q8N4X5-2|Q8N4X5-3|Q8N4X5-4	AFAP1L2	631679	729050	558189	337226	396358	343791	1.12881e+06	511355	1.02324e+06	19.2688	19.4757	19.0904	18.3634	18.5964	18.3912	20.1064	18.964	19.9647	19.2783	18.4503	19.6783	-0.82797	0.00342749	0.0238732	0.400052	0.34772	0.049097
sp|Q9UHB7|AFF4_HUMAN AF4/FMR2 family member 4 OS=Homo sapiens GN=AFF4 PE=1 SV=1	Q9UHB7|Q9UHB7-2	AFF4	156936	167663	164941	167500	167596	164212	197572	219467	219071	17.2598	17.3552	17.3316	17.3538	17.3546	17.3252	17.592	17.7436	17.741	17.3155	17.3445	17.6922	0.0290042	0.392206	0.290778	0.376697	0.00285082	0.000731956
tr|Q8TA92|Q8TA92_HUMAN Similar to AFG3 ATPase family gene 3-like 2 (Yeast) (Fragment) OS=Homo sapiens PE=2 SV=1	Q9Y4W6|D3DUJ0	AFG3L2	1.99056e+06	2.07507e+06	2.0216e+06	2.12027e+06	2.0827e+06	2.13604e+06	3.26192e+06	3.5509e+06	3.53678e+06	20.9247	20.9847	20.9471	21.0158	20.99	21.0265	21.6373	21.7598	21.754	20.9522	21.0108	21.717	0.0586043	0.0465341	0.084242	0.764838	6.18321e-05	7.56143e-05
sp|Q6ULP2|AFTIN_HUMAN Aftiphilin OS=Homo sapiens GN=AFTPH PE=1 SV=2	Q6ULP2|Q6ULP2-2|Q6ULP2-4|Q6ULP2-5	AFTPH	142594	145648	148118	139863	145815	135354	112658	133219	129388	17.1216	17.1521	17.1764	17.0937	17.1538	17.0464	16.7816	17.0234	16.9813	17.15	17.0979	16.9288	-0.0520861	0.20977	0.200394	-0.221232	0.0440795	0.00759313
sp|Q9UPQ3|AGAP1_HUMAN Arf-GAP with GTPase; ANK repeat and PH domain-containing protein 1 OS=Homo sapiens GN=AGAP1 PE=1 SV=4	Q9UPQ3|Q9UPQ3-2|Q9UPQ3-3|B2RZG9|X5D293	AGAP1	62019.1	64829.4	62692.3	68593.1	65138.8	64537.6	62705.2	61374.3	59514.7	15.9204	15.9844	15.936	16.0658	15.9912	15.9779	15.9363	15.9053	15.861	15.9469	16.0116	15.9009	0.0646908	0.125212	0.147459	-0.0460616	0.188972	0.028307
sp|Q96P47-4|AGAP3_HUMAN Isoform 4 of Arf-GAP with GTPase; ANK repeat and PH domain-containing protein 3 OS=Homo sapiens GN=AGAP3	Q96P47|Q96P47-2|Q96P47-3|Q96P47-4|Q96P47-6|C9J975	AGAP3	26613	28692.2	29510.3	24091.8	24226	26956.7	18265.7	22641	21384	14.6998	14.8084	14.8489	14.5563	14.5643	14.7184	14.1568	14.4667	14.3842	14.7857	14.613	14.3359	-0.172755	0.0665412	0.101661	-0.449799	0.011907	0.00241586
sp|P52594-4|AGFG1_HUMAN Isoform 4 of Arf-GAP domain and FG repeat-containing protein 1 OS=Homo sapiens GN=AGFG1	P52594|P52594-2|P52594-3|P52594-4	AGFG1	141849	144632	133639	139175	149825	142837	129258	133128	127804	17.114	17.142	17.028	17.0865	17.1929	17.124	16.9799	17.0225	16.9636	17.0947	17.1345	16.9886	0.0398229	0.438622	0.309493	-0.106027	0.0513208	0.00868409
sp|O95081|AGFG2_HUMAN Arf-GAP domain and FG repeat-containing protein 2 OS=Homo sapiens GN=AGFG2 PE=1 SV=2	O95081|O95081-2	AGFG2	70037.4	70683.9	62978.8	61706.6	56223.2	56913.8	31042.6	34285.7	33964.4	16.0958	16.1091	15.9426	15.9131	15.7789	15.7965	14.922	15.0653	15.0517	16.0492	15.8295	15.013	-0.219669	0.0320222	0.0679282	-1.03616	0.000123356	9.86963e-05
tr|Q6PIK7|Q6PIK7_HUMAN Angiogenic factor with G patch and FHA domains 1 OS=Homo sapiens GN=AGGF1 PE=2 SV=1	Q8N302|A8K029|A0JLT8|Q6PIK7	AGGF1	34293.9	31197.4	29039.3	36982.4	32450.2	33239.2	19528.3	24113.4	23956.7	15.0657	14.9291	14.8257	15.1746	14.9859	15.0206	14.2533	14.5576	14.5481	14.9402	15.0604	14.453	0.120189	0.254814	0.223439	-0.487184	0.0160798	0.00313398
sp|Q53H12|AGK_HUMAN Acylglycerol kinase; mitochondrial OS=Homo sapiens GN=AGK PE=1 SV=2	Q53H12	AGK	527522	551048	539112	543900	518602	527113	714128	803571	774756	19.0089	19.0718	19.0402	19.053	18.9843	19.0078	19.4458	19.6161	19.5634	19.0403	19.015	19.5418	-0.025305	0.403967	0.29557	0.501452	0.000721782	0.000269171
sp|P35573|GDE_HUMAN Glycogen debranching enzyme OS=Homo sapiens GN=AGL PE=1 SV=3	P35573	AGL	606155	614291	603256	627451	625094	625435	437198	499476	443679	19.2093	19.2286	19.2024	19.2591	19.2537	19.2545	18.7379	18.9301	18.7592	19.2134	19.2558	18.809	0.0423521	0.00612504	0.0305557	-0.404387	0.00273812	0.000709772
tr|B2RAD8|B2RAD8_HUMAN Protein argonaute OS=Homo sapiens PE=2 SV=1	Q9UL18|Q5TA58	AGO1	77321.7	76314.3	74573.3	87505.3	90141.7	93230.7	78389	83908.6	80561.9	16.2386	16.2197	16.1864	16.4171	16.4599	16.5085	16.2584	16.3565	16.2978	16.2149	16.4618	16.3042	0.246961	0.00126534	0.0164808	0.0893603	0.0507159	0.00859027
sp|Q9UKV8|AGO2_HUMAN Protein argonaute-2 OS=Homo sapiens GN=AGO2 PE=1 SV=3	Q9UKV8|Q9UKV8-2|A4FVC0	AGO2|EIF2C2	189525	201209	203030	188984	183692	172573	223587	230624	234336	17.532	17.6183	17.6313	17.5279	17.4869	17.3968	17.7705	17.8152	17.8382	17.5939	17.4706	17.808	-0.12334	0.0680623	0.103101	0.214059	0.00442055	0.00104454
sp|Q99943|PLCA_HUMAN 1-acyl-sn-glycerol-3-phosphate acyltransferase alpha OS=Homo sapiens GN=AGPAT1 PE=1 SV=2	Q99943	AGPAT1	189182	204132	192654	209530	195585	208043	345536	350755	340761	17.5294	17.6391	17.5557	17.6768	17.5774	17.6665	18.3985	18.4201	18.3784	17.5747	17.6403	18.399	0.0655172	0.225082	0.20842	0.824256	1.97281e-05	5.37949e-05
sp|Q9NRZ7-3|PLCC_HUMAN Isoform 3 of 1-acyl-sn-glycerol-3-phosphate acyltransferase gamma OS=Homo sapiens GN=AGPAT3	Q9NRZ7|Q9NRZ7-2|Q9NRZ7-3	AGPAT3	402807	404797	398680	428257	416357	422914	589955	658147	642246	18.6197	18.6268	18.6049	18.7081	18.6675	18.69	19.1702	19.3281	19.2928	18.6171	18.6885	19.2637	0.0713811	0.00601417	0.0303293	0.646542	0.000179456	0.000116505
sp|Q9NUQ2|PLCE_HUMAN 1-acyl-sn-glycerol-3-phosphate acyltransferase epsilon OS=Homo sapiens GN=AGPAT5 PE=1 SV=3	Q9NUQ2|Q6NUM7	AGPAT5	205753	207254	218705	209221	205072	214513	263913	293640	305780	17.6506	17.661	17.7386	17.6747	17.6458	17.7107	18.0097	18.1637	18.2221	17.6834	17.677	18.1318	-0.00635989	0.858797	0.458991	0.448436	0.00291931	0.000745207
sp|Q86UL3|GPAT4_HUMAN Glycerol-3-phosphate acyltransferase 4 OS=Homo sapiens GN=AGPAT6 PE=1 SV=1	Q86UL3	AGPAT6	78448.5	80670	77542.3	85218.6	83213	80629.1	137223	142723	138068	16.2595	16.2997	16.2427	16.3789	16.3445	16.299	17.0662	17.1229	17.075	16.2673	16.3408	17.088	0.0735052	0.0623471	0.0984432	0.820713	4.68154e-06	5.05415e-05
tr|Q4JM47|Q4JM47_HUMAN AGR2 OS=Homo sapiens GN=AGR2 PE=4 SV=1	O95994|Q4JM47	AGR2	1.14369e+06	1.12685e+06	1.15661e+06	1.12726e+06	1.08334e+06	1.05354e+06	1.17459e+06	1.26861e+06	1.28328e+06	20.1253	20.1039	20.1415	20.1044	20.047	20.0068	20.1637	20.2748	20.2914	20.1235	20.0528	20.2433	-0.0707821	0.0799528	0.112878	0.11978	0.0448321	0.00770873
sp|Q8TD06|AGR3_HUMAN Anterior gradient protein 3 homolog OS=Homo sapiens GN=AGR3 PE=1 SV=1	Q8TD06	AGR3	48733.2	47633.8	50724.8	38389.5	36745.9	38047.9	45001.5	48754.9	48687.7	15.5726	15.5397	15.6304	15.2284	15.1653	15.2155	15.4577	15.5733	15.5713	15.5809	15.2031	15.5341	-0.377822	0.000323041	0.00963479	-0.0468344	0.370787	0.0520432
sp|O00468|AGRIN_HUMAN Agrin OS=Homo sapiens GN=AGRN PE=1 SV=5	O00468|O00468-3|O00468-4|O00468-5|O00468-6|O00468-7	AGRN	372932	377797	365709	374996	346758	371371	539282	559398	537050	18.5086	18.5273	18.4803	18.5165	18.4036	18.5025	19.0407	19.0935	19.0347	18.5054	18.4742	19.0563	-0.0311851	0.458694	0.317499	0.550918	1.84408e-05	5.37949e-05
sp|Q8WYP5-2|ELYS_HUMAN Isoform 2 of Protein ELYS OS=Homo sapiens GN=AHCTF1	Q8WYP5|Q8WYP5-2|Q8WYP5-3	AHCTF1	673740	686991	674670	747186	762535	733191	966850	1.04795e+06	1.0466e+06	19.3618	19.3899	19.3638	19.5111	19.5404	19.4838	19.8829	19.9991	19.9973	19.3719	19.5118	19.9598	0.139932	0.00170075	0.0186048	0.587918	0.000118425	9.75156e-05
sp|P23526|SAHH_HUMAN Adenosylhomocysteinase OS=Homo sapiens GN=AHCY PE=1 SV=4	P23526	AHCY	4.15336e+06	3.78263e+06	2.67469e+06	2.78189e+06	3.81814e+06	2.97531e+06	1.46332e+06	1.62123e+06	1.39701e+06	21.9858	21.851	21.3509	21.4076	21.8644	21.5046	20.4808	20.6287	20.4139	21.7292	21.5922	20.5078	-0.137022	0.595517	0.371769	-1.22145	0.00386151	0.000934509
sp|O43865|SAHH2_HUMAN Putative adenosylhomocysteinase 2 OS=Homo sapiens GN=AHCYL1 PE=1 SV=2	O43865	AHCYL1	798339	797533	791030	877096	807100	872824	715473	809799	734870	19.6066	19.6052	19.5934	19.7424	19.6224	19.7353	19.4485	19.6272	19.4871	19.6017	19.7	19.521	0.0982977	0.065782	0.101054	-0.0807767	0.212037	0.0314412
sp|Q09666|AHNK_HUMAN Neuroblast differentiation-associated protein AHNAK OS=Homo sapiens GN=AHNAK PE=1 SV=2	Q09666	AHNAK	2.61013e+07	2.72661e+07	2.70628e+07	2.9807e+07	2.90427e+07	2.77125e+07	4.33049e+07	4.15454e+07	4.2757e+07	24.6376	24.7006	24.6898	24.8291	24.7917	24.724	25.368	25.3082	25.3497	24.676	24.7816	25.342	0.105609	0.0440196	0.0816814	0.665947	1.44329e-05	5.35879e-05
sp|Q8IVF2|AHNK2_HUMAN Protein AHNAK2 OS=Homo sapiens GN=AHNAK2 PE=1 SV=2	Q8IVF2|Q8IVF2-3	AHNAK2	318616	329429	327896	337957	324743	321642	342795	372280	362706	18.2815	18.3296	18.3229	18.3665	18.3089	18.2951	18.387	18.506	18.4684	18.3113	18.3235	18.4538	0.0121898	0.669859	0.395672	0.142503	0.0203298	0.00383837
sp|O95433|AHSA1_HUMAN Activator of 90 kDa heat shock protein ATPase homolog 1 OS=Homo sapiens GN=AHSA1 PE=1 SV=1	O95433	AHSA1	2.35887e+06	2.3414e+06	2.46292e+06	2.48093e+06	2.24227e+06	2.51399e+06	1.05663e+06	1.17526e+06	1.0473e+06	21.1697	21.1589	21.2319	21.2425	21.0965	21.2615	20.011	20.1645	19.9982	21.1868	21.2002	20.0579	0.0133288	0.826194	0.449058	-1.1289	4.12854e-05	6.51939e-05
tr|B7Z8Q2|B7Z8Q2_HUMAN cDNA FLJ55606; highly similar to Alpha-2-HS-glycoprotein OS=Homo sapiens PE=2 SV=1	P02765	AHSG	129641	122129	148663	173569	164904	160182	135041	155784	177282	16.9842	16.898	17.1817	17.4052	17.3313	17.2893	17.043	17.2492	17.4357	17.0213	17.3419	17.2426	0.320626	0.0239734	0.0589672	0.221342	0.19178	0.0287025
sp|Q96BJ3|AIDA_HUMAN Axin interactor; dorsalization-associated protein OS=Homo sapiens GN=AIDA PE=1 SV=1	Q96BJ3|B7ZW30	AIDA	34654.8	32408.4	37663.1	35444.7	34907.3	33838.4	22662.5	30255.6	26521.1	15.0808	14.9841	15.2009	15.1133	15.0912	15.0464	14.468	14.8849	14.6949	15.0886	15.0836	14.6826	-0.00493772	0.943716	0.482582	-0.405974	0.0403929	0.00702059
sp|Q9BQI0-2|AIF1L_HUMAN Isoform 2 of Allograft inflammatory factor 1-like OS=Homo sapiens GN=AIF1L	Q9BQI0|Q9BQI0-2|Q9BQI0-3	AIF1L	265102	270609	260601	308106	292295	309824	338717	348124	338954	18.0162	18.0459	17.9915	18.2331	18.1571	18.2411	18.3697	18.4092	18.3707	18.0178	18.2104	18.3832	0.192565	0.0034354	0.0238732	0.365389	5.71262e-05	7.28968e-05
sp|O95831|AIFM1_HUMAN Apoptosis-inducing factor 1; mitochondrial OS=Homo sapiens GN=AIFM1 PE=1 SV=1	O95831|O95831-3	AIFM1	1.97109e+06	2.01309e+06	2.04418e+06	1.98829e+06	1.90623e+06	1.9638e+06	3.44319e+06	2.79902e+06	3.54846e+06	20.9106	20.941	20.9631	20.9231	20.8623	20.9052	21.7153	21.4165	21.7588	20.9382	20.8969	21.6302	-0.0413451	0.154812	0.16722	0.691976	0.00311732	0.000785688
sp|Q9BRQ8|AIFM2_HUMAN Apoptosis-inducing factor 2 OS=Homo sapiens GN=AIFM2 PE=1 SV=1	Q9BRQ8|Q9BRQ8-2	AIFM2	30201.4	36733.8	36820.1	39693.1	37384.1	35926.8	45808.3	49941.9	44946.9	14.8823	15.1648	15.1682	15.2766	15.1901	15.1328	15.4833	15.608	15.4559	15.0718	15.1998	15.5157	0.128051	0.283862	0.23852	0.443954	0.0136751	0.0027163
sp|Q9NVV5|AIG1_HUMAN Androgen-induced gene 1 protein OS=Homo sapiens GN=AIG1 PE=1 SV=2	Q9NVV5|Q9NVV5-2|Q9NVV5-4|Q9NVV5-5|Q9NVV5-6|R9RV30|Q5T2H4	AIG1	86883.7	67404.3	99432.8	87749.3	84613.4	56513.2	108263	73479.5	69330.1	16.4068	16.0406	16.6014	16.4211	16.3686	15.7863	16.7242	16.1651	16.0812	16.3496	16.192	16.3235	-0.157595	0.579312	0.365977	-0.0261182	0.924906	0.117742
sp|Q9Y4K1|AIM1_HUMAN Absent in melanoma 1 protein OS=Homo sapiens GN=AIM1 PE=1 SV=3	Q9Y4K1	AIM1	144435	161974	144142	144276	154719	127515	184284	159257	204775	17.1401	17.3054	17.1371	17.1385	17.2393	16.9603	17.4916	17.281	17.6437	17.1942	17.1127	17.4721	-0.0815093	0.455362	0.316329	0.277883	0.0797144	0.0129066
sp|Q12904-2|AIMP1_HUMAN Isoform 2 of Aminoacyl tRNA synthase complex-interacting multifunctional protein 1 OS=Homo sapiens GN=AIMP1	Q12904|Q12904-2	AIMP1	1.82973e+06	1.85626e+06	1.8515e+06	2.03262e+06	1.88852e+06	1.95529e+06	1.24231e+06	1.43348e+06	1.2504e+06	20.8032	20.824	20.8203	20.9549	20.8488	20.8989	20.2446	20.4511	20.254	20.8158	20.9009	20.3166	0.0850838	0.0530747	0.0904589	-0.499262	0.00179465	0.000516917
sp|Q13155|AIMP2_HUMAN Aminoacyl tRNA synthase complex-interacting multifunctional protein 2 OS=Homo sapiens GN=AIMP2 PE=1 SV=2	Q13155	AIMP2	912810	943354	915939	957048	948364	969513	616509	714852	651059	19.8	19.8474	19.8049	19.8682	19.8551	19.8869	19.2338	19.4473	19.3124	19.8174	19.8701	19.3312	0.0526417	0.0408088	0.0783123	-0.48627	0.00162348	0.000478704
tr|B7SBB1|B7SBB1_HUMAN Aryl hydrocarbon receptor interacting protein OS=Homo sapiens GN=AIP PE=4 SV=1	B7SBB1	AIP	2.79791e+06	2.68702e+06	1.15473e+06	1.23186e+06	3.05752e+06	3.01698e+06	1.28085e+06	1.42026e+06	1.24841e+06	21.4159	21.3576	20.1391	20.2324	21.5439	21.5247	20.2887	20.4377	20.2517	20.9709	21.1003	20.326	0.129464	0.840067	0.453222	-0.644854	0.19956	0.0297726
sp|Q96IF1|AJUBA_HUMAN LIM domain-containing protein ajuba OS=Homo sapiens GN=AJUBA PE=1 SV=1	Q96IF1|H0YJL9	AJUBA	4344.41	4658.36	5488.04	4667.79	6823.18	6062.89	4265.44	3905.33	5286.03	12.0849	12.1856	12.4221	12.1885	12.7362	12.5658	12.0585	11.9312	12.368	12.2309	12.4968	12.1192	0.265971	0.234521	0.213614	-0.11165	0.532689	0.072242
tr|Q5T9B7|Q5T9B7_HUMAN Adenylate kinase isoenzyme 1 OS=Homo sapiens GN=AK1 PE=1 SV=1	P00568|Q5T9B7	AK1	690086	693720	653159	719320	642855	677159	259296	682134	252520	19.3964	19.404	19.3171	19.4563	19.2941	19.3691	17.9842	19.3797	17.946	19.3725	19.3732	18.4367	0.000686289	0.990552	0.493706	-0.935838	0.1187	0.0185103
sp|P54819|KAD2_HUMAN Adenylate kinase 2; mitochondrial OS=Homo sapiens GN=AK2 PE=1 SV=2	P54819|P54819-2|F8W1A4	AK2	2.28894e+06	2.40785e+06	2.34639e+06	2.50697e+06	2.31821e+06	2.51746e+06	2.45845e+06	2.49151e+06	2.39206e+06	21.1262	21.1993	21.162	21.2575	21.1446	21.2635	21.2293	21.2486	21.1898	21.1625	21.2219	21.2226	0.0593537	0.249242	0.220251	0.0600519	0.0924943	0.0147673
tr|Q7Z4Y4|Q7Z4Y4_HUMAN GTP:AMP phosphotransferase AK3; mitochondrial OS=Homo sapiens GN=AK3 PE=2 SV=1	Q9UIJ7|Q7Z4Y4	AK3	1.80406e+06	1.88729e+06	1.85462e+06	1.827e+06	1.71598e+06	1.80466e+06	2.22995e+06	2.27618e+06	2.30063e+06	20.7828	20.8479	20.8227	20.801	20.7106	20.7833	21.0886	21.1182	21.1336	20.8178	20.765	21.1135	-0.0528146	0.190381	0.188991	0.295659	0.000214513	0.000127566
sp|P27144|KAD4_HUMAN Adenylate kinase 4; mitochondrial OS=Homo sapiens GN=AK4 PE=1 SV=1	P27144	AK4	307030	325296	298838	276389	263841	261031	232312	242572	240915	18.228	18.3114	18.189	18.0763	18.0093	17.9939	17.8257	17.8881	17.8782	18.2428	18.0265	17.864	-0.216303	0.00800842	0.0340842	-0.378832	0.000759349	0.000276963
sp|Q9Y3D8|KAD6_HUMAN Adenylate kinase isoenzyme 6 OS=Homo sapiens GN=AK6 PE=1 SV=1	Q9Y3D8|A0A087WVD7	AK6|TAF9	49441.1	46386.7	45488.3	47767.8	54114.8	47373.1	30539.9	37068.8	33312.9	15.5934	15.5014	15.4732	15.5437	15.7237	15.5318	14.8984	15.1779	15.0238	15.5227	15.5998	15.0334	0.0770692	0.344235	0.266733	-0.489313	0.00525046	0.00119981
sp|Q96MA6|KAD8_HUMAN Adenylate kinase 8 OS=Homo sapiens GN=AK8 PE=1 SV=1	Q96MA6	AK8	42813.9	62128.5	43116.9	50688.9	56632.4	46112.8	51508.7	46038.9	51574.1	15.3858	15.923	15.396	15.6294	15.7893	15.4929	15.6525	15.4906	15.6544	15.5682	15.6372	15.5992	0.0689588	0.743949	0.421786	0.0309087	0.875757	0.112308
sp|Q92667|AKAP1_HUMAN A-kinase anchor protein 1; mitochondrial OS=Homo sapiens GN=AKAP1 PE=1 SV=1	Q92667	AKAP1	489281	489172	505787	499287	479157	472944	569507	590226	586497	18.9003	18.9	18.9482	18.9295	18.8701	18.8513	19.1194	19.1709	19.1618	18.9162	18.8837	19.1507	-0.0324993	0.317624	0.254295	0.234523	0.000482768	0.000205656
sp|Q9UKA4|AKA11_HUMAN A-kinase anchor protein 11 OS=Homo sapiens GN=AKAP11 PE=1 SV=1	Q9UKA4	AKAP11	49572.2	52347.7	53171.8	47682.7	57755.3	48966.5	49369.2	49053.3	39867.4	15.5972	15.6758	15.6984	15.5412	15.8177	15.5795	15.5913	15.5821	15.2829	15.6572	15.6461	15.4854	-0.0110351	0.910072	0.474127	-0.171716	0.179999	0.0270725
sp|Q12802-2|AKP13_HUMAN Isoform 2 of A-kinase anchor protein 13 OS=Homo sapiens GN=AKAP13	Q12802|Q12802-2|Q12802-4	AKAP13	691938	705342	730187	722365	657496	709759	531974	613930	580270	19.4003	19.428	19.4779	19.4624	19.3266	19.437	19.021	19.2277	19.1464	19.4354	19.4087	19.1317	-0.0267312	0.603309	0.374491	-0.303693	0.00913616	0.0019205
sp|Q02040|AK17A_HUMAN A-kinase anchor protein 17A OS=Homo sapiens GN=AKAP17A PE=1 SV=2	Q02040	AKAP17A	571642	600766	594023	588992	570846	569563	743639	746346	766165	19.1248	19.1964	19.1802	19.1679	19.1227	19.1195	19.5042	19.5095	19.5473	19.1671	19.1367	19.5203	-0.0304087	0.318875	0.254992	0.353223	0.000159614	0.00011027
sp|P24588|AKAP5_HUMAN A-kinase anchor protein 5 OS=Homo sapiens GN=AKAP5 PE=1 SV=3	P24588|Q6PG46	AKAP5	30282	36797.2	32909.1	30641.3	28808.8	27294.1	22720.2	28164.1	29921.1	14.8862	15.1673	15.0062	14.9032	14.8142	14.7363	14.4717	14.7816	14.8689	15.0199	14.8179	14.7074	-0.201988	0.0997387	0.128941	-0.312516	0.0981345	0.0155657
sp|O43823|AKAP8_HUMAN A-kinase anchor protein 8 OS=Homo sapiens GN=AKAP8 PE=1 SV=1	O43823	AKAP8	299211	313521	311569	332465	328017	310956	332034	353504	343927	18.1908	18.2582	18.2492	18.3428	18.3234	18.2463	18.341	18.4314	18.3917	18.2327	18.3042	18.388	0.0714689	0.119994	0.143094	0.155295	0.00989273	0.00205819
sp|Q9ULX6|AKP8L_HUMAN A-kinase anchor protein 8-like OS=Homo sapiens GN=AKAP8L PE=1 SV=3	Q9ULX6	AKAP8L	332952	336841	339490	338397	343307	340303	381590	389484	388920	18.345	18.3617	18.373	18.3684	18.3891	18.3765	18.5417	18.5712	18.5691	18.3599	18.378	18.5607	0.0180937	0.149158	0.16403	0.20077	8.87022e-05	8.50206e-05
sp|Q99996|AKAP9_HUMAN A-kinase anchor protein 9 OS=Homo sapiens GN=AKAP9 PE=1 SV=3	Q99996|Q99996-5	AKAP9	1.36819e+06	1.39319e+06	1.39205e+06	1.53116e+06	1.46095e+06	1.46081e+06	1.3217e+06	1.47398e+06	1.35447e+06	20.3838	20.41	20.4088	20.5462	20.4785	20.4783	20.334	20.4913	20.3693	20.4009	20.501	20.3982	0.100138	0.0142962	0.0446407	-0.00268128	0.958487	0.12149
tr|H7BYL6|H7BYL6_HUMAN A-kinase anchor protein 9 (Fragment) OS=Homo sapiens GN=AKAP9 PE=1 SV=1	H7BYL6	AKAP9	29376.2	28482.5	31119.9	34216.3	28732.7	30921.6	28195.9	34937.7	32186.2	14.8424	14.7978	14.9255	15.0624	14.8104	14.9163	14.7832	15.0925	14.9742	14.8552	14.9297	14.9499	0.0744776	0.415553	0.299666	0.0947169	0.386643	0.0540993
sp|P14550|AK1A1_HUMAN Alcohol dehydrogenase [NADP(+)] OS=Homo sapiens GN=AKR1A1 PE=1 SV=3	P14550	AKR1A1	2.27406e+06	2.19168e+06	2.18863e+06	1.92282e+06	2.05109e+06	2.28738e+06	1.30378e+06	1.42979e+06	1.29853e+06	21.1168	21.0636	21.0616	20.8748	20.968	21.1253	20.3143	20.4474	20.3084	21.0807	20.9893	20.3567	-0.0913406	0.291832	0.24186	-0.723986	0.000120615	9.81516e-05
sp|O60218|AK1BA_HUMAN Aldo-keto reductase family 1 member B10 OS=Homo sapiens GN=AKR1B10 PE=1 SV=2	O60218	AKR1B10	580359	600842	573811	424432	379255	386056	172573	187346	139915	19.1466	19.1966	19.1302	18.6952	18.5328	18.5584	17.3968	17.5153	17.0942	19.1578	18.5955	17.3355	-0.562333	0.00048756	0.0109057	-1.82235	0.000136937	0.000102824
sp|Q04828|AK1C1_HUMAN Aldo-keto reductase family 1 member C1 OS=Homo sapiens GN=AKR1C1 PE=1 SV=1	Q04828|H0Y804	AKR1C1	11015.1	9747.52	10902.6	11491	9520.25	9110.55	6181.72	8363.4	5240.98	13.4272	13.2508	13.4124	13.4882	13.2168	13.1533	12.5938	13.0299	12.3556	13.3635	13.2861	12.6598	-0.0773584	0.545325	0.352079	-0.703704	0.026607	0.00485137
tr|Q2XPP3|Q2XPP3_HUMAN Type II 3a-hydroxysteroid dehydrogenase variant OS=Homo sapiens PE=2 SV=1	P42330|S4R3Z2	AKR1C3	15078.6	16256.5	16944.2	16507.6	13478.1	13678.5	10959.2	10269.5	10351	13.8802	13.9887	14.0485	14.0108	13.7183	13.7396	13.4199	13.3261	13.3375	13.9725	13.8229	13.3611	-0.14955	0.232069	0.211958	-0.611344	0.000441182	0.000193583
sp|O43488|ARK72_HUMAN Aflatoxin B1 aldehyde reductase member 2 OS=Homo sapiens GN=AKR7A2 PE=1 SV=3	O43488|H3BLU7	AKR7A2	387260	391975	395757	475592	409386	449427	268570	301445	272895	18.5629	18.5804	18.5943	18.8594	18.6431	18.7777	18.0349	18.2015	18.058	18.5792	18.7601	18.0982	0.180865	0.0468971	0.0845812	-0.481045	0.000810871	0.000291085
tr|B3KVH4|B3KVH4_HUMAN cDNA FLJ16549 fis; clone PLACE7003657; highly similar to RAC-alpha serine/threonine-protein kinase (EC 2.7.11.1) OS=Homo sapiens PE=2 SV=1	P31749	AKT1	836603	815738	852697	826836	765140	860705	471606	549791	524730	19.6742	19.6377	19.7017	19.6572	19.5454	19.7152	18.8472	19.0685	19.0012	19.6712	19.6393	18.9723	-0.0319463	0.580285	0.366221	-0.69888	0.00050725	0.00021247
sp|Q96B36-3|AKTS1_HUMAN Isoform 3 of Proline-rich AKT1 substrate 1 OS=Homo sapiens GN=AKT1S1	Q96B36|Q96B36-2|Q96B36-3	AKT1S1	224597	235534	232004	272992	250038	269316	127489	147615	140084	17.777	17.8456	17.8238	18.0585	17.9318	18.0389	16.96	17.1715	17.0959	17.8154	18.0097	17.0758	0.194296	0.0118011	0.0403591	-0.739639	0.000342086	0.000165339
sp|P31751|AKT2_HUMAN RAC-beta serine/threonine-protein kinase OS=Homo sapiens GN=AKT2 PE=1 SV=2	P31751	AKT2	348134	357240	368887	403729	367394	423879	427147	431299	388385	18.4093	18.4465	18.4928	18.623	18.487	18.6933	18.7044	18.7183	18.5671	18.4495	18.6011	18.6633	0.151551	0.0807573	0.113582	0.213732	0.0166589	0.00323057
sp|Q9H8T0-2|AKTIP_HUMAN Isoform 2 of AKT-interacting protein OS=Homo sapiens GN=AKTIP	Q9H8T0|Q9H8T0-2|H3BM79	AKTIP	22259.9	24967.8	23944.1	22773	24811	23142.7	13131.3	20438	16120.7	14.4422	14.6078	14.5474	14.475	14.5987	14.4983	13.6807	14.319	13.9766	14.5324	14.524	13.9921	-0.00844175	0.897445	0.471082	-0.540339	0.0471458	0.00805611
sp|P13716-2|HEM2_HUMAN Isoform 2 of Delta-aminolevulinic acid dehydratase OS=Homo sapiens GN=ALAD	P13716|P13716-2|A0A024R877	ALAD	221850	239122	231109	258420	236408	242747	163592	180934	160965	17.7592	17.8674	17.8182	17.9794	17.8509	17.8891	17.3197	17.4651	17.2964	17.8149	17.9065	17.3604	0.0915145	0.136827	0.154996	-0.454533	0.00177026	0.000510981
tr|B4DVA0|B4DVA0_HUMAN cDNA FLJ56039; highly similar to 5-aminolevulinate synthase; nonspecific; mitochondrial (EC 2.3.1.37) OS=Homo sapiens PE=2 SV=1	P13196	ALAS1	94160.7	90777.7	96060.7	94439.9	93823.6	89302.4	114962	133248	129537	16.5228	16.4701	16.5517	16.5271	16.5177	16.4464	16.8108	17.0238	16.983	16.5148	16.4971	16.9392	-0.0177879	0.637338	0.385301	0.424334	0.00364203	0.000891278
tr|B4DPP6|B4DPP6_HUMAN cDNA FLJ54371; highly similar to Serum albumin OS=Homo sapiens PE=2 SV=1	P02768|H0YA55	ALB	468465	506309	541469	509999	548124	485752	421259	405149	470478	18.8376	18.9497	19.0465	18.9601	19.0641	18.8899	18.6843	18.6281	18.8438	18.9446	18.9714	18.7187	0.0267929	0.750907	0.42416	-0.22585	0.0629987	0.0104517
sp|Q8IZ83|A16A1_HUMAN Aldehyde dehydrogenase family 16 member A1 OS=Homo sapiens GN=ALDH16A1 PE=1 SV=2	Q8IZ83|F5H4B6	ALDH16A1	295319	298960	290424	334011	318116	326382	175756	194231	170605	18.1719	18.1896	18.1478	18.3495	18.2792	18.3162	17.4232	17.5674	17.3803	18.1698	18.315	17.457	0.145207	0.00356822	0.0241996	-0.712795	0.000249656	0.000139247
sp|P54886|P5CS_HUMAN Delta-1-pyrroline-5-carboxylate synthase OS=Homo sapiens GN=ALDH18A1 PE=1 SV=2	P54886	ALDH18A1	2.44199e+06	2.52742e+06	2.57969e+06	2.58622e+06	2.47338e+06	2.65259e+06	2.77345e+06	3.06144e+06	3.08922e+06	21.2196	21.2692	21.2988	21.3024	21.2381	21.339	21.4033	21.5458	21.5588	21.2625	21.2931	21.5026	0.0306009	0.459857	0.317778	0.240071	0.0119511	0.00242248
sp|P47895|AL1A3_HUMAN Aldehyde dehydrogenase family 1 member A3 OS=Homo sapiens GN=ALDH1A3 PE=1 SV=2	P47895|H0Y2X5|Q7Z3A2	ALDH1A3|DKFZp686G1675	158764	166191	145480	121077	103413	110118	30909.9	39057.5	30250.6	17.2765	17.3425	17.1505	16.8856	16.6581	16.7487	14.9158	15.2533	14.8847	17.2565	16.7641	15.0179	-0.492384	0.00477736	0.0277152	-2.23857	6.83499e-05	7.90422e-05
sp|P30837|AL1B1_HUMAN Aldehyde dehydrogenase X; mitochondrial OS=Homo sapiens GN=ALDH1B1 PE=1 SV=3	P30837	ALDH1B1	418786	447354	431722	440062	436449	430170	505370	556665	542179	18.6759	18.7711	18.7197	18.7473	18.7355	18.7145	18.947	19.0865	19.0484	18.7222	18.7324	19.0273	0.010231	0.743172	0.421569	0.305063	0.00362296	0.00088763
tr|Q6PKA6|Q6PKA6_HUMAN ALDH3A1 protein (Fragment) OS=Homo sapiens GN=ALDH3A1 PE=2 SV=1	P30838|C9JMC5|I3L4E5|C9JKT2|E9PNN6|I3L3I9|A8MYB8|Q6PKA6|I3L1H6	ALDH3A1	32278.3	29164.3	29935.2	27606.4	25535.8	26024.5	22146.4	21560.2	19551.8	14.9783	14.8319	14.8696	14.7527	14.6402	14.6676	14.4348	14.3961	14.255	14.8932	14.6868	14.362	-0.206406	0.0204101	0.0551317	-0.531288	0.00162269	0.000478704
sp|P51648-2|AL3A2_HUMAN Isoform 2 of Fatty aldehyde dehydrogenase OS=Homo sapiens GN=ALDH3A2	P51648|P51648-2	ALDH3A2	641674	663056	659569	649057	639728	640277	984631	1.02252e+06	1.04024e+06	19.2915	19.3388	19.3312	19.308	19.2871	19.2883	19.9092	19.9637	19.9885	19.3205	19.2945	19.9538	-0.025999	0.182638	0.184486	0.633329	2.14349e-05	5.45943e-05
sp|P30038|AL4A1_HUMAN Delta-1-pyrroline-5-carboxylate dehydrogenase; mitochondrial OS=Homo sapiens GN=ALDH4A1 PE=1 SV=3	P30038|P30038-2	ALDH4A1	1.2038e+06	1.25414e+06	1.2138e+06	1.12809e+06	1.07802e+06	1.07085e+06	1.30563e+06	1.3424e+06	1.34203e+06	20.1992	20.2583	20.2111	20.1055	20.0399	20.0303	20.3163	20.3564	20.356	20.2228	20.0586	20.3429	-0.164268	0.00522706	0.0288729	0.120054	0.00585587	0.00131577
sp|P51649-2|SSDH_HUMAN Isoform 2 of Succinate-semialdehyde dehydrogenase; mitochondrial OS=Homo sapiens GN=ALDH5A1	P51649|P51649-2|C9J8Q5	ALDH5A1	1.27701e+06	1.33129e+06	1.28278e+06	1.31773e+06	1.27869e+06	1.35143e+06	1.33655e+06	1.38365e+06	1.39215e+06	20.2843	20.3444	20.2908	20.3296	20.2862	20.3661	20.3501	20.4	20.4089	20.3065	20.3273	20.3863	0.0207781	0.525422	0.343544	0.0798164	0.0390501	0.00681504
sp|Q02252|MMSA_HUMAN Methylmalonate-semialdehyde dehydrogenase [acylating]; mitochondrial OS=Homo sapiens GN=ALDH6A1 PE=1 SV=2	Q02252	ALDH6A1	1.13039e+06	1.21517e+06	1.1731e+06	1.2452e+06	1.20571e+06	1.2707e+06	1.68783e+06	1.74493e+06	1.69889e+06	20.1084	20.2127	20.1619	20.2479	20.2014	20.2772	20.6867	20.7347	20.6962	20.161	20.2422	20.7059	0.0811921	0.095303	0.125994	0.544874	8.37321e-05	8.31675e-05
sp|P49419-2|AL7A1_HUMAN Isoform 2 of Alpha-aminoadipic semialdehyde dehydrogenase OS=Homo sapiens GN=ALDH7A1	P49419-2	ALDH7A1	873488	927558	873737	907861	889621	910798	937902	969730	1.03231e+06	19.7364	19.8231	19.7368	19.7921	19.7628	19.7968	19.8391	19.8872	19.9774	19.7654	19.7839	19.9013	0.0184571	0.580234	0.366221	0.135802	0.0524593	0.00886089
tr|B9EKV4|B9EKV4_HUMAN Aldehyde dehydrogenase 9 family; member A1 OS=Homo sapiens GN=ALDH9A1 PE=2 SV=1	P49189|B9EKV4	ALDH9A1	2.3734e+06	2.28866e+06	2.23773e+06	2.01031e+06	2.66307e+06	1.75174e+06	1.66082e+06	1.76952e+06	1.66707e+06	21.1785	21.1261	21.0936	20.939	21.3447	20.7404	20.6635	20.7549	20.6689	21.1327	21.008	20.6958	-0.124731	0.525468	0.343544	-0.436975	0.000346885	0.000166666
tr|J3KPS3|J3KPS3_HUMAN Fructose-bisphosphate aldolase OS=Homo sapiens GN=ALDOA PE=1 SV=1	J3KPS3	ALDOA	9.30179e+06	8.94998e+06	7.61684e+06	7.40857e+06	7.89583e+06	7.20426e+06	4.30653e+06	4.60627e+06	3.86872e+06	23.1491	23.0935	22.8608	22.8208	22.9127	22.7804	22.0381	22.1352	21.8834	23.0344	22.8379	22.0189	-0.196483	0.111673	0.13738	-1.01554	0.000900613	0.00031262
tr|B7Z3K9|B7Z3K9_HUMAN Fructose-bisphosphate aldolase OS=Homo sapiens PE=2 SV=1	P09972	ALDOC	943947	918052	985566	1.00225e+06	869724	1.00225e+06	580918	670310	567385	19.8483	19.8082	19.9106	19.9348	19.7302	19.9348	19.148	19.3545	19.114	19.8557	19.8666	19.2055	0.0108894	0.890749	0.469488	-0.650248	0.00129616	0.000405592
sp|Q9BT22|ALG1_HUMAN Chitobiosyldiphosphodolichol beta-mannosyltransferase OS=Homo sapiens GN=ALG1 PE=1 SV=2	Q9BT22	ALG1	675171	688038	700216	741160	687195	732704	1.05131e+06	1.08148e+06	1.04504e+06	19.3649	19.3921	19.4174	19.4994	19.3904	19.4829	20.0038	20.0446	19.9951	19.3915	19.4576	20.0145	0.0660645	0.150158	0.164368	0.622996	8.46011e-06	5.35282e-05
sp|Q5I7T1|AG10B_HUMAN Putative Dol-P-Glc:Glc(2)Man(9)GlcNAc(2)-PP-Dol alpha-1;2-glucosyltransferase OS=Homo sapiens GN=ALG10B PE=1 SV=2	Q5BKT4|Q5I7T1|F5H5T2|F5GZZ6|F8VXJ0|F8VWA9	ALG10|ALG10B	23862.7	23633.4	25363.3	27087.2	27939.3	27398.4	27151.6	28834	26896.8	14.5425	14.5285	14.6305	14.7253	14.77	14.7418	14.7288	14.8155	14.7151	14.5672	14.7457	14.7531	0.178558	0.0066052	0.0311964	0.185971	0.014228	0.00281561
sp|Q9BV10|ALG12_HUMAN Dol-P-Man:Man(7)GlcNAc(2)-PP-Dol alpha-1;6-mannosyltransferase OS=Homo sapiens GN=ALG12 PE=1 SV=1	Q9BV10|H7C4I6	ALG12	20796.5	19830.1	20946.1	22168.6	22255.6	19861.2	20474.5	24450.3	22740.9	14.3441	14.2754	14.3544	14.4362	14.4419	14.2777	14.3215	14.5776	14.473	14.3246	14.3853	14.4574	0.0606434	0.363964	0.276956	0.132753	0.165421	0.0250794
sp|Q9NP73-2|ALG13_HUMAN Isoform 2 of Putative bifunctional UDP-N-acetylglucosamine transferase and deubiquitinase ALG13 OS=Homo sapiens GN=ALG13	Q9NP73-2	ALG13	71353.6	66316.2	76454.4	72780.1	74382.1	72643.6	55039.2	63325.4	60971.2	16.1227	16.0171	16.2223	16.1513	16.1827	16.1485	15.7482	15.9505	15.8958	16.1207	16.1608	15.8648	0.0401288	0.541888	0.350617	-0.255859	0.0390425	0.00681504
sp|Q96F25|ALG14_HUMAN UDP-N-acetylglucosamine transferase subunit ALG14 homolog OS=Homo sapiens GN=ALG14 PE=2 SV=1	Q96F25	ALG14	40930.9	38942	43835.7	44959.8	42023.3	42862.2	39041.4	42264.5	35933.5	15.3209	15.249	15.4198	15.4563	15.3589	15.3874	15.2527	15.3672	15.133	15.3299	15.4009	15.251	0.0709683	0.283501	0.238319	-0.0789477	0.399387	0.0557267
sp|Q9H553|ALG2_HUMAN Alpha-1;3/1;6-mannosyltransferase ALG2 OS=Homo sapiens GN=ALG2 PE=1 SV=1	Q9H553|Q9H553-2	ALG2	37298.3	38317.6	36001.2	35770.5	34009.1	34857.9	50394.3	45869.8	47411.8	15.1868	15.2257	15.1358	15.1265	15.0536	15.0892	15.621	15.4853	15.533	15.1828	15.0898	15.5464	-0.092993	0.0499416	0.0872808	0.36363	0.00156779	0.000468211
sp|Q92685|ALG3_HUMAN Dol-P-Man:Man(5)GlcNAc(2)-PP-Dol alpha-1;3-mannosyltransferase OS=Homo sapiens GN=ALG3 PE=1 SV=1	Q92685|F8WF93|H7BZZ2|H7C0X4|F8WE30	ALG3	80089.3	78062.5	71193.4	84243.5	74335.9	80583.4	131049	157801	185288	16.2893	16.2523	16.1195	16.3623	16.1818	16.2982	16.9997	17.2677	17.4994	16.2204	16.2807	17.2556	0.0603753	0.459426	0.31763	1.03526	0.00250726	0.000663358
tr|Q9HC03|Q9HC03_HUMAN Dolichyl-phosphate beta-glucosyltransferase OS=Homo sapiens PE=2 SV=1	Q9Y673|Q9Y673-2	ALG5	270245	281341	278596	279946	288813	281434	462919	471312	478766	18.0439	18.102	18.0878	18.0948	18.1398	18.1024	18.8204	18.8463	18.869	18.0779	18.1123	18.8452	0.0344379	0.197853	0.193516	0.767332	4.34102e-06	5.05415e-05
tr|A2A2G4|A2A2G4_HUMAN Dolichyl pyrophosphate Man9GlcNAc2 alpha-1;3-glucosyltransferase OS=Homo sapiens GN=ALG6 PE=4 SV=1	Q9Y672|A2A2G4	ALG6	78197.3	80594.3	81035.3	80267.2	81348.1	79642.4	112726	106084	119437	16.2548	16.2984	16.3063	16.2925	16.3118	16.2812	16.7825	16.6948	16.8659	16.2865	16.2952	16.7811	0.00870275	0.659472	0.392166	0.494571	0.000677488	0.00025858
tr|B4DYW0|B4DYW0_HUMAN cDNA FLJ58308; highly similar to Alpha-1;2-mannosyltransferase ALG9 (EC 2.4.1.-) OS=Homo sapiens PE=2 SV=1	Q9H6U8|Q9H6U8-3|A0A087WZ62	ALG9	115192	107734	113157	126070	135548	98850.3	169864	140966	156323	16.8137	16.7171	16.788	16.9439	17.0484	16.593	17.374	17.105	17.2542	16.7729	16.8618	17.2444	0.0888327	0.562195	0.358727	0.471465	0.00474112	0.00110376
sp|Q13686|ALKB1_HUMAN Alkylated DNA repair protein alkB homolog 1 OS=Homo sapiens GN=ALKBH1 PE=1 SV=2	Q13686|Q5XKL0	ALKBH1	15480.3	16565.1	15800.8	16579.4	17078.5	16328.1	15073	16590.5	16262.3	13.9181	14.0159	13.9477	14.0171	14.0599	13.9951	13.8797	14.0181	13.9892	13.9606	14.024	13.9623	0.0634512	0.140841	0.157465	0.00175987	0.974191	0.123315
sp|Q6NS38|ALKB2_HUMAN Alpha-ketoglutarate-dependent dioxygenase alkB homolog 2 OS=Homo sapiens GN=ALKBH2 PE=1 SV=1	Q6NS38	ALKBH2	102805	98655.3	93469.8	105649	114322	97638.1	96679.4	96551.9	91766.9	16.6495	16.5901	16.5122	16.6889	16.8027	16.5752	16.5609	16.559	16.4857	16.584	16.6889	16.5352	0.104981	0.2434	0.217558	-0.0487472	0.356829	0.0502498
sp|Q9NXW9|ALKB4_HUMAN Alpha-ketoglutarate-dependent dioxygenase alkB homolog 4 OS=Homo sapiens GN=ALKBH4 PE=1 SV=1	Q9NXW9	ALKBH4	28875.6	32175.9	22138.5	28955.7	28637.7	28867	23479.5	21336.9	18183.7	14.8176	14.9737	14.4343	14.8216	14.8056	14.8171	14.5191	14.3811	14.1504	14.7418	14.8148	14.3502	0.0729315	0.672776	0.396765	-0.391664	0.112303	0.0176032
sp|Q6P6C2|ALKB5_HUMAN RNA demethylase ALKBH5 OS=Homo sapiens GN=ALKBH5 PE=1 SV=2	Q6P6C2|Q6P6C2-3	ALKBH5	175662	185647	162993	192035	206222	210672	218623	192366	198401	17.4224	17.5022	17.3145	17.551	17.6538	17.6846	17.7381	17.5535	17.5981	17.413	17.6298	17.6299	0.216798	0.032922	0.0688657	0.216849	0.0494428	0.00840307
sp|Q9BT30|ALKB7_HUMAN Alpha-ketoglutarate-dependent dioxygenase alkB homolog 7; mitochondrial OS=Homo sapiens GN=ALKBH7 PE=1 SV=1	Q9BT30	ALKBH7	21356.8	20814.5	20109.4	19855.2	22701.2	20832.9	17965.3	16933.2	17882.3	14.3824	14.3453	14.2956	14.2772	14.4705	14.3466	14.1329	14.0476	14.1262	14.3411	14.3648	14.1022	0.0236652	0.721532	0.413782	-0.23885	0.00302457	0.000766851
tr|A0A087WZY3|A0A087WZY3_HUMAN Alstrom syndrome protein 1 OS=Homo sapiens GN=ALMS1 PE=4 SV=1	Q8TCU4|Q8TCU4-2|Q8TCU4-3|D6W5H5|A0A087WTU9|A0A087WV20|A0A087WZY3	ALMS1	23685.7	20221	22864.1	18675.9	22185	22212.8	25546.9	26378.5	27066	14.5317	14.3036	14.4808	14.1889	14.4373	14.4391	14.6409	14.6871	14.7242	14.4387	14.3551	14.684	-0.0835988	0.482514	0.327021	0.245348	0.0285558	0.00516795
sp|P09917|LOX5_HUMAN Arachidonate 5-lipoxygenase OS=Homo sapiens GN=ALOX5 PE=1 SV=2	P09917|P09917-3	ALOX5	97991.4	105594	88210.4	54955.7	56001.2	54533.7	73621.9	76679.1	70106.8	16.5804	16.6882	16.4287	15.746	15.7732	15.7349	16.1678	16.2265	16.0973	16.5657	15.7513	16.1639	-0.814394	0.000432535	0.0104163	-0.401844	0.00876411	0.00185975
tr|E9PB61|E9PB61_HUMAN THO complex subunit 4 OS=Homo sapiens GN=ALYREF PE=1 SV=1	Q86V81|E9PB61	ALYREF	1.03632e+06	1.05429e+06	1.07928e+06	1.11892e+06	1.10581e+06	1.10154e+06	1.44347e+06	1.39885e+06	1.40587e+06	19.983	20.0078	20.0416	20.0937	20.0767	20.0711	20.4611	20.4158	20.423	20.0108	20.0805	20.4333	0.0696381	0.0189777	0.0526747	0.422476	4.36624e-05	6.64812e-05
sp|Q9Y303-3|NAGA_HUMAN Isoform 3 of Putative N-acetylglucosamine-6-phosphate deacetylase OS=Homo sapiens GN=AMDHD2	Q9Y303|Q9Y303-2|Q9Y303-3	AMDHD2	257600	247035	264673	286816	259477	283533	221133	270406	287545	17.9748	17.9144	18.0139	18.1298	17.9852	18.1132	17.7546	18.0448	18.1334	17.9677	18.0761	17.9776	0.108398	0.115417	0.139778	0.00992629	0.937011	0.119069
sp|Q9UKV5|AMFR_HUMAN E3 ubiquitin-protein ligase AMFR OS=Homo sapiens GN=AMFR PE=1 SV=2	Q9UKV5	AMFR	149947	155919	171341	154039	151054	155937	268138	273034	273598	17.1941	17.2504	17.3865	17.2329	17.2047	17.2506	18.0326	18.0587	18.0617	17.277	17.2294	18.051	-0.0476016	0.46259	0.319008	0.773998	0.000180542	0.000116679
sp|Q6DCA0|AMERL_HUMAN AMMECR1-like protein OS=Homo sapiens GN=AMMECR1L PE=1 SV=1	Q6DCA0	AMMECR1L	128083	129982	138203	139913	127076	139663	93184.7	105912	99783	16.9667	16.988	17.0764	17.0942	16.9553	17.0916	16.5078	16.6925	16.6065	17.0104	17.047	16.6023	0.0366641	0.554076	0.355648	-0.408091	0.00293689	0.000748859
tr|B2RB47|B2RB47_HUMAN cDNA; FLJ95309; highly similar to Homo sapiens adenosine monophosphate deaminase 2 (isoform L)(AMPD2); mRNA OS=Homo sapiens PE=2 SV=1	Q01433|Q01433-2|H0Y360	AMPD2	850207	843593	821710	886571	808239	849343	494275	579039	484861	19.6975	19.6862	19.6483	19.7579	19.6244	19.696	18.915	19.1433	18.8872	19.6773	19.6928	18.9818	0.0154578	0.727374	0.415992	-0.695482	0.00108368	0.00035571
sp|Q9H1A4|APC1_HUMAN Anaphase-promoting complex subunit 1 OS=Homo sapiens GN=ANAPC1 PE=1 SV=1	Q9H1A4	ANAPC1	280536	301684	262202	302867	330477	285375	212081	227797	201659	18.0978	18.2027	18.0003	18.2083	18.3342	18.1225	17.6943	17.7974	17.6216	18.1003	18.2217	17.7044	0.121398	0.225569	0.208812	-0.395873	0.00696371	0.00151976
sp|Q9UM13|APC10_HUMAN Anaphase-promoting complex subunit 10 OS=Homo sapiens GN=ANAPC10 PE=1 SV=1	Q9UM13|D6RA92|D6RD74|D6R9Q5	ANAPC10	18483.8	20385.7	16216.9	21267.7	20291.1	19132.8	12654.3	18615.9	18055.8	14.174	14.3153	13.9852	14.3764	14.3086	14.2238	13.6273	14.1842	14.1402	14.1582	14.3029	13.9839	0.144749	0.241259	0.216627	-0.174229	0.438521	0.0605517
sp|Q96DE5|APC16_HUMAN Anaphase-promoting complex subunit 16 OS=Homo sapiens GN=ANAPC16 PE=1 SV=1	Q96DE5	ANAPC16	50318.7	57604.3	47581	53286.4	60652.9	51515.4	51292.3	49035.2	46537.1	15.6188	15.8139	15.5381	15.7015	15.8883	15.6527	15.6465	15.5815	15.5061	15.6569	15.7475	15.578	0.0905646	0.452316	0.315411	-0.0789053	0.436476	0.0603086
sp|Q9UJX6|ANC2_HUMAN Anaphase-promoting complex subunit 2 OS=Homo sapiens GN=ANAPC2 PE=1 SV=1	Q9UJX6	ANAPC2	126065	130990	137319	140916	136666	133157	91493.1	107016	94558.1	16.9438	16.9991	17.0672	17.1045	17.0603	17.0228	16.4814	16.7075	16.5289	17.0034	17.0625	16.5726	0.0591563	0.238928	0.215517	-0.430769	0.00513387	0.00117907
sp|Q9UJX5-3|APC4_HUMAN Isoform 3 of Anaphase-promoting complex subunit 4 OS=Homo sapiens GN=ANAPC4	Q9UJX5|Q9UJX5-3	ANAPC4	117010	116627	127242	128716	120604	135630	94011.9	113190	109655	16.8363	16.8315	16.9572	16.9738	16.8799	17.0493	16.5206	16.7884	16.7426	16.875	16.9677	16.6839	0.0926773	0.220978	0.206389	-0.191158	0.107292	0.0168581
sp|Q9UJX4|APC5_HUMAN Anaphase-promoting complex subunit 5 OS=Homo sapiens GN=ANAPC5 PE=1 SV=2	Q9UJX4|F5H0F9	ANAPC5	112056	113678	107595	111144	114003	110864	82497.8	96059.2	92067.5	16.7739	16.7946	16.7153	16.7621	16.7987	16.7584	16.3321	16.5516	16.4904	16.7612	16.7731	16.458	0.0118325	0.684052	0.400872	-0.303203	0.0120959	0.00244601
sp|Q9UJX3|APC7_HUMAN Anaphase-promoting complex subunit 7 OS=Homo sapiens GN=ANAPC7 PE=1 SV=4	Q9UJX3|Q9UJX3-2|Q4KMX6|Q2M2R1|A8KAQ7|A5D8X2	ANAPC7	210763	236479	232192	231044	236983	226514	225284	268663	246910	17.6853	17.8514	17.825	17.8178	17.8544	17.7892	17.7814	18.0354	17.9136	17.7872	17.8205	17.9102	0.0332991	0.576728	0.364595	0.122959	0.242104	0.035461
sp|Q01484|ANK2_HUMAN Ankyrin-2 OS=Homo sapiens GN=ANK2 PE=1 SV=4	Q01484|A0A024RDK2|I6L894	ANK2	535409	518870	475643	198355	394372	420650	301060	331455	297269	19.0303	18.985	18.8595	17.5977	18.5892	18.6823	18.1997	18.3385	18.1814	18.9583	18.2897	18.2399	-0.668543	0.12936	0.149833	-0.71842	0.000542342	0.000222505
sp|Q12955|ANK3_HUMAN Ankyrin-3 OS=Homo sapiens GN=ANK3 PE=1 SV=3	Q12955|Q12955-4|Q12955-5	ANK3	548920	573055	554496	634329	612111	629567	711587	772974	821817	19.0662	19.1283	19.0808	19.2749	19.2234	19.264	19.4407	19.5601	19.6485	19.0918	19.2541	19.5497	0.162313	0.00265902	0.0218691	0.457944	0.00190859	0.000541046
sp|Q9P2R3-4|ANFY1_HUMAN Isoform 4 of Rabankyrin-5 OS=Homo sapiens GN=ANKFY1	Q9P2R3|Q9P2R3-2|Q9P2R3-4	ANKFY1	635069	659185	644608	638802	601320	601562	451547	486282	440719	19.2766	19.3303	19.2981	19.285	19.1978	19.1984	18.7845	18.8914	18.7495	19.3016	19.227	18.8085	-0.0746017	0.086131	0.117968	-0.493163	0.000409699	0.000184639
sp|Q8IWZ3-6|ANKH1_HUMAN Isoform 6 of Ankyrin repeat and KH domain-containing protein 1 OS=Homo sapiens GN=ANKHD1	Q8IWZ3|Q8IWZ3-4|Q8IWZ3-6	ANKHD1	337194	340484	349758	370038	345490	347884	247871	292798	248402	18.3632	18.3772	18.416	18.4973	18.3983	18.4082	17.9192	18.1595	17.9223	18.3855	18.4346	18.0004	0.0491328	0.235447	0.214009	-0.385117	0.00899757	0.0018984
sp|Q9P2G1|AKIB1_HUMAN Ankyrin repeat and IBR domain-containing protein 1 OS=Homo sapiens GN=ANKIB1 PE=1 SV=3	Q9P2G1	ANKIB1	43146.1	46188.4	44851.9	46024.1	48894.9	44725.4	50950.9	59248.4	46710.5	15.3969	15.4952	15.4529	15.4901	15.5774	15.4488	15.6368	15.8545	15.5115	15.4484	15.5054	15.6676	0.0570804	0.294916	0.243637	0.219234	0.103136	0.0162741
sp|Q86XL3|ANKL2_HUMAN Ankyrin repeat and LEM domain-containing protein 2 OS=Homo sapiens GN=ANKLE2 PE=1 SV=4	Q86XL3	ANKLE2	148082	137361	144255	171992	160142	142949	144491	143131	126773	17.176	17.0676	17.1383	17.392	17.289	17.1251	17.1406	17.127	16.9519	17.1273	17.2687	17.0732	0.1414	0.167367	0.175181	-0.0541431	0.473942	0.0648744
tr|B3KN56|B3KN56_HUMAN cDNA FLJ13642 fis; clone PLACE1011263; highly similar to Ankyrin repeat and MYND domain-containing protein 2 OS=Homo sapiens PE=2 SV=1	Q8IV38	ANKMY2	188197	194538	185957	212041	206079	200025	177109	203939	191490	17.5219	17.5697	17.5046	17.694	17.6528	17.6098	17.4343	17.6378	17.5469	17.5321	17.6522	17.5397	0.120151	0.0181569	0.0513762	0.00759368	0.908415	0.115885
sp|Q6UB99|ANR11_HUMAN Ankyrin repeat domain-containing protein 11 OS=Homo sapiens GN=ANKRD11 PE=1 SV=3	Q6UB99	ANKRD11	113408	115581	119423	120249	123479	118491	119546	124430	124512	16.7912	16.8185	16.8657	16.8757	16.9139	16.8544	16.8672	16.925	16.9259	16.8251	16.8813	16.906	0.0561863	0.114059	0.138876	0.0808909	0.0501863	0.00851752
sp|Q6ZTN6-3|AN13D_HUMAN Isoform 3 of Ankyrin repeat domain-containing protein 13D OS=Homo sapiens GN=ANKRD13D	Q8IZ07|Q6ZTN6|Q6ZTN6-2|Q6ZTN6-3|F8W150|S4R3U2|H0YIN8	ANKRD13A|ANKRD13D	11317.1	9732.59	11976.1	11137.7	11666	11472.5	11673.3	9016.34	11058.3	13.4662	13.2486	13.5479	13.4432	13.51	13.4859	13.5109	13.1383	13.4328	13.4209	13.4797	13.3607	0.0587955	0.555171	0.356146	-0.0602013	0.698119	0.0920232
sp|O75179|ANR17_HUMAN Ankyrin repeat domain-containing protein 17 OS=Homo sapiens GN=ANKRD17 PE=1 SV=3	O75179|O75179-2	ANKRD17	568776	569256	589719	630313	593521	623183	447593	512299	457104	19.1175	19.1187	19.1697	19.2657	19.1789	19.2493	18.7718	18.9666	18.8022	19.1353	19.2313	18.8469	0.0960199	0.0387544	0.0758493	-0.288422	0.0101466	0.00210278
sp|Q96NW4|ANR27_HUMAN Ankyrin repeat domain-containing protein 27 OS=Homo sapiens GN=ANKRD27 PE=1 SV=2	Q96NW4	ANKRD27	75106.9	73857	68447.3	74641.7	80791.6	74834.9	76111.2	78001.4	79422.3	16.1967	16.1724	16.0627	16.1877	16.3019	16.1914	16.2158	16.2512	16.2773	16.1439	16.227	16.2481	0.0830749	0.210098	0.200487	0.104159	0.0811225	0.0131167
sp|O15084|ANR28_HUMAN Serine/threonine-protein phosphatase 6 regulatory ankyrin repeat subunit A OS=Homo sapiens GN=ANKRD28 PE=1 SV=5	O15084	ANKRD28	236263	240491	232427	246323	243466	243027	227299	259996	238912	17.85	17.8756	17.8264	17.9102	17.8934	17.8908	17.7942	17.9881	17.8661	17.8507	17.8981	17.8828	0.0474085	0.0374181	0.0745108	0.0321347	0.61113	0.0818497
sp|Q6AI12|ANR40_HUMAN Ankyrin repeat domain-containing protein 40 OS=Homo sapiens GN=ANKRD40 PE=1 SV=2	Q6AI12	ANKRD40	115206	118505	119966	122727	124913	123257	122260	136344	123344	16.8139	16.8546	16.8723	16.9051	16.9306	16.9113	16.8996	17.0569	16.9123	16.8469	16.9157	16.9563	0.0687526	0.0220726	0.0569225	0.109369	0.109571	0.0171967
sp|Q9ULJ7|ANR50_HUMAN Ankyrin repeat domain-containing protein 50 OS=Homo sapiens GN=ANKRD50 PE=1 SV=4	Q9ULJ7|Q9ULJ7-2	ANKRD50	94071.4	91720	92518	100315	101257	100423	90240.5	113130	103461	16.5215	16.4849	16.4974	16.6142	16.6277	16.6157	16.4615	16.7876	16.6587	16.5013	16.6192	16.6359	0.117903	0.00051555	0.0111338	0.134659	0.231084	0.0340167
sp|Q92625|ANS1A_HUMAN Ankyrin repeat and SAM domain-containing protein 1A OS=Homo sapiens GN=ANKS1A PE=1 SV=4	Q92625	ANKS1A	203887	220539	188971	221136	200960	204836	90177.4	106688	88036.9	17.6374	17.7507	17.5278	17.7546	17.6166	17.6441	16.4605	16.703	16.4258	17.6386	17.6717	16.5298	0.0331159	0.689035	0.402384	-1.10885	0.000514263	0.000214674
sp|Q9H8Y5|ANKZ1_HUMAN Ankyrin repeat and zinc finger domain-containing protein 1 OS=Homo sapiens GN=ANKZF1 PE=1 SV=1	Q9H8Y5	ANKZF1	192472	210978	204151	221808	210239	202657	188327	211150	184820	17.5543	17.6867	17.6393	17.7589	17.6817	17.6287	17.5229	17.6879	17.4958	17.6268	17.6898	17.5689	0.0630004	0.309276	0.250064	-0.0579147	0.463127	0.0635576
sp|Q9NQW6|ANLN_HUMAN Actin-binding protein anillin OS=Homo sapiens GN=ANLN PE=1 SV=2	Q9NQW6|Q9NQW6-2	ANLN	260320	258853	262747	292354	288366	290323	201906	234197	207592	17.9899	17.9818	18.0033	18.1574	18.1375	18.1473	17.6233	17.8374	17.6634	17.9917	18.1474	17.708	0.155728	5.20763e-05	0.00400697	-0.283643	0.0126656	0.00254489
sp|Q9NW15|ANO10_HUMAN Anoctamin-10 OS=Homo sapiens GN=ANO10 PE=1 SV=2	Q9NW15|Q9NW15-3	ANO10	60506.5	64854.2	58193.2	71206.9	62322.9	65029.3	84789.5	80034.9	87091.9	15.8848	15.9849	15.8286	16.1197	15.9275	15.9888	16.3716	16.2883	16.4103	15.8994	16.012	16.3567	0.112576	0.197099	0.193196	0.457303	0.00141521	0.000433639
sp|Q4KMQ2-2|ANO6_HUMAN Isoform 2 of Anoctamin-6 OS=Homo sapiens GN=ANO6	Q4KMQ2|Q4KMQ2-2|Q4KMQ2-3|Q4KMQ2-4	ANO6	96176.9	98057.1	98886.8	90204.1	87061.6	83560.7	139852	143745	144723	16.5534	16.5813	16.5935	16.4609	16.4097	16.3505	17.0935	17.1332	17.1429	16.5761	16.4071	17.1232	-0.169012	0.00766647	0.0338557	0.547137	9.03479e-06	5.35282e-05
sp|P39687|AN32A_HUMAN Acidic leucine-rich nuclear phosphoprotein 32 family member A OS=Homo sapiens GN=ANP32A PE=1 SV=1	P39687	ANP32A	2.16844e+06	2.20943e+06	2.33863e+06	1.80965e+06	2.06772e+06	2.24908e+06	777577	886774	724304	21.0482	21.0752	21.1572	20.7873	20.9796	21.1009	19.5686	19.7582	19.4662	21.0936	20.9559	19.5977	-0.137635	0.228959	0.210206	-1.49588	8.22684e-05	8.29452e-05
sp|Q92688|AN32B_HUMAN Acidic leucine-rich nuclear phosphoprotein 32 family member B OS=Homo sapiens GN=ANP32B PE=1 SV=1	Q92688	ANP32B	1.73097e+06	1.72309e+06	1.6893e+06	1.31854e+06	1.55974e+06	1.59621e+06	642427	687198	593361	20.7231	20.7166	20.688	20.3305	20.5729	20.6062	19.2932	19.3904	19.1786	20.7092	20.5032	19.2874	-0.206032	0.0782266	0.111567	-1.42187	2.16371e-05	5.46472e-05
sp|Q9BTT0|AN32E_HUMAN Acidic leucine-rich nuclear phosphoprotein 32 family member E OS=Homo sapiens GN=ANP32E PE=1 SV=1	Q9BTT0|Q9BTT0-3	ANP32E	352228	351996	342782	328130	298980	321135	133452	139469	127644	18.4261	18.4252	18.3869	18.3239	18.1897	18.2928	17.026	17.0896	16.9618	18.4128	18.2688	17.0258	-0.143955	0.0277466	0.063659	-1.38699	3.76605e-06	4.78421e-05
sp|Q9H6X2|ANTR1_HUMAN Anthrax toxin receptor 1 OS=Homo sapiens GN=ANTXR1 PE=1 SV=2	Q9H6X2|Q9H6X2-5	ANTXR1	98623.9	94127	108574	147728	131402	155747	109275	136419	105973	16.5896	16.5223	16.7283	17.1726	17.0036	17.2488	16.7376	17.0577	16.6933	16.6134	17.1417	16.8295	0.528254	0.00502167	0.0284906	0.216114	0.1713	0.0259107
tr|B5BU38|B5BU38_HUMAN Annexin OS=Homo sapiens GN=ANXA1 PE=2 SV=1	P04083|B5BU38	ANXA1	156938	161997	158274	155704	149024	155935	119496	122927	110876	17.2598	17.3056	17.2721	17.2485	17.1852	17.2506	16.8666	16.9074	16.7586	17.2792	17.2281	16.8442	-0.0510952	0.115051	0.139385	-0.434958	0.000725488	0.000269528
sp|P50995|ANX11_HUMAN Annexin A11 OS=Homo sapiens GN=ANXA11 PE=1 SV=1	P50995|P50995-2	ANXA11	1.72053e+06	1.71076e+06	1.75051e+06	1.78565e+06	1.66871e+06	1.72079e+06	1.00303e+06	1.14936e+06	1.03807e+06	20.7144	20.7062	20.7393	20.768	20.6703	20.7146	19.9359	20.1324	19.9855	20.72	20.7177	20.0179	-0.00233546	0.941596	0.481932	-0.702056	0.000301661	0.000154671
tr|H0YL33|H0YL33_HUMAN Annexin (Fragment) OS=Homo sapiens GN=ANXA2 PE=1 SV=1	H0YL33	ANXA2	4439.51	4337.45	4753.88	6491.45	5595.53	5672.76	6054.31	6786.93	6323.1	12.1162	12.0826	12.2149	12.6643	12.4501	12.4698	12.5637	12.7285	12.6264	12.1379	12.5281	12.6396	0.390172	0.00784145	0.0339759	0.501667	0.00129183	0.000404383
tr|H0YN42|H0YN42_HUMAN Annexin (Fragment) OS=Homo sapiens GN=ANXA2 PE=1 SV=1	H0YN42	ANXA2	203891	212388	209565	220168	219051	220269	272218	303470	280995	17.6374	17.6963	17.677	17.7482	17.7409	17.7489	18.0544	18.2112	18.1002	17.6703	17.746	18.1219	0.0757482	0.0124279	0.0413939	0.451655	0.000811332	0.000291127
sp|A6NMY6|AXA2L_HUMAN Putative annexin A2-like protein OS=Homo sapiens GN=ANXA2P2 PE=5 SV=2	A6NMY6	ANXA2P2	623133	628005	654218	660925	633536	672392	959342	923399	922070	19.2492	19.2604	19.3194	19.3341	19.2731	19.3589	19.8717	19.8166	19.8145	19.2763	19.322	19.8343	0.0457084	0.244714	0.218298	0.557929	4.13915e-05	6.52404e-05
sp|P12429|ANXA3_HUMAN Annexin A3 OS=Homo sapiens GN=ANXA3 PE=1 SV=3	P12429	ANXA3	291929	313466	289644	391160	352368	360813	175868	187593	169187	18.1553	18.258	18.1439	18.5774	18.4267	18.4609	17.4241	17.5172	17.3683	18.1857	18.4883	17.4365	0.302627	0.00654619	0.0311389	-0.749162	0.000188285	0.000118683
tr|D6RA82|D6RA82_HUMAN Annexin OS=Homo sapiens GN=ANXA3 PE=1 SV=1	D6RA82	ANXA3	76320.5	85231	82652.6	80132.8	76178.4	78206.2	32784.1	41382.2	38387.3	16.2198	16.3791	16.3348	16.2901	16.2171	16.255	15.0007	15.3367	15.2283	16.3112	16.2541	15.1886	-0.0571502	0.332986	0.261467	-1.12262	0.000515838	0.000215114
tr|Q6P452|Q6P452_HUMAN Annexin OS=Homo sapiens GN=ANXA4 PE=1 SV=1	Q6P452	ANXA4	637559	636714	656913	703871	672363	664569	413096	439260	373957	19.2822	19.2803	19.3253	19.425	19.3589	19.3421	18.6561	18.7447	18.5125	19.2959	19.3753	18.6378	0.079355	0.0534427	0.090656	-0.658161	0.000683552	0.0002597
sp|P08758|ANXA5_HUMAN Annexin A5 OS=Homo sapiens GN=ANXA5 PE=1 SV=2	P08758	ANXA5	2.49359e+06	2.52732e+06	2.52415e+06	2.74863e+06	2.71516e+06	3.04904e+06	1.16191e+06	1.30409e+06	1.22321e+06	21.2498	21.2692	21.2674	21.3903	21.3726	21.5399	20.1481	20.3146	20.2222	21.2621	21.4343	20.2283	0.17216	0.0322174	0.0682126	-1.0338	2.88045e-05	5.99111e-05
tr|E5RK69|E5RK69_HUMAN Annexin OS=Homo sapiens GN=ANXA6 PE=1 SV=1	E5RK69	ANXA6	45404.9	46871.7	43764.5	55795.1	53331.5	53382.4	66824.6	67974.8	70264.4	15.4706	15.5164	15.4175	15.7678	15.7027	15.7041	16.0281	16.0527	16.1005	15.4682	15.7249	16.0604	0.256721	0.00199548	0.0196234	0.592282	7.67022e-05	8.16748e-05
sp|P20073|ANXA7_HUMAN Annexin A7 OS=Homo sapiens GN=ANXA7 PE=1 SV=3	P20073|P20073-2	ANXA7	2.39191e+06	2.26581e+06	2.29905e+06	2.02871e+06	2.25098e+06	2.43603e+06	1.08517e+06	1.29742e+06	1.16772e+06	21.1897	21.1116	21.1326	20.9521	21.1021	21.2161	20.0495	20.3072	20.1553	21.1446	21.0901	20.1707	-0.0545276	0.532539	0.346677	-0.973986	0.000240798	0.000137183
sp|O76027|ANXA9_HUMAN Annexin A9 OS=Homo sapiens GN=ANXA9 PE=1 SV=3	O76027	ANXA9	510671	517647	514932	517954	507266	518511	708981	768225	775392	18.962	18.9816	18.974	18.9825	18.9524	18.984	19.4354	19.5512	19.5646	18.9726	18.973	19.517	0.000397874	0.974647	0.490456	0.544486	0.000193109	0.000121122
sp|Q63HQ0|AP1AR_HUMAN AP-1 complex-associated regulatory protein OS=Homo sapiens GN=AP1AR PE=1 SV=1	Q63HQ0	AP1AR	29818.8	29763.8	28157.7	32291.7	31732.4	33136.2	40277.1	49747.4	42811.7	14.8639	14.8613	14.7812	14.9789	14.9537	15.0161	15.2977	15.6023	15.3857	14.8355	14.9829	15.4286	0.147407	0.0106859	0.0385866	0.593092	0.0032903	0.000821982
sp|Q10567-3|AP1B1_HUMAN Isoform C of AP-1 complex subunit beta-1 OS=Homo sapiens GN=AP1B1	Q10567-3	AP1B1	1.67384e+06	1.67196e+06	1.69823e+06	1.69994e+06	1.6018e+06	1.70044e+06	1.57626e+06	1.77461e+06	1.60497e+06	20.6747	20.6731	20.6956	20.6971	20.6113	20.6975	20.5881	20.7591	20.6141	20.6811	20.6686	20.6538	-0.0125501	0.693067	0.403325	-0.0273921	0.636738	0.0846666
tr|B3KXW5|B3KXW5_HUMAN cDNA FLJ46199 fis; clone TESTI4007965; highly similar to AP-1 complex subunit gamma-1 OS=Homo sapiens PE=2 SV=1	O43747	AP1G1	2.30744e+06	2.36715e+06	2.30751e+06	2.49731e+06	2.46255e+06	2.47559e+06	2.5495e+06	2.60857e+06	2.44114e+06	21.1379	21.1747	21.1379	21.2519	21.2317	21.2393	21.2818	21.3148	21.2191	21.1502	21.241	21.2719	0.0908394	0.00262631	0.0218064	0.12175	0.0164772	0.00319899
sp|O75843|AP1G2_HUMAN AP-1 complex subunit gamma-like 2 OS=Homo sapiens GN=AP1G2 PE=1 SV=1	O75843	AP1G2	481160	494928	472752	536295	521954	506636	397417	447830	424519	18.8762	18.9169	18.8507	19.0327	18.9936	18.9506	18.6003	18.7726	18.6955	18.8812	18.9923	18.6895	0.111027	0.0220553	0.0569217	-0.191794	0.0229569	0.00426615
tr|Q59EK3|Q59EK3_HUMAN Adaptor-related protein complex 1; mu 1 subunit variant (Fragment) OS=Homo sapiens PE=2 SV=1	Q9BXS5|Q9BXS5-2|K7EJL1	AP1M1	338802	321918	336852	377557	340784	383621	327610	426704	344865	18.3701	18.2963	18.3618	18.5263	18.3785	18.5493	18.3216	18.7029	18.3957	18.3427	18.4847	18.4734	0.141996	0.0718112	0.106183	0.130666	0.333935	0.0473391
sp|Q9Y6Q5-2|AP1M2_HUMAN Isoform 2 of AP-1 complex subunit mu-2 OS=Homo sapiens GN=AP1M2	Q9Y6Q5|Q9Y6Q5-2	AP1M2	800117	793990	800954	838328	785039	812926	807824	914071	838189	19.6099	19.5988	19.6114	19.6772	19.5824	19.6328	19.6237	19.8019	19.6769	19.6067	19.6308	19.7008	0.0241168	0.432418	0.306512	0.0941904	0.150076	0.0229574
sp|P61966|AP1S1_HUMAN AP-1 complex subunit sigma-1A OS=Homo sapiens GN=AP1S1 PE=1 SV=1	P61966	AP1S1	239232	247665	248046	243160	236860	240454	218445	248171	231815	17.8681	17.918	17.9203	17.8915	17.8537	17.8754	17.7369	17.921	17.8226	17.9021	17.8735	17.8268	-0.02857	0.23145	0.211681	-0.0752787	0.248904	0.0363506
tr|B7Z3M9|B7Z3M9_HUMAN cDNA FLJ53621; highly similar to Adapter-relatedprotein complex 1 sigma- 1B subunit OS=Homo sapiens PE=1 SV=1	H7BZG6	AP1S2	39647.6	49304.6	40305.4	48544.5	52750.8	43912.2	62766.4	50003.5	49566.7	15.2749	15.5894	15.2987	15.567	15.6869	15.4223	15.9377	15.6097	15.5971	15.3877	15.5588	15.7148	0.171065	0.248546	0.219984	0.327155	0.0954171	0.0151828
sp|O95782|AP2A1_HUMAN AP-2 complex subunit alpha-1 OS=Homo sapiens GN=AP2A1 PE=1 SV=3	O95782|O95782-2	AP2A1	2.62833e+06	2.71488e+06	2.73896e+06	2.49752e+06	2.39803e+06	2.41006e+06	2.82137e+06	3.07609e+06	2.97084e+06	21.3257	21.3725	21.3852	21.2521	21.1934	21.2006	21.428	21.5527	21.5024	21.3611	21.2154	21.4944	-0.145747	0.00486647	0.027898	0.133235	0.0301937	0.00541943
tr|H7C4C3|H7C4C3_HUMAN AP-2 complex subunit mu (Fragment) OS=Homo sapiens GN=AP2M1 PE=1 SV=1	H7C4C3	AP2M1	204625	206996	195702	136481	139225	126831	135710	173417	198286	17.6426	17.6592	17.5783	17.0583	17.0871	16.9525	17.0502	17.4039	17.5972	17.6267	17.0326	17.3504	-0.594073	0.000240405	0.00838258	-0.276297	0.163409	0.0247921
sp|Q96CW1|AP2M1_HUMAN AP-2 complex subunit mu OS=Homo sapiens GN=AP2M1 PE=1 SV=2	Q96CW1|Q96CW1-2|A0A087WY71	AP2M1	1.38716e+06	1.43201e+06	1.43488e+06	1.4122e+06	1.35525e+06	1.40852e+06	1.68937e+06	1.76862e+06	1.74905e+06	20.4037	20.4496	20.4525	20.4295	20.3701	20.4257	20.6881	20.7542	20.7381	20.4353	20.4085	20.7268	-0.0268047	0.341767	0.265497	0.291531	0.000330286	0.000162215
tr|M0QYZ2|M0QYZ2_HUMAN AP-2 complex subunit sigma OS=Homo sapiens GN=AP2S1 PE=1 SV=1	P53680|M0QYZ2|M0R0N4	AP2S1	172150	175132	170397	168298	167013	167857	179718	203858	205246	17.3933	17.4181	17.3785	17.3607	17.3496	17.3569	17.4554	17.6372	17.647	17.3966	17.3557	17.5799	-0.0409339	0.0268814	0.062401	0.183215	0.0444961	0.00765869
sp|O14617-3|AP3D1_HUMAN Isoform 3 of AP-3 complex subunit delta-1 OS=Homo sapiens GN=AP3D1	O14617-3	AP3D1	15578.1	14639.7	15571.9	17316.5	16524.2	17654.5	11158.1	15949.9	9433.07	13.9272	13.8376	13.9267	14.0799	14.0123	14.1077	13.4458	13.9613	13.2035	13.8972	14.0666	13.5369	0.169471	0.0145849	0.0449552	-0.3603	0.185189	0.0277844
sp|O14617-4|AP3D1_HUMAN Isoform 4 of AP-3 complex subunit delta-1 OS=Homo sapiens GN=AP3D1	O14617-4	AP3D1	62276.2	58391	66292.1	62378	53323.5	61037.2	43885.3	51370.4	54287.8	15.9264	15.8335	16.0165	15.9287	15.7025	15.8974	15.4215	15.6486	15.7283	15.9255	15.8429	15.5995	-0.0825889	0.402748	0.29513	-0.325987	0.0371514	0.0065292
sp|Q9Y2T2|AP3M1_HUMAN AP-3 complex subunit mu-1 OS=Homo sapiens GN=AP3M1 PE=1 SV=1	Q9Y2T2	AP3M1	261010	257715	253022	279797	265186	259644	172638	190217	162188	17.9937	17.9754	17.9489	18.094	18.0166	17.9862	17.3974	17.5373	17.3073	17.9727	18.0323	17.414	0.0595902	0.160474	0.170638	-0.558692	0.00120696	0.000383029
tr|B2R4I8|B2R4I8_HUMAN cDNA; FLJ92106; highly similar to Homo sapiens adaptor-related protein complex 3; sigma 1 subunit(AP3S1); mRNA OS=Homo sapiens PE=2 SV=1	Q92572	AP3S1	199040	190365	206746	196646	175033	202833	134136	161727	150179	17.6027	17.5384	17.6575	17.5852	17.4173	17.6299	17.0333	17.3032	17.1963	17.5995	17.5441	17.1776	-0.0553885	0.492012	0.330527	-0.421916	0.00790351	0.00169873
tr|B2RBF6|B2RBF6_HUMAN cDNA; FLJ95484; highly similar to Homo sapiens adaptor-related protein complex 4; beta 1 subunit (AP4B1); mRNA OS=Homo sapiens PE=2 SV=1	Q9Y6B7	AP4B1	125254	120606	123986	139210	123869	129304	86507.5	99829.8	91079.9	16.9345	16.8799	16.9198	17.0869	16.9185	16.9804	16.4005	16.6072	16.4748	16.9114	16.9953	16.4942	0.0838399	0.180993	0.183815	-0.41723	0.00263155	0.000687269
sp|Q9UPM8|AP4E1_HUMAN AP-4 complex subunit epsilon-1 OS=Homo sapiens GN=AP4E1 PE=1 SV=2	Q9UPM8|Q9UPM8-2	AP4E1	227191	216916	225733	242762	226010	242435	169843	207831	177502	17.7935	17.7268	17.7843	17.8892	17.786	17.8872	17.3738	17.665	17.4375	17.7682	17.8542	17.4921	0.0859564	0.0978377	0.127711	-0.276075	0.0384185	0.00672965
tr|Q6ZNF7|Q6ZNF7_HUMAN cDNA FLJ16146 fis; clone BRAMY2040159; highly similar to Homo sapiens MRIP-1 mRNA OS=Homo sapiens PE=2 SV=1	O00189|C9JWL4|C9IZL5|C9JC87	AP4M1	223334	233736	211444	222584	264078	239899	166125	158826	141953	17.7688	17.8345	17.6899	17.764	18.0106	17.8721	17.3419	17.2771	17.1151	17.7644	17.8822	17.2447	0.117796	0.227512	0.209725	-0.519744	0.00281061	0.000724998
tr|B7ZB52|B7ZB52_HUMAN cDNA; FLJ79416; highly similar to Adapter-relatedprotein complex 4 sigma- 1 subunit OS=Homo sapiens PE=2 SV=1	Q9Y587	AP4S1	72952.3	83757.1	80291.9	81809.2	72525.2	77784.7	54137.1	64252	50714.1	16.1547	16.3539	16.293	16.32	16.1462	16.2472	15.7243	15.9715	15.6301	16.2672	16.2378	15.7753	-0.0293956	0.723902	0.414643	-0.491892	0.0138954	0.00275621
sp|Q2VPB7|AP5B1_HUMAN AP-5 complex subunit beta-1 OS=Homo sapiens GN=AP5B1 PE=1 SV=4	Q2VPB7	AP5B1	52200.8	55975.4	58130.2	57289.7	56304.1	58233.6	55451.5	58825.6	57865.4	15.6718	15.7725	15.827	15.806	15.781	15.8296	15.7589	15.8442	15.8204	15.7571	15.8055	15.8078	0.048406	0.366527	0.278273	0.0507404	0.385039	0.0538925
sp|O14727|APAF_HUMAN Apoptotic protease-activating factor 1 OS=Homo sapiens GN=APAF1 PE=1 SV=2	O14727|O14727-2|O14727-3|O14727-4|O14727-5|O14727-6|C9JLV4|A7E2A2|A5YM44|F8VNZ0	APAF1	21530.8	17363.3	22280.1	20512.7	14143.9	19556.6	11882.5	13137.4	17032.1	14.3941	14.0838	14.4435	14.3242	13.7879	14.2554	13.5366	13.6814	14.056	14.3071	14.1225	13.758	-0.184613	0.413798	0.29936	-0.549138	0.0454935	0.0078114
tr|Q4LE70|Q4LE70_HUMAN APC variant protein (Fragment) OS=Homo sapiens GN=APC variant protein PE=2 SV=1	P25054|P25054-2|Q4LE70	APC	92725.7	99068	98090.5	111775	96526.8	94517.2	85740.6	93032.7	83432.1	16.5007	16.5961	16.5818	16.7702	16.5586	16.5283	16.3877	16.5055	16.3483	16.5595	16.6191	16.4138	0.0595111	0.506694	0.336381	-0.145727	0.0592674	0.00988334
tr|C9JIF9|C9JIF9_HUMAN Acylamino-acid-releasing enzyme OS=Homo sapiens GN=APEH PE=1 SV=1	P13798|C9JIF9	APEH	2.38969e+06	2.40921e+06	2.36921e+06	2.25263e+06	2.42484e+06	2.19736e+06	1.05013e+06	1.21394e+06	1.0177e+06	21.1884	21.2001	21.176	21.1032	21.2095	21.0673	20.0021	20.2113	19.9569	21.1882	21.1267	20.0568	-0.0615043	0.227986	0.209831	-1.13141	0.00013578	0.000102735
sp|P27695|APEX1_HUMAN DNA-(apurinic or apyrimidinic site) lyase OS=Homo sapiens GN=APEX1 PE=1 SV=2	P27695	APEX1	1.47503e+06	1.4993e+06	1.5435e+06	1.47098e+06	1.36249e+06	1.48907e+06	1.02587e+06	1.15325e+06	1.0668e+06	20.4923	20.5159	20.5578	20.4883	20.3778	20.506	19.9684	20.1373	20.0249	20.522	20.4574	20.0435	-0.0646006	0.219714	0.205701	-0.478466	0.000845773	0.000299164
sp|Q96BI3|APH1A_HUMAN Gamma-secretase subunit APH-1A OS=Homo sapiens GN=APH1A PE=1 SV=1	Q96BI3|Q96BI3-2	APH1A	38091.3	36726.3	40679.4	38756.8	44049.1	40957	56350	56419	58114.3	15.2172	15.1645	15.312	15.2422	15.4268	15.3218	15.7821	15.7839	15.8266	15.2312	15.3303	15.7975	0.0990331	0.222962	0.207489	0.566305	0.00024036	0.000137025
sp|Q9BZZ5-2|API5_HUMAN Isoform 2 of Apoptosis inhibitor 5 OS=Homo sapiens GN=API5	Q9BZZ5-2	API5	2.27085e+06	2.24559e+06	2.32651e+06	1.95319e+06	2.07786e+06	2.26155e+06	1.66147e+06	1.86683e+06	1.86425e+06	21.1148	21.0987	21.1497	20.8974	20.9867	21.1089	20.664	20.8322	20.8302	21.1211	20.9976	20.7755	-0.123417	0.122223	0.144977	-0.345615	0.00391086	0.000944305
sp|Q96GX9|MTNB_HUMAN Methylthioribulose-1-phosphate dehydratase OS=Homo sapiens GN=APIP PE=1 SV=1	Q96GX9	APIP	224349	226494	236282	234380	218328	222144	185218	202177	186450	17.7754	17.7891	17.8501	17.8385	17.7361	17.7611	17.4989	17.6253	17.5084	17.8049	17.7786	17.5442	-0.026295	0.53144	0.346096	-0.260699	0.00504083	0.00116114
sp|Q8N2Z9|CENPS_HUMAN Centromere protein S OS=Homo sapiens GN=APITD1 PE=1 SV=1	Q8N2Z9|K7ESB0	APITD1	246067	253890	239868	268540	247178	264343	235007	276768	298842	17.9087	17.9538	17.8719	18.0348	17.9152	18.0121	17.8423	18.0783	18.189	17.9115	17.9873	18.0366	0.0758681	0.157253	0.16893	0.12509	0.299154	0.0429161
sp|Q06481|APLP2_HUMAN Amyloid-like protein 2 OS=Homo sapiens GN=APLP2 PE=1 SV=2	Q06481|Q06481-3|Q06481-6|A0A024R3N3	APLP2	172204	181402	193595	188282	173197	182088	254651	262714	272884	17.3938	17.4688	17.5627	17.5225	17.4021	17.4743	17.9582	18.0031	18.0579	17.4751	17.4663	18.0064	-0.00879998	0.890691	0.469488	0.531318	0.000724563	0.000269341
sp|Q9HDC9|APMAP_HUMAN Adipocyte plasma membrane-associated protein OS=Homo sapiens GN=APMAP PE=1 SV=2	Q9HDC9	APMAP	2.01844e+06	2.12742e+06	2.10192e+06	1.95064e+06	1.95442e+06	2.07115e+06	4.32711e+06	2.5479e+06	4.0056e+06	20.9448	21.0207	21.0033	20.8955	20.8983	20.982	22.045	21.2809	21.9336	20.9896	20.9253	21.7531	-0.0643087	0.152793	0.166219	0.763561	0.0332392	0.00591492
tr|B4DP80|B4DP80_HUMAN NAD(P)H-hydrate epimerase OS=Homo sapiens GN=APOA1BP PE=2 SV=1	Q8NCW5|B4DP80	APOA1BP	413331	431773	428743	477469	439199	460740	273358	322397	285880	18.6569	18.7199	18.7098	18.865	18.7445	18.8136	18.0604	18.2985	18.1251	18.6955	18.8077	18.1613	0.112184	0.0485982	0.0860269	-0.534214	0.00192316	0.000544173
sp|P02649|APOE_HUMAN Apolipoprotein E OS=Homo sapiens GN=APOE PE=1 SV=1	P02649|J9ZVQ3	APOE	110210	114656	110941	101155	105906	106212	178859	185566	172377	16.7499	16.807	16.7594	16.6262	16.6924	16.6966	17.4485	17.5016	17.3952	16.7721	16.6717	17.4484	-0.100354	0.0253355	0.0601872	0.676319	4.4294e-05	6.64812e-05
tr|B4E1T5|B4E1T5_HUMAN cDNA FLJ55764; highly similar to Apolipoprotein-L2 OS=Homo sapiens PE=2 SV=1	A0A024R1M8|J3KQL8	APOL2	581299	564266	571030	467063	444673	479951	883763	1.03632e+06	1.06188e+06	19.1489	19.106	19.1232	18.8333	18.7624	18.8725	19.7533	19.983	20.0182	19.126	18.8227	19.9182	-0.303325	0.000928765	0.0144421	0.792129	0.000704738	0.000265176
sp|Q9BUR5|APOO_HUMAN Apolipoprotein O OS=Homo sapiens GN=APOO PE=1 SV=1	Q9BUR5|Q9BUR5-2|H7C1U8	APOO	496344	518371	528566	512122	522873	483277	783927	765647	787228	18.921	18.9836	19.0117	18.9661	18.9961	18.8825	19.5804	19.5463	19.5864	18.9721	18.9482	19.571	-0.0238708	0.610789	0.377342	0.598923	3.51389e-05	6.40428e-05
tr|A0A087WYF7|A0A087WYF7_HUMAN MICOS complex subunit MIC27 OS=Homo sapiens GN=APOOL PE=4 SV=1	Q6UXV4|A0A087WYF7	APOOL	32942.3	31600.2	30457.2	30498.2	31890.9	31502.2	35853.5	39791	38277.8	15.0077	14.9476	14.8945	14.8964	14.9609	14.9432	15.1298	15.2802	15.2242	14.9499	14.9335	15.2114	-0.0164463	0.686833	0.401659	0.261469	0.00877834	0.0018623
sp|P05067|A4_HUMAN Amyloid beta A4 protein OS=Homo sapiens GN=APP PE=1 SV=3	P05067|P05067-7|P05067-8|P05067-9|P05067-11|E9PG40	APP	496989	474862	535662	509978	435236	508283	608917	802794	684328	18.9229	18.8571	19.031	18.9601	18.7314	18.9553	19.2159	19.6147	19.3843	18.937	18.8823	19.405	-0.0547275	0.579457	0.365977	0.467972	0.0206867	0.00389282
sp|Q92624|APBP2_HUMAN Amyloid protein-binding protein 2 OS=Homo sapiens GN=APPBP2 PE=1 SV=2	Q92624	APPBP2	64187.4	60386.7	60311	67049.8	67208.1	58929.3	37846.7	45031.7	40947.6	15.97	15.8819	15.8801	16.0329	16.0363	15.8467	15.2079	15.4587	15.3215	15.9107	15.972	15.3293	0.061304	0.426468	0.304188	-0.581351	0.00175913	0.000508753
sp|Q9UKG1|DP13A_HUMAN DCC-interacting protein 13-alpha OS=Homo sapiens GN=APPL1 PE=1 SV=1	Q9UKG1	APPL1	206468	219837	205563	216016	222364	214718	143137	151271	139903	17.6556	17.7461	17.6492	17.7208	17.7626	17.7121	17.127	17.2068	17.0941	17.6836	17.7318	17.1426	0.0481923	0.239986	0.216033	-0.54099	0.000294063	0.000152614
sp|Q8NEU8-3|DP13B_HUMAN Isoform 3 of DCC-interacting protein 13-beta OS=Homo sapiens GN=APPL2	Q8NEU8|Q8NEU8-3	APPL2	64876.4	64768.6	66284.2	61641.9	64186.5	61982.6	55949.2	63068	56359.9	15.9854	15.983	16.0164	15.9116	15.97	15.9196	15.7718	15.9446	15.7824	15.9949	15.9337	15.8329	-0.061203	0.0446909	0.0824229	-0.161987	0.0466476	0.0079825
sp|P07741|APT_HUMAN Adenine phosphoribosyltransferase OS=Homo sapiens GN=APRT PE=1 SV=2	P07741	APRT	1.48743e+06	1.61732e+06	1.47466e+06	1.36969e+06	1.57728e+06	1.50954e+06	742634	687349	646271	20.5044	20.6252	20.4919	20.3854	20.589	20.5257	19.5023	19.3907	19.3018	20.5405	20.5	19.3983	-0.0404685	0.611893	0.377835	-1.14225	9.17681e-05	8.65933e-05
tr|A8K6F0|A8K6F0_HUMAN cDNA FLJ75449; highly similar to Homo sapiens aquarius homolog (mouse) (AQR); mRNA OS=Homo sapiens PE=2 SV=1	O60306	AQR	1.16342e+06	1.19547e+06	1.19346e+06	1.20987e+06	1.23302e+06	1.20895e+06	1.40973e+06	1.44533e+06	1.48881e+06	20.1499	20.1891	20.1867	20.2064	20.2338	20.2053	20.427	20.463	20.5057	20.1753	20.2152	20.4652	0.0399014	0.0642222	0.0998204	0.289962	0.000370991	0.000173497
tr|Q96II5|Q96II5_HUMAN ARAF protein OS=Homo sapiens GN=ARAF PE=2 SV=1	P10398|Q96II5	ARAF	143343	142038	143064	143718	127118	134728	85415.5	100622	99485.8	17.1291	17.1159	17.1263	17.1329	16.9558	17.0397	16.3822	16.6186	16.6022	17.1238	17.0428	16.5343	-0.0809861	0.18954	0.188772	-0.589442	0.00151278	0.000456426
sp|Q96P48|ARAP1_HUMAN Arf-GAP with Rho-GAP domain; ANK repeat and PH domain-containing protein 1 OS=Homo sapiens GN=ARAP1 PE=1 SV=3	Q96P48|Q96P48-3	ARAP1	261742	256623	266432	276589	273439	260024	203114	233827	201727	17.9978	17.9693	18.0234	18.0774	18.0609	17.9883	17.6319	17.8351	17.622	17.9968	18.0422	17.6964	0.045348	0.22353	0.207787	-0.300476	0.0134501	0.00267746
sp|P48444|COPD_HUMAN Coatomer subunit delta OS=Homo sapiens GN=ARCN1 PE=1 SV=1	P48444	ARCN1	4.13348e+06	3.8981e+06	4.10084e+06	3.74871e+06	4.14611e+06	3.68868e+06	2.97551e+06	3.56579e+06	3.19623e+06	21.9789	21.8943	21.9675	21.838	21.9833	21.8147	21.5047	21.7658	21.6079	21.9469	21.8787	21.6261	-0.0682622	0.31199	0.251468	-0.32077	0.016274	0.00316603
sp|P15514|AREG_HUMAN Amphiregulin OS=Homo sapiens GN=AREG PE=1 SV=2	P15514	AREG	365086	387629	354995	342284	320567	334952	361937	386223	365235	18.4779	18.5643	18.4374	18.3848	18.2903	18.3536	18.4654	18.5591	18.4785	18.4932	18.3429	18.501	-0.150312	0.0321672	0.0681926	0.00776188	0.87818	0.112602
sp|P61204|ARF3_HUMAN ADP-ribosylation factor 3 OS=Homo sapiens GN=ARF3 PE=1 SV=2	P84077|P61204	ARF1|ARF3	1.48256e+06	1.43365e+06	1.46248e+06	1.38887e+06	1.2442e+06	1.34996e+06	776931	934714	847980	20.4997	20.4513	20.48	20.4055	20.2468	20.3645	19.5674	19.8342	19.6937	20.477	20.3389	19.6984	-0.13805	0.049639	0.0869952	-0.778545	0.000574813	0.000231574
tr|U3KQF2|U3KQF2_HUMAN ADP-ribosylation factor 4 OS=Homo sapiens GN=ARF4 PE=1 SV=1	U3KQF2	ARF4	28203.5	28936.9	26153.3	22254.5	26033.5	21734.7	12430.1	15906.1	18301.5	14.7836	14.8206	14.6747	14.4418	14.6681	14.4077	13.6015	13.9573	14.1597	14.7596	14.5059	13.9062	-0.25377	0.0520334	0.0892294	-0.853467	0.00721658	0.0015676
sp|P18085|ARF4_HUMAN ADP-ribosylation factor 4 OS=Homo sapiens GN=ARF4 PE=1 SV=3	P18085	ARF4	283789	416522	205161	200407	392825	211130	325937	150015	288137	18.1145	18.668	17.6464	17.6126	18.5835	17.6878	18.3142	17.1948	18.1364	18.143	17.9613	17.8818	-0.181672	0.69404	0.403369	-0.26117	0.597382	0.0801597
sp|P84085|ARF5_HUMAN ADP-ribosylation factor 5 OS=Homo sapiens GN=ARF5 PE=1 SV=2	P84085	ARF5	1.58024e+06	1.59374e+06	1.60511e+06	1.21862e+06	1.44906e+06	1.51998e+06	1.06929e+06	1.1644e+06	1.13427e+06	20.5917	20.604	20.6142	20.2168	20.4667	20.5356	20.0282	20.1511	20.1133	20.6033	20.4064	20.0976	-0.196936	0.11235	0.137859	-0.505744	0.000164685	0.000111637
tr|Q5U025|Q5U025_HUMAN ADP-ribosylation factor 6 OS=Homo sapiens PE=2 SV=1	P62330	ARF6	328963	338680	324350	350438	311185	340646	279035	330943	325055	18.3276	18.3696	18.3072	18.4188	18.2474	18.3779	18.0901	18.3362	18.3103	18.3348	18.348	18.2455	0.0132675	0.820751	0.44709	-0.0892294	0.328332	0.0466069
sp|Q8N6T3-2|ARFG1_HUMAN Isoform 2 of ADP-ribosylation factor GTPase-activating protein 1 OS=Homo sapiens GN=ARFGAP1	Q8N6T3|Q8N6T3-2|Q8N6T3-5	ARFGAP1	454452	461358	449361	472933	450361	487804	466482	520823	547928	18.7938	18.8155	18.7775	18.8513	18.7807	18.8959	18.8315	18.9904	19.0636	18.7956	18.8426	18.9618	0.0470437	0.253491	0.222986	0.166236	0.0747527	0.0121957
sp|Q8N6H7|ARFG2_HUMAN ADP-ribosylation factor GTPase-activating protein 2 OS=Homo sapiens GN=ARFGAP2 PE=1 SV=1	Q8N6H7|G5E9L0	ARFGAP2	61583.5	60341.5	59948.5	74514.9	76068.3	76081.9	55219	65638.7	65628.3	15.9103	15.8809	15.8714	16.1852	16.215	16.2153	15.7529	16.0023	16.002	15.8875	16.2052	15.9191	0.317653	3.23057e-05	0.003496	0.0315371	0.726108	0.0952847
sp|Q9NP61|ARFG3_HUMAN ADP-ribosylation factor GTPase-activating protein 3 OS=Homo sapiens GN=ARFGAP3 PE=1 SV=1	Q9NP61|Q9NP61-2	ARFGAP3	165800	168595	167391	154739	133959	162894	103249	147859	125239	17.3391	17.3632	17.3529	17.2395	17.0314	17.3136	16.6558	17.1739	16.9343	17.3517	17.1948	16.9213	-0.15689	0.137766	0.155517	-0.430398	0.0453821	0.00779386
sp|Q9Y6D6|BIG1_HUMAN Brefeldin A-inhibited guanine nucleotide-exchange protein 1 OS=Homo sapiens GN=ARFGEF1 PE=1 SV=2	Q9Y6D6|E5RIF2	ARFGEF1	89668.5	82956.5	85597.3	91135.4	85761.8	84419.8	73206.8	74363.2	62028.9	16.4523	16.3401	16.3853	16.4757	16.388	16.3653	16.1597	16.1823	15.9207	16.3926	16.4097	16.0875	0.0171351	0.73317	0.417949	-0.305005	0.027393	0.0049755
sp|Q9Y6D5|BIG2_HUMAN Brefeldin A-inhibited guanine nucleotide-exchange protein 2 OS=Homo sapiens GN=ARFGEF2 PE=1 SV=3	Q9Y6D5	ARFGEF2	204741	202131	196122	198999	191702	200780	139936	164809	138754	17.6434	17.6249	17.5814	17.6024	17.5485	17.6153	17.0944	17.3304	17.0822	17.6166	17.5887	17.169	-0.0278657	0.368241	0.279194	-0.447582	0.00568599	0.00128166
sp|Q5TH69|BIG3_HUMAN Brefeldin A-inhibited guanine nucleotide-exchange protein 3 OS=Homo sapiens GN=ARFGEF3 PE=1 SV=3	Q5TH69|B5MDV5	ARFGEF3|KIAA1244	839080	840908	854634	867910	808077	855775	493076	593117	475462	19.6784	19.6816	19.7049	19.7272	19.6241	19.7069	18.9114	19.178	18.859	19.6883	19.6861	18.9828	-0.00226455	0.947962	0.48325	-0.705536	0.00205773	0.000573856
sp|P53367|ARFP1_HUMAN Arfaptin-1 OS=Homo sapiens GN=ARFIP1 PE=1 SV=2	P53367	ARFIP1	51603	51416.2	57427.8	45755.9	51375.7	48061.3	34202.5	35528.9	35256.8	15.6552	15.6499	15.8095	15.4817	15.6488	15.5526	15.0618	15.1167	15.1056	15.7049	15.561	15.0947	-0.143836	0.113835	0.138765	-0.610143	0.000374078	0.000174466
sp|P53367-2|ARFP1_HUMAN Isoform A of Arfaptin-1 OS=Homo sapiens GN=ARFIP1	P53367-2	ARFIP1	185993	189134	209439	192522	171797	179617	109339	110166	82082.9	17.5049	17.5291	17.6762	17.5547	17.3903	17.4546	16.7384	16.7493	16.3248	17.57	17.4665	16.6042	-0.103512	0.222679	0.207399	-0.965848	0.00296583	0.000754656
tr|B4DUZ3|B4DUZ3_HUMAN cDNA FLJ51105; highly similar to Arfaptin-2 OS=Homo sapiens PE=2 SV=1	P53365|P53365-2|P53365-3|A0A087X1E4	ARFIP2	154740	152351	156303	132927	124130	128732	115254	136366	144615	17.2395	17.217	17.254	17.0203	16.9215	16.974	16.8145	17.0571	17.1419	17.2368	16.9719	17.0045	-0.264913	0.000966296	0.0145701	-0.232356	0.0781539	0.0126776
tr|B3KTR4|B3KTR4_HUMAN cDNA FLJ38643 fis; clone HHDPC2005513; highly similar to ARF-related protein 1 OS=Homo sapiens PE=2 SV=1	Q13795|B7ZKY8	ARFRP1	132806	135830	141900	147174	152410	149018	202284	222305	218784	17.019	17.0514	17.1145	17.1672	17.2176	17.1851	17.626	17.7622	17.7391	17.0616	17.19	17.7091	0.128324	0.0154959	0.0466884	0.647477	0.000214468	0.000127566
sp|Q9NWB6|ARGL1_HUMAN Arginine and glutamate-rich protein 1 OS=Homo sapiens GN=ARGLU1 PE=1 SV=1	Q9NWB6	ARGLU1	1.77873e+06	1.79052e+06	1.83597e+06	1.83022e+06	1.70913e+06	1.30881e+06	3.00337e+06	3.55369e+06	2.69709e+06	20.7624	20.7719	20.8081	20.8036	20.7048	20.3198	21.5182	21.7609	21.363	20.7808	20.6094	21.5473	-0.17141	0.311884	0.251444	0.766513	0.00277337	0.000716876
sp|Q07960|RHG01_HUMAN Rho GTPase-activating protein 1 OS=Homo sapiens GN=ARHGAP1 PE=1 SV=1	Q07960	ARHGAP1	1.73936e+06	1.70788e+06	1.70106e+06	1.80325e+06	1.67474e+06	1.83636e+06	949258	1.09149e+06	1.00438e+06	20.7301	20.7038	20.698	20.7822	20.6755	20.8084	19.8564	20.0579	19.9379	20.7106	20.7554	19.9507	0.0447292	0.345143	0.267127	-0.759908	0.000214188	0.000127566
sp|A1A4S6|RHG10_HUMAN Rho GTPase-activating protein 10 OS=Homo sapiens GN=ARHGAP10 PE=1 SV=1	A1A4S6	ARHGAP10	308308	324150	318224	346026	329594	333353	348167	400209	376189	18.234	18.3063	18.2797	18.4005	18.3303	18.3467	18.4094	18.6104	18.5211	18.2733	18.3592	18.5136	0.0858491	0.0454934	0.0829885	0.240306	0.01776	0.0034184
sp|Q6P4F7|RHGBA_HUMAN Rho GTPase-activating protein 11A OS=Homo sapiens GN=ARHGAP11A PE=1 SV=2	Q6P4F7|Q6P4F7-2|Q6P4F7-3|H3BR51|H3BQ41	ARHGAP11A	46652.6	50734.6	47355	55628.8	53345.1	56029.5	59589.3	53026	58378.2	15.5097	15.6307	15.5312	15.7635	15.7031	15.7739	15.8628	15.6944	15.8331	15.5572	15.7468	15.7968	0.189642	0.0118978	0.0403702	0.239578	0.0199461	0.00378019
sp|Q8IWW6|RHG12_HUMAN Rho GTPase-activating protein 12 OS=Homo sapiens GN=ARHGAP12 PE=1 SV=1	Q8IWW6|Q8IWW6-2|Q8IWW6-3|Q8IWW6-4|Q1RLN5	ARHGAP12	200705	198374	185238	216052	188211	208310	120275	145626	138424	17.6147	17.5979	17.499	17.721	17.522	17.6684	16.876	17.1519	17.0787	17.5705	17.6371	17.0355	0.0665931	0.392991	0.290909	-0.534994	0.00402972	0.000967837
sp|Q68EM7|RHG17_HUMAN Rho GTPase-activating protein 17 OS=Homo sapiens GN=ARHGAP17 PE=1 SV=1	Q68EM7|Q68EM7-2|Q68EM7-5|Q68EM7-6	ARHGAP17	120496	137519	119505	125187	136669	118392	88612.6	105495	81863.1	16.8786	17.0693	16.8667	16.9337	17.0603	16.8532	16.4352	16.6868	16.3209	16.9382	16.9491	16.481	0.0108836	0.908679	0.473874	-0.457215	0.0224328	0.00417811
sp|A7KAX9|RHG32_HUMAN Rho GTPase-activating protein 32 OS=Homo sapiens GN=ARHGAP32 PE=1 SV=1	A7KAX9	ARHGAP32	137197	138336	129353	149319	133717	132434	125994	130237	110903	17.0659	17.0778	16.981	17.188	17.0288	17.0149	16.943	16.9908	16.7589	17.0416	17.0773	16.8976	0.0357037	0.603158	0.374491	-0.143978	0.134748	0.0207695
sp|Q9NRY4|RHG35_HUMAN Rho GTPase-activating protein 35 OS=Homo sapiens GN=ARHGAP35 PE=1 SV=3	Q9NRY4	ARHGAP35	730969	754551	734189	776108	754201	747755	616656	712332	676490	19.4795	19.5253	19.4858	19.5659	19.5246	19.5122	19.2341	19.4422	19.3677	19.4968	19.5342	19.348	0.0373965	0.159216	0.169962	-0.148832	0.0759922	0.0123627
sp|Q9C0H5-2|RHG39_HUMAN Isoform 2 of Rho GTPase-activating protein 39 OS=Homo sapiens GN=ARHGAP39	Q9C0H5|Q9C0H5-2	ARHGAP39	100477	101646	99997.4	110942	116373	106063	93446.9	111193	96266.4	16.6165	16.6332	16.6096	16.7594	16.8284	16.6946	16.5119	16.7627	16.5547	16.6198	16.7608	16.6098	0.141031	0.0229361	0.0578137	-0.0099986	0.903916	0.115346
tr|J3QQX2|J3QQX2_HUMAN Rho GDP-dissociation inhibitor 1 OS=Homo sapiens GN=ARHGDIA PE=1 SV=1	P52565|J3KTF8|J3QQX2	ARHGDIA	2.17116e+06	2.276e+06	2.13584e+06	2.21347e+06	2.24942e+06	2.07786e+06	734279	749550	685342	21.05	21.1181	21.0264	21.0779	21.1011	20.9867	19.486	19.5157	19.3865	21.0648	21.0552	19.4627	-0.00960304	0.839508	0.453151	-1.60213	4.71336e-06	5.05415e-05
tr|B2R4F3|B2R4F3_HUMAN cDNA; FLJ92068; highly similar to Homo sapiens Rho GDP dissociation inhibitor (GDI) beta (ARHGDIB);mRNA OS=Homo sapiens PE=2 SV=1	P52566|F5H2R5|H0YGX7|F5H3P3|F5H6Q0	ARHGDIB	41996.4	42412.1	36616.8	39266.7	43144.8	36718.9	21326.9	19361.4	16871.6	15.358	15.3722	15.1602	15.261	15.3969	15.1642	14.3804	14.2409	14.0423	15.2968	15.274	14.2212	-0.0227452	0.824515	0.44863	-1.0756	0.000846031	0.000299164
tr|M0QZR4|M0QZR4_HUMAN Rho guanine nucleotide exchange factor 1 OS=Homo sapiens GN=ARHGEF1 PE=1 SV=1	Q92888|Q92888-2|Q92888-3|M0QZR4	ARHGEF1	1.44431e+06	1.46526e+06	1.46205e+06	1.52763e+06	1.44658e+06	1.4608e+06	983101	1.06836e+06	908313	20.462	20.4827	20.4796	20.5429	20.4642	20.4783	19.907	20.027	19.7928	20.4747	20.4951	19.9089	0.0203892	0.461494	0.318646	-0.565821	0.00113347	0.000366821
sp|O15013|ARHGA_HUMAN Rho guanine nucleotide exchange factor 10 OS=Homo sapiens GN=ARHGEF10 PE=1 SV=4	O15013|O15013-7|O15013-4|O15013-5|H0YAN8	ARHGEF10	268765	269383	275015	252958	224398	237174	154677	180573	181713	18.036	18.0393	18.0692	17.9485	17.7757	17.8556	17.2389	17.4622	17.4713	18.0481	17.8599	17.3908	-0.188204	0.021072	0.0558779	-0.657338	0.00101933	0.000341301
sp|Q9NZN5|ARHGC_HUMAN Rho guanine nucleotide exchange factor 12 OS=Homo sapiens GN=ARHGEF12 PE=1 SV=1	Q9NZN5|Q9NZN5-2|E9PMR6	ARHGEF12	143388	145869	149376	143646	149643	152975	134012	149175	139557	17.1296	17.1543	17.1886	17.1322	17.1912	17.2229	17.032	17.1866	17.0905	17.1575	17.1821	17.1031	0.0246013	0.48009	0.326079	-0.0544375	0.322046	0.0458292
tr|B3KTS4|B3KTS4_HUMAN cDNA FLJ38665 fis; clone HLUNG2003378; highly similar to Rho guanine nucleotide exchange factor 16 OS=Homo sapiens PE=2 SV=1	Q5VV41	ARHGEF16	481220	479232	493627	476324	457240	477136	245355	294558	267096	18.8763	18.8704	18.9131	18.8616	18.8026	18.864	17.9045	18.1682	18.027	18.8866	18.8427	18.0332	-0.0438491	0.143171	0.159325	-0.853355	0.000383621	0.000176981
sp|Q96PE2|ARHGH_HUMAN Rho guanine nucleotide exchange factor 17 OS=Homo sapiens GN=ARHGEF17 PE=1 SV=1	Q96PE2	ARHGEF17	8808.22	11324.7	9641.65	11409.7	9579.17	13742.7	13057.5	9116.64	10007.4	13.1046	13.4672	13.2351	13.478	13.2257	13.7464	13.6726	13.1543	13.2888	13.269	13.4833	13.3719	0.214383	0.308622	0.249656	0.102926	0.613213	0.0820641
tr|V9GYM8|V9GYM8_HUMAN Rho guanine nucleotide exchange factor 2 OS=Homo sapiens GN=ARHGEF2 PE=1 SV=1	Q92974|Q92974-2|Q92974-3|D3DVA5|V9GYM8	ARHGEF2	462348	439201	473193	498880	446502	447947	357529	408226	369017	18.8186	18.7445	18.8521	18.9283	18.7683	18.773	18.4477	18.639	18.4933	18.8051	18.8232	18.5267	0.0181325	0.782577	0.434714	-0.278392	0.0134036	0.0026711
tr|B3KXG0|B3KXG0_HUMAN cDNA FLJ45349 fis; clone BRHIP3011460; highly similar to Homo sapiens Src homology 3 domain-containing guanine nucleotide exchange factor (SGEF); mRNA OS=Homo sapiens PE=2 SV=1	Q96DR7|Q96DR7-4	ARHGEF26	35153.3	32275.6	29799.9	37208.3	33178.1	33849.3	32495	33984.2	28546.8	15.1014	14.9782	14.863	15.1833	15.0179	15.0468	14.9879	15.0526	14.801	14.9809	15.0827	14.9472	0.101857	0.300156	0.245717	-0.0336674	0.758126	0.0990435
sp|A5YM69|ARG35_HUMAN Rho guanine nucleotide exchange factor 35 OS=Homo sapiens GN=ARHGEF35 PE=1 SV=1	A5YM69	ARHGEF35	15749	34176.9	20776.1	26067.9	31154.6	20142.5	49437.3	17687.3	11228.8	13.943	15.0607	14.3426	14.67	14.9272	14.298	15.5933	14.1104	13.4549	14.4488	14.6317	14.3862	0.182918	0.650856	0.389863	-0.062566	0.934205	0.118794
tr|B9EGR7|B9EGR7_HUMAN Rho guanine nucleotide exchange factor (GEF) 5 OS=Homo sapiens GN=ARHGEF5 PE=2 SV=1	Q12774|B9EGR7|Q68E09	ARHGEF5|DKFZp686N1969	102877	99864.7	104269	104582	90184	117110	89542.7	111748	113804	16.6506	16.6077	16.6699	16.6743	16.4606	16.8375	16.4503	16.7699	16.7962	16.6427	16.6575	16.6721	0.0147226	0.900594	0.471637	0.0293919	0.807104	0.104607
sp|Q14155-5|ARHG7_HUMAN Isoform 5 of Rho guanine nucleotide exchange factor 7 OS=Homo sapiens GN=ARHGEF7	Q14155-1|Q14155-5|B1ALK7	ARHGEF7	378684	377791	365790	387907	375538	369315	278213	313538	284754	18.5306	18.5272	18.4807	18.5654	18.5186	18.4945	18.0858	18.2583	18.1194	18.5128	18.5261	18.1545	0.0133062	0.639712	0.386172	-0.358352	0.00290295	0.000741983
sp|O14497|ARI1A_HUMAN AT-rich interactive domain-containing protein 1A OS=Homo sapiens GN=ARID1A PE=1 SV=3	O14497	ARID1A	863360	888671	925800	946839	877710	970545	958237	1.10028e+06	1.05879e+06	19.7196	19.7613	19.8203	19.8528	19.7434	19.8884	19.87	20.0694	20.014	19.7671	19.8282	19.9845	0.0611156	0.309232	0.250064	0.217402	0.0304174	0.00545728
sp|Q8NFD5-3|ARI1B_HUMAN Isoform 3 of AT-rich interactive domain-containing protein 1B OS=Homo sapiens GN=ARID1B	Q8NFD5|Q8NFD5-2|Q8NFD5-3|Q8NFD5-4|H0Y7H8	ARID1B	141402	159111	142508	163880	167369	159104	181128	195454	198051	17.1094	17.2797	17.1207	17.3223	17.3527	17.2796	17.4667	17.5765	17.5955	17.1699	17.3182	17.5462	0.148256	0.0655893	0.101032	0.376279	0.0052328	0.00119696
sp|Q68CP9|ARID2_HUMAN AT-rich interactive domain-containing protein 2 OS=Homo sapiens GN=ARID2 PE=1 SV=2	Q68CP9|Q68CP9-3	ARID2	525100	518241	552592	572080	520561	520861	569151	605099	615110	19.0022	18.9833	19.0759	19.1259	18.9897	18.9905	19.1185	19.2068	19.2305	19.0204	19.0354	19.1852	0.0149187	0.793562	0.437852	0.1648	0.0204244	0.00385205
sp|Q99856|ARI3A_HUMAN AT-rich interactive domain-containing protein 3A OS=Homo sapiens GN=ARID3A PE=1 SV=2	Q99856	ARID3A	277947	288121	292823	317876	291264	304893	309610	335181	302334	18.0845	18.1363	18.1597	18.2781	18.152	18.2179	18.2401	18.3546	18.2058	18.1268	18.216	18.2668	0.0891925	0.104804	0.132384	0.140006	0.0493	0.00838382
sp|P29374|ARI4A_HUMAN AT-rich interactive domain-containing protein 4A OS=Homo sapiens GN=ARID4A PE=1 SV=3	P29374|P29374-2|P29374-3	ARID4A	332464	360269	349257	346319	338513	356719	427343	441661	449992	18.3428	18.4587	18.4139	18.4017	18.3689	18.4444	18.705	18.7526	18.7795	18.4052	18.405	18.7457	-0.000153933	0.997129	0.495734	0.340556	0.00105974	0.000349878
sp|Q4LE39|ARI4B_HUMAN AT-rich interactive domain-containing protein 4B OS=Homo sapiens GN=ARID4B PE=1 SV=2	Q4LE39|Q4LE39-2	ARID4B	201569	213667	207361	224936	212051	205371	248292	275532	268752	17.6209	17.705	17.6618	17.7792	17.6941	17.6479	17.9217	18.0719	18.0359	17.6626	17.707	18.0098	0.0444571	0.383585	0.286339	0.347247	0.00249853	0.000661664
sp|Q9Y4X5|ARI1_HUMAN E3 ubiquitin-protein ligase ARIH1 OS=Homo sapiens GN=ARIH1 PE=1 SV=2	Q9Y4X5	ARIH1	599503	609723	566368	621887	590836	584124	269911	314536	281865	19.1934	19.2178	19.1114	19.2463	19.1724	19.1559	18.0421	18.2629	18.1046	19.1742	19.1915	18.1365	0.0173416	0.704294	0.406942	-1.03765	0.000143408	0.000104674
tr|Q53ET9|Q53ET9_HUMAN Ariadne homolog 2 variant (Fragment) OS=Homo sapiens PE=2 SV=1	O95376	ARIH2	65012.4	65740.5	67816.2	67126.2	69271.7	62127	47522.2	49386.5	46728.6	15.9884	16.0045	16.0493	16.0346	16.08	15.9229	15.5363	15.5918	15.512	16.0141	16.0125	15.5467	-0.0015881	0.976229	0.490828	-0.467368	9.69851e-05	8.88067e-05
tr|F8VYN9|F8VYN9_HUMAN ADP-ribosylation factor-like protein 1 OS=Homo sapiens GN=ARL1 PE=1 SV=1	P40616|P40616-2|F8VYN9	ARL1	562453	552793	565971	583983	535649	565125	491085	588502	559680	19.1014	19.0764	19.1104	19.1556	19.0309	19.1082	18.9056	19.1667	19.0942	19.096	19.0982	19.0555	0.00219478	0.956391	0.486093	-0.0405255	0.632802	0.0842748
sp|Q8N8R7|AL14E_HUMAN ARL14 effector protein OS=Homo sapiens GN=ARL14EP PE=1 SV=1	Q8N8R7	ARL14EP	34698.9	39404.3	36541.9	33897.5	34024.2	40916.1	26804.5	34503.1	30096.7	15.0826	15.2661	15.1573	15.0489	15.0543	15.3204	14.7102	15.0744	14.8773	15.1686	15.1412	14.8873	-0.0274614	0.805238	0.441731	-0.281329	0.075612	0.0123165
sp|P36404|ARL2_HUMAN ADP-ribosylation factor-like protein 2 OS=Homo sapiens GN=ARL2 PE=1 SV=4	P36404	ARL2	810549	826570	845489	827812	748617	752535	464893	500362	463469	19.6285	19.6568	19.6894	19.6589	19.5139	19.5214	18.8265	18.9326	18.8221	19.6582	19.5647	18.8604	-0.0935101	0.136715	0.154996	-0.797826	3.79315e-05	6.45417e-05
sp|P36405|ARL3_HUMAN ADP-ribosylation factor-like protein 3 OS=Homo sapiens GN=ARL3 PE=1 SV=2	P36405	ARL3	587395	567232	593302	662042	599132	634169	291711	311196	279436	19.164	19.1136	19.1784	19.3366	19.1925	19.2745	18.1542	18.2475	18.0922	19.152	19.2679	18.1646	0.115876	0.0658534	0.101071	-0.987387	3.64619e-05	6.40628e-05
sp|Q9H0F7-2|ARL6_HUMAN Isoform 2 of ADP-ribosylation factor-like protein 6 OS=Homo sapiens GN=ARL6	Q9H0F7|Q9H0F7-2|C9IZ13	ARL6	17661.7	15587.1	16620.2	18876.8	16479.3	17399	11247.3	14794.2	11070.1	14.1083	13.9281	14.0206	14.2043	14.0084	14.0867	13.4573	13.8527	13.4344	14.019	14.0998	13.5815	0.0807858	0.354122	0.271254	-0.437544	0.0396036	0.00689734
sp|Q66PJ3|AR6P4_HUMAN ADP-ribosylation factor-like protein 6-interacting protein 4 OS=Homo sapiens GN=ARL6IP4 PE=1 SV=2	Q66PJ3	ARL6IP4	4318.64	5002.8	3758.36	5905.72	5320.33	4315.99	3877.85	3772.15	3804.73	12.0764	12.2885	11.8759	12.5279	12.3773	12.0755	11.921	11.8812	11.8936	12.0803	12.3269	11.8986	0.246635	0.239358	0.215726	-0.181658	0.20376	0.0303354
sp|Q66PJ3-2|AR6P4_HUMAN Isoform 2 of ADP-ribosylation factor-like protein 6-interacting protein 4 OS=Homo sapiens GN=ARL6IP4	Q66PJ3-2|F8WCT1	ARL6IP4	85957.3	88564.7	88464.7	99198.1	87447.1	89835.4	59265.1	67526.9	56696.9	16.3913	16.4344	16.4328	16.598	16.4161	16.455	15.8549	16.0432	15.791	16.4195	16.4897	15.8964	0.0701842	0.286207	0.239691	-0.52318	0.0024503	0.000653592
sp|Q66PJ3-3|AR6P4_HUMAN Isoform 3 of ADP-ribosylation factor-like protein 6-interacting protein 4 OS=Homo sapiens GN=ARL6IP4	Q66PJ3-3	ARL6IP4	7518.69	8408.94	9536.3	8359.44	9460.56	8464.72	11370.3	8937.68	7243.74	12.8763	13.0377	13.2192	13.0292	13.2077	13.0472	13.473	13.1257	12.8225	13.0444	13.0947	13.1404	0.0503193	0.682136	0.40038	0.0959992	0.674749	0.0891637
tr|B3KQB4|B3KQB4_HUMAN cDNA FLJ90131 fis; clone HEMBB1000447; highly similar to PRA1 family protein 3 OS=Homo sapiens PE=2 SV=1	O75915	ARL6IP5	292754	307235	311876	314644	306984	311821	484514	496326	486674	18.1593	18.229	18.2506	18.2634	18.2278	18.2504	18.8862	18.9209	18.8926	18.213	18.2472	18.8999	0.0342013	0.309845	0.250464	0.686927	2.02583e-05	5.37949e-05
tr|B3KMZ5|B3KMZ5_HUMAN cDNA FLJ13047 fis; clone NT2RP3001383; highly similar to Homo sapiens ADP-ribosylation-like factor 6 interacting protein 6 (ARL6IP6); mRNA OS=Homo sapiens PE=2 SV=1	Q8N6S5	ARL6IP6	34819.8	36413.8	34122.8	39050	39506.6	34052.9	63467.9	54747.7	54754.1	15.0876	15.1522	15.0584	15.253	15.2698	15.0555	15.9537	15.7405	15.7407	15.0994	15.1928	15.8116	0.093355	0.276658	0.234867	0.712222	0.000731677	0.000271235
sp|Q96BM9|ARL8A_HUMAN ADP-ribosylation factor-like protein 8A OS=Homo sapiens GN=ARL8A PE=1 SV=1	Q96BM9	ARL8A	294786	310988	299825	298089	291498	291719	414000	419611	413888	18.1693	18.2465	18.1938	18.1854	18.1531	18.1542	18.6593	18.6787	18.6589	18.2032	18.1642	18.6656	-0.0389452	0.195871	0.192387	0.462426	4.06622e-05	6.49715e-05
tr|B4E1J8|B4E1J8_HUMAN cDNA FLJ56285; highly similar to ADP-ribosylation factor-like protein 8B OS=Homo sapiens PE=2 SV=1	Q9NVJ2	ARL8B	362366	357368	372984	393735	356617	377555	502912	526445	486512	18.4671	18.4471	18.5088	18.5869	18.444	18.5263	18.9399	19.0059	18.8921	18.4743	18.5191	18.946	0.0447701	0.378092	0.283644	0.471696	0.000233918	0.000134252
sp|Q9NVT9|ARMC1_HUMAN Armadillo repeat-containing protein 1 OS=Homo sapiens GN=ARMC1 PE=1 SV=1	Q9NVT9|E5RJ86	ARMC1	519231	486437	484639	488475	471659	503485	436484	499111	510050	18.986	18.8919	18.8865	18.8979	18.8474	18.9416	18.7356	18.929	18.9603	18.9215	18.8956	18.8749	-0.0258534	0.573591	0.363311	-0.0465365	0.579815	0.0780486
sp|Q8N2F6|ARM10_HUMAN Armadillo repeat-containing protein 10 OS=Homo sapiens GN=ARMC10 PE=1 SV=1	Q8N2F6|Q8N2F6-2|Q8N2F6-3|Q8N2F6-4	ARMC10	225046	251897	235173	247527	224930	231184	331729	373224	354303	17.7799	17.9425	17.8434	17.9172	17.7791	17.8187	18.3396	18.5097	18.4346	17.8552	17.8383	18.428	-0.0168884	0.800827	0.440466	0.572752	0.00110373	0.000360071
sp|Q6NXE6|ARMC6_HUMAN Armadillo repeat-containing protein 6 OS=Homo sapiens GN=ARMC6 PE=1 SV=2	Q6NXE6|Q6NXE6-2	ARMC6	573237	593918	536021	625614	604587	556647	299914	309185	274771	19.1288	19.1799	19.0319	19.2549	19.2056	19.0864	18.1942	18.2381	18.0679	19.1135	19.1823	18.1667	0.0687671	0.357678	0.27354	-0.946812	0.000145389	0.000105316
sp|Q8IUR7|ARMC8_HUMAN Armadillo repeat-containing protein 8 OS=Homo sapiens GN=ARMC8 PE=1 SV=2	Q8IUR7|Q8IUR7-2|Q8IUR7-3|Q8IUR7-7|Q8IUR7-8|B7Z637	ARMC8	233941	224600	233974	243536	233605	244233	174289	191108	174099	17.8358	17.777	17.836	17.8938	17.8337	17.8979	17.4111	17.544	17.4095	17.8163	17.8751	17.4549	0.0588723	0.108277	0.135089	-0.361355	0.00176054	0.000508815
sp|Q9UH62|ARMX3_HUMAN Armadillo repeat-containing X-linked protein 3 OS=Homo sapiens GN=ARMCX3 PE=1 SV=1	Q9UH62	ARMCX3	424916	431168	419143	462892	452684	446544	573224	658956	637728	18.6968	18.7179	18.6771	18.8203	18.7881	18.7684	19.1287	19.3298	19.2826	18.6973	18.7923	19.247	0.0950388	0.0077147	0.0338932	0.549784	0.000884434	0.00030864
sp|Q6P1M9|ARMX5_HUMAN Armadillo repeat-containing X-linked protein 5 OS=Homo sapiens GN=ARMCX5 PE=2 SV=1	Q6P1M9	ARMCX5	25186.2	25303.9	23703.9	21428	18867.8	22223.8	15857.4	20371.8	19952.9	14.6203	14.6271	14.5328	14.3872	14.2036	14.4398	13.9529	14.3143	14.2843	14.5934	14.3436	14.1838	-0.249862	0.0324857	0.0684774	-0.409593	0.0267434	0.00486998
sp|P27540|ARNT_HUMAN Aryl hydrocarbon receptor nuclear translocator OS=Homo sapiens GN=ARNT PE=1 SV=1	P27540|P27540-3|P27540-4	ARNT	236611	241696	242834	273110	254031	249509	165814	187164	159852	17.8522	17.8828	17.8896	18.0591	17.9546	17.9287	17.3392	17.5139	17.2864	17.8749	17.9808	17.3798	0.105962	0.063023	0.0990898	-0.49503	0.00207846	0.000577932
sp|Q92747|ARC1A_HUMAN Actin-related protein 2/3 complex subunit 1A OS=Homo sapiens GN=ARPC1A PE=1 SV=2	Q92747	ARPC1A	883652	889492	900493	894500	826195	866630	612690	677268	663174	19.7531	19.7626	19.7804	19.7707	19.6561	19.7251	19.2248	19.3694	19.339	19.7654	19.7173	19.3111	-0.048065	0.233188	0.212631	-0.454301	0.000529256	0.000219206
sp|O15143|ARC1B_HUMAN Actin-related protein 2/3 complex subunit 1B OS=Homo sapiens GN=ARPC1B PE=1 SV=3	O15143	ARPC1B	1.21193e+06	1.28783e+06	1.19483e+06	1.20113e+06	1.17505e+06	1.19132e+06	878863	920220	905284	20.2089	20.2965	20.1884	20.196	20.1643	20.1841	19.7453	19.8116	19.788	20.2313	20.1815	19.7816	-0.0497966	0.221566	0.206755	-0.449617	0.000305115	0.000156066
sp|O15144|ARPC2_HUMAN Actin-related protein 2/3 complex subunit 2 OS=Homo sapiens GN=ARPC2 PE=1 SV=1	O15144	ARPC2	496478	506842	490333	478235	454250	454100	332252	360773	325020	18.9214	18.9512	18.9034	18.8674	18.7931	18.7926	18.3419	18.4607	18.3102	18.9253	18.8177	18.3709	-0.107603	0.0194365	0.0534165	-0.554375	0.00031821	0.000159674
tr|Q2LE71|Q2LE71_HUMAN Actin-related protein 2/3 complex subunit 3 OS=Homo sapiens GN=ARPC3 PE=2 SV=1	O15145|Q2LE71	ARPC3	535945	533179	544345	582051	548948	577716	404580	424833	416821	19.0317	19.0243	19.0542	19.1508	19.0663	19.14	18.6261	18.6965	18.6691	19.0367	19.119	18.6639	0.0823174	0.0424988	0.0804181	-0.372824	7.61961e-05	8.15764e-05
sp|P59998-3|ARPC4_HUMAN Isoform 3 of Actin-related protein 2/3 complex subunit 4 OS=Homo sapiens GN=ARPC4	P59998|P59998-3|F8WCF6	ARPC4|ARPC4-TTLL3	893213	924402	902591	894945	830023	869791	529427	577184	527113	19.7686	19.8182	19.7837	19.7714	19.6628	19.7303	19.0141	19.1387	19.0078	19.7902	19.7215	19.0535	-0.0686598	0.120513	0.14358	-0.736674	8.20314e-05	8.29215e-05
sp|O15511|ARPC5_HUMAN Actin-related protein 2/3 complex subunit 5 OS=Homo sapiens GN=ARPC5 PE=1 SV=3	O15511	ARPC5	600744	552306	593034	552433	522280	544135	321386	373245	407640	19.1964	19.0751	19.1778	19.0754	18.9945	19.0536	18.2939	18.5098	18.6369	19.1498	19.0412	18.4802	-0.108583	0.072466	0.106592	-0.669536	0.00332399	0.000827726
sp|Q9BPX5|ARP5L_HUMAN Actin-related protein 2/3 complex subunit 5-like protein OS=Homo sapiens GN=ARPC5L PE=1 SV=1	Q9BPX5	ARPC5L	538522	555974	552271	511022	501449	539271	305794	379813	331466	19.0386	19.0847	19.075	18.963	18.9357	19.0407	18.2222	18.5349	18.3385	19.0661	18.9798	18.3652	-0.0863009	0.0661785	0.101384	-0.700896	0.00161524	0.000477759
sp|Q7Z6K5-2|ARPIN_HUMAN Isoform C15orf38-AP3S2 of Arpin OS=Homo sapiens GN=ARPIN	Q7Z6K5-2	ARPIN	316518	322741	310149	308147	287551	302879	162868	194353	194388	18.2719	18.3	18.2426	18.2333	18.1335	18.2084	17.3133	17.5683	17.5686	18.2715	18.1917	17.4834	-0.0798164	0.080328	0.113304	-0.788101	0.000809895	0.000290857
tr|H3BMD8|H3BMD8_HUMAN cAMP-regulated phosphoprotein 19 OS=Homo sapiens GN=ARPP19 PE=1 SV=1	P56211|P56211-2|H3BMD8	ARPP19	1.40399e+06	1.07985e+06	818849	365133	1.3216e+06	258504	432311	457579	367169	20.4211	20.0424	19.6432	18.4781	20.3339	17.9798	18.7217	18.8037	18.4861	20.0356	18.9306	18.6705	-1.105	0.214963	0.203175	-1.3651	0.0050032	0.00115372
tr|A8K103|A8K103_HUMAN cDNA FLJ75454; highly similar to Homo sapiens arrestin; beta 1 (ARRB1); transcript variant 1; mRNA OS=Homo sapiens PE=2 SV=1	P49407|P49407-2	ARRB1	563787	559060	570877	482212	457164	461027	302363	328532	286903	19.1048	19.0926	19.1228	18.8793	18.8024	18.8145	18.2059	18.3257	18.1302	19.1068	18.8321	18.2206	-0.274702	0.000417498	0.0103059	-0.88615	0.000103969	9.18451e-05
sp|Q8N5I2|ARRD1_HUMAN Arrestin domain-containing protein 1 OS=Homo sapiens GN=ARRDC1 PE=2 SV=1	Q8N5I2|Q5T370	ARRDC1	124007	125631	121402	141119	135169	137184	223726	258805	252783	16.9201	16.9388	16.8894	17.1066	17.0444	17.0658	17.7714	17.9815	17.9475	16.9161	17.0722	17.9001	0.15613	0.00255268	0.0215712	0.984033	0.000122858	9.86963e-05
tr|Q63HL5|Q63HL5_HUMAN Putative uncharacterized protein DKFZp686G12235 OS=Homo sapiens GN=DKFZp686G12235 PE=2 SV=1	P15289|P15289-2|A0A024R509|Q63HL5	ARSA|DKFZp686G12235	21132.7	21880	27497.4	23433.4	24032.4	21763.6	28507.4	32148.7	24668	14.3672	14.4173	14.747	14.5163	14.5527	14.4096	14.799	14.9725	14.5904	14.5105	14.4929	14.7873	-0.0176374	0.895958	0.470745	0.276788	0.163649	0.0248241
sp|P51689|ARSD_HUMAN Arylsulfatase D OS=Homo sapiens GN=ARSD PE=1 SV=2	P51689|P51689-2|P51689-3	ARSD	56021.6	67314.2	60664.1	62170.9	62866.3	61080	92576.2	93451.7	93749	15.7737	16.0386	15.8886	15.924	15.94	15.8984	16.4984	16.5119	16.5165	15.9003	15.9208	16.5089	0.0204963	0.804861	0.441596	0.608643	0.0013787	0.000425784
sp|O00192|ARVC_HUMAN Armadillo repeat protein deleted in velo-cardio-facial syndrome OS=Homo sapiens GN=ARVCF PE=1 SV=1	O00192|O00192-2|E9PDC3|C9JJX6	ARVCF	340428	354653	337465	347832	346303	348826	488394	548851	543311	18.377	18.436	18.3644	18.408	18.4017	18.4121	18.8977	19.0661	19.0514	18.3925	18.4073	19.0051	0.0148129	0.542842	0.350927	0.612581	0.000460901	0.000199334
tr|D3DSQ1|D3DSQ1_HUMAN N-acylsphingosine amidohydrolase (Acid ceramidase) 1; isoform CRA_c OS=Homo sapiens GN=ASAH1 PE=4 SV=1	D3DSQ1	ASAH1	713525	782300	781542	834200	778999	823551	1.03885e+06	1.04981e+06	1.08614e+06	19.4446	19.5774	19.576	19.67	19.5713	19.6515	19.9866	20.0017	20.0508	19.5326	19.6309	20.013	0.098288	0.139767	0.156863	0.480368	0.000564893	0.000228518
sp|Q9ULH1-2|ASAP1_HUMAN Isoform 1 of Arf-GAP with SH3 domain; ANK repeat and PH domain-containing protein 1 OS=Homo sapiens GN=ASAP1	Q9ULH1|Q9ULH1-2	ASAP1	23120.9	26775.8	21175.3	24155.8	24466.8	23057.1	28829.9	21790.5	19645.2	14.4969	14.7086	14.3701	14.5601	14.5785	14.4929	14.8153	14.4114	14.2619	14.5252	14.5438	14.4962	0.0186315	0.864104	0.460734	-0.029023	0.887474	0.113571
sp|O43150|ASAP2_HUMAN Arf-GAP with SH3 domain; ANK repeat and PH domain-containing protein 2 OS=Homo sapiens GN=ASAP2 PE=1 SV=3	O43150|O43150-2	ASAP2	5838.78	5633.6	4173.55	3306.44	5049.82	4625.24	3667.49	2803.65	2323.02	12.5115	12.4598	12.0271	11.6911	12.302	12.1753	11.8406	11.4531	11.1818	12.3328	12.0561	11.4918	-0.276654	0.315575	0.253261	-0.840966	0.0265483	0.0048417
tr|B7Z518|B7Z518_HUMAN cDNA FLJ55237; highly similar to Homo sapiens activating signal cointegrator 1 complex subunit 1 (ASCC1); mRNA OS=Homo sapiens PE=2 SV=1	Q8N9N2-2	ASCC1	455163	464693	463378	502251	463321	476600	350215	382565	347396	18.796	18.8259	18.8218	18.938	18.8217	18.8624	18.4179	18.5453	18.4062	18.8146	18.874	18.4565	0.0594499	0.168003	0.175258	-0.358108	0.0014121	0.000433114
sp|Q9H1I8|ASCC2_HUMAN Activating signal cointegrator 1 complex subunit 2 OS=Homo sapiens GN=ASCC2 PE=1 SV=3	Q9H1I8|Q9H1I8-3	ASCC2	129824	135163	129280	135096	127823	131192	116088	130995	115716	16.9862	17.0443	16.9801	17.0436	16.9638	17.0013	16.8249	16.9992	16.8202	17.0036	17.0029	16.8814	-0.000646878	0.984266	0.492326	-0.122146	0.121651	0.0189324
sp|Q8N3C0|ASCC3_HUMAN Activating signal cointegrator 1 complex subunit 3 OS=Homo sapiens GN=ASCC3 PE=1 SV=3	Q8N3C0	ASCC3	321577	327690	315671	355089	342689	352628	290902	327740	306903	18.2948	18.322	18.2681	18.4378	18.3865	18.4278	18.1502	18.3222	18.2274	18.2949	18.4174	18.2333	0.122437	0.00518972	0.0288426	-0.061682	0.302161	0.0432755
sp|Q9Y294|ASF1A_HUMAN Histone chaperone ASF1A OS=Homo sapiens GN=ASF1A PE=1 SV=1	Q9Y294	ASF1A	17767.4	19280.9	18065	18808.7	17857.6	16603.9	7821.38	8701.06	9359.43	14.1169	14.2349	14.1409	14.1991	14.1243	14.0192	12.9332	13.087	13.1922	14.1642	14.1142	13.0708	-0.0500481	0.473893	0.323537	-1.09345	0.000195152	0.000121597
sp|Q9NVP2|ASF1B_HUMAN Histone chaperone ASF1B OS=Homo sapiens GN=ASF1B PE=1 SV=1	Q9NVP2	ASF1B	15582.6	15098.8	14473.9	16821.6	14913.1	15166.6	9107.71	8276.53	6868.15	13.9276	13.8821	13.8212	14.038	13.8643	13.8886	13.1529	13.0148	12.7457	13.877	13.9303	12.9711	0.0533249	0.441387	0.310593	-0.905856	0.00183717	0.000525431
tr|A8K6T5|A8K6T5_HUMAN cDNA FLJ75144; highly similar to Homo sapiens ash2 (absent; small; or homeotic)-like (ASH2L); mRNA OS=Homo sapiens PE=2 SV=1	Q9UBL3|Q9UBL3-3	ASH2L	289239	294551	296675	307519	282361	278382	348783	352831	342963	18.1419	18.1682	18.1785	18.2303	18.1072	18.0867	18.412	18.4286	18.3877	18.1629	18.1414	18.4094	-0.0214622	0.66611	0.394153	0.246564	0.000106657	9.28217e-05
sp|P04424|ARLY_HUMAN Argininosuccinate lyase OS=Homo sapiens GN=ASL PE=1 SV=4	P04424	ASL	1.18904e+06	1.20593e+06	1.20321e+06	1.22191e+06	1.10262e+06	1.16991e+06	541246	596842	512397	20.1814	20.2017	20.1985	20.2207	20.0725	20.158	19.0459	19.187	18.9669	20.1938	20.1504	19.0666	-0.0434554	0.373467	0.28169	-1.12724	6.36281e-05	7.68432e-05
sp|O43681|ASNA_HUMAN ATPase ASNA1 OS=Homo sapiens GN=ASNA1 PE=1 SV=2	O43681|A0A087WXS7	ASNA1	354093	371395	371931	376845	343582	373820	314151	354979	329191	18.4338	18.5026	18.5047	18.5236	18.3903	18.512	18.2611	18.4374	18.3286	18.4803	18.4753	18.3423	-0.00504882	0.922235	0.47719	-0.138	0.0706505	0.0115864
sp|P08243|ASNS_HUMAN Asparagine synthetase [glutamine-hydrolyzing] OS=Homo sapiens GN=ASNS PE=1 SV=4	P08243|P08243-2	ASNS	1.4275e+06	1.44707e+06	1.45966e+06	1.38931e+06	1.26973e+06	1.34214e+06	509449	797986	479438	20.4451	20.4647	20.4772	20.4059	20.2761	20.3561	18.9586	19.606	18.871	20.4623	20.346	19.1452	-0.116281	0.0405505	0.0779655	-1.31713	0.00474858	0.00110489
tr|L0R819|L0R819_HUMAN Alternative protein ASNSD1 OS=Homo sapiens GN=ASNSD1 PE=4 SV=1	L0R819	ASNSD1	102708	108893	103365	110256	101442	97587.5	53308.5	63129	66576.3	16.6482	16.7326	16.6574	16.7505	16.6303	16.5744	15.7021	15.946	16.0227	16.6794	16.6517	15.8903	-0.0276401	0.660787	0.392321	-0.789107	0.00141027	0.000432865
sp|Q12797|ASPH_HUMAN Aspartyl/asparaginyl beta-hydroxylase OS=Homo sapiens GN=ASPH PE=1 SV=3	Q12797|Q12797-10	ASPH	472372	502913	480101	613698	608075	618721	1.20546e+06	1.21928e+06	1.22788e+06	18.8496	18.9399	18.873	19.2272	19.2139	19.2389	20.2011	20.2176	20.2277	18.8875	19.2267	20.2155	0.339165	0.000267675	0.00853453	1.328	1.21103e-06	4.40744e-05
sp|Q9BZE9-2|ASPC1_HUMAN Isoform 2 of Tether containing UBX domain for GLUT4 OS=Homo sapiens GN=ASPSCR1	Q9BZE9|Q9BZE9-2	ASPSCR1	147972	148781	153164	182679	164804	173777	105060	120194	102315	17.175	17.1828	17.2247	17.479	17.3304	17.4069	16.6809	16.875	16.6427	17.1942	17.4054	16.7328	0.211237	0.00977986	0.0370669	-0.461334	0.00330102	0.00082406
tr|B3KR33|B3KR33_HUMAN cDNA FLJ33589 fis; clone BRAMY2012536; highly similar to Homo sapiens asparaginase like 1 (ASRGL1); mRNA OS=Homo sapiens PE=2 SV=1	Q7L266|Q7L266-2|Q9BRH2	ASRGL1	37977.6	33781.8	43436.6	32280.2	33475.2	38681.9	32881.6	34220.8	39129.3	15.2129	15.044	15.4066	14.9784	15.0308	15.2394	15.005	15.0626	15.256	15.2211	15.0828	15.1078	-0.138301	0.352757	0.270465	-0.113301	0.430612	0.0595721
sp|P00966|ASSY_HUMAN Argininosuccinate synthase OS=Homo sapiens GN=ASS1 PE=1 SV=2	P00966	ASS1	2.07881e+06	2.03882e+06	2.15523e+06	2.5154e+06	2.20167e+06	2.49765e+06	1.2553e+06	1.50098e+06	1.23915e+06	20.9873	20.9593	21.0394	21.2624	21.0702	21.2521	20.2596	20.5175	20.2409	20.9953	21.1949	20.3393	0.199539	0.0402698	0.0776937	-0.656015	0.00206761	0.000575857
sp|Q9NVM9|ASUN_HUMAN Protein asunder homolog OS=Homo sapiens GN=ASUN PE=1 SV=2	Q9NVM9	ASUN	389269	403434	403145	467790	422172	448979	437465	479190	491540	18.5704	18.622	18.6209	18.8355	18.6875	18.7763	18.7388	18.8702	18.907	18.6044	18.7664	18.8387	0.161979	0.0248634	0.0597209	0.234225	0.0121257	0.00245145
tr|B8XCX8|B8XCX8_HUMAN EPC1/ASXL2b fusion protein OS=Homo sapiens PE=2 SV=1	Q76L83|Q76L83-2|E7EWD6	ASXL2	43966.9	44438.8	43039.6	38888.4	44111.9	46877.6	34078.9	38069.3	42575.4	15.4241	15.4395	15.3934	15.2471	15.4289	15.5166	15.0566	15.2163	15.3777	15.419	15.3975	15.2169	-0.0214991	0.802693	0.441046	-0.202125	0.0971811	0.0154426
sp|Q8NBU5|ATAD1_HUMAN ATPase family AAA domain-containing protein 1 OS=Homo sapiens GN=ATAD1 PE=1 SV=1	Q8NBU5	ATAD1	285912	274092	311690	308042	294331	316776	373539	408649	380236	18.1252	18.0643	18.2498	18.2328	18.1671	18.2731	18.5109	18.6405	18.5365	18.1464	18.2243	18.5626	0.0778958	0.28206	0.237466	0.416226	0.00350073	0.00086315
sp|Q6PL18|ATAD2_HUMAN ATPase family AAA domain-containing protein 2 OS=Homo sapiens GN=ATAD2 PE=1 SV=1	Q6PL18	ATAD2	958158	1.01361e+06	970180	1.11621e+06	1.09232e+06	1.05839e+06	1.46666e+06	1.52793e+06	1.53169e+06	19.8699	19.9511	19.8879	20.0902	20.059	20.0134	20.4841	20.5432	20.5467	19.903	20.0542	20.5247	0.151237	0.0103744	0.0380799	0.621694	4.08856e-05	6.50804e-05
sp|Q9ULI0|ATD2B_HUMAN ATPase family AAA domain-containing protein 2B OS=Homo sapiens GN=ATAD2B PE=1 SV=3	Q9ULI0|Q9ULI0-2	ATAD2B	415270	430336	433292	451157	448623	458787	583272	665818	641951	18.6637	18.7151	18.725	18.7833	18.7751	18.8075	19.1538	19.3448	19.2921	18.7013	18.7886	19.2636	0.0873691	0.014914	0.0456751	0.562303	0.000723424	0.000269341
sp|Q9NVI7|ATD3A_HUMAN ATPase family AAA domain-containing protein 3A OS=Homo sapiens GN=ATAD3A PE=1 SV=2	Q9NVI7|Q9NVI7-2	ATAD3A	572360	578602	590392	629783	604773	642037	881873	944076	960332	19.1266	19.1422	19.1713	19.2645	19.206	19.2923	19.7502	19.8485	19.8732	19.1467	19.2543	19.824	0.10758	0.0197541	0.0539352	0.677281	6.98208e-05	7.97678e-05
sp|O95260-2|ATE1_HUMAN Isoform ATE1-2 of Arginyl-tRNA--protein transferase 1 OS=Homo sapiens GN=ATE1	O95260|O95260-2|B4DK25|B4E107|H0Y5C2|F5GXE4	ATE1	13604.1	13123	12346.2	13453.1	12667	13279.4	8783.93	7991.97	10467.9	13.7318	13.6798	13.5918	13.7156	13.6288	13.6969	13.1007	12.9643	13.3537	13.6678	13.6804	13.1396	0.012666	0.807393	0.44255	-0.528226	0.0120647	0.00244086
sp|P15336|ATF2_HUMAN Cyclic AMP-dependent transcription factor ATF-2 OS=Homo sapiens GN=ATF2 PE=1 SV=4	P15336|P15336-2|P15336-4|P15336-5|A4D7U9|F5H629|B8ZZU6|A4D7V5	ATF2	108927	113713	107691	122183	113741	116778	172966	185886	176851	16.733	16.795	16.7165	16.8987	16.7954	16.8334	17.4001	17.5041	17.4322	16.7482	16.8425	17.4455	0.0943065	0.0704031	0.105255	0.697259	5.7114e-05	7.28968e-05
sp|P17544|ATF7_HUMAN Cyclic AMP-dependent transcription factor ATF-7 OS=Homo sapiens GN=ATF7 PE=1 SV=2	P17544|P17544-2|P17544-3|P17544-4|P17544-6	ATF7	16470.1	17146.4	19650.5	25833.4	24673.1	17774.1	23491.7	21100.9	21572.1	14.0076	14.0656	14.2623	14.6569	14.5907	14.1175	14.5199	14.365	14.3969	14.1118	14.455	14.4273	0.34321	0.139588	0.156797	0.315434	0.0251225	0.0046143
sp|Q6VMQ6-4|MCAF1_HUMAN Isoform 3 of Activating transcription factor 7-interacting protein 1 OS=Homo sapiens GN=ATF7IP	Q6VMQ6|Q6VMQ6-4|Q6VMQ6-5	ATF7IP	236231	220392	232452	252432	239106	217282	157813	192860	189795	17.8498	17.7497	17.8266	17.9455	17.8673	17.7292	17.2679	17.5572	17.5341	17.8087	17.8473	17.453	0.0386372	0.610869	0.377342	-0.355663	0.0219133	0.00409287
sp|Q9BSB4|ATGA1_HUMAN Autophagy-related protein 101 OS=Homo sapiens GN=ATG101 PE=1 SV=1	Q9BSB4|F8VQD9	ATG101	44155.2	40295.5	42802.1	47446	45691.1	49737.4	36028.7	36491.1	37229.6	15.4303	15.2983	15.3854	15.534	15.4796	15.602	15.1369	15.1553	15.1842	15.3713	15.5386	15.1588	0.167216	0.0333435	0.0693682	-0.21258	0.00664803	0.00146136
tr|C1IDX9|C1IDX9_HUMAN Ubiquitin-like protein ATG12 OS=Homo sapiens GN=ATG12 PE=2 SV=1	O94817|C1IDX9	ATG12	40626.4	37259.4	38551	41608.2	44002	41376.7	26259.5	32151.3	24450.7	15.3101	15.1853	15.2345	15.3446	15.4253	15.3365	14.6806	14.9726	14.5776	15.2433	15.3688	14.7436	0.12549	0.0527117	0.0901326	-0.499732	0.0156247	0.00305859
sp|O75143-5|ATG13_HUMAN Isoform 5 of Autophagy-related protein 13 OS=Homo sapiens GN=ATG13	O75143|O75143-2|O75143-3|O75143-5|J9JIF6|E9PPR2	ATG13	17720.8	19322.5	16157.6	18154.2	18119	16765.7	11057	11691.1	11741.5	14.1132	14.238	13.9799	14.148	14.1452	14.0332	13.4327	13.5131	13.5193	14.1104	14.1088	13.4884	-0.0015379	0.986196	0.49286	-0.621981	0.0014456	0.000439586
tr|E7EVC7|E7EVC7_HUMAN Autophagy-related protein 16-1 OS=Homo sapiens GN=ATG16L1 PE=1 SV=1	Q676U5|Q676U5-2|Q676U5-3|Q9H7M5|Q17RG0|B7ZLM5|E7EVC7|Q53SV2|A5YM60|L7UQD0	ATG16L1|FLJ00045|FLJ10035	19424.9	17814.6	21855.1	20977.4	24625.1	22233.3	16596.7	18067.9	18520.8	14.2456	14.1208	14.4157	14.3565	14.5878	14.4404	14.0186	14.1411	14.1769	14.2607	14.4616	14.1122	0.200917	0.138992	0.15639	-0.148488	0.204245	0.0304022
sp|Q2TAZ0-3|ATG2A_HUMAN Isoform 2 of Autophagy-related protein 2 homolog A OS=Homo sapiens GN=ATG2A	Q2TAZ0|Q2TAZ0-3|H7C3T2	ATG2A	134592	138040	131321	138295	142473	141870	91110.3	100521	86085.1	17.0382	17.0747	17.0027	17.0774	17.1203	17.1142	16.4753	16.6171	16.3935	17.0386	17.104	16.4953	0.0654112	0.0572915	0.0939858	-0.54325	0.00137304	0.000424805
sp|Q96BY7|ATG2B_HUMAN Autophagy-related protein 2 homolog B OS=Homo sapiens GN=ATG2B PE=1 SV=5	Q96BY7	ATG2B	107659	100824	109891	114074	111035	107773	80006.5	88631.5	78645.5	16.7161	16.6215	16.7457	16.7996	16.7607	16.7176	16.2878	16.4355	16.2631	16.6944	16.7593	16.3288	0.064863	0.21715	0.204555	-0.365624	0.00507543	0.00116785
sp|Q9NT62|ATG3_HUMAN Ubiquitin-like-conjugating enzyme ATG3 OS=Homo sapiens GN=ATG3 PE=1 SV=1	Q9NT62	ATG3	682534	668936	666790	672905	598070	666165	297761	342899	317918	19.3805	19.3515	19.3469	19.36	19.19	19.3455	18.1838	18.3874	18.2783	19.3596	19.2985	18.2832	-0.0611349	0.332086	0.261005	-1.07647	5.58736e-05	7.22736e-05
tr|B4DZK0|B4DZK0_HUMAN cDNA FLJ56391; highly similar to Cysteine protease ATG4B (EC 3.4.22.-) OS=Homo sapiens PE=2 SV=1	Q9Y4P1|Q9Y4P1-2|Q9Y4P1-4|Q9Y4P1-6|H7C2A6	ATG4B	28813.9	28349.3	26771.2	28723.4	31884	28654.1	18902.5	26635.1	25933.5	14.8145	14.791	14.7084	14.8099	14.9605	14.8065	14.2063	14.701	14.6625	14.7713	14.859	14.5233	0.0876819	0.218501	0.205163	-0.248013	0.200789	0.0299402
tr|B3KMH8|B3KMH8_HUMAN Autophagy protein 5 OS=Homo sapiens PE=2 SV=1	Q9H1Y0	ATG5	203187	215077	208406	230661	222110	226487	127249	140980	129643	17.6325	17.7145	17.669	17.8154	17.7609	17.7891	16.9573	17.1051	16.9842	17.672	17.7885	17.0155	0.116472	0.0149663	0.0457934	-0.656455	0.000214704	0.000127566
tr|B3KQM6|B3KQM6_HUMAN cDNA FLJ90740 fis; clone PLACE1011045; highly similar to Autophagy-related protein 7 OS=Homo sapiens PE=2 SV=1	O95352|O95352-2|A0A024R2E9	ATG7	104184	105580	107587	114846	111935	108708	92261.5	89327.9	82658.4	16.6688	16.688	16.7151	16.8093	16.7723	16.7301	16.4934	16.4468	16.3349	16.6906	16.7706	16.425	0.0799455	0.0395113	0.0768261	-0.265588	0.00559048	0.00126348
tr|B3KPP7|B3KPP7_HUMAN cDNA FLJ32033 fis; clone NTONG2000265; highly similar to Autophagy-related protein 9A OS=Homo sapiens PE=2 SV=1	Q7Z3C6|Q7Z3C6-2	ATG9A	137219	136079	137380	137215	131748	136426	167825	178651	156984	17.0661	17.0541	17.0678	17.0661	17.0074	17.0578	17.3566	17.4468	17.2603	17.0627	17.0438	17.3545	-0.0189233	0.371676	0.280718	0.29187	0.00568404	0.00128156
sp|P31939|PUR9_HUMAN Bifunctional purine biosynthesis protein PURH OS=Homo sapiens GN=ATIC PE=1 SV=3	P31939	ATIC	5.69428e+06	5.36218e+06	4.82609e+06	5.87822e+06	6.31987e+06	4.4086e+06	2.54665e+06	2.90089e+06	2.66151e+06	22.4411	22.3544	22.2024	22.4869	22.5915	22.0719	21.2802	21.4681	21.3438	22.3326	22.3834	21.364	0.0508015	0.784018	0.434797	-0.968615	0.000403409	0.00018267
sp|Q8NHH9|ATLA2_HUMAN Atlastin-2 OS=Homo sapiens GN=ATL2 PE=1 SV=2	Q8NHH9|Q8NHH9-3|Q8NHH9-5	ATL2	321990	341730	330048	360848	353165	344712	395909	413665	412729	18.2967	18.3825	18.3323	18.461	18.43	18.395	18.5948	18.6581	18.6548	18.3372	18.4287	18.6359	0.0915239	0.0432979	0.0812877	0.298758	0.000759493	0.000276963
sp|Q6DD88|ATLA3_HUMAN Atlastin-3 OS=Homo sapiens GN=ATL3 PE=1 SV=1	Q6DD88	ATL3	957696	964399	979399	1.0898e+06	1.02401e+06	1.05667e+06	1.22858e+06	1.24658e+06	1.20284e+06	19.8692	19.8793	19.9015	20.0556	19.9658	20.0111	20.2286	20.2495	20.198	19.8833	20.0108	20.2254	0.127504	0.009932	0.0371882	0.342032	4.27511e-05	6.60381e-05
sp|Q13315|ATM_HUMAN Serine-protein kinase ATM OS=Homo sapiens GN=ATM PE=1 SV=4	Q13315|Q68DE6	ATM|DKFZp781A0353	21478.2	22165.7	19554.1	22492.9	24275.9	22520.7	10042.5	13314.7	11613.1	14.3906	14.436	14.2552	14.4572	14.5672	14.459	13.2938	13.7007	13.5035	14.3606	14.4945	13.4993	0.133855	0.110033	0.136408	-0.861264	0.00264865	0.00069131
sp|O00244|ATOX1_HUMAN Copper transport protein ATOX1 OS=Homo sapiens GN=ATOX1 PE=1 SV=1	O00244	ATOX1	123261	120225	114866	119424	111628	124578	67305	76120.1	68590.6	16.9114	16.8754	16.8096	16.8657	16.7683	16.9267	16.0384	16.216	16.0657	16.8654	16.8536	16.1067	-0.0118565	0.839593	0.453151	-0.758728	0.000268057	0.000144405
tr|E9PEJ6|E9PEJ6_HUMAN Probable phospholipid-transporting ATPase IH OS=Homo sapiens GN=ATP11A PE=1 SV=1	P98196|Q6PJ25|H0Y547|E9PEJ6	ATP11A	50384.5	47876.5	46741.7	53495.5	49106.1	50006.9	77073.9	78416.4	79555.9	15.6207	15.547	15.5124	15.7071	15.5836	15.6098	16.234	16.2589	16.2797	15.56	15.6335	16.2575	0.0734799	0.210382	0.200487	0.697453	3.55618e-05	6.40628e-05
sp|Q8NB49|AT11C_HUMAN Phospholipid-transporting ATPase IG OS=Homo sapiens GN=ATP11C PE=1 SV=3	Q8NB49|Q8NB49-2|Q8NB49-3|Q8NB49-4|A0A067XG54	ATP11C	16867.2	18288.9	18151.7	18878.9	16775.1	16795.4	23901.4	21921.7	21252.3	14.0419	14.1587	14.1478	14.2045	14.034	14.0358	14.5448	14.4201	14.3753	14.1161	14.0914	14.4467	-0.0247087	0.733581	0.418112	0.330592	0.00627637	0.00139734
sp|Q9HD20|AT131_HUMAN Manganese-transporting ATPase 13A1 OS=Homo sapiens GN=ATP13A1 PE=1 SV=2	Q9HD20|Q9HD20-2	ATP13A1	1.06195e+06	1.10816e+06	1.07815e+06	1.10717e+06	1.09035e+06	1.08623e+06	1.65891e+06	1.72563e+06	1.70092e+06	20.0183	20.0797	20.0401	20.0784	20.0564	20.0509	20.6618	20.7187	20.6979	20.046	20.0619	20.6928	0.0158552	0.469348	0.32168	0.646749	1.22102e-05	5.35879e-05
sp|P05023-4|AT1A1_HUMAN Isoform 4 of Sodium/potassium-transporting ATPase subunit alpha-1 OS=Homo sapiens GN=ATP1A1	P05023|P05023-4	ATP1A1	5.76142e+06	5.89474e+06	6.03896e+06	6.18382e+06	5.79008e+06	6.32193e+06	1.30877e+07	9.71482e+06	1.12935e+07	22.458	22.491	22.5259	22.5601	22.4652	22.5919	23.6417	23.2118	23.429	22.4916	22.5391	23.4275	0.0474301	0.330167	0.260638	0.935862	0.00173602	0.000503267
tr|Q6LEU2|Q6LEU2_HUMAN ATP1B1 protein (Fragment) OS=Homo sapiens GN=ATP1B1 PE=2 SV=1	P05026|P05026-2|Q6LEU2	ATP1B1	1.13965e+06	1.15095e+06	1.15349e+06	1.39618e+06	1.32394e+06	1.42747e+06	3.30586e+06	2.05953e+06	2.98117e+06	20.1202	20.1344	20.1376	20.4131	20.3364	20.445	21.6566	20.9739	21.5074	20.1307	20.3982	21.3793	0.267453	0.00121275	0.0160455	1.2486	0.00382843	0.000927823
sp|P54709|AT1B3_HUMAN Sodium/potassium-transporting ATPase subunit beta-3 OS=Homo sapiens GN=ATP1B3 PE=1 SV=1	P54709	ATP1B3	702743	719139	710472	643998	597159	664435	808749	905748	942951	19.4226	19.4559	19.4384	19.2967	19.1878	19.3418	19.6253	19.7888	19.8468	19.439	19.2754	19.7536	-0.163581	0.0248594	0.0597209	0.314647	0.00933384	0.00195578
sp|P16615|AT2A2_HUMAN Sarcoplasmic/endoplasmic reticulum calcium ATPase 2 OS=Homo sapiens GN=ATP2A2 PE=1 SV=1	P16615	ATP2A2	3.62612e+06	3.68729e+06	3.82607e+06	3.77302e+06	3.60707e+06	3.74838e+06	5.43582e+06	5.38936e+06	5.64895e+06	21.79	21.8141	21.8674	21.8473	21.7824	21.8378	22.3741	22.3617	22.4296	21.8239	21.8225	22.3884	-0.00134776	0.966921	0.488699	0.56458	5.32145e-05	7.07115e-05
sp|Q93084-5|AT2A3_HUMAN Isoform SERCA3E of Sarcoplasmic/endoplasmic reticulum calcium ATPase 3 OS=Homo sapiens GN=ATP2A3	Q93084|Q93084-2|Q93084-3|Q93084-4|Q93084-5|Q93084-6|Q93084-7	ATP2A3	1.1468e+06	1.17028e+06	1.15416e+06	1.23195e+06	1.21437e+06	1.29361e+06	2.49152e+06	2.63211e+06	2.7128e+06	20.1292	20.1584	20.1384	20.2325	20.2118	20.303	21.2486	21.3278	21.3714	20.142	20.2491	21.3159	0.107082	0.0207834	0.0553901	1.17391	5.85253e-06	5.24347e-05
sp|P20020|AT2B1_HUMAN Plasma membrane calcium-transporting ATPase 1 OS=Homo sapiens GN=ATP2B1 PE=1 SV=3	P20020|P20020-3|P20020-4|P20020-6	ATP2B1	869904	896213	851912	1.00529e+06	975877	1.00387e+06	1.38132e+06	1.49635e+06	1.45424e+06	19.7305	19.7735	19.7003	19.9392	19.8963	19.9371	20.3976	20.513	20.4718	19.7348	19.9242	20.4608	0.189446	0.00172595	0.0186238	0.726046	5.3538e-05	7.07115e-05
sp|P23634|AT2B4_HUMAN Plasma membrane calcium-transporting ATPase 4 OS=Homo sapiens GN=ATP2B4 PE=1 SV=2	P23634|P23634-6	ATP2B4	500221	505241	506674	464459	455240	467016	832243	942794	948016	18.9322	18.9466	18.9507	18.8252	18.7963	18.8331	19.6666	19.8466	19.8546	18.9432	18.8182	19.7893	-0.12498	0.0005664	0.0115797	0.846088	0.000162854	0.000111637
sp|P98194-7|AT2C1_HUMAN Isoform 7 of Calcium-transporting ATPase type 2C member 1 OS=Homo sapiens GN=ATP2C1	P98194|P98194-2|P98194-3|P98194-4|P98194-5|P98194-6|P98194-7|P98194-8|P98194-9|B4E2Q0|H0Y9V7	ATP2C1	236123	252191	240767	268524	269610	259530	339260	360605	340475	17.8492	17.9442	17.8773	18.0347	18.0405	17.9855	18.372	18.4601	18.3772	17.8902	18.0203	18.4031	0.130046	0.0171675	0.0495056	0.512889	0.000215095	0.000127635
sp|P25705|ATPA_HUMAN ATP synthase subunit alpha; mitochondrial OS=Homo sapiens GN=ATP5A1 PE=1 SV=1	P25705	ATP5A1	7.31214e+06	7.43406e+06	7.6227e+06	6.61212e+06	6.73459e+06	7.41932e+06	1.34358e+07	1.08877e+07	1.33159e+07	22.8019	22.8257	22.8619	22.6567	22.6832	22.8229	23.6796	23.3762	23.6666	22.8298	22.7209	23.5741	-0.108919	0.115923	0.140035	0.744319	0.00177774	0.000512568
sp|P06576|ATPB_HUMAN ATP synthase subunit beta; mitochondrial OS=Homo sapiens GN=ATP5B PE=1 SV=3	P06576	ATP5B	4.81313e+06	4.8031e+06	5.09636e+06	4.89407e+06	4.40741e+06	4.89907e+06	7.55615e+06	6.83444e+06	8.01742e+06	22.1985	22.1955	22.281	22.2226	22.0715	22.2241	22.8492	22.7044	22.9347	22.225	22.1727	22.8294	-0.0523111	0.416998	0.300377	0.604402	0.00115073	0.000368761
sp|P36542|ATPG_HUMAN ATP synthase subunit gamma; mitochondrial OS=Homo sapiens GN=ATP5C1 PE=1 SV=1	P36542	ATP5C1	1.8329e+06	1.85158e+06	1.90158e+06	1.68592e+06	1.59932e+06	1.75711e+06	2.75659e+06	2.94155e+06	3.17179e+06	20.8057	20.8203	20.8588	20.6851	20.609	20.7448	21.3945	21.4881	21.5969	20.8283	20.6796	21.4932	-0.14863	0.0246814	0.0597209	0.664892	0.000391796	0.000179479
sp|P30049|ATPD_HUMAN ATP synthase subunit delta; mitochondrial OS=Homo sapiens GN=ATP5D PE=1 SV=2	P30049	ATP5D	877242	865842	923568	770057	746354	846241	1.67472e+06	503452	1.26353e+06	19.7426	19.7237	19.8169	19.5546	19.5095	19.6907	20.6755	18.9415	20.269	19.7611	19.5849	19.962	-0.176134	0.0456036	0.0830792	0.200932	0.721061	0.0947788
sp|P56381|ATP5E_HUMAN ATP synthase subunit epsilon; mitochondrial OS=Homo sapiens GN=ATP5E PE=1 SV=2	Q5VTU8|P56381	ATP5EP2|ATP5E	382711	390845	424154	345150	316654	376783	535892	568669	619317	18.5459	18.5762	18.6942	18.3969	18.2725	18.5234	19.0316	19.1172	19.2403	18.6055	18.3976	19.1297	-0.207859	0.0716342	0.106183	0.524257	0.0022716	0.000615745
tr|A8K4W2|A8K4W2_HUMAN cDNA FLJ78635; highly similar to Homo sapiens ATP synthase; H+ transporting; mitochondrial F0 complex; subunit b; isoform 1 (ATP5F1); transcript variant 1; mRNA OS=Homo sapiens PE=2 SV=1	P24539|Q5QNZ2	ATP5F1	938875	1.01994e+06	1.00275e+06	945973	943995	969844	1.61754e+06	1.54054e+06	1.53951e+06	19.8406	19.96	19.9355	19.8514	19.8484	19.8874	20.6254	20.555	20.554	19.912	19.8624	20.5781	-0.0496305	0.267098	0.230095	0.666092	0.000105313	9.24079e-05
sp|O75947|ATP5H_HUMAN ATP synthase subunit d; mitochondrial OS=Homo sapiens GN=ATP5H PE=1 SV=3	O75947	ATP5H	1.31419e+06	1.36006e+06	1.42192e+06	1.40212e+06	1.32197e+06	1.47171e+06	2.37595e+06	2.22259e+06	2.44643e+06	20.3257	20.3752	20.4394	20.4192	20.3343	20.4891	21.1801	21.0838	21.2222	20.3801	20.4142	21.162	0.0340381	0.573166	0.363284	0.781916	0.000118751	9.75156e-05
sp|P56385|ATP5I_HUMAN ATP synthase subunit e; mitochondrial OS=Homo sapiens GN=ATP5I PE=1 SV=2	P56385	ATP5I	781994	787762	777223	825769	758515	841835	1.25845e+06	1.31217e+06	1.3042e+06	19.5768	19.5874	19.568	19.6554	19.5328	19.6832	20.2632	20.3235	20.3147	19.5774	19.6238	20.3005	0.0464021	0.375079	0.282396	0.723101	3.24343e-06	4.601e-05
sp|P18859-2|ATP5J_HUMAN Isoform 2 of ATP synthase-coupling factor 6; mitochondrial OS=Homo sapiens GN=ATP5J	P18859|P18859-2	ATP5J	385751	420338	420165	382165	358539	373434	535094	574498	566851	18.5573	18.6812	18.6806	18.5438	18.4518	18.5105	19.0294	19.1319	19.1126	18.6397	18.502	19.0913	-0.137666	0.0489224	0.0863724	0.451629	0.000955002	0.000325786
tr|C9JU26|C9JU26_HUMAN ATP synthase subunit f; mitochondrial OS=Homo sapiens GN=ATP5J2 PE=4 SV=1	P56134|P56134-2|C9JU26	ATP5J2	30903.9	31209.1	33055.2	31684.3	26585	30624	52068.2	61118.7	69026.9	14.9155	14.9297	15.0126	14.9515	14.6983	14.9024	15.6681	15.8993	16.0749	14.9526	14.8507	15.8808	-0.101864	0.288065	0.240512	0.928181	0.00158283	0.000471875
tr|B4DJ38|B4DJ38_HUMAN cDNA FLJ56092; highly similar to Pentatricopeptide repeat protein 1 OS=Homo sapiens PE=2 SV=1	G3V325	ATP5J2-PTCD1	101299	94092.2	98429.8	114463	113150	102742	108842	116222	107546	16.6283	16.5218	16.5868	16.8045	16.7879	16.6487	16.7319	16.8265	16.7146	16.579	16.747	16.7577	0.168067	0.0449365	0.0825	0.178714	0.0185212	0.00355047
sp|O75964|ATP5L_HUMAN ATP synthase subunit g; mitochondrial OS=Homo sapiens GN=ATP5L PE=1 SV=3	O75964|E9PN17	ATP5L	269182	281877	272335	284732	272156	288395	399647	439818	427857	18.0382	18.1047	18.055	18.1192	18.0541	18.1377	18.6084	18.7465	18.7068	18.066	18.1037	18.6872	0.0376851	0.307797	0.249479	0.621243	0.000168978	0.000113158
sp|P48047|ATPO_HUMAN ATP synthase subunit O; mitochondrial OS=Homo sapiens GN=ATP5O PE=1 SV=1	P48047	ATP5O	1.00882e+06	1.01401e+06	1.02776e+06	1.00494e+06	928191	1.03887e+06	1.7284e+06	1.87706e+06	1.88311e+06	19.9442	19.9516	19.9711	19.9387	19.8241	19.9866	20.721	20.84	20.8447	19.9556	19.9164	20.8019	-0.0392083	0.467378	0.320921	0.846264	3.33666e-05	6.30633e-05
tr|B4DNR0|B4DNR0_HUMAN cDNA FLJ60315 OS=Homo sapiens PE=2 SV=1	Q9NW81|Q9NW81-4|Q9NW81-5	ATP5SL	40199.8	43716.5	43551.3	43370.9	46373.7	47851	61113	59730.8	59399.5	15.2949	15.4159	15.4104	15.4044	15.501	15.5463	15.8992	15.8662	15.8582	15.3737	15.4839	15.8745	0.110167	0.127842	0.149055	0.500774	0.000267961	0.000144405
sp|Q15904|VAS1_HUMAN V-type proton ATPase subunit S1 OS=Homo sapiens GN=ATP6AP1 PE=1 SV=2	Q15904|Q8NF19	ATP6AP1|FLJ00383	128450	135627	133681	128600	127655	129354	165563	185904	191819	16.9708	17.0493	17.0284	16.9725	16.9619	16.981	17.337	17.5042	17.5494	17.0162	16.9718	17.4635	-0.0443913	0.139246	0.156534	0.447347	0.00287307	0.000736779
sp|O75787|RENR_HUMAN Renin receptor OS=Homo sapiens GN=ATP6AP2 PE=1 SV=2	O75787|O75787-2|H7C3E1	ATP6AP2	161898	161645	167345	176313	174233	179714	214177	233307	237810	17.3047	17.3025	17.3525	17.4278	17.4107	17.4553	17.7084	17.8319	17.8595	17.3199	17.4313	17.7999	0.111372	0.00593143	0.030257	0.480034	0.000618396	0.000244079
sp|Q93050-3|VPP1_HUMAN Isoform 3 of V-type proton ATPase 116 kDa subunit a isoform 1 OS=Homo sapiens GN=ATP6V0A1	Q93050|Q93050-1|Q93050-3	ATP6V0A1	548571	573994	569085	624639	635396	639126	840572	863959	846856	19.0653	19.1307	19.1183	19.2527	19.2773	19.2857	19.681	19.7206	19.6918	19.1048	19.2719	19.6978	0.16714	0.00171348	0.0186238	0.59303	1.40745e-05	5.35879e-05
sp|Q9Y487|VPP2_HUMAN V-type proton ATPase 116 kDa subunit a isoform 2 OS=Homo sapiens GN=ATP6V0A2 PE=1 SV=2	Q9Y487	ATP6V0A2	185641	186473	197133	212302	198356	211966	274741	285886	267716	17.5022	17.5086	17.5888	17.6958	17.5977	17.6935	18.0677	18.1251	18.0303	17.5332	17.6623	18.0744	0.129131	0.038903	0.0759762	0.541187	0.000159378	0.000110197
sp|P27449|VATL_HUMAN V-type proton ATPase 16 kDa proteolipid subunit OS=Homo sapiens GN=ATP6V0C PE=1 SV=1	P27449	ATP6V0C	83774.6	82735.7	90572.4	93175.1	86570.2	92665.1	153291	157944	166488	16.3542	16.3362	16.4668	16.5077	16.4016	16.4997	17.2259	17.269	17.3451	16.3857	16.4697	17.28	0.0839154	0.190001	0.188919	0.894261	7.60821e-05	8.15764e-05
tr|B7Z6L9|B7Z6L9_HUMAN cDNA FLJ54755; highly similar to Vacuolar ATP synthase subunit d (EC 3.6.3.14) OS=Homo sapiens PE=2 SV=1	P61421|J3QL14|R4GN72|F5GYQ1	ATP6V0D1	571838	593494	605861	622190	590126	627092	790346	788519	780342	19.1252	19.1789	19.2086	19.247	19.1707	19.2583	19.5921	19.5888	19.5737	19.1709	19.2253	19.5849	0.0544091	0.21316	0.202132	0.413969	7.84308e-05	8.18723e-05
sp|P38606|VATA_HUMAN V-type proton ATPase catalytic subunit A OS=Homo sapiens GN=ATP6V1A PE=1 SV=2	P38606	ATP6V1A	2.12148e+06	2.1375e+06	2.16013e+06	2.17515e+06	2.01537e+06	2.13422e+06	1.42454e+06	1.57453e+06	1.40684e+06	21.0166	21.0275	21.0427	21.0527	20.9426	21.0253	20.4421	20.5865	20.424	21.0289	21.0069	20.4842	-0.0220808	0.550717	0.354103	-0.544747	0.000468029	0.000201699
sp|P15313|VATB1_HUMAN V-type proton ATPase subunit B; kidney isoform OS=Homo sapiens GN=ATP6V1B1 PE=1 SV=3	P15313|C9JL73	ATP6V1B1	2080.04	3380.67	2859.67	3221.23	2080.53	3123.01	2611.95	3106.97	2211.03	11.0224	11.7231	11.4816	11.6534	11.0227	11.6087	11.3509	11.6013	11.1105	11.409	11.4283	11.3542	0.0192438	0.950104	0.483852	-0.0548044	0.836966	0.107952
sp|P21281|VATB2_HUMAN V-type proton ATPase subunit B; brain isoform OS=Homo sapiens GN=ATP6V1B2 PE=1 SV=3	P21281	ATP6V1B2	649825	631059	676962	690937	610328	684001	413877	520258	508280	19.3097	19.2674	19.3687	19.3982	19.2192	19.3836	18.6588	18.9889	18.9553	19.3153	19.3337	18.8677	0.0184125	0.789353	0.436637	-0.447616	0.0147255	0.00290193
sp|P21283|VATC1_HUMAN V-type proton ATPase subunit C 1 OS=Homo sapiens GN=ATP6V1C1 PE=1 SV=4	P21283	ATP6V1C1	1.24463e+06	1.25389e+06	1.25777e+06	1.29734e+06	1.18833e+06	1.25845e+06	719950	786323	740385	20.2473	20.258	20.2624	20.3071	20.1805	20.2632	19.4575	19.5848	19.4979	20.2559	20.2503	19.5134	-0.00561605	0.887885	0.468446	-0.742494	3.96292e-05	6.48495e-05
tr|Q8N5Z9|Q8N5Z9_HUMAN ATPase; H+ transporting; lysosomal 34kDa; V1 subunit D OS=Homo sapiens GN=ATP6V1D PE=2 SV=1	Q9Y5K8|G3V2S6|Q9H3H0|Q8N5Z9	ATP6V1D|VATD	373429	407951	370761	403086	378458	405448	252526	273443	248620	18.5105	18.638	18.5001	18.6207	18.5298	18.6292	17.9461	18.0609	17.9236	18.5495	18.5932	17.9768	0.0436726	0.468441	0.321388	-0.572701	0.000737033	0.000272272
sp|P36543|VATE1_HUMAN V-type proton ATPase subunit E 1 OS=Homo sapiens GN=ATP6V1E1 PE=1 SV=1	P36543	ATP6V1E1	1.06115e+06	1.07381e+06	1.0149e+06	1.09932e+06	1.02514e+06	1.04956e+06	733417	792578	696822	20.0172	20.0343	19.9529	20.0682	19.9674	20.0013	19.4843	19.5962	19.4104	20.0015	20.0123	19.497	0.010834	0.792907	0.437702	-0.504507	0.00105454	0.000348702
sp|Q16864-2|VATF_HUMAN Isoform 2 of V-type proton ATPase subunit F OS=Homo sapiens GN=ATP6V1F	Q16864|Q16864-2	ATP6V1F	249088	259504	256275	304996	272196	277355	234474	237655	209884	17.9263	17.9854	17.9673	18.2184	18.0543	18.0814	17.8391	17.8585	17.6792	17.9597	18.118	17.7923	0.158356	0.0420824	0.0799809	-0.167405	0.0479719	0.00817758
sp|O75348|VATG1_HUMAN V-type proton ATPase subunit G 1 OS=Homo sapiens GN=ATP6V1G1 PE=1 SV=3	O75348	ATP6V1G1	1.3386e+06	1.3585e+06	1.36472e+06	1.26912e+06	1.25532e+06	1.34556e+06	821048	921749	789278	20.3523	20.3736	20.3802	20.2754	20.2596	20.3598	19.6471	19.814	19.5902	20.3687	20.2983	19.6838	-0.0704138	0.0940976	0.12538	-0.684914	0.000536994	0.000221457
tr|B3KUZ7|B3KUZ7_HUMAN cDNA FLJ40986 fis; clone UTERU2014898; highly similar to Vacuolar ATP synthase subunit H (EC 3.6.3.14) OS=Homo sapiens PE=2 SV=1	Q9UI12|Q9UI12-2|G3V126	ATP6V1H	74205	81182.3	77257.3	80823.6	74795.5	74375.6	59248.8	67261.6	57373.8	16.1792	16.3089	16.2374	16.3025	16.1907	16.1825	15.8545	16.0375	15.8081	16.2418	16.2252	15.9	-0.0165987	0.773416	0.432279	-0.341797	0.012614	0.00253632
sp|Q04656-3|ATP7A_HUMAN Isoform 2 of Copper-transporting ATPase 1 OS=Homo sapiens GN=ATP7A	Q04656|Q04656-2|Q04656-3|Q04656-5	ATP7A	359967	387402	361429	309834	308286	284587	321264	335365	338242	18.4575	18.5635	18.4634	18.2411	18.2339	18.1185	18.2934	18.3554	18.3677	18.4948	18.1979	18.3388	-0.296925	0.00483051	0.0278442	-0.155953	0.019601	0.00372806
tr|D2Y6Y3|D2Y6Y3_HUMAN ATP synthase subunit 8 (Fragment) OS=Homo sapiens GN=ATP8 PE=4 SV=1	D2Y6Y3	ATP8	142021	150359	151811	93462.8	87667.6	103303	158111	173054	189943	17.1157	17.198	17.2119	16.5121	16.4198	16.6565	17.2706	17.4009	17.5352	17.1752	16.5295	17.4022	-0.645776	0.0010077	0.0149582	0.22698	0.0505719	0.008571
sp|O43520|AT8B1_HUMAN Phospholipid-transporting ATPase IC OS=Homo sapiens GN=ATP8B1 PE=1 SV=3	O43520	ATP8B1	479295	464822	453842	422989	396195	354304	461733	444039	428247	18.8706	18.8263	18.7918	18.6903	18.5959	18.4346	18.8167	18.7603	18.7081	18.8296	18.5736	18.7617	-0.255987	0.0304831	0.0664832	-0.0678652	0.154885	0.0236124
sp|O75110|ATP9A_HUMAN Probable phospholipid-transporting ATPase IIA OS=Homo sapiens GN=ATP9A PE=1 SV=3	O75110	ATP9A	273866	283333	269651	276672	242197	266161	343032	391712	399877	18.0631	18.1121	18.0407	18.0778	17.8858	18.0219	18.388	18.5794	18.6092	18.072	17.9952	18.5255	-0.0768012	0.275072	0.234352	0.453544	0.00332119	0.000827271
tr|I3L448|I3L448_HUMAN ATP synthase mitochondrial F1 complex assembly factor 1 OS=Homo sapiens GN=ATPAF1 PE=1 SV=1	Q5TC12|I3L448	ATPAF1	142532	148719	136735	155075	152372	147401	152976	159467	151976	17.1209	17.1822	17.061	17.2426	17.2172	17.1694	17.223	17.2829	17.2135	17.1214	17.2097	17.2398	0.0883515	0.0977361	0.127697	0.118386	0.0452834	0.00778004
sp|Q8N5M1|ATPF2_HUMAN ATP synthase mitochondrial F1 complex assembly factor 2 OS=Homo sapiens GN=ATPAF2 PE=1 SV=1	Q8N5M1	ATPAF2	272110	288260	287863	263003	256133	259538	415088	428916	402943	18.0538	18.137	18.135	18.0047	17.9665	17.9856	18.6631	18.7103	18.6202	18.1086	17.9856	18.6645	-0.123009	0.0140903	0.0442869	0.555915	0.000124289	9.86963e-05
sp|Q9UII2|ATIF1_HUMAN ATPase inhibitor; mitochondrial OS=Homo sapiens GN=ATPIF1 PE=1 SV=1	Q9UII2	ATPIF1	2.08058e+06	2.06111e+06	2.14209e+06	1.78597e+06	1.76418e+06	1.91088e+06	3.11193e+06	1.55329e+06	2.69373e+06	20.9886	20.975	21.0306	20.7683	20.7506	20.8658	21.5694	20.5669	21.3612	20.998	20.7949	21.1658	-0.203162	0.00680328	0.0318061	0.167772	0.612544	0.0819875
tr|D6W551|D6W551_HUMAN Chromosome 2 open reading frame 28; isoform CRA_d OS=Homo sapiens GN=C2orf28 PE=4 SV=1	Q6UW56|Q6UW56-3|D6W551	ATRAID|C2orf28	78094	84114.6	87591.6	90243	80807.5	84416.3	106101	101014	104489	16.2529	16.3601	16.4185	16.4615	16.3022	16.3652	16.6951	16.6242	16.673	16.3438	16.3763	16.6641	0.0324884	0.653379	0.390305	0.320255	0.00373443	0.000909445
sp|Q8WXE1|ATRIP_HUMAN ATR-interacting protein OS=Homo sapiens GN=ATRIP PE=1 SV=1	Q8WXE1|Q8WXE1-2|Q8WXE1-3|Q8WXE1-5	ATRIP	126076	124078	122429	129672	126218	126905	64781.6	72182.7	67946.4	16.9439	16.9209	16.9016	16.9845	16.9456	16.9534	15.9833	16.1394	16.0521	16.9221	16.9612	16.0583	0.0390128	0.0842413	0.116092	-0.86388	5.06286e-05	6.91672e-05
sp|O75882|ATRN_HUMAN Attractin OS=Homo sapiens GN=ATRN PE=1 SV=2	O75882	ATRN	90426.5	93767	92497.5	100659	97045.3	92372.4	89744.8	102359	100544	16.4645	16.5168	16.4971	16.6191	16.5664	16.4952	16.4535	16.6433	16.6175	16.4928	16.5602	16.5714	0.0674258	0.159043	0.169926	0.078637	0.269119	0.0389818
sp|P46100|ATRX_HUMAN Transcriptional regulator ATRX OS=Homo sapiens GN=ATRX PE=1 SV=5	P46100	ATRX	1.28969e+06	1.34436e+06	1.33395e+06	1.37685e+06	1.35661e+06	1.35492e+06	1.78998e+06	2.01785e+06	1.97112e+06	20.2986	20.3585	20.3473	20.3929	20.3716	20.3698	20.7715	20.9444	20.9106	20.3348	20.3781	20.8755	0.0433119	0.0943272	0.12538	0.54071	0.00064369	0.000249257
sp|Q9UBB4|ATX10_HUMAN Ataxin-10 OS=Homo sapiens GN=ATXN10 PE=1 SV=1	Q9UBB4	ATXN10	961830	943787	948046	1.10408e+06	986404	1.10917e+06	480805	589682	487548	19.8754	19.8481	19.8546	20.0744	19.9118	20.0811	18.8751	19.1696	18.8952	19.8594	20.0224	18.98	0.163057	0.0434877	0.0812877	-0.879423	0.00076789	0.000279546
sp|P0C7T5|ATX1L_HUMAN Ataxin-1-like OS=Homo sapiens GN=ATXN1L PE=1 SV=1	P0C7T5	ATXN1L	132581	144052	134292	149887	147824	140052	135126	131769	100218	17.0165	17.1362	17.035	17.1935	17.1735	17.0956	17.0439	17.0077	16.6128	17.0626	17.1542	16.8881	0.0916301	0.127207	0.148659	-0.174455	0.289474	0.0416607
sp|Q99700|ATX2_HUMAN Ataxin-2 OS=Homo sapiens GN=ATXN2 PE=1 SV=2	Q99700|Q99700-2|Q99700-4|Q24JQ7|H0YH87|V9GY86|Q2M2R5|F8VQP2|F8WB06	ATXN2	234971	232639	226600	244849	238398	208579	172470	166538	166360	17.8421	17.8277	17.7898	17.9015	17.863	17.6702	17.396	17.3455	17.3439	17.8199	17.8116	17.3618	-0.00829006	0.915322	0.475111	-0.458077	3.84701e-05	6.45417e-05
sp|Q8WWM7-3|ATX2L_HUMAN Isoform 3 of Ataxin-2-like protein OS=Homo sapiens GN=ATXN2L	Q8WWM7-2|Q8WWM7-3|Q8WWM7-4|Q8WWM7-5|Q8WWM7-6|Q8WWM7-8|Q8WWM7-9	ATXN2L	109752	105539	106799	115400	116200	113060	114006	121876	109013	16.7439	16.6874	16.7045	16.8163	16.8262	16.7867	16.7988	16.8951	16.7341	16.7119	16.8098	16.8093	0.0978051	0.00883633	0.0353811	0.0973705	0.121397	0.0188992
tr|A0A024QZB7|A0A024QZB7_HUMAN Ataxin 2-like; isoform CRA_b OS=Homo sapiens GN=ATXN2L PE=4 SV=1	A0A024QZB7	ATXN2L	63780.9	66732.4	68331.6	73778.1	72478.6	75699	33957.5	42121.2	37032.4	15.9608	16.0261	16.0603	16.1709	16.1453	16.208	15.0514	15.3623	15.1765	16.0157	16.1747	15.1967	0.158985	0.00985105	0.0371685	-0.819001	0.000990729	0.000334488
tr|D3VVH4|D3VVH4_HUMAN Ataxin 3 variant ref (Fragment) OS=Homo sapiens GN=ATXN3 PE=2 SV=1	P54252|P54252-2|P54252-4|D3VVH9|D3VVT0|D3VVJ4|D3VVK2|D3VVM7|D3VVI9|D3VVL4|D3VVF5|D3VVS1|D3VVC6|D3VVM3|D3VVE6|D3VVA8|D3VVG9|D3VVI3|D3VVS7|D3VVD2|D3VVG4|D3VVB9|D3VVR6|D3VVF6|D3VVH4|D3VVS8|D3VVR2|D3VVK5|G3V3R7|D3VVP0|D3VVS9|D3VVK0|D3VVL0|D3VVK8|D3VVG8|D3VVD6|D3VVD7|D3VVH7|D3VVD3|D3VVL5|D3VVJ7|D3VVS0|D3VVQ9|D3VVN4|D3VVC7|D3VVP6|D3VVL7|D3VVF0|D3VVJ2|D3VVG0|D3VVN7|D3VVE9|D3VVN5|D3VVH2|D3VVF9|D3VVL3|D3V…	ATXN3	247567	256389	241019	277763	256456	256148	112746	123841	119365	17.9175	17.968	17.8788	18.0835	17.9684	17.9666	16.7827	16.9181	16.865	17.9214	18.0062	16.8553	0.084749	0.14246	0.15885	-1.06612	2.25601e-05	5.58692e-05
sp|O15265-2|ATX7_HUMAN Isoform b of Ataxin-7 OS=Homo sapiens GN=ATXN7	O15265|O15265-2	ATXN7	155417	163395	153814	162405	154347	162538	99789.7	109017	92441.9	17.2458	17.318	17.2308	17.3092	17.2358	17.3104	16.6066	16.7342	16.4963	17.2649	17.2852	16.6124	0.0202864	0.608082	0.376175	-0.652521	0.000904566	0.000313353
sp|Q96GX2|A7L3B_HUMAN Putative ataxin-7-like protein 3B OS=Homo sapiens GN=ATXN7L3B PE=3 SV=2	Q96GX2	ATXN7L3B	176124	173279	168387	176213	157683	151176	52697.5	59635.8	53832.7	17.4262	17.4027	17.3614	17.427	17.2667	17.2059	15.6854	15.8639	15.7162	17.3968	17.2998	15.7552	-0.0969643	0.230459	0.211236	-1.64162	9.42736e-06	5.35282e-05
sp|Q13825|AUHM_HUMAN Methylglutaconyl-CoA hydratase; mitochondrial OS=Homo sapiens GN=AUH PE=1 SV=1	Q13825|Q13825-2	AUH	17998	17874.6	18361.6	19579.4	19244.8	19762.2	19060.3	25829.9	23763.9	14.1355	14.1256	14.1644	14.257	14.2322	14.2705	14.2183	14.6568	14.5365	14.1419	14.2532	14.4705	0.111368	0.00232077	0.0209805	0.328648	0.0665773	0.010967
sp|Q9Y679|AUP1_HUMAN Ancient ubiquitous protein 1 OS=Homo sapiens GN=AUP1 PE=1 SV=1	Q9Y679|Q9Y679-2	AUP1	743763	761059	741887	764796	779643	789503	954307	1.03217e+06	1.01153e+06	19.5045	19.5376	19.5008	19.5447	19.5725	19.5906	19.8641	19.9773	19.9481	19.5143	19.5693	19.9298	0.0549271	0.036407	0.0732132	0.415496	0.000317941	0.000159674
tr|B2R6Z3|B2R6Z3_HUMAN cDNA; FLJ93192; highly similar to Homo sapiens serine/threonine kinase 6 (STK6); mRNA OS=Homo sapiens PE=2 SV=1	O14965	AURKA	123253	129731	130325	146433	144576	151587	83785.3	95062.6	79516	16.9113	16.9852	16.9918	17.1599	17.1415	17.2098	16.3544	16.5366	16.279	16.9627	17.1704	16.39	0.207652	0.00322174	0.0237541	-0.572741	0.00208224	0.000578606
sp|Q9NWT8|AKIP_HUMAN Aurora kinase A-interacting protein OS=Homo sapiens GN=AURKAIP1 PE=1 SV=1	Q9NWT8|Q6PI41	AURKAIP1	321139	340403	310521	347293	343852	344954	490428	424305	512582	18.2928	18.3769	18.2443	18.4058	18.3914	18.396	18.9037	18.6947	18.9674	18.3047	18.3978	18.8553	0.0930713	0.0752131	0.108855	0.550598	0.003765	0.000915578
sp|Q96GD4-5|AURKB_HUMAN Isoform 5 of Aurora kinase B OS=Homo sapiens GN=AURKB	Q96GD4|Q96GD4-2|Q96GD4-5	AURKB	167161	171378	185604	180475	174921	176391	201539	198927	203319	17.3509	17.3868	17.5019	17.4614	17.4163	17.4284	17.6207	17.6019	17.6334	17.4132	17.4354	17.6187	0.0222102	0.664342	0.393856	0.205466	0.0114775	0.00234097
sp|Q9NQS1|AVEN_HUMAN Cell death regulator Aven OS=Homo sapiens GN=AVEN PE=1 SV=1	Q9NQS1	AVEN	39273.8	36507.3	35431.1	42728.5	39232.1	44940.3	30633.3	44610.3	46242.1	15.2613	15.1559	15.1127	15.3829	15.2597	15.4557	14.9028	15.4451	15.4969	15.1766	15.3661	15.2816	0.189492	0.0585906	0.0947465	0.104971	0.618991	0.0826943
sp|Q8NBF6|AVL9_HUMAN Late secretory pathway protein AVL9 homolog OS=Homo sapiens GN=AVL9 PE=1 SV=1	Q8NBF6|Q8NBF6-2|B8ZZW5	AVL9	328399	322446	337285	321044	290400	323009	173159	212049	195516	18.3251	18.2987	18.3636	18.2924	18.1477	18.3012	17.4017	17.694	17.5769	18.3291	18.2471	17.5576	-0.0820302	0.198118	0.193516	-0.771563	0.000892825	0.000310931
tr|A6XMH4|A6XMH4_HUMAN Beta-2-microglobulin OS=Homo sapiens PE=2 SV=1	P61769|F5H6I0|H0YL18|H0YLF3	B2M	21250.1	20796.4	20863.2	15843.3	16877.5	12669.8	31787.5	30846.9	24972.6	14.3752	14.344	14.3487	13.9516	14.0428	13.6291	14.9562	14.9128	14.6081	14.356	13.8745	14.8257	-0.481469	0.0186949	0.0522177	0.469721	0.0129324	0.00258932
tr|Q5U676|Q5U676_HUMAN B3GAT3 protein (Fragment) OS=Homo sapiens GN=B3GAT3 PE=2 SV=1	O94766|Q5U676	B3GAT3	268187	278967	277941	254984	244495	253136	369257	400376	404658	18.0329	18.0897	18.0844	17.96	17.8994	17.9496	18.4943	18.611	18.6263	18.069	17.9363	18.5772	-0.132661	0.00701474	0.0322542	0.508191	0.000364981	0.000171629
tr|B3KQQ7|B3KQQ7_HUMAN cDNA PSEC0037 fis; clone NT2RP1000800; highly similar to N-acetyllactosaminidebeta-1;3-N-acetylglucosaminyltransferase OS=Homo sapiens PE=2 SV=1	O43505	B3GNT1	208639	238514	202894	219899	231802	232354	328222	303520	334064	17.6706	17.8637	17.6304	17.7465	17.8225	17.826	18.3243	18.2114	18.3498	17.7216	17.7983	18.2952	0.0767516	0.372749	0.281275	0.573595	0.00236553	0.000635338
sp|Q9NY97|B3GN2_HUMAN UDP-GlcNAc:betaGal beta-1;3-N-acetylglucosaminyltransferase 2 OS=Homo sapiens GN=B3GNT2 PE=1 SV=2	Q9NY97|Q9NY97-2	B3GNT2	132554	142218	127453	142022	132932	135192	151697	192315	172707	17.0162	17.1177	16.9596	17.1158	17.0203	17.0447	17.2108	17.5531	17.398	17.0312	17.0602	17.3873	0.0290555	0.621585	0.380799	0.356116	0.0310742	0.00556299
tr|B3KQT5|B3KQT5_HUMAN cDNA PSEC0159 fis; clone PLACE1008994; highly similar to UDP-GlcNAc:betaGalbeta-1;3-N-acetylglucosaminyltransferase 3 (EC 2.4.1.-) OS=Homo sapiens PE=2 SV=1	Q9Y2A9	B3GNT3	24703.3	27219.5	24285.3	24275.6	22699.1	21582.2	26539.7	26429.1	31033.8	14.5924	14.7324	14.5678	14.5672	14.4704	14.3976	14.6959	14.6898	14.9216	14.6309	14.4784	14.7691	-0.15248	0.0982412	0.127832	0.138232	0.206871	0.0307448
sp|P15291|B4GT1_HUMAN Beta-1;4-galactosyltransferase 1 OS=Homo sapiens GN=B4GALT1 PE=1 SV=5	P15291|P15291-2|W6MEN3	B4GALT1	91906.8	90703.3	95521.2	71347.5	65324.6	75656.6	65737.5	86677.4	101777	16.4879	16.4689	16.5435	16.1226	15.9953	16.2072	16.0044	16.4034	16.6351	16.5001	16.1084	16.3476	-0.39173	0.0039318	0.0252799	-0.152476	0.457321	0.0628723
tr|Q71VA3|Q71VA3_HUMAN Beta 1;4-galactosyltransferase homolog OS=Homo sapiens PE=2 SV=1	O60512|O60512-2	B4GALT3	26928.1	24579.7	30388.7	33633.5	26177.6	35534.4	25254.9	39422.3	29704.2	14.7168	14.5852	14.8912	15.0376	14.676	15.1169	14.6243	15.2667	14.8584	14.7311	14.9435	14.9165	0.212444	0.260127	0.226613	0.185376	0.422341	0.0585074
tr|B3KM35|B3KM35_HUMAN cDNA FLJ10144 fis; clone HEMBA1003286; highly similar to Beta-1;4-galactosyltransferase 4 (EC 2.4.1.-) OS=Homo sapiens PE=2 SV=1	O60513|C9J3R8	B4GALT4	207783	212335	218467	197575	177856	194845	260295	271132	303320	17.6647	17.696	17.7371	17.592	17.4404	17.572	17.9898	18.0486	18.2105	17.6993	17.5348	18.083	-0.164467	0.0340497	0.0703565	0.383714	0.00518043	0.00118784
sp|Q9NWV8|BABA1_HUMAN BRISC and BRCA1-A complex member 1 OS=Homo sapiens GN=BABAM1 PE=1 SV=1	Q9NWV8|J3KQS6	BABAM1	200052	206414	203910	198912	174303	201385	132229	145370	141350	17.61	17.6552	17.6376	17.6018	17.4112	17.6196	17.0127	17.1494	17.1089	17.6343	17.5442	17.0903	-0.090055	0.255773	0.22407	-0.543936	0.000217091	0.000128226
sp|Q9Y5Z0|BACE2_HUMAN Beta-secretase 2 OS=Homo sapiens GN=BACE2 PE=1 SV=1	Q9Y5Z0|Q9Y5Z0-2|Q9Y5Z0-3|Q9Y5Z0-4|Q9Y5Z0-5	BACE2	25285.5	28167.2	25986.3	23966.6	25444.2	24914.3	23923.7	22785.7	24002	14.626	14.7817	14.6655	14.5487	14.6351	14.6047	14.5462	14.4758	14.5509	14.6911	14.5962	14.5243	-0.0949126	0.148601	0.163681	-0.166786	0.0339471	0.00601619
sp|Q92934|BAD_HUMAN Bcl2-associated agonist of cell death OS=Homo sapiens GN=BAD PE=1 SV=3	Q92934	BAD	90643	89653.9	102102	109886	93760.8	114051	99120.6	113546	113690	16.4679	16.4521	16.6397	16.7457	16.5167	16.7993	16.5969	16.7929	16.7947	16.5199	16.6872	16.7282	0.167341	0.187674	0.187808	0.208305	0.0792786	0.012843
tr|J3QTA2|J3QTA2_HUMAN BAG family molecular chaperone regulator 1 OS=Homo sapiens GN=BAG1 PE=1 SV=1	Q99933|Q99933-2|Q99933-3|Q99933-4|J3QTA2|C9JYK5	BAG1	183355	173632	184930	175103	162864	179620	118186	138550	133267	17.4843	17.4057	17.4966	17.4178	17.3133	17.4546	16.8507	17.08	17.024	17.4622	17.3952	16.9849	-0.0669443	0.259641	0.226333	-0.477287	0.00307585	0.000778
tr|B3KM36|B3KM36_HUMAN cDNA FLJ10153 fis; clone HEMBA1003417; highly similar to BAG family molecular chaperone regulator 2 OS=Homo sapiens PE=2 SV=1	O95816|O95816-2	BAG2	68850.8	67508.6	72836.1	67701.4	56821.5	73304.3	49117.9	46750.3	51416	16.0712	16.0428	16.1524	16.0469	15.7941	16.1616	15.584	15.5127	15.6499	16.0888	16.0009	15.5822	-0.0878932	0.481569	0.326625	-0.506586	0.000597351	0.000238236
sp|O95817|BAG3_HUMAN BAG family molecular chaperone regulator 3 OS=Homo sapiens GN=BAG3 PE=1 SV=3	O95817	BAG3	1.5937e+06	1.59344e+06	1.59661e+06	1.80947e+06	1.65453e+06	1.82888e+06	1.45808e+06	1.51888e+06	1.33626e+06	20.6039	20.6037	20.6066	20.7871	20.658	20.8025	20.4756	20.5346	20.3498	20.6047	20.7492	20.4533	0.144472	0.0344543	0.0709735	-0.151418	0.0499363	0.00848016
sp|O95429|BAG4_HUMAN BAG family molecular chaperone regulator 4 OS=Homo sapiens GN=BAG4 PE=1 SV=1	O95429|O95429-2	BAG4	29309.3	24215.1	39209.3	34109.5	21065.2	33854.1	16117	25414.9	20950	14.8391	14.5636	15.2589	15.0579	14.3626	15.047	13.9763	14.6334	14.3547	14.8872	14.8225	14.3214	-0.0646976	0.842987	0.454317	-0.565751	0.111296	0.017455
sp|Q9UL15-2|BAG5_HUMAN Isoform 2 of BAG family molecular chaperone regulator 5 OS=Homo sapiens GN=BAG5	Q9UL15|Q9UL15-2	BAG5	1.2637e+06	1.32756e+06	1.22615e+06	1.04082e+06	1.13557e+06	847909	1.02149e+06	1.07841e+06	987138	20.2692	20.3403	20.2257	19.9893	20.115	19.6935	19.9622	20.0405	19.9129	20.2784	19.9326	19.9719	-0.345818	0.0555514	0.0927441	-0.306557	0.00357624	0.00087917
sp|P46379-3|BAG6_HUMAN Isoform 3 of Large proline-rich protein BAG6 OS=Homo sapiens GN=BAG6	P46379|P46379-2|P46379-3|A0A024RCR6	BAG6|BAT3	697659	704462	722653	758111	708144	771760	421884	485082	434251	19.4122	19.4262	19.4629	19.532	19.4337	19.5578	18.6865	18.8879	18.7282	19.4338	19.5078	18.7675	0.0740854	0.143094	0.159292	-0.666247	0.000458334	0.000198729
sp|Q8TBE0|BAHD1_HUMAN Bromo adjacent homology domain-containing 1 protein OS=Homo sapiens GN=BAHD1 PE=1 SV=2	Q8TBE0|Q8TBE0-2|Q8TBE0-3	BAHD1	88562.1	91963.4	100119	95432.6	90281.4	93331.4	139051	153884	136481	16.4344	16.4888	16.6114	16.5422	16.4621	16.5101	17.0853	17.2315	17.0583	16.5115	16.5048	17.125	-0.0067046	0.912443	0.474712	0.613519	0.00121915	0.000386611
tr|I3L4C2|I3L4C2_HUMAN Coiled-coil domain-containing protein 43 OS=Homo sapiens GN=CCDC43 PE=4 SV=1	Q9UQB8|Q9UQB8-2|Q9UQB8-3|Q9UQB8-4|Q9UQB8-5|Q9UQB8-6|I3L4C2	BAIAP2|CCDC43	114988	125730	130805	123511	120365	126087	111597	126705	100212	16.8111	16.94	16.9971	16.9143	16.8771	16.9441	16.7679	16.9511	16.6127	16.916	16.9118	16.7772	-0.00425252	0.945359	0.482681	-0.138803	0.283719	0.0408948
sp|Q9UHR4|BI2L1_HUMAN Brain-specific angiogenesis inhibitor 1-associated protein 2-like protein 1 OS=Homo sapiens GN=BAIAP2L1 PE=1 SV=2	Q9UHR4	BAIAP2L1	853802	891491	862647	855374	802393	828924	604686	675834	623832	19.7035	19.7659	19.7184	19.7062	19.6139	19.6609	19.2058	19.3663	19.2508	19.7293	19.6603	19.2743	-0.0689286	0.101936	0.130564	-0.45496	0.000896694	0.000311768
tr|A8K7S8|A8K7S8_HUMAN cDNA FLJ75165; highly similar to Homo sapiens BCL2-antagonist/killer 1 (BAK1); mRNA OS=Homo sapiens PE=2 SV=1	Q16611|Q16611-2	BAK1	9683	9360.69	9519.61	10124.3	8491.12	11037.2	9547.86	10898.9	9548.25	13.2412	13.1924	13.2167	13.3055	13.0517	13.4301	13.221	13.4119	13.221	13.2168	13.2625	13.2846	0.0456778	0.704804	0.407087	0.067851	0.356656	0.050237
tr|A8K3M4|A8K3M4_HUMAN BMP and activin membrane-bound inhibitor homolog OS=Homo sapiens PE=2 SV=1	Q13145|A0A087WYR7|Q9NXZ6	BAMBI|nma	65197.9	67413.7	63781	62361.6	60425.9	67385.7	107598	112388	123100	15.9925	16.0408	15.9608	15.9284	15.8829	16.0402	16.7153	16.7781	16.9095	15.998	15.9505	16.801	-0.0475749	0.41351	0.299282	0.802921	0.000201788	0.000123442
sp|O75531|BAF_HUMAN Barrier-to-autointegration factor OS=Homo sapiens GN=BANF1 PE=1 SV=1	O75531	BANF1	1.75417e+06	1.57074e+06	1.86963e+06	1.86909e+06	1.54544e+06	1.81659e+06	1.90008e+06	2.0972e+06	1.85937e+06	20.7424	20.583	20.8343	20.8339	20.5596	20.7928	20.8576	21	20.8264	20.7199	20.7288	20.8947	0.00886674	0.941032	0.481872	0.174784	0.126561	0.0196499
sp|Q8N9N5|BANP_HUMAN Protein BANP OS=Homo sapiens GN=BANP PE=1 SV=3	Q8N9N5|Q8N9N5-2|Q8N9N5-3|Q8N9N5-4|Q8N9N5-5|Q8N9N5-6|Q8N9N5-7|D3DUN6|C9JYB6|C9JF73|E9PJI6|C9JGM9|C9J811|C9JTM8	BANP	48704.3	47116.8	51290.5	51433.9	49528	51094.7	53499.6	62441.8	52985.1	15.5718	15.524	15.6464	15.6504	15.596	15.6409	15.7072	15.9302	15.6933	15.5807	15.6291	15.7769	0.0483856	0.286635	0.239869	0.196215	0.0812547	0.0131356
sp|P80723|BASP1_HUMAN Brain acid soluble protein 1 OS=Homo sapiens GN=BASP1 PE=1 SV=2	P80723	BASP1	3.28231e+06	3.25715e+06	3.34376e+06	3.95963e+06	3.74314e+06	3.83893e+06	6.75204e+06	5.32786e+06	6.21817e+06	21.6463	21.6352	21.673	21.9169	21.8358	21.8723	22.6869	22.3451	22.5681	21.6515	21.875	22.5334	0.223506	0.00100756	0.0149582	0.881858	0.000940849	0.000322769
sp|Q16520|BATF_HUMAN Basic leucine zipper transcriptional factor ATF-like OS=Homo sapiens GN=BATF PE=1 SV=1	Q16520	BATF	31744.4	35179.2	36247.8	37955.2	35628	30599.2	29107.7	32728.9	30357.4	14.9542	15.1024	15.1456	15.212	15.1207	14.9012	14.8291	14.9983	14.8898	15.0674	15.078	14.9057	0.0105632	0.927413	0.478484	-0.161699	0.10113	0.0159903
sp|Q07812-2|BAX_HUMAN Isoform Beta of Apoptosis regulator BAX OS=Homo sapiens GN=BAX	Q07812|Q07812-2|Q07812-8	BAX	677177	668260	674429	626184	586961	628951	453043	501904	503662	19.3692	19.3501	19.3633	19.2562	19.1629	19.2626	18.7893	18.9371	18.9421	19.3608	19.2272	18.8895	-0.133604	0.015046	0.0459352	-0.471365	0.000729766	0.000270645
sp|Q9NRL2|BAZ1A_HUMAN Bromodomain adjacent to zinc finger domain protein 1A OS=Homo sapiens GN=BAZ1A PE=1 SV=2	Q9NRL2|Q9NRL2-2|D3DS96	BAZ1A	1.02416e+06	1.04415e+06	1.09669e+06	1.10669e+06	1.09642e+06	1.07216e+06	1.17107e+06	933474	1.23208e+06	19.966	19.9939	20.0647	20.0778	20.0644	20.0321	20.1594	19.8323	20.2327	20.0082	20.0581	20.0748	0.0498824	0.19806	0.193516	0.0665599	0.626725	0.083557
sp|Q9UIG0|BAZ1B_HUMAN Tyrosine-protein kinase BAZ1B OS=Homo sapiens GN=BAZ1B PE=1 SV=2	Q9UIG0|Q9UIG0-2	BAZ1B	6.37731e+06	6.54591e+06	6.55278e+06	6.84078e+06	6.73637e+06	6.87634e+06	9.35421e+06	9.29485e+06	1.00512e+07	22.6045	22.6422	22.6437	22.7057	22.6835	22.7132	23.1572	23.148	23.2609	22.6301	22.7008	23.1887	0.070708	0.0105605	0.0382992	0.558565	0.000129725	0.000100376
sp|Q9UIF9|BAZ2A_HUMAN Bromodomain adjacent to zinc finger domain protein 2A OS=Homo sapiens GN=BAZ2A PE=1 SV=4	Q9UIF9|Q9UIF9-2|Q9UIF9-3|J3QK86|F8VU39|J3KPG5	BAZ2A	60779.4	62663.9	63461.5	67460.8	67800.1	61726.5	87244.9	80987.3	86316.1	15.8913	15.9353	15.9536	16.0418	16.049	15.9136	16.4128	16.3054	16.3973	15.9267	16.0015	16.3718	0.0747097	0.192393	0.190173	0.445099	0.000312622	0.000158856
sp|Q9UIF8|BAZ2B_HUMAN Bromodomain adjacent to zinc finger domain protein 2B OS=Homo sapiens GN=BAZ2B PE=1 SV=3	Q9UIF8|Q9UIF8-2|Q9UIF8-3|Q9UIF8-4|Q9UIF8-5	BAZ2B	16441.7	20456.3	15174.6	14447.5	17451.5	13971	18480.1	17673.3	16798.1	14.0051	14.3203	13.8894	13.8185	14.0911	13.7701	14.1737	14.1093	14.036	14.0716	13.8932	14.1063	-0.178318	0.335314	0.262496	0.0347588	0.809181	0.10486
sp|Q8WY36|BBX_HUMAN HMG box transcription factor BBX OS=Homo sapiens GN=BBX PE=1 SV=1	Q8WY36|Q8WY36-2|C9JA69	BBX	210099	237558	190979	202706	223518	194705	302283	271388	295003	17.6807	17.8579	17.5431	17.629	17.77	17.5709	18.2055	18.05	18.1704	17.6939	17.6567	18.142	-0.0372286	0.749059	0.423414	0.448076	0.0119869	0.00242858
tr|I7KDP0|I7KDP0_HUMAN Lutheran blood group OS=Homo sapiens GN=LU PE=4 SV=1	P50895|A0A087WXM8|I7L574|G0TQY6|I7KDP0	BCAM|LU	618251	667460	631258	791813	789623	776445	1.17441e+06	1.18454e+06	1.21792e+06	19.2378	19.3483	19.2679	19.5948	19.5908	19.5665	20.1635	20.1759	20.216	19.2847	19.584	20.1851	0.299368	0.000933145	0.0144421	0.900451	1.61793e-05	5.37491e-05
sp|Q9UHQ4|BAP29_HUMAN B-cell receptor-associated protein 29 OS=Homo sapiens GN=BCAP29 PE=1 SV=2	Q9UHQ4|B7Z2L0|A4D0R4	BCAP29	244804	260324	228574	248347	264880	260600	433126	411623	429600	17.9013	17.99	17.8023	17.922	18.015	17.9915	18.7244	18.651	18.7126	17.8978	17.9762	18.696	0.078309	0.268294	0.230739	0.798167	0.000170369	0.000113533
sp|P51572-2|BAP31_HUMAN Isoform 2 of B-cell receptor-associated protein 31 OS=Homo sapiens GN=BCAP31	P51572|P51572-2	BCAP31	5.75891e+06	5.83585e+06	6.07123e+06	5.86018e+06	5.43311e+06	5.96138e+06	1.03552e+07	7.16864e+06	9.49049e+06	22.4574	22.4765	22.5336	22.4825	22.3733	22.5072	23.3038	22.7733	23.1781	22.4891	22.4544	23.0851	-0.0347851	0.500887	0.334529	0.595912	0.0211037	0.00396094
sp|P56945-6|BCAR1_HUMAN Isoform 6 of Breast cancer anti-estrogen resistance protein 1 OS=Homo sapiens GN=BCAR1	P56945|P56945-2|P56945-3|P56945-4|P56945-5|P56945-6|P56945-7|P56945-8|D3DUK1|Q6P5Z4	BCAR1	303606	284250	291241	291764	277698	283542	134349	169401	138223	18.2118	18.1168	18.1519	18.1544	18.0832	18.1132	17.0356	17.3701	17.0766	18.1602	18.1169	17.1608	-0.0432292	0.279603	0.236446	-0.999383	0.000783198	0.000284147
tr|B3KP06|B3KP06_HUMAN cDNA FLJ30880 fis; clone FEBRA2004767; highly similar to Breast cancer anti-estrogen resistance protein 3 OS=Homo sapiens PE=2 SV=1	O75815|O75815-3	BCAR3	71412.9	75434.9	75687.3	82742.5	78462.8	80531.5	50809.1	58507.4	44735.7	16.1239	16.2029	16.2078	16.3363	16.2597	16.2973	15.6328	15.8363	15.4491	16.1782	16.2978	15.6394	0.119575	0.0269872	0.0625165	-0.538778	0.00943522	0.00197459
sp|O75363-2|BCAS1_HUMAN Isoform 2 of Breast carcinoma-amplified sequence 1 OS=Homo sapiens GN=BCAS1	O75363-2	BCAS1	118351	121289	115944	92029.2	90093.8	88423.9	69981.1	85417	78961.4	16.8527	16.8881	16.8231	16.4898	16.4591	16.4321	16.0947	16.3822	16.2689	16.8546	16.4604	16.2486	-0.394263	9.61377e-05	0.00527557	-0.606037	0.00211127	0.000584315
tr|A0AVG7|A0AVG7_HUMAN Breast carcinoma amplified sequence 1 OS=Homo sapiens GN=BCAS1 PE=2 SV=1	O75363|A0AVG7	BCAS1	341193	335684	337299	232978	197108	210596	124903	151927	125925	18.3802	18.3567	18.3637	17.8298	17.5886	17.6841	16.9304	17.213	16.9422	18.3669	17.7009	17.0286	-0.666021	0.000699315	0.012933	-1.33832	0.000132976	0.000101873
sp|O75934|SPF27_HUMAN Pre-mRNA-splicing factor SPF27 OS=Homo sapiens GN=BCAS2 PE=1 SV=1	O75934	BCAS2	1.01009e+06	1.04327e+06	1.05091e+06	1.08671e+06	1.00466e+06	1.0447e+06	950620	1.07462e+06	1.04362e+06	19.946	19.9927	20.0032	20.0515	19.9383	19.9947	19.8585	20.0354	19.9932	19.9806	19.9948	19.9624	0.0141775	0.721905	0.413854	-0.018286	0.761024	0.0993763
sp|Q9H6U6-7|BCAS3_HUMAN Isoform 5 of Breast carcinoma-amplified sequence 3 OS=Homo sapiens GN=BCAS3	Q9H6U6-7	BCAS3	257888	260844	247943	246842	230930	256069	123729	144636	134622	17.9764	17.9928	17.9196	17.9132	17.8171	17.9662	16.9168	17.1421	17.0386	17.963	17.8988	17.0325	-0.0641192	0.260319	0.226629	-0.930466	0.000172635	0.000114439
tr|Q53EW7|Q53EW7_HUMAN Branched-chain-amino-acid aminotransferase (Fragment) OS=Homo sapiens PE=2 SV=1	O15382|B3KSI3	BCAT2	833454	802061	917458	935140	775134	853979	1.03958e+06	1.11237e+06	1.00399e+06	19.6687	19.6134	19.8073	19.8348	19.5641	19.7038	19.9876	20.0852	19.9373	19.6965	19.7009	20.0034	0.00445782	0.965597	0.488399	0.306906	0.0131418	0.00262446
sp|Q9P287|BCCIP_HUMAN BRCA2 and CDKN1A-interacting protein OS=Homo sapiens GN=BCCIP PE=1 SV=1	Q9P287	BCCIP	816437	827642	845734	859064	792966	869741	339755	383697	345336	19.639	19.6586	19.6898	19.7124	19.5969	19.7302	18.3741	18.5496	18.3976	19.6625	19.6798	18.4405	0.0173534	0.715453	0.411282	-1.22203	2.79006e-05	5.95793e-05
tr|Q6ZSA3|Q6ZSA3_HUMAN cDNA FLJ45695 fis; clone FEBRA2013570; highly similar to 2-oxoisovalerate dehydrogenase alpha subunit; mitochondrial (EC 1.2.4.4) OS=Homo sapiens PE=2 SV=1	P12694	BCKDHA	503346	516463	509131	509702	512532	500661	587349	597730	612357	18.9412	18.9783	18.9577	18.9593	18.9673	18.9335	19.1639	19.1891	19.224	18.9591	18.9533	19.1923	-0.00570795	0.719558	0.412862	0.233278	0.00033877	0.000164202
sp|P21953|ODBB_HUMAN 2-oxoisovalerate dehydrogenase subunit beta; mitochondrial OS=Homo sapiens GN=BCKDHB PE=1 SV=2	P21953	BCKDHB	94355.9	91798.1	94568.5	102527	94624.6	91633.2	111820	119288	112981	16.5258	16.4862	16.5291	16.6456	16.5299	16.4836	16.7708	16.8641	16.7857	16.5137	16.553	16.8069	0.0393577	0.476222	0.324201	0.293185	0.000792257	0.000286335
sp|O14874|BCKD_HUMAN [3-methyl-2-oxobutanoate dehydrogenase [lipoamide]] kinase; mitochondrial OS=Homo sapiens GN=BCKDK PE=1 SV=2	O14874|O14874-2|O14874-3|H3BS02|H3BTL2	BCKDK	69972.6	71409.1	73011.7	81847.2	72717.3	76257	78552.6	88923.6	94531.8	16.0945	16.1238	16.1558	16.3206	16.15	16.2186	16.2614	16.4403	16.5285	16.1247	16.2297	16.4101	0.105025	0.116773	0.140555	0.285333	0.0239683	0.00443003
sp|O95999|BCL10_HUMAN B-cell lymphoma/leukemia 10 OS=Homo sapiens GN=BCL10 PE=1 SV=1	O95999|A2TDT2|A0A087WWW9	BCL10	93703.5	104756	94937	87295.3	93943.5	88797.5	46593.6	40776.6	36736	16.5158	16.6767	16.5347	16.4136	16.5195	16.4382	15.5078	15.3155	15.1649	16.5757	16.4571	15.3294	-0.118606	0.119275	0.142606	-1.24632	0.000364345	0.000171519
sp|Q9C0K0|BC11B_HUMAN B-cell lymphoma/leukemia 11B OS=Homo sapiens GN=BCL11B PE=1 SV=1	Q9C0K0|Q9C0K0-2|L8B8F6|D3YTK1|L8B862	BCL11B|ATL1|ATL1-delta	138768	152994	151581	163245	147963	163174	110383	120903	107742	17.0823	17.2231	17.2097	17.3167	17.1749	17.3161	16.7522	16.8835	16.7172	17.1717	17.2692	16.7843	0.0974814	0.208613	0.199973	-0.387432	0.00459965	0.0010779
sp|Q07817|B2CL1_HUMAN Bcl-2-like protein 1 OS=Homo sapiens GN=BCL2L1 PE=1 SV=1	Q07817|Q07817-2|Q07817-3|Q9H1R6|Q5TE64|Q5QP56	BCL2L1	61865.1	63483	62595	65691.8	58535.2	60099.4	72005.8	70297	75473.4	15.9168	15.9541	15.9338	16.0034	15.837	15.8751	16.1358	16.1012	16.2037	15.9349	15.9052	16.1469	-0.0297253	0.594604	0.371536	0.212	0.00268346	0.000699477
sp|O43521-12|B2L11_HUMAN Isoform Bim-beta3 of Bcl-2-like protein 11 OS=Homo sapiens GN=BCL2L11	O43521|O43521-2|O43521-3|O43521-4|O43521-5|O43521-6|O43521-7|O43521-8|O43521-9|O43521-12	BCL2L11	56439	59879	56573.1	60169.1	54988.3	54509.1	71532.7	78943.7	78748.2	15.7844	15.8698	15.7878	15.8767	15.7468	15.7342	16.1263	16.2685	16.265	15.814	15.7859	16.2199	-0.0280717	0.626994	0.382518	0.405938	0.00173602	0.000503267
sp|Q9HB09|B2L12_HUMAN Bcl-2-like protein 12 OS=Homo sapiens GN=BCL2L12 PE=1 SV=1	Q9HB09|Q9HB09-3|A0A087WSV0	BCL2L12|HIST1H2BO	66454.4	67463.5	68905.9	66995.5	64547.2	63473.2	57481.3	53865.9	58652.8	16.0201	16.0418	16.0723	16.0318	15.9781	15.9539	15.8108	15.7171	15.8399	16.0447	15.9879	15.7893	-0.056844	0.108188	0.13505	-0.255477	0.00309475	0.000781155
tr|A0A087WX97|A0A087WX97_HUMAN Bcl-2-like protein 13 OS=Homo sapiens GN=BCL2L13 PE=4 SV=1	Q9BXK5|A0A087WX97	BCL2L13	212238	209461	211769	216667	194034	200702	374465	403411	396186	17.6953	17.6763	17.6921	17.7251	17.5659	17.6147	18.5145	18.6219	18.5958	17.6879	17.6353	18.5774	-0.0526723	0.329214	0.260275	0.889466	1.11e-05	5.35282e-05
sp|Q92843-2|B2CL2_HUMAN Isoform 3 of Bcl-2-like protein 2 OS=Homo sapiens GN=BCL2L2	Q92843-2|Q86U42|Q86U42-2	BCL2L2|PABPN1	1.16713e+06	1.20694e+06	1.16949e+06	1.18634e+06	1.11115e+06	1.1326e+06	1.89337e+06	959233	1.57042e+06	20.1545	20.2029	20.1575	20.1781	20.0836	20.1112	20.8525	19.8715	20.5827	20.1716	20.1243	20.4356	-0.0473316	0.214618	0.202941	0.26395	0.418617	0.0580577
sp|Q4VC05-2|BCL7A_HUMAN Isoform 2 of B-cell CLL/lymphoma 7 protein family member A OS=Homo sapiens GN=BCL7A	Q4VC05|Q4VC05-2	BCL7A	50406.4	52825.4	46492.3	61115.4	52291.8	49108.4	50187.2	58354.8	57657.6	15.6213	15.6889	15.5047	15.8992	15.6743	15.5837	15.615	15.8326	15.8152	15.605	15.7191	15.7543	0.114087	0.35095	0.270123	0.149284	0.165543	0.0250934
tr|F2Z3H6|F2Z3H6_HUMAN B-cell CLL/lymphoma 7 protein family member B OS=Homo sapiens GN=BCL7B PE=4 SV=2	Q9BQE9|Q9BQE9-4|F2Z3H6	BCL7B	74716.7	85171.5	79787	83373.5	88605.5	78408.1	71207.2	67029.7	70615.7	16.1891	16.3781	16.2839	16.3473	16.4351	16.2587	16.1197	16.0325	16.1077	16.2837	16.347	16.0867	0.0633435	0.443749	0.311666	-0.197047	0.0319489	0.00570918
sp|Q8WUZ0|BCL7C_HUMAN B-cell CLL/lymphoma 7 protein family member C OS=Homo sapiens GN=BCL7C PE=1 SV=3	Q8WUZ0	BCL7C	74007.6	88198.7	80998.3	82713.4	91714.7	85196.6	104492	102227	89149.7	16.1754	16.4285	16.3056	16.3358	16.4849	16.3785	16.673	16.6414	16.4439	16.3032	16.3997	16.5861	0.0965823	0.321569	0.256345	0.282979	0.0506081	0.00857542
tr|Q1JQ81|Q1JQ81_HUMAN B-cell CLL/lymphoma 9 OS=Homo sapiens GN=BCL9 PE=2 SV=1	O00512|A0A087WVU5|Q1JQ81	BCL9	51295.1	59608.3	45892.1	56090	50290	48408.2	30311.9	30447.5	28595	15.6465	15.8632	15.486	15.7755	15.618	15.563	14.8876	14.894	14.8035	15.6652	15.6521	14.8617	-0.0131043	0.922481	0.47719	-0.803538	0.00207582	0.000577572
sp|Q86UU0|BCL9L_HUMAN B-cell CLL/lymphoma 9-like protein OS=Homo sapiens GN=BCL9L PE=1 SV=1	Q86UU0|Q86UU0-2|Q86UU0-4|A0A087WZX0	BCL9L	325529	333602	328326	316094	278176	286522	189072	214457	215639	18.3124	18.3478	18.3248	18.27	18.0856	18.1283	17.5286	17.7103	17.7183	18.3283	18.1613	17.6524	-0.167015	0.0421005	0.0799809	-0.675933	0.000422671	0.000188495
tr|E9PK91|E9PK91_HUMAN Bcl-2-associated transcription factor 1 OS=Homo sapiens GN=BCLAF1 PE=1 SV=1	Q9NYF8-3|E9PK91	BCLAF1	25476.4	23285.3	26020	27392	30024.7	28968.4	36321.7	36437.7	34895.7	14.6369	14.5071	14.6673	14.7415	14.8739	14.8222	15.1485	15.1531	15.0908	14.6038	14.8125	15.1308	0.208729	0.0287332	0.064999	0.527038	0.000576808	0.000232234
sp|Q9NYF8|BCLF1_HUMAN Bcl-2-associated transcription factor 1 OS=Homo sapiens GN=BCLAF1 PE=1 SV=2	Q9NYF8|Q9NYF8-2	BCLAF1	13730.8	10801.7	12695.9	14179	13549.9	13810	14773	20548	17471.1	13.7451	13.399	13.6321	13.7915	13.726	13.7534	13.8507	14.3267	14.0927	13.5921	13.757	14.09	0.164903	0.186868	0.187337	0.497965	0.0436542	0.0075308
sp|Q5H9F3-3|BCORL_HUMAN Isoform 3 of BCL-6 corepressor-like protein 1 OS=Homo sapiens GN=BCORL1	Q5H9F3|Q5H9F3-2|Q5H9F3-3|A0A075B6Q3	BCORL1	37875.3	44197.8	43514.8	41285.8	41075.9	45441.2	49056.7	60698.1	52060.6	15.209	15.4317	15.4092	15.3334	15.326	15.4717	15.5822	15.8894	15.6679	15.35	15.377	15.7131	0.0270671	0.766588	0.42997	0.363185	0.0348843	0.00616257
tr|A9UEZ6|A9UEZ6_HUMAN BCR/ABL fusion protein isoform X3 OS=Homo sapiens GN=BCR/ABL fusion PE=2 SV=1	A9UEZ6	BCR	459525	458685	457642	501249	482503	477086	369432	385185	346792	18.8098	18.8071	18.8039	18.9352	18.8802	18.8639	18.4949	18.5552	18.4037	18.8069	18.8931	18.4846	0.0861493	0.0163654	0.0481807	-0.322313	0.00185871	0.000530877
tr|Q53EX1|Q53EX1_HUMAN BCS1-like variant (Fragment) OS=Homo sapiens PE=2 SV=1	Q9Y276	BCS1L	392992	414584	386058	393769	397103	368326	619806	640608	624468	18.5841	18.6613	18.5585	18.587	18.5992	18.4906	19.2415	19.2891	19.2523	18.6013	18.5589	19.2609	-0.0423786	0.410812	0.297936	0.659634	4.20995e-05	6.54711e-05
sp|Q02338|BDH_HUMAN D-beta-hydroxybutyrate dehydrogenase; mitochondrial OS=Homo sapiens GN=BDH1 PE=1 SV=3	Q02338|E9PCG9	BDH1	646084	683013	644947	669805	679612	623690	1.01344e+06	980910	1.00086e+06	19.3014	19.3816	19.2988	19.3534	19.3744	19.2505	19.9508	19.9038	19.9328	19.3272	19.3261	19.9291	-0.00117842	0.981174	0.491621	0.60189	3.85352e-05	6.45417e-05
sp|Q9BUT1|BDH2_HUMAN 3-hydroxybutyrate dehydrogenase type 2 OS=Homo sapiens GN=BDH2 PE=1 SV=2	Q9BUT1	BDH2	544058	570406	547256	515741	477590	491584	231288	243726	227019	19.0534	19.1216	19.0619	18.9763	18.8654	18.9071	17.8193	17.8949	17.7925	19.079	18.9163	17.8356	-0.162704	0.0137867	0.0439517	-1.2434	4.9013e-06	5.05415e-05
tr|Q53F78|Q53F78_HUMAN Beclin 1 variant (Fragment) OS=Homo sapiens PE=2 SV=1	Q14457|E7EV84|K7ELY9	BECN1	343832	351662	337317	408529	354435	360236	244700	246355	209961	18.3913	18.4238	18.3637	18.6401	18.4352	18.4586	17.9007	17.9104	17.6798	18.393	18.5113	17.8303	0.118302	0.152407	0.165961	-0.562707	0.00189058	0.000537275
sp|Q5T5X7|BEND3_HUMAN BEN domain-containing protein 3 OS=Homo sapiens GN=BEND3 PE=1 SV=1	Q5T5X7	BEND3	65961.2	72124.9	72219.9	73944.4	72023.3	78450.7	80446.3	85876.1	78367.3	16.0093	16.1382	16.1401	16.1742	16.1362	16.2595	16.2957	16.39	16.258	16.0959	16.1899	16.3146	0.0940598	0.171844	0.177999	0.218674	0.0200748	0.00380204
tr|B8ZZS0|B8ZZS0_HUMAN BET1-like protein OS=Homo sapiens GN=BET1L PE=1 SV=1	Q9NYM9|B8ZZS0|H7BXT7	BET1L	185666	190244	190976	201418	209509	206469	223324	237991	227502	17.5023	17.5375	17.543	17.6198	17.6767	17.6556	17.7688	17.8605	17.7955	17.5276	17.6507	17.8083	0.123059	0.00416767	0.0257374	0.280659	0.000734366	0.000271759
tr|B4DF88|B4DF88_HUMAN cDNA FLJ60464; highly similar to Homo sapiens basic helix-loop-helix domain containing; class B; 5 (BHLHB5); mRNA OS=Homo sapiens PE=2 SV=1	Q8NFJ8|Q8NDY6|A0A087WXG3	BHLHE22|BHLHE23	36936.7	31972.9	39311.7	25893.1	22914.8	25734.8	31648.4	41200.9	40691.8	15.1728	14.9646	15.2627	14.6603	14.484	14.6514	14.9498	15.3304	15.3125	15.1333	14.5986	15.1976	-0.534767	0.00708235	0.0323871	0.0642275	0.694705	0.0916585
sp|Q96G01|BICD1_HUMAN Protein bicaudal D homolog 1 OS=Homo sapiens GN=BICD1 PE=1 SV=3	Q96G01|Q96G01-3|Q96G01-4|A8MVZ6	BICD1|GLYAT	43466.6	41205.3	45594.1	52841.9	49191.8	54258	42530.9	46543.9	42744.4	15.4076	15.3305	15.4766	15.6894	15.5861	15.7275	15.3762	15.5063	15.3834	15.4049	15.6677	15.422	0.262783	0.011669	0.0401859	0.0170843	0.788841	0.102584
sp|Q8TD16-2|BICD2_HUMAN Isoform 2 of Protein bicaudal D homolog 2 OS=Homo sapiens GN=BICD2	Q8TD16|Q8TD16-2	BICD2	328729	350982	316806	372233	350340	351476	259803	289300	264453	18.3265	18.421	18.2732	18.5058	18.4184	18.4231	17.9871	18.1422	18.0127	18.3403	18.4491	18.0473	0.108831	0.103126	0.131395	-0.292966	0.0105383	0.00217706
tr|B3KT21|B3KT21_HUMAN cDNA FLJ37476 fis; clone BRAWH2012827; highly similar to Homo sapiens BH3 interacting domain death agonist (BID); transcript variant 1; mRNA OS=Homo sapiens PE=2 SV=1	P55957|P55957-2	BID	243868	233728	256379	264744	227989	241344	135084	172125	135157	17.8957	17.8345	17.9679	18.0142	17.7986	17.8807	17.0435	17.3931	17.0443	17.8994	17.8979	17.1603	-0.00151987	0.98454	0.492326	-0.739084	0.00381876	0.000926007
tr|D3DSR7|D3DSR7_HUMAN Bridging integrator 3; isoform CRA_b OS=Homo sapiens GN=BIN3 PE=4 SV=1	Q9NQY0|D3DSR7	BIN3	117762	125405	124695	128074	120899	133074	104995	107187	106942	16.8455	16.9362	16.928	16.9666	16.8834	17.0219	16.68	16.7098	16.7065	16.9033	16.9573	16.6987	0.0540479	0.336901	0.262937	-0.204531	0.0025641	0.000675247
tr|B2R8N8|B2R8N8_HUMAN cDNA; FLJ93988; highly similar to Homo sapiens baculoviral IAP repeat-containing 2 (BIRC2); mRNA OS=Homo sapiens PE=2 SV=1	Q13490|Q13490-2|E9PMH5	BIRC2	99573.4	107162	94828.5	99932	103310	100619	155606	155820	152737	16.6035	16.7094	16.533	16.6087	16.6566	16.6185	17.2475	17.2495	17.2207	16.6153	16.6279	17.2393	0.0126324	0.824326	0.44863	0.623938	0.000278642	0.000147581
tr|H3BLT4|H3BLT4_HUMAN Baculoviral IAP repeat-containing protein 5 OS=Homo sapiens GN=BIRC5 PE=1 SV=1	O15392|O15392-2|H3BLT4	BIRC5	24296.5	26781.8	27293.8	25000.8	25502.1	21108.2	28841.2	31365	24326.1	14.5685	14.709	14.7363	14.6097	14.6383	14.3655	14.8158	14.9369	14.5702	14.6712	14.5378	14.7743	-0.133393	0.256975	0.224594	0.103073	0.437871	0.0604816
sp|Q9NR09|BIRC6_HUMAN Baculoviral IAP repeat-containing protein 6 OS=Homo sapiens GN=BIRC6 PE=1 SV=2	Q9NR09	BIRC6	428513	464301	436855	487408	478872	469207	262968	304452	276228	18.709	18.8247	18.7368	18.8948	18.8693	18.8399	18.0045	18.2159	18.0755	18.7568	18.868	18.0986	0.111147	0.0440699	0.0817034	-0.658198	0.000761848	0.000277703
sp|Q13867|BLMH_HUMAN Bleomycin hydrolase OS=Homo sapiens GN=BLMH PE=1 SV=1	Q13867	BLMH	354755	367497	366771	360546	329538	352739	210834	265557	240457	18.4365	18.4874	18.4845	18.4598	18.3301	18.4282	17.6857	18.0187	17.8754	18.4695	18.406	17.8599	-0.0634028	0.209231	0.200148	-0.60951	0.00337921	0.00083899
sp|Q6QNY0|BL1S3_HUMAN Biogenesis of lysosome-related organelles complex 1 subunit 3 OS=Homo sapiens GN=BLOC1S3 PE=1 SV=1	Q6QNY0	BLOC1S3	236504	242777	232697	268669	238497	257318	144381	159608	143077	17.8515	17.8893	17.8281	18.0355	17.8636	17.9732	17.1395	17.2842	17.1264	17.8563	17.9574	17.1834	0.101135	0.130624	0.150516	-0.672913	0.000231482	0.000133159
sp|Q9NUP1|BL1S4_HUMAN Biogenesis of lysosome-related organelles complex 1 subunit 4 OS=Homo sapiens GN=BLOC1S4 PE=1 SV=1	Q9NUP1	BLOC1S4	121956	121233	120422	133312	125836	127665	99136.8	91670.5	86516.1	16.896	16.8874	16.8777	17.0244	16.9412	16.962	16.5971	16.4842	16.4007	16.8871	16.9759	16.494	0.0888203	0.0254848	0.0603733	-0.393063	0.00234426	0.00063082
sp|Q8TDH9|BL1S5_HUMAN Biogenesis of lysosome-related organelles complex 1 subunit 5 OS=Homo sapiens GN=BLOC1S5 PE=1 SV=1	Q8TDH9|H3BN57	BLOC1S5|BLOC1S5-TXNDC5	151191	158221	158558	171137	164369	164611	101660	120943	97408	17.206	17.2716	17.2746	17.3848	17.3266	17.3287	16.6334	16.884	16.5718	17.2507	17.3467	16.6964	0.0959412	0.0309882	0.0669654	-0.554373	0.00482349	0.00111892
sp|P53004|BIEA_HUMAN Biliverdin reductase A OS=Homo sapiens GN=BLVRA PE=1 SV=2	P53004	BLVRA	620360	627251	608718	607332	554496	587136	273161	300532	267681	19.2427	19.2587	19.2154	19.2121	19.0808	19.1633	18.0594	18.1972	18.0302	19.2389	19.1521	18.0956	-0.0868553	0.0976965	0.127697	-1.14338	2.73469e-05	5.95793e-05
sp|P30043|BLVRB_HUMAN Flavin reductase (NADPH) OS=Homo sapiens GN=BLVRB PE=1 SV=3	P30043	BLVRB	1.12804e+06	1.09024e+06	1.1302e+06	892509	822945	924027	434079	495595	480836	20.1054	20.0562	20.1081	19.7675	19.6504	19.8176	18.7276	18.9188	18.8752	20.0899	19.7452	18.8405	-0.344743	0.0027472	0.0222784	-1.24939	3.19746e-05	6.1954e-05
sp|Q9NSY1|BMP2K_HUMAN BMP-2-inducible protein kinase OS=Homo sapiens GN=BMP2K PE=1 SV=2	Q9NSY1|H0Y9P1	BMP2K	12866.9	10774.8	15481.9	14678.8	17102	15627	14516	16216.2	16950.1	13.6514	13.3954	13.9183	13.8414	14.0619	13.9317	13.8254	13.9852	14.049	13.655	13.945	13.9532	0.29001	0.151656	0.16537	0.29816	0.144985	0.0222627
sp|P18075|BMP7_HUMAN Bone morphogenetic protein 7 OS=Homo sapiens GN=BMP7 PE=1 SV=1	P18075|H0Y4B5|B1AL00	BMP7	98328.9	93016.1	101259	122096	112547	114676	70964.7	75149.3	76200	16.5853	16.5052	16.6277	16.8977	16.7802	16.8072	16.1148	16.1975	16.2175	16.5727	16.8283	16.1766	0.255603	0.00718362	0.032539	-0.396142	0.00115054	0.000368761
sp|Q14692|BMS1_HUMAN Ribosome biogenesis protein BMS1 homolog OS=Homo sapiens GN=BMS1 PE=1 SV=1	Q14692	BMS1	717224	736471	735639	784265	748553	779729	889328	984856	984632	19.4521	19.4903	19.4886	19.581	19.5137	19.5726	19.7624	19.9096	19.9092	19.477	19.5558	19.8604	0.0787904	0.032643	0.068593	0.383388	0.00162374	0.000478704
sp|Q12981|SEC20_HUMAN Vesicle transport protein SEC20 OS=Homo sapiens GN=BNIP1 PE=1 SV=3	Q12981	BNIP1	472868	512687	474900	518076	539751	518374	880854	813550	940617	18.8511	18.9677	18.8573	18.9828	19.0419	18.9836	19.7485	19.6339	19.8432	18.892	19.0028	19.7419	0.110771	0.06022	0.0965418	0.849868	0.000285578	0.000149856
tr|J3KN59|J3KN59_HUMAN BCL2/adenovirus E1B 19 kDa protein-interacting protein 2 OS=Homo sapiens GN=BNIP2 PE=1 SV=1	Q12982|Q12982-2|J3KN59	BNIP2	44156.9	39241.3	42801.5	46196	47076.4	46322.6	29271.2	35804.4	37059	15.4304	15.2601	15.3854	15.4955	15.5227	15.4994	14.8372	15.1279	15.1775	15.3586	15.5059	15.0475	0.147273	0.0463219	0.0840418	-0.311075	0.057446	0.00960596
tr|Q6NVY4|Q6NVY4_HUMAN BNIP3 protein (Fragment) OS=Homo sapiens GN=BNIP3 PE=2 SV=1	Q12983|B4DHJ7|Q66K24|Q6NVY4	BNIP3	18575.1	17184.3	19819.2	26330.8	21764.6	22971.1	52222.6	52110.3	54336.3	14.1811	14.0688	14.2746	14.6845	14.4097	14.4875	15.6724	15.6693	15.7296	14.1748	14.5272	15.6904	0.3524	0.0252369	0.0600837	1.5156	1.73166e-05	5.37949e-05
sp|Q96IK1|BOD1_HUMAN Biorientation of chromosomes in cell division protein 1 OS=Homo sapiens GN=BOD1 PE=1 SV=2	Q96IK1	BOD1	31292.8	37163.4	31752.7	30028.5	29530.5	33447.1	21397.9	24737.9	22561.2	14.9335	15.1816	14.9546	14.874	14.8499	15.0296	14.3852	14.5944	14.4616	15.0232	14.9179	14.4804	-0.105391	0.339859	0.264567	-0.54285	0.00562919	0.00127121
sp|Q8NFC6|BD1L1_HUMAN Biorientation of chromosomes in cell division protein 1-like 1 OS=Homo sapiens GN=BOD1L1 PE=1 SV=2	Q8NFC6	BOD1L1	929424	975952	933899	1.03156e+06	1.01642e+06	972783	944153	1.00236e+06	1.00688e+06	19.826	19.8965	19.8329	19.9764	19.9551	19.8918	19.8487	19.935	19.9415	19.8518	19.9411	19.9084	0.0892966	0.0579123	0.0944251	0.0565843	0.204676	0.030452
sp|Q9Y3E2|BOLA1_HUMAN BolA-like protein 1 OS=Homo sapiens GN=BOLA1 PE=1 SV=1	Q9Y3E2	BOLA1	320483	339822	329831	316951	300100	324194	193197	203381	190504	18.2899	18.3744	18.3314	18.2739	18.1951	18.3065	17.5597	17.6338	17.5395	18.3319	18.2585	17.5777	-0.0733995	0.148675	0.163708	-0.754226	3.66806e-05	6.4239e-05
sp|Q9H3K6|BOLA2_HUMAN BolA-like protein 2 OS=Homo sapiens GN=BOLA2 PE=1 SV=1	Q9H3K6	BOLA2	569877	524697	579040	531805	473141	557190	252642	282346	273747	19.1203	19.0011	19.1433	19.0205	18.8519	19.0878	17.9467	18.1071	18.0625	19.0882	18.9868	18.0388	-0.101488	0.287794	0.240478	-1.04947	8.60873e-05	8.40667e-05
sp|Q53S33|BOLA3_HUMAN BolA-like protein 3 OS=Homo sapiens GN=BOLA3 PE=1 SV=1	Q53S33	BOLA3	633897	657073	680758	645895	628733	653902	665726	711249	713464	19.2739	19.3257	19.3768	19.3009	19.2621	19.3187	19.3446	19.44	19.4445	19.3255	19.2939	19.4097	-0.0315411	0.407161	0.296675	0.0842263	0.128694	0.0199338
tr|B2RDN4|B2RDN4_HUMAN Ribosome biogenesis protein BOP1 OS=Homo sapiens GN=BOP1 PE=2 SV=1	Q14137|A8K3R2|B2RDN4	BOP1	1.2593e+06	1.27103e+06	1.3139e+06	1.46744e+06	1.36161e+06	1.44381e+06	1.67072e+06	1.71738e+06	1.6951e+06	20.2642	20.2776	20.3254	20.4849	20.3769	20.4614	20.672	20.7118	20.6929	20.2891	20.4411	20.6923	0.152011	0.0157023	0.0470462	0.403196	5.07091e-05	6.91672e-05
sp|Q86WA6|BPHL_HUMAN Valacyclovir hydrolase OS=Homo sapiens GN=BPHL PE=1 SV=1	Q86WA6|Q86WA6-2	BPHL	460348	476195	486726	518292	489739	491469	465367	481651	467778	18.8124	18.8612	18.8927	18.9834	18.9017	18.9067	18.828	18.8776	18.8355	18.8554	18.9306	18.847	0.0751636	0.10028	0.129305	-0.00840238	0.77925	0.101476
sp|O95861|BPNT1_HUMAN 3'(2');5'-bisphosphate nucleotidase 1 OS=Homo sapiens GN=BPNT1 PE=1 SV=1	O95861|O95861-4	BPNT1	1.13476e+06	1.13795e+06	1.13993e+06	1.04718e+06	970632	1.00709e+06	412662	457729	405464	20.114	20.118	20.1205	19.9981	19.8886	19.9418	18.6546	18.8041	18.6292	20.1175	19.9428	18.696	-0.174689	0.00527707	0.0290532	-1.42151	1.29355e-05	5.35879e-05
sp|Q12830|BPTF_HUMAN Nucleosome-remodeling factor subunit BPTF OS=Homo sapiens GN=BPTF PE=1 SV=3	Q12830|Q12830-4	BPTF	877120	915496	874571	964896	929143	858614	1.0097e+06	1.08329e+06	1.06182e+06	19.7424	19.8042	19.7382	19.88	19.8255	19.7117	19.9455	20.047	20.0181	19.7616	19.8057	20.0035	0.0441266	0.459648	0.317699	0.241923	0.00281725	0.000726127
tr|Q59H81|Q59H81_HUMAN BRCA1 associated protein variant (Fragment) OS=Homo sapiens PE=2 SV=1	Q7Z569|J3KNN7	BRAP	261174	268989	259255	278501	269652	271681	218294	240444	207121	17.9947	18.0372	17.984	18.0873	18.0407	18.0516	17.7359	17.8753	17.6601	18.0053	18.0599	17.7571	0.0545877	0.0640091	0.0997948	-0.248162	0.0188955	0.00361652
sp|Q6PJG6|BRAT1_HUMAN BRCA1-associated ATM activator 1 OS=Homo sapiens GN=BRAT1 PE=1 SV=2	Q6PJG6	BRAT1	329142	339591	320782	356738	331441	338277	180284	204124	173260	18.3284	18.3734	18.2912	18.4445	18.3384	18.3678	17.4599	17.6391	17.4026	18.331	18.3836	17.5005	0.0525724	0.254623	0.223439	-0.83048	0.000380076	0.000175813
sp|P38398-7|BRCA1_HUMAN Isoform 7 of Breast cancer type 1 susceptibility protein OS=Homo sapiens GN=BRCA1	P38398|P38398-4|P38398-7|Q3LRH8|Q5YLB2|A0A024R1V8|A0A024R1Y1|A0A024R1W0|A0A024R1Y0|Q7Z606|Q5XLT4|E9PFZ0|G8I0D8	BRCA1	23230	25403.9	25294.4	31613.6	25525.4	26844.4	23848.2	27710.2	28422.4	14.5037	14.6328	14.6265	14.9483	14.6396	14.7123	14.5416	14.7581	14.7947	14.5877	14.7667	14.6982	0.179083	0.154572	0.167114	0.110491	0.284441	0.0409918
sp|P46736|BRCC3_HUMAN Lys-63-specific deubiquitinase BRCC36 OS=Homo sapiens GN=BRCC3 PE=1 SV=2	P46736|P46736-2|P46736-3|X6RJS7	BRCC3	196455	203782	204248	205184	187866	195493	142772	153876	145390	17.5838	17.6367	17.64	17.6466	17.5193	17.5768	17.1234	17.2314	17.1496	17.6202	17.5809	17.1681	-0.0392718	0.392716	0.290834	-0.452048	0.000265294	0.000143914
tr|Q86X06|Q86X06_HUMAN BRD1 protein OS=Homo sapiens GN=BRD1 PE=2 SV=1	O95696|O95696-2|Q86X06|Q9Y4Q3|J3KQ61	BRD1|DKFZp434B094	80593.1	89669.5	88243.7	90206.6	84335.7	90818.9	107055	114203	114247	16.2984	16.4523	16.4292	16.4609	16.3639	16.4707	16.708	16.8012	16.8018	16.3933	16.4318	16.7703	0.0385344	0.548209	0.353101	0.377041	0.00273999	0.000709926
sp|P25440-2|BRD2_HUMAN Isoform 2 of Bromodomain-containing protein 2 OS=Homo sapiens GN=BRD2	P25440|P25440-2|P25440-3|H0Y6K2	BRD2	146321	151157	138695	147117	151905	151511	180393	191516	192409	17.1588	17.2057	17.0816	17.1666	17.2128	17.2091	17.4608	17.5471	17.5538	17.1487	17.1962	17.5206	0.0474848	0.291417	0.241814	0.371893	0.00137801	0.000425724
sp|Q15059|BRD3_HUMAN Bromodomain-containing protein 3 OS=Homo sapiens GN=BRD3 PE=1 SV=1	Q15059	BRD3	176993	172688	172272	189086	190921	185712	265308	290609	281055	17.4333	17.3978	17.3943	17.5287	17.5426	17.5027	18.0173	18.1487	18.1005	17.4085	17.5247	18.0888	0.116179	0.00244565	0.0212637	0.680352	7.25503e-05	8.06994e-05
sp|O60885|BRD4_HUMAN Bromodomain-containing protein 4 OS=Homo sapiens GN=BRD4 PE=1 SV=2	O60885	BRD4	500160	513519	530568	589590	558118	572289	740476	732794	701234	18.932	18.9701	19.0172	19.1694	19.0902	19.1264	19.4981	19.483	19.4195	18.9731	19.1286	19.4669	0.155561	0.00981976	0.0371392	0.493803	0.000137447	0.000102824
sp|Q9NPI1-2|BRD7_HUMAN Isoform 2 of Bromodomain-containing protein 7 OS=Homo sapiens GN=BRD7	Q9NPI1|Q9NPI1-2	BRD7	434135	453893	445638	477689	452507	463534	579884	628964	620717	18.7278	18.792	18.7655	18.8657	18.7876	18.8223	19.1454	19.2626	19.2436	18.7618	18.8252	19.2172	0.0634401	0.0962441	0.12658	0.455436	0.000367154	0.000172317
tr|A8K1N6|A8K1N6_HUMAN cDNA FLJ78370; highly similar to Homo sapiens bromodomain containing 8 (BRD8); transcript variant 1; mRNA OS=Homo sapiens PE=2 SV=1	Q9H0E9-2|Q9H0E9-4|B5MCW3|H7C179|H7C127	BRD8	450019	459622	461922	508457	467003	468707	436813	490182	458879	18.7796	18.8101	18.8173	18.9558	18.8331	18.8383	18.7367	18.903	18.8078	18.8023	18.8757	18.8158	0.0733869	0.153097	0.166388	0.0134552	0.79936	0.103762
sp|Q9H8M2|BRD9_HUMAN Bromodomain-containing protein 9 OS=Homo sapiens GN=BRD9 PE=1 SV=2	Q9H8M2	BRD9	43652.8	46426.8	43489.1	52764.7	43412.6	48850.6	47317.6	44215	45181.1	15.4138	15.5027	15.4084	15.6873	15.4058	15.5761	15.5301	15.4322	15.4634	15.4416	15.5564	15.4753	0.114792	0.25917	0.225981	0.0336491	0.468311	0.0641807
sp|Q9NXR7-1|BRE_HUMAN Isoform 1 of BRCA1-A complex subunit BRE OS=Homo sapiens GN=BRE	Q9NXR7|Q9NXR7-1|Q9NXR7-3|Q9NXR7-4|C9J2G0|F8W733	BRE	166514	167724	181119	194394	174777	194129	122427	143148	137119	17.3453	17.3557	17.4666	17.5686	17.4152	17.5667	16.9016	17.1271	17.0651	17.3892	17.5168	17.0313	0.127611	0.116728	0.140552	-0.357939	0.00996626	0.00207146
sp|Q92994|TF3B_HUMAN Transcription factor IIIB 90 kDa subunit OS=Homo sapiens GN=BRF1 PE=1 SV=1	Q92994|Q92994-3|Q92994-5|Q92994-7|Q92994-8|Q92994-9|F8VQ19	BRF1	85970.3	89745.5	83543.4	85817.5	85132.7	84563.7	45578	51429	45882.8	16.3916	16.4536	16.3502	16.389	16.3774	16.3678	15.476	15.6503	15.4857	16.3984	16.3781	15.5373	-0.0203927	0.542153	0.350617	-0.86111	0.000176778	0.00011574
sp|Q8WY22|BRI3B_HUMAN BRI3-binding protein OS=Homo sapiens GN=BRI3BP PE=1 SV=1	Q8WY22	BRI3BP	290770	302816	315546	314131	279102	298567	392506	416623	412954	18.1495	18.2081	18.2675	18.261	18.0904	18.1877	18.5824	18.6684	18.6556	18.2084	18.1797	18.6355	-0.0286516	0.657923	0.391409	0.427091	0.000594743	0.000237659
tr|A0A024QZ45|A0A024QZ45_HUMAN BRCA1 interacting protein C-terminal helicase 1; isoform CRA_a OS=Homo sapiens GN=BRIP1 PE=4 SV=1	Q9BX63|A0A024QZ45	BRIP1	355374	360591	346428	376167	353701	354284	284767	301933	288637	18.439	18.46	18.4022	18.521	18.4322	18.4345	18.1194	18.2039	18.1389	18.4337	18.4626	18.1541	0.0288519	0.440888	0.310438	-0.279663	0.000796596	0.00028744
sp|Q8TDN6|BRX1_HUMAN Ribosome biogenesis protein BRX1 homolog OS=Homo sapiens GN=BRIX1 PE=1 SV=2	Q8TDN6	BRIX1	1.28714e+06	1.3045e+06	1.37232e+06	1.48018e+06	1.39572e+06	1.48085e+06	1.76467e+06	1.84662e+06	1.79335e+06	20.2957	20.3151	20.3882	20.4973	20.4126	20.498	20.751	20.8165	20.7742	20.333	20.4693	20.7805	0.136308	0.0270114	0.0625293	0.447552	0.000193718	0.000121236
sp|Q8WUW1-2|BRK1_HUMAN Isoform 2 of Protein BRICK1 OS=Homo sapiens GN=BRK1	Q8WUW1|Q8WUW1-2	BRK1	208304	229884	211463	217748	203667	191531	99104.2	113541	99326.4	17.6683	17.8105	17.69	17.7323	17.6359	17.5472	16.5967	16.7929	16.5999	17.723	17.6385	16.6631	-0.0845167	0.290067	0.241187	-1.05984	0.000174258	0.000114914
tr|G5E9I4|G5E9I4_HUMAN Breast cancer metastasis suppressor 1; isoform CRA_c OS=Homo sapiens GN=BRMS1 PE=4 SV=1	Q9HCU9|G5E9I4|Q9Y3T1|E9PJF5|H0YCF7	BRMS1|DKFZp564A063	51937.8	60294.8	51615	64685.2	61082	58681.4	82251.5	78642.6	81877.7	15.6645	15.8797	15.6555	15.9811	15.8985	15.8406	16.3278	16.263	16.3212	15.7332	15.9067	16.304	0.173493	0.107416	0.134517	0.570739	0.00169323	0.000494229
sp|Q5VW32|BROX_HUMAN BRO1 domain-containing protein BROX OS=Homo sapiens GN=BROX PE=1 SV=1	Q5VW32	BROX	697971	864650	625694	687681	838778	650352	454168	383514	406381	19.4128	19.7218	19.2551	19.3914	19.6779	19.3109	18.7929	18.5489	18.6325	19.4632	19.4601	18.6581	-0.00316417	0.986564	0.492908	-0.805134	0.0064835	0.00143408
sp|P55201-2|BRPF1_HUMAN Isoform 2 of Peregrin OS=Homo sapiens GN=BRPF1	P55201|P55201-2|P55201-3|P55201-4	BRPF1	145964	138593	141855	141176	131555	150940	169923	206002	223667	17.1552	17.0805	17.1141	17.1071	17.0053	17.2036	17.3745	17.6523	17.771	17.1166	17.1054	17.5993	-0.0112469	0.863131	0.460448	0.48267	0.0155958	0.00305363
sp|Q9NSI6-2|BRWD1_HUMAN Isoform B of Bromodomain and WD repeat-containing protein 1 OS=Homo sapiens GN=BRWD1	Q9NSI6-2	BRWD1	194187	205325	203809	206652	208630	204096	217125	249744	231838	17.5671	17.6476	17.6369	17.6568	17.6706	17.6389	17.7282	17.9301	17.8228	17.6172	17.6554	17.827	0.0382751	0.227115	0.209606	0.209837	0.0298824	0.00537149
sp|Q9NW68|BSDC1_HUMAN BSD domain-containing protein 1 OS=Homo sapiens GN=BSDC1 PE=1 SV=1	Q9NW68|Q9NW68-2	BSDC1	125544	129879	125742	128545	118584	130057	113407	135528	131227	16.9378	16.9868	16.9401	16.9719	16.8555	16.9888	16.7912	17.0482	17.0017	16.9549	16.9388	16.947	-0.0161658	0.736601	0.419176	-0.00788766	0.926822	0.117968
sp|P35613|BASI_HUMAN Basigin OS=Homo sapiens GN=BSG PE=1 SV=2	P35613|P35613-2	BSG	427562	442801	422803	430679	409317	422302	440858	439558	426052	18.7058	18.7563	18.6896	18.7163	18.6429	18.6879	18.75	18.7457	18.7007	18.7172	18.6823	18.7321	-0.0348911	0.299904	0.245717	0.0148724	0.591474	0.0794924
sp|Q5W0U4|BSPRY_HUMAN B box and SPRY domain-containing protein OS=Homo sapiens GN=BSPRY PE=2 SV=1	Q5W0U4	BSPRY	272855	283724	290340	321844	303324	321213	531844	521981	509844	18.0578	18.1141	18.1474	18.296	18.2105	18.2932	19.0206	18.9936	18.9597	18.1064	18.2666	18.9913	0.160129	0.0139605	0.0441693	0.884898	9.60249e-06	5.35282e-05
sp|Q10589|BST2_HUMAN Bone marrow stromal antigen 2 OS=Homo sapiens GN=BST2 PE=1 SV=1	Q10589|Q10589-2	BST2	177094	167602	179232	88052.5	100750	114287	1.18563e+06	592069	977122	17.4342	17.3547	17.4515	16.4261	16.6204	16.8023	20.1772	19.1754	19.8982	17.4134	16.6163	19.7503	-0.797171	0.00210389	0.0200642	2.33683	0.00146488	0.000444211
sp|O14981|BTAF1_HUMAN TATA-binding protein-associated factor 172 OS=Homo sapiens GN=BTAF1 PE=1 SV=2	O14981|O14981-2|Q8N6J1	BTAF1	28598.6	25746.4	31910.7	32691.2	32321	32964.2	22499.9	23330.6	27447.8	14.8037	14.6521	14.9618	14.9966	14.9802	15.0086	14.4576	14.5099	14.7444	14.8058	14.9951	14.5707	0.189306	0.102654	0.131144	-0.235174	0.134382	0.0207168
sp|Q9BX70|BTBD2_HUMAN BTB/POZ domain-containing protein 2 OS=Homo sapiens GN=BTBD2 PE=1 SV=1	Q9BX70	BTBD2	45546.7	44139.2	49292.2	54663.2	54510.3	48794.3	47487.6	47260.3	48451.7	15.4751	15.4298	15.5891	15.7383	15.7342	15.5744	15.5353	15.5283	15.5643	15.498	15.6823	15.5426	0.184348	0.0621761	0.0983124	0.0446536	0.410643	0.0570727
sp|P20290-2|BTF3_HUMAN Isoform 2 of Transcription factor BTF3 OS=Homo sapiens GN=BTF3	P20290-2	BTF3	202304	195629	211804	236472	204386	243251	130784	157116	135261	17.6262	17.5778	17.6924	17.8513	17.6409	17.8921	16.9968	17.2615	17.0454	17.6321	17.7948	17.1012	0.16268	0.126874	0.148457	-0.53087	0.00378417	0.000919452
sp|P20290|BTF3_HUMAN Transcription factor BTF3 OS=Homo sapiens GN=BTF3 PE=1 SV=1	P20290	BTF3	441107	421659	433036	428381	397248	419475	317479	342099	345331	18.7508	18.6857	18.7241	18.7085	18.5997	18.6782	18.2763	18.3841	18.3976	18.7202	18.6621	18.3527	-0.0580584	0.196786	0.193003	-0.367547	0.00100765	0.000338287
sp|Q96K17|BT3L4_HUMAN Transcription factor BTF3 homolog 4 OS=Homo sapiens GN=BTF3L4 PE=1 SV=1	Q96K17|Q6PJ77|E9PL10	BTF3L4	667157	651133	693425	685634	659394	732031	504627	559014	526779	19.3477	19.3126	19.4034	19.3871	19.3308	19.4815	18.9449	19.0925	19.0068	19.3545	19.3998	19.0147	0.0452548	0.427648	0.304834	-0.339806	0.00250627	0.000663358
sp|Q7KYR7-1|BT2A1_HUMAN Isoform 2 of Butyrophilin subfamily 2 member A1 OS=Homo sapiens GN=BTN2A1	Q7KYR7|Q7KYR7-1|Q7KYR7-3|Q7KYR7-5	BTN2A1	157555	164677	170661	169321	153681	175249	193151	238656	265136	17.2655	17.3293	17.3808	17.3694	17.2296	17.419	17.5594	17.8646	18.0164	17.3252	17.3393	17.8134	0.0141594	0.840131	0.453222	0.488256	0.0243079	0.00448307
sp|Q9Y297|FBW1A_HUMAN F-box/WD repeat-containing protein 1A OS=Homo sapiens GN=BTRC PE=1 SV=1	Q9Y297|Q9Y297-2|Q9UKB1|Q9UKB1-2|Q9UKB1-3|B7Z3H4|Q68DS0	BTRC|FBXW11|DKFZp781N011	17247.1	15468.7	17738.3	18544.2	17695.6	15702.7	19305.8	19054.4	19159.8	14.0741	13.9171	14.1146	14.1787	14.1111	13.9387	14.2368	14.2178	14.2258	14.0352	14.0762	14.2268	0.0409315	0.683969	0.400872	0.191555	0.0339509	0.00601619
tr|A8K5A6|A8K5A6_HUMAN cDNA FLJ76827; highly similar to Homo sapiens BUB1 budding uninhibited by benzimidazoles 1 homolog (yeast) (BUB1); mRNA OS=Homo sapiens PE=2 SV=1	O43683|O43683-2|O43683-3|A0JLU2	BUB1	89703.6	87265.3	87066.2	99292.2	95392.8	82483.3	53474.2	55320.5	55621.2	16.4529	16.4131	16.4098	16.5994	16.5416	16.3318	15.7066	15.7555	15.7633	16.4253	16.4909	15.7418	0.0656593	0.470462	0.322246	-0.683465	7.02314e-06	5.35282e-05
sp|O60566-3|BUB1B_HUMAN Isoform 3 of Mitotic checkpoint serine/threonine-protein kinase BUB1 beta OS=Homo sapiens GN=BUB1B	O60566|O60566-3	BUB1B	372692	377253	364997	419538	395868	382694	218707	243307	209073	18.5076	18.5252	18.4775	18.6784	18.5947	18.5458	17.7386	17.8924	17.6736	18.5034	18.6063	17.7682	0.102871	0.0667549	0.101755	-0.735204	0.000377076	0.000175026
sp|O43684|BUB3_HUMAN Mitotic checkpoint protein BUB3 OS=Homo sapiens GN=BUB3 PE=1 SV=1	O43684|O43684-2	BUB3	1.32519e+06	1.36863e+06	1.34668e+06	1.34779e+06	1.23924e+06	1.33447e+06	990471	1.09454e+06	1.07442e+06	20.3378	20.3843	20.361	20.3622	20.241	20.3478	19.9178	20.0619	20.0351	20.361	20.317	20.0049	-0.0440026	0.338443	0.263906	-0.356092	0.001532	0.000460298
tr|A8K4Z6|A8K4Z6_HUMAN cDNA FLJ76180 OS=Homo sapiens PE=2 SV=1	Q9BRD0	BUD13	329032	324966	319781	323351	304641	326270	398033	448733	481700	18.3279	18.3099	18.2867	18.3027	18.2168	18.3157	18.6025	18.7755	18.8778	18.3082	18.2784	18.7519	-0.0297748	0.421224	0.301862	0.443759	0.00545335	0.00123577
sp|P41223|BUD31_HUMAN Protein BUD31 homolog OS=Homo sapiens GN=BUD31 PE=1 SV=2	P41223	BUD31	1.00299e+06	1.02182e+06	1.02857e+06	827062	1.03878e+06	1.0194e+06	888254	948068	947760	19.9359	19.9627	19.9722	19.6576	19.9865	19.9593	19.7606	19.8546	19.8542	19.9569	19.8678	19.8231	-0.0891381	0.447452	0.313608	-0.133798	0.0155765	0.00305056
sp|Q13895|BYST_HUMAN Bystin OS=Homo sapiens GN=BYSL PE=1 SV=3	Q13895	BYSL	530333	544331	547467	599225	595604	580604	549253	570277	551407	19.0165	19.0541	19.0624	19.1927	19.184	19.1472	19.0671	19.1213	19.0728	19.0444	19.1746	19.0871	0.130284	0.00278662	0.0223938	0.0426999	0.127402	0.0197589
sp|Q7L1Q6-3|BZW1_HUMAN Isoform 3 of Basic leucine zipper and W2 domain-containing protein 1 OS=Homo sapiens GN=BZW1	Q7L1Q6|Q7L1Q6-3|Q7L1Q6-4	BZW1	3.8783e+06	4.01911e+06	4.00974e+06	3.47656e+06	3.59945e+06	3.82252e+06	1.73765e+06	1.94192e+06	1.65243e+06	21.887	21.9384	21.9351	21.7292	21.7793	21.8661	20.7287	20.8891	20.6562	21.9202	21.7916	20.758	-0.128616	0.0411124	0.0785944	-1.1622	8.05526e-05	8.26762e-05
tr|B3KM68|B3KM68_HUMAN cDNA FLJ10398 fis; clone NT2RM4000349; highly similar to Homo sapiens basic leucine zipper and W2 domains 2 (BZW2); mRNA OS=Homo sapiens PE=2 SV=1	Q9Y6E2|E7ETZ4	BZW2	1.98904e+06	2.00765e+06	2.0475e+06	2.13194e+06	2.04042e+06	2.17515e+06	1.21912e+06	1.3203e+06	1.18376e+06	20.9236	20.9371	20.9654	21.0237	20.9604	21.0527	20.2174	20.3324	20.1749	20.942	21.0123	20.2416	0.0702362	0.078549	0.111791	-0.700451	0.000135038	0.000102601
sp|Q8N655|CJ012_HUMAN Uncharacterized protein C10orf12 OS=Homo sapiens GN=C10orf12 PE=1 SV=1	Q8N655	C10orf12	175289	166532	172445	187878	184838	183352	241814	268122	243649	17.4194	17.3454	17.3958	17.5194	17.4959	17.4843	17.8835	18.0325	17.8944	17.3869	17.4999	17.9368	0.112999	0.00943305	0.0365955	0.54997	0.000475417	0.00020364
sp|Q96B45|CJ032_HUMAN UPF0693 protein C10orf32 OS=Homo sapiens GN=C10orf32 PE=1 SV=1	Q96B45	C10orf32	49300	48916.5	48188	53677.4	46869.8	51546.7	43561.6	49443.4	56220.4	15.5893	15.578	15.5564	15.712	15.5164	15.6536	15.4108	15.5935	15.7788	15.5746	15.6273	15.5944	0.0527565	0.420223	0.301532	0.0197811	0.861921	0.110734
sp|Q96D05-2|CJ035_HUMAN Isoform 2 of Uncharacterized protein C10orf35 OS=Homo sapiens GN=C10orf35	Q96D05|Q96D05-2|Q5VVH9	C10orf35	86361.5	84365.3	84015	91375.3	92441.5	94832.6	131056	147845	163820	16.3981	16.3644	16.3584	16.4795	16.4963	16.5331	16.9998	17.1737	17.3218	16.3736	16.503	17.1651	0.129348	0.00299144	0.0228663	0.791496	0.00108255	0.00035571
sp|Q5T2E6|CJ076_HUMAN UPF0668 protein C10orf76 OS=Homo sapiens GN=C10orf76 PE=2 SV=1	Q5T2E6	C10orf76	161405	163720	161624	161710	150960	153881	113384	135332	120717	17.3003	17.3209	17.3023	17.303	17.2038	17.2315	16.7909	17.0461	16.8813	17.3078	17.2461	16.9061	-0.0617208	0.111207	0.13716	-0.401733	0.00586563	0.00131692
tr|L0R588|L0R588_HUMAN Alternative protein C11orf48 OS=Homo sapiens GN=C11orf48 PE=4 SV=1	L0R588	C11orf48	532953	542109	537510	563178	552334	586394	506215	576998	572365	19.0236	19.0482	19.0359	19.1032	19.0752	19.1615	18.9494	19.1382	19.1266	19.0359	19.1133	19.0714	0.0773735	0.0427643	0.0806926	0.0354563	0.595167	0.0799003
sp|Q96A22|CK052_HUMAN Uncharacterized protein C11orf52 OS=Homo sapiens GN=C11orf52 PE=2 SV=2	Q96A22	C11orf52	90517.6	92928.6	91331.9	89359.9	82890.8	98287.9	127979	152767	152644	16.4659	16.5038	16.4788	16.4473	16.3389	16.5847	16.9656	17.221	17.2198	16.4829	16.457	17.1354	-0.0258613	0.737569	0.419386	0.652585	0.00159466	0.000474072
tr|A8K718|A8K718_HUMAN cDNA FLJ77502 OS=Homo sapiens PE=2 SV=1	Q9H0W9|Q9H0W9-2|A0A087WT99	C11orf54	204846	200518	210239	212110	202080	210776	82273.4	90854.3	73830.7	17.6442	17.6134	17.6817	17.6945	17.6246	17.6854	16.3281	16.4713	16.1719	17.6464	17.6681	16.3238	0.0217156	0.5027	0.334872	-1.32263	0.000117627	9.73265e-05
sp|Q6ZUT1-2|CK057_HUMAN Isoform 2 of Uncharacterized protein C11orf57 OS=Homo sapiens GN=C11orf57	Q6ZUT1|Q6ZUT1-2|Q6ZUT1-3|E9PSC8|E9PQL5|E9PKA8	C11orf57	29666.6	26784.7	28633.6	33782.1	30256.7	31898.8	32392	46403.2	41144.3	14.8565	14.7091	14.8054	15.044	14.885	14.9612	14.9833	15.5019	15.3284	14.7904	14.9634	15.2712	0.173018	0.0516966	0.0891672	0.480865	0.0385748	0.00674731
sp|Q9H3H3-3|CK068_HUMAN Isoform 3 of UPF0696 protein C11orf68 OS=Homo sapiens GN=C11orf68	Q9H3H3-2|Q9H3H3-3	C11orf68	335546	331608	349652	406573	387624	389231	198241	205529	204424	18.3561	18.3391	18.4156	18.6332	18.5643	18.5703	17.5969	17.649	17.6412	18.3703	18.5892	17.629	0.218964	0.00237771	0.0209805	-0.741249	1.2596e-05	5.35879e-05
sp|Q53FT3|HIKES_HUMAN Protein Hikeshi OS=Homo sapiens GN=C11orf73 PE=1 SV=2	Q53FT3|A0A087WYW7	C11orf73	130063	130301	136747	142419	119028	140133	52700.2	51650.6	51476.4	16.9889	16.9915	17.0612	17.1198	16.8609	17.0964	15.6855	15.6565	15.6516	17.0138	17.0257	15.6645	0.0118903	0.8967	0.47085	-1.34928	8.1631e-07	4.34244e-05
sp|Q9BUA3|CK084_HUMAN Uncharacterized protein C11orf84 OS=Homo sapiens GN=C11orf84 PE=1 SV=3	Q9BUA3	C11orf84	47191.3	52215.7	43102.4	49565.7	51352.4	47387.8	43213.1	43963.6	43675.3	15.5262	15.6722	15.3955	15.5971	15.6481	15.5322	15.3992	15.424	15.4145	15.5313	15.5925	15.4126	0.0611717	0.519262	0.341487	-0.118726	0.213101	0.031588
tr|Q86UA3|Q86UA3_HUMAN Chromosome 12 open reading frame 10 OS=Homo sapiens GN=C12orf10 PE=2 SV=1	Q9HB07|Q86UA3	C12orf10	581532	585561	574534	594368	549311	562882	236682	273869	240830	19.1495	19.1595	19.132	19.181	19.0673	19.1025	17.8526	18.0631	17.8777	19.147	19.1169	17.9311	-0.0300855	0.433121	0.306905	-1.21587	5.38352e-05	7.07115e-05
sp|Q8N999|CL029_HUMAN Uncharacterized protein C12orf29 OS=Homo sapiens GN=C12orf29 PE=1 SV=2	Q8N999	C12orf29	18208	19129.6	24423.2	21201.9	19405.1	17212.1	14770.3	17994.3	15136	14.1523	14.2235	14.576	14.3719	14.2441	14.0711	13.8504	14.1353	13.8857	14.3173	14.2291	13.9571	-0.088193	0.60499	0.374955	-0.360134	0.0858215	0.0138031
sp|Q9NQ89|CL004_HUMAN Uncharacterized protein C12orf4 OS=Homo sapiens GN=C12orf4 PE=2 SV=1	Q9NQ89|F5GXX6	C12orf4	16930.5	16534.9	14304.3	15186.2	16542.5	17761.5	12125	12986.1	9777.32	14.0473	14.0132	13.8042	13.8905	14.0139	14.1165	13.5657	13.6647	13.2552	13.9549	14.0069	13.4952	0.0520353	0.631048	0.383776	-0.459711	0.033762	0.00599043
tr|F5H7W8|F5H7W8_HUMAN Uncharacterized protein C12orf43 OS=Homo sapiens GN=C12orf43 PE=1 SV=1	Q96C57|E7ENF1|H0YGK4|F5H7W8	C12orf43	228685	231143	233698	262880	242132	262794	259315	297240	277596	17.803	17.8184	17.8343	18.004	17.8854	18.0036	17.9843	18.1813	18.0826	17.8186	17.9644	18.0827	0.145781	0.0227295	0.0576397	0.264179	0.0101092	0.00209605
tr|A0A087WT30|A0A087WT30_HUMAN Uncharacterized protein C12orf45 OS=Homo sapiens GN=C12orf45 PE=4 SV=1	Q8N5I9|A0A087WT30	C12orf45	80126.3	79425.6	77409.2	100053	88703.5	91439.1	47636.2	51785.3	50994.2	16.29	16.2773	16.2402	16.6104	16.4367	16.4805	15.5398	15.6603	15.638	16.2692	16.5092	15.6127	0.240038	0.0114701	0.0398124	-0.656483	8.00352e-05	8.25064e-05
sp|Q99622|C10_HUMAN Protein C10 OS=Homo sapiens GN=C12orf57 PE=1 SV=1	Q99622	C12orf57	77088.7	69007.3	71973.5	83594.6	74852.8	66604.7	30834.5	31800.2	25993.7	16.2342	16.0745	16.1352	16.3511	16.1918	16.0233	14.9123	14.9567	14.6659	16.148	16.1887	14.845	0.0407855	0.718667	0.412492	-1.303	0.000214234	0.000127566
sp|Q9UKR5|ERG28_HUMAN Probable ergosterol biosynthetic protein 28 OS=Homo sapiens GN=C14orf1 PE=1 SV=1	Q9UKR5	C14orf1	656481	630298	679384	609892	588981	667249	1.60658e+06	702053	1.5241e+06	19.3244	19.2657	19.3739	19.2182	19.1679	19.3479	20.6156	19.4212	20.5395	19.3213	19.2446	20.1921	-0.0766719	0.28434	0.238673	0.870791	0.0878214	0.0140874
sp|Q9NWQ9|CN119_HUMAN Uncharacterized protein C14orf119 OS=Homo sapiens GN=C14orf119 PE=1 SV=1	Q9NWQ9	C14orf119	30957.5	34352.8	30306.6	32945.7	30244.3	31254.4	20941.8	21343.1	19565.7	14.918	15.0681	14.8873	15.0078	14.8844	14.9318	14.3541	14.3815	14.256	14.9578	14.9413	14.3305	-0.016511	0.815948	0.445561	-0.627289	0.000750462	0.00027544
sp|Q9BXV9|CN142_HUMAN Uncharacterized protein C14orf142 OS=Homo sapiens GN=C14orf142 PE=1 SV=2	Q9BXV9	C14orf142	141904	141633	144081	137147	132399	141746	126606	131649	123710	17.1146	17.1118	17.1365	17.0654	17.0145	17.1129	16.95	17.0063	16.9166	17.121	17.0643	16.9576	-0.0566769	0.126829	0.148457	-0.163316	0.00393901	0.000950023
tr|Q5RLJ0|Q5RLJ0_HUMAN CLE OS=Homo sapiens PE=2 SV=1	Q9Y224	C14orf166	847128	843721	848654	1.01471e+06	926121	1.05816e+06	935087	1.03697e+06	993931	19.6922	19.6864	19.6948	19.9526	19.8208	20.0131	19.8347	19.9839	19.9228	19.6911	19.9289	19.9138	0.237723	0.0138771	0.0440722	0.222674	0.00682006	0.0014941
sp|Q86SX3|CN080_HUMAN Uncharacterized protein C14orf80 OS=Homo sapiens GN=C14orf80 PE=2 SV=2	Q86SX3|Q86SX3-2|Q86SX3-3|Q86SX3-4|Q86SX3-5|Q86SX3-6	C14orf80	29241.5	32594.8	32301.3	33642.2	28929.7	32620.5	30959.8	39962.6	32728.5	14.8357	14.9924	14.9793	15.038	14.8203	14.9935	14.9181	15.2864	14.9983	14.9358	14.9506	15.0676	0.0147816	0.867677	0.461977	0.131781	0.342786	0.0484728
sp|Q6P656-2|CO026_HUMAN Isoform 2 of Uncharacterized protein C15orf26 OS=Homo sapiens GN=C15orf26	Q6P656-2|H0YM05|H0YNS7	C15orf26	733670	746339	746453	608002	566307	629167	2.16383e+06	507672	1.47311e+06	19.4848	19.5095	19.5097	19.2137	19.1112	19.2631	21.0452	18.9535	20.4904	19.5013	19.196	20.163	-0.305304	0.00256385	0.0215712	0.661731	0.34985	0.049365
sp|Q8WUR7|CO040_HUMAN UPF0235 protein C15orf40 OS=Homo sapiens GN=C15orf40 PE=1 SV=2	Q8WUR7|H3BQZ5	C15orf40	18139	23660.7	20649.3	24313	21170	21012.9	14508.8	14099.8	16147.7	14.1468	14.5302	14.3338	14.5694	14.3697	14.359	13.8246	13.7834	13.979	14.3369	14.4327	13.8624	0.0957811	0.502549	0.334872	-0.474579	0.019506	0.00371082
sp|Q96S19|CP013_HUMAN UPF0585 protein C16orf13 OS=Homo sapiens GN=C16orf13 PE=1 SV=2	Q96S19	C16orf13	241205	233097	232954	251067	229833	245612	161453	163161	145944	17.8799	17.8306	17.8297	17.9377	17.8102	17.906	17.3008	17.3159	17.1551	17.8467	17.8847	17.2572	0.0379347	0.415052	0.299555	-0.58947	0.000397111	0.00018094
sp|Q96GQ5|RUS1_HUMAN RUS1 family protein C16orf58 OS=Homo sapiens GN=C16orf58 PE=1 SV=2	Q96GQ5|H3BSM7	C16orf58	393943	397448	424410	463061	414397	455033	762749	774193	768706	18.5876	18.6004	18.6951	18.8208	18.6607	18.7956	19.5408	19.5623	19.5521	18.6277	18.759	19.5518	0.131325	0.0945157	0.125448	0.924041	1.14969e-05	5.35282e-05
sp|Q7L2K0|CP059_HUMAN Uncharacterized protein C16orf59 OS=Homo sapiens GN=C16orf59 PE=2 SV=1	Q7L2K0|Q7L2K0-2|Q7L2K0-3|H3BND0|D3DU95|H3BPH1|H3BTF6	C16orf59	50060.1	53523.9	52507.7	55394.7	49542.7	54131.7	50088.1	47563	44649.7	15.6114	15.7079	15.6802	15.7575	15.5964	15.7242	15.6122	15.5376	15.4464	15.6665	15.6927	15.532	0.0261741	0.669235	0.395444	-0.134472	0.0738362	0.0120554
sp|Q9BSU1|CP070_HUMAN UPF0183 protein C16orf70 OS=Homo sapiens GN=C16orf70 PE=1 SV=1	Q9BSU1|H3BSG0|H3BS58	C16orf70	58706.3	65297.3	63981.3	54268	60766.1	55547.2	45657.8	54931.7	45620.1	15.8412	15.9947	15.9654	15.7278	15.891	15.7614	15.4786	15.7454	15.4774	15.9338	15.7934	15.5671	-0.140369	0.109662	0.136208	-0.366672	0.0219962	0.00410474
sp|Q9BQA9|CQ062_HUMAN Uncharacterized protein C17orf62 OS=Homo sapiens GN=C17orf62 PE=1 SV=1	Q9BQA9|Q9BQA9-2	C17orf62	371423	391070	392590	372791	358116	384549	591573	626553	649596	18.5027	18.5771	18.5827	18.508	18.4501	18.5528	19.1742	19.2571	19.3092	18.5541	18.5036	19.2468	-0.0505172	0.268561	0.230744	0.692674	0.000123365	9.86963e-05
tr|J9JIC5|J9JIC5_HUMAN Protein Njmu-R1 OS=Homo sapiens GN=C17orf75 PE=1 SV=1	Q9HAS0|Q8NI83|J9JIC5	C17orf75|OK	73869.7	91998.1	78871.4	86190.5	84522.3	93377.3	91420.5	115700	81046.7	16.1727	16.4893	16.2672	16.3952	16.367	16.5108	16.4802	16.82	16.3065	16.3097	16.4244	16.5356	0.114614	0.330784	0.260638	0.225834	0.272486	0.0394226
sp|Q53F19|CQ085_HUMAN Uncharacterized protein C17orf85 OS=Homo sapiens GN=C17orf85 PE=1 SV=2	Q53F19	C17orf85	229694	242755	237033	256887	237453	242359	326737	356207	328742	17.8094	17.8891	17.8547	17.9708	17.8573	17.8868	18.3178	18.4424	18.3266	17.8511	17.9049	18.3622	0.053874	0.260165	0.226613	0.511167	0.000383104	0.000176925
sp|A1L188|CQ089_HUMAN Uncharacterized protein C17orf89 OS=Homo sapiens GN=C17orf89 PE=2 SV=1	A1L188	C17orf89	10991.4	12042.6	10762	11465.3	8630.82	11335	11887.7	11819.7	14588	13.4241	13.5559	13.3937	13.485	13.0753	13.4685	13.5372	13.5289	13.8325	13.4579	13.3429	13.6329	-0.114947	0.466136	0.320752	0.174989	0.191849	0.0287077
sp|Q32NC0|CR021_HUMAN UPF0711 protein C18orf21 OS=Homo sapiens GN=C18orf21 PE=1 SV=1	Q32NC0|Q32NC0-2|L7N2F3|K7EM84	C18orf21	22476.1	24850.3	19213.4	22896.2	25412.3	21092.6	22995.4	24229.9	25587.1	14.4561	14.601	14.2298	14.4828	14.6332	14.3644	14.4891	14.5645	14.6431	14.429	14.4935	14.5656	0.0645341	0.653109	0.390305	0.136593	0.307145	0.0439365
sp|Q96B23-2|CR025_HUMAN Isoform 2 of Uncharacterized protein C18orf25 OS=Homo sapiens GN=C18orf25	Q96B23-2	C18orf25	375806	386818	386486	396358	384244	387721	214511	225465	223412	18.5196	18.5613	18.5601	18.5964	18.5517	18.5647	17.7107	17.7825	17.7693	18.547	18.5709	17.7542	0.0239294	0.278192	0.23593	-0.7928	6.86905e-06	5.35282e-05
sp|Q8TCD1|CR032_HUMAN UPF0729 protein C18orf32 OS=Homo sapiens GN=C18orf32 PE=2 SV=1	Q8TCD1	C18orf32	208750	212643	199999	228075	217936	196044	391502	385227	398571	17.6714	17.6981	17.6096	17.7991	17.7335	17.5808	18.5787	18.5553	18.6045	17.6597	17.7045	18.5795	0.0447966	0.555837	0.356314	0.919789	6.55589e-06	5.35282e-05
sp|Q969H8|CS010_HUMAN UPF0556 protein C19orf10 OS=Homo sapiens GN=C19orf10 PE=1 SV=1	Q969H8	C19orf10	1.20426e+06	1.26286e+06	1.21234e+06	873802	1.18126e+06	627634	828294	843059	810421	20.1997	20.2683	20.2094	19.7369	20.1719	19.2596	19.6598	19.6853	19.6283	20.2258	19.7228	19.6578	-0.502977	0.129817	0.150112	-0.567991	3.0293e-05	6.13892e-05
sp|Q9UFG5|CS025_HUMAN UPF0449 protein C19orf25 OS=Homo sapiens GN=C19orf25 PE=1 SV=2	Q9UFG5	C19orf25	105686	102553	112189	116063	115163	116043	133677	138721	136232	16.6894	16.646	16.7756	16.8245	16.8133	16.8243	17.0284	17.0818	17.0557	16.7037	16.8207	17.0553	0.117046	0.03767	0.0747014	0.351637	0.00102285	0.000342078
sp|Q9BQ61|CS043_HUMAN Uncharacterized protein C19orf43 OS=Homo sapiens GN=C19orf43 PE=1 SV=1	Q9BQ61	C19orf43	4.19083e+06	4.00976e+06	3.83612e+06	1.88274e+06	3.47389e+06	1.73316e+06	2.38059e+06	2.55496e+06	2.44073e+06	21.9988	21.9351	21.8712	20.8444	21.7281	20.725	21.1829	21.2849	21.2189	21.935	21.0992	21.2289	-0.83587	0.0585282	0.0947371	-0.706156	0.000118377	9.75156e-05
sp|Q8N9M1|CS047_HUMAN Uncharacterized protein C19orf47 OS=Homo sapiens GN=C19orf47 PE=1 SV=1	Q8N9M1|Q8N9M1-2	C19orf47	60540.2	61847	58525.2	66882.9	62666	65993.3	82638.9	89997.7	89826.4	15.8856	15.9164	15.8368	16.0294	15.9354	16.01	16.3345	16.4576	16.4549	15.8796	15.9916	16.4157	0.111996	0.0384467	0.0754815	0.536065	0.000329599	0.000162071
sp|Q9BSF4|CS052_HUMAN Uncharacterized protein C19orf52 OS=Homo sapiens GN=C19orf52 PE=1 SV=2	Q9BSF4	C19orf52	219622	191904	249489	230330	228397	191350	282628	242792	258898	17.7447	17.55	17.9286	17.8133	17.8012	17.5459	18.1085	17.8894	17.982	17.7411	17.7201	17.9933	-0.0209761	0.888017	0.468446	0.252208	0.116789	0.0182258
sp|Q9UNZ5|L10K_HUMAN Leydig cell tumor 10 kDa protein homolog OS=Homo sapiens GN=C19orf53 PE=1 SV=1	Q9UNZ5	C19orf53	833273	782617	892076	1.11895e+06	993763	1.07235e+06	1.65399e+06	844063	1.31162e+06	19.6684	19.5779	19.7668	20.0937	19.9225	20.0323	20.6575	19.687	20.3229	19.6711	20.0162	20.2225	0.345136	0.00957551	0.0366228	0.551414	0.129837	0.020089
sp|Q5BKX5|CS054_HUMAN UPF0692 protein C19orf54 OS=Homo sapiens GN=C19orf54 PE=1 SV=2	Q5BKX5|Q5BKX5-3	C19orf54	52230.4	53700.8	54902.4	50261.7	51213.4	53221.8	32526.6	49480.2	27976.2	15.6726	15.7127	15.7446	15.6172	15.6442	15.6997	14.9893	15.5946	14.7719	15.7099	15.6537	15.1186	-0.0562339	0.153708	0.166746	-0.591342	0.074832	0.0122059
tr|J3KPZ4|J3KPZ4_HUMAN Nuclear nucleic acid-binding protein C1D OS=Homo sapiens GN=C1D PE=4 SV=1	Q13901|D3DRX8|J3KPZ4	C1D|hCG_2017386	58738.3	58234.7	72747.5	69512.9	55453.2	70827.4	65818.9	83334.8	72493.1	15.842	15.8296	16.1506	16.085	15.759	16.112	16.0062	16.3466	16.1456	15.9407	15.9853	16.1661	0.0445941	0.787302	0.435964	0.225396	0.193018	0.0288623
sp|Q9NS00|C1GLT_HUMAN Glycoprotein-N-acetylgalactosamine 3-beta-galactosyltransferase 1 OS=Homo sapiens GN=C1GALT1 PE=1 SV=1	Q9NS00	C1GALT1	109557	106263	119075	113093	102069	106006	115111	139387	117583	16.7413	16.6973	16.8615	16.7872	16.6392	16.6938	16.8127	17.0887	16.8433	16.7667	16.7067	16.9149	-0.0599902	0.410786	0.297936	0.148208	0.213218	0.0315943
sp|Q96EU7|C1GLC_HUMAN C1GALT1-specific chaperone 1 OS=Homo sapiens GN=C1GALT1C1 PE=1 SV=1	Q96EU7	C1GALT1C1	30631.9	28885.7	34372.2	30959.9	27652.9	29516.8	36790.1	36641.4	44770.5	14.9027	14.8181	15.069	14.9181	14.7551	14.8492	15.167	15.1612	15.4503	14.9299	14.8408	15.2595	-0.0890884	0.36631	0.278234	0.329569	0.052226	0.00882497
sp|Q6ZSJ8|CA122_HUMAN Uncharacterized protein C1orf122 OS=Homo sapiens GN=C1orf122 PE=2 SV=2	Q6ZSJ8	C1orf122	67655.1	74101.8	75034.4	86113.6	80043.4	78491.5	55409.9	53795.6	53146.4	16.0459	16.1772	16.1953	16.394	16.2885	16.2602	15.7579	15.7152	15.6977	16.1395	16.3142	15.7236	0.174767	0.0483607	0.0858335	-0.415886	0.00117158	0.000373475
sp|Q9NWV4|CA123_HUMAN UPF0587 protein C1orf123 OS=Homo sapiens GN=C1orf123 PE=1 SV=1	Q9NWV4	C1orf123	262808	260286	257030	286375	266299	290381	145304	145428	153558	18.0037	17.9897	17.9716	18.1275	18.0227	18.1476	17.1487	17.1499	17.2284	17.9883	18.0993	17.1757	0.110951	0.0495199	0.086923	-0.812628	8.33726e-06	5.35282e-05
sp|Q8NDD1|CA131_HUMAN Uncharacterized protein C1orf131 OS=Homo sapiens GN=C1orf131 PE=1 SV=3	Q8NDD1|Q8NDD1-2|Q5TBH9	C1orf131	276760	303355	268810	275936	275931	278019	236915	255684	255966	18.0783	18.2106	18.0362	18.074	18.0739	18.0848	17.854	17.964	17.9656	18.1084	18.0776	17.9279	-0.0308019	0.59012	0.369986	-0.180517	0.0482974	0.00823141
sp|Q96HA4|CA159_HUMAN Uncharacterized protein C1orf159 OS=Homo sapiens GN=C1orf159 PE=2 SV=2	Q96HA4|Q96HA4-4|Q96HA4-5|Q5T2W9	C1orf159	55634	55359.1	53796.4	53579.2	60172.4	61132.4	68489.6	69069.5	67878.4	15.7637	15.7565	15.7152	15.7094	15.8768	15.8996	16.0636	16.0758	16.0507	15.7451	15.8286	16.0633	0.0834696	0.248491	0.219984	0.318195	4.52442e-05	6.71284e-05
sp|Q9H425|CA198_HUMAN Uncharacterized protein C1orf198 OS=Homo sapiens GN=C1orf198 PE=1 SV=1	Q9H425|Q9H425-3	C1orf198	149448	154079	146040	180340	170263	169200	160401	176989	161046	17.1893	17.2333	17.156	17.4604	17.3774	17.3684	17.2913	17.4333	17.2971	17.1929	17.402	17.3406	0.209182	0.00475425	0.0277152	0.147713	0.0455785	0.00782443
sp|Q9H246|CA021_HUMAN Uncharacterized protein C1orf21 OS=Homo sapiens GN=C1orf21 PE=1 SV=1	Q9H246	C1orf21	41995.4	38225.4	36524.6	45992.1	45632	44661	53628.9	61440.3	65831.5	15.3579	15.2222	15.1566	15.4891	15.4778	15.4467	15.7107	15.9069	16.0065	15.2456	15.4712	15.8747	0.225605	0.0204522	0.0551533	0.629114	0.00392797	0.000947898
sp|Q9BV19|CA050_HUMAN Uncharacterized protein C1orf50 OS=Homo sapiens GN=C1orf50 PE=1 SV=2	Q9BV19	C1orf50	106390	108693	104714	116993	119556	112803	96508.4	95691.4	88415.7	16.699	16.7299	16.6761	16.8361	16.8673	16.7834	16.5584	16.5461	16.432	16.7017	16.8289	16.5122	0.127272	0.0118158	0.0403591	-0.18951	0.0117595	0.00239047
sp|Q8N6N3|CA052_HUMAN UPF0690 protein C1orf52 OS=Homo sapiens GN=C1orf52 PE=1 SV=1	Q8N6N3|Q8N6N3-2	C1orf52	93144	101632	95104.8	103964	102740	93840.9	71268.8	73173	72236.6	16.5072	16.633	16.5372	16.6657	16.6486	16.5179	16.121	16.159	16.1404	16.5591	16.6108	16.1401	0.0516278	0.439112	0.309757	-0.418986	0.000446925	0.000195274
tr|A8K651|A8K651_HUMAN cDNA FLJ75700; highly similar to Homo sapiens complement component 1; q subcomponent binding protein (C1QBP); nuclear gene encoding mitochondrial protein; mRNA OS=Homo sapiens PE=2 SV=1	Q07021	C1QBP	629401	662353	650942	660395	613260	612017	812666	853132	844127	19.2636	19.3372	19.3122	19.333	19.2261	19.2232	19.6323	19.7024	19.6871	19.3043	19.2608	19.6739	-0.04357	0.35897	0.274341	0.369594	0.000260305	0.000142388
sp|Q9BUV8-5|CT024_HUMAN Isoform 5 of Uncharacterized protein C20orf24 OS=Homo sapiens GN=C20orf24	Q9BUV8|Q9BUV8-2|Q9BUV8-3|Q9BUV8-4|Q9BUV8-5	C20orf24	40860.9	37346.5	37717.6	40329	39627	40968.4	55285	60871.2	59622.8	15.3184	15.1887	15.2029	15.2995	15.2742	15.3222	15.7546	15.8935	15.8636	15.2367	15.2986	15.8372	0.0619617	0.226192	0.209078	0.600529	0.000521097	0.000216679
sp|Q9GZN8-2|CT027_HUMAN Isoform 2 of UPF0687 protein C20orf27 OS=Homo sapiens GN=C20orf27	Q9GZN8|Q9GZN8-2	C20orf27	72158.8	69809.6	66660.4	67205.1	74073.5	71480.4	32559.7	35758.1	28785	16.1389	16.0911	16.0245	16.0363	16.1767	16.1253	14.9908	15.126	14.813	16.0849	16.1127	14.9766	0.0278812	0.62499	0.381838	-1.10825	0.000328084	0.000161975
sp|P30042|ES1_HUMAN ES1 protein homolog; mitochondrial OS=Homo sapiens GN=C21orf33 PE=1 SV=3	P30042	C21orf33	1.37978e+06	1.41772e+06	1.38165e+06	1.42948e+06	1.3378e+06	1.40671e+06	1.55576e+06	1.61648e+06	1.65461e+06	20.396	20.4351	20.398	20.4471	20.3514	20.4239	20.5692	20.6244	20.6581	20.4097	20.4075	20.6172	-0.00223961	0.946718	0.48301	0.207526	0.00198334	0.000557126
tr|G8XV63|G8XV63_HUMAN Prostate cancer upregulated protein 1 OS=Homo sapiens PE=2 SV=1	P57076|H7C2R6	C21orf59	97278.5	103283	96056.9	104800	104155	94167.2	39568.3	38877	38958	16.5698	16.6562	16.5516	16.6773	16.6684	16.5229	15.2721	15.2466	15.2496	16.5926	16.6229	15.2561	0.0303029	0.637559	0.385366	-1.33646	2.29137e-06	4.40744e-05
sp|O14523-2|C2C2L_HUMAN Isoform 2 of C2 domain-containing protein 2-like OS=Homo sapiens GN=C2CD2L	O14523|O14523-2	C2CD2L	65340	64107.4	60034.3	64185.6	70362.8	68370.4	116550	117492	113660	15.9957	15.9682	15.8735	15.97	16.1025	16.0611	16.8306	16.8422	16.7944	15.9458	16.0445	16.8224	0.0987304	0.140805	0.157465	0.876591	2.49289e-05	5.87753e-05
tr|B5MDU6|B5MDU6_HUMAN UPF0554 protein C2orf43 OS=Homo sapiens GN=C2orf43 PE=1 SV=1	Q9H6V9|Q9H6V9-2|B5MDU6	C2orf43	167604	167269	171033	195286	188047	192268	256864	255780	239436	17.3547	17.3518	17.3839	17.5752	17.5207	17.5528	17.9706	17.9645	17.8693	17.3635	17.5496	17.9348	0.186099	0.000590033	0.0117993	0.571349	7.68286e-05	8.16748e-05
sp|Q8WWC4|CB047_HUMAN Uncharacterized protein C2orf47; mitochondrial OS=Homo sapiens GN=C2orf47 PE=1 SV=1	Q8WWC4	C2orf47	653284	690878	635228	604470	627645	639269	970994	494889	1.02225e+06	19.3174	19.3981	19.2769	19.2053	19.2596	19.2861	19.8891	18.9167	19.9633	19.3308	19.2503	19.5897	-0.0804573	0.133415	0.152733	0.258944	0.487583	0.0666344
sp|Q9BVC5|ASHWN_HUMAN Ashwin OS=Homo sapiens GN=C2orf49 PE=1 SV=1	Q9BVC5	C2orf49	304896	306750	303415	340076	308640	333210	314477	347918	349395	18.218	18.2267	18.2109	18.3755	18.2356	18.3461	18.2626	18.4084	18.4145	18.2185	18.319	18.3618	0.100512	0.0788337	0.112054	0.143296	0.0452777	0.00778004
sp|Q8N8R5|CB069_HUMAN UPF0565 protein C2orf69 OS=Homo sapiens GN=C2orf69 PE=1 SV=1	Q8N8R5	C2orf69	41605.9	43076.1	43301.6	45919.3	40281	43466.4	29165.2	36436.5	31015.6	15.3445	15.3946	15.4021	15.4868	15.2978	15.4076	14.832	15.1531	14.9207	15.3804	15.3974	14.9686	0.0170024	0.782927	0.434797	-0.411824	0.0134081	0.00267137
sp|Q6NW34|CC017_HUMAN Uncharacterized protein C3orf17 OS=Homo sapiens GN=C3orf17 PE=1 SV=3	Q6NW34|Q6NW34-2	C3orf17	80405.8	72325.1	87376.8	85302.3	78479.6	85983.2	76849.4	88458.5	87561.7	16.295	16.1422	16.415	16.3803	16.26	16.3918	16.2297	16.4327	16.418	16.2841	16.344	16.3602	0.0599703	0.539378	0.349633	0.0760959	0.49894	0.0680773
sp|Q5JPI3|CC038_HUMAN Uncharacterized protein C3orf38 OS=Homo sapiens GN=C3orf38 PE=1 SV=1	Q5JPI3|Q5JPI3-2	C3orf38	37401.3	36845.5	39320.5	41899.4	38515.6	37732.9	32683	37380.6	34453.9	15.1908	15.1692	15.263	15.3546	15.2332	15.2035	14.9963	15.19	15.0724	15.2077	15.2638	15.0862	0.0561131	0.359282	0.274516	-0.121454	0.126523	0.0196475
sp|Q9NWY4|CD027_HUMAN UPF0609 protein C4orf27 OS=Homo sapiens GN=C4orf27 PE=1 SV=2	Q9NWY4	C4orf27	569472	589103	570273	634693	595553	627644	290708	308339	256997	19.1193	19.1682	19.1213	19.2757	19.1839	19.2596	18.1492	18.2342	17.9714	19.1362	19.2397	18.1183	0.10348	0.0334184	0.0693947	-1.01799	0.000209644	0.000126146
sp|Q8N8J7|CD032_HUMAN Uncharacterized protein C4orf32 OS=Homo sapiens GN=C4orf32 PE=2 SV=2	Q8N8J7	C4orf32	113959	122953	125682	130624	117621	126017	176754	182533	193089	16.7982	16.9077	16.9394	16.9951	16.8438	16.9433	17.4314	17.4778	17.5589	16.8818	16.9274	17.4894	0.0455952	0.500638	0.334497	0.60759	0.000431119	0.000190916
sp|Q49AR2|CE022_HUMAN UPF0489 protein C5orf22 OS=Homo sapiens GN=C5orf22 PE=1 SV=2	Q49AR2	C5orf22	163573	163227	155497	169217	162147	159729	59019.9	64411.3	60326.6	17.3196	17.3165	17.2465	17.3685	17.3069	17.2853	15.8489	15.975	15.8805	17.2942	17.3202	15.9015	0.0260362	0.492542	0.330671	-1.39272	6.36333e-06	5.29217e-05
sp|Q7Z6I8|CE024_HUMAN UPF0461 protein C5orf24 OS=Homo sapiens GN=C5orf24 PE=1 SV=1	Q7Z6I8	C5orf24	71629.4	71199.7	68865.6	79651.6	73099.7	71792.8	122128	124136	122974	16.1283	16.1196	16.0715	16.2814	16.1576	16.1316	16.898	16.9216	16.908	16.1064	16.1902	16.9092	0.083734	0.1659	0.174068	0.802746	1.84671e-06	4.40744e-05
sp|Q6NTE8-2|CE045_HUMAN Isoform 2 of UPF0544 protein C5orf45 OS=Homo sapiens GN=C5orf45	Q6NTE8-2	C5orf45	8410.41	6790.63	8637.46	12388.6	10909.7	11186	8269.96	7277.72	7112.77	13.038	12.7293	13.0764	13.5967	13.4133	13.4494	13.0137	12.8293	12.7962	12.9479	13.4865	12.8797	0.538596	0.0119977	0.0404033	-0.0681837	0.625098	0.0834055
sp|A6NDU8|CE051_HUMAN UPF0600 protein C5orf51 OS=Homo sapiens GN=C5orf51 PE=1 SV=1	A6NDU8	C5orf51	62947.1	63531.4	65296.7	73529.6	58817.1	61562.6	37846.6	45244.3	44917.4	15.9419	15.9552	15.9947	16.166	15.8439	15.9098	15.2079	15.4654	15.455	15.9639	15.9733	15.3761	0.00933194	0.929803	0.479056	-0.587814	0.00236069	0.000634449
tr|B4DJ79|B4DJ79_HUMAN cDNA FLJ55847 OS=Homo sapiens PE=2 SV=1	Q7Z4R8	C6orf120	8571.93	6819.99	7732.29	7070.11	6790.17	8193.44	11672.1	10295.5	9816.05	13.0654	12.7356	12.9167	12.7875	12.7292	13.0003	13.5108	13.3297	13.2609	12.9059	12.839	13.3671	-0.0668789	0.623708	0.381484	0.461266	0.0189205	0.00361885
sp|Q5T0Z8|CF132_HUMAN Uncharacterized protein C6orf132 OS=Homo sapiens GN=C6orf132 PE=1 SV=4	Q5T0Z8	C6orf132	323271	342002	328121	319888	313947	295575	304013	286242	258149	18.3024	18.3836	18.3239	18.2872	18.2602	18.1732	18.2138	18.1269	17.9778	18.3366	18.2402	18.1062	-0.0964549	0.0838838	0.115742	-0.230469	0.0343551	0.00607791
sp|Q9H993|CF211_HUMAN UPF0364 protein C6orf211 OS=Homo sapiens GN=C6orf211 PE=1 SV=1	Q9H993	C6orf211	2.36844e+06	2.21591e+06	2.21339e+06	1.51702e+06	2.08778e+06	1.78326e+06	864947	1.04457e+06	885596	21.1755	21.0795	21.0778	20.5328	20.9935	20.7661	19.7223	19.9945	19.7563	21.1109	20.7641	19.8243	-0.346788	0.0644066	0.100043	-1.28659	0.000148569	0.000106273
sp|Q6UWU4-2|CF089_HUMAN Isoform 2 of Bombesin receptor-activated protein C6orf89 OS=Homo sapiens GN=C6orf89	Q6UWU4|Q6UWU4-2|Q5TDC5	C6orf89	67711.5	69234.2	70559.9	72705.4	70508.7	74785.1	128084	138913	133668	16.0471	16.0792	16.1066	16.1498	16.1055	16.1905	16.9667	17.0838	17.0283	16.0776	16.1486	17.0263	0.0709605	0.0768633	0.110301	0.948655	1.51699e-05	5.37491e-05
tr|B2R6W1|B2R6W1_HUMAN cDNA; FLJ93143; highly similar to Homo sapiens complement component 7 (C7); mRNA OS=Homo sapiens PE=2 SV=1	P10643	C7	25144	24342.1	18431.2	28439.4	30732.4	29459.2	31945.6	33599.6	39419	14.6179	14.5712	14.1699	14.7956	14.9075	14.8464	14.9633	15.0362	15.2666	14.453	14.8498	15.0887	0.396849	0.0529181	0.0903098	0.63571	0.0197646	0.00375164
sp|Q8WVR3|CG043_HUMAN Uncharacterized protein C7orf43 OS=Homo sapiens GN=C7orf43 PE=1 SV=2	Q8WVR3	C7orf43	76247.1	85642.6	77934.3	73109.2	72364.8	69359.4	69982.9	81212.1	83824.2	16.2184	16.386	16.25	16.1578	16.143	16.0818	16.0947	16.3094	16.3551	16.2848	16.1275	16.2531	-0.157279	0.0494948	0.086923	-0.0317355	0.755928	0.098817
sp|Q9BRJ6|CG050_HUMAN Uncharacterized protein C7orf50 OS=Homo sapiens GN=C7orf50 PE=1 SV=1	Q9BRJ6|C9JQV0	C7orf50	411068	423171	426111	479213	475545	452947	453785	471575	419844	18.649	18.6909	18.7009	18.8703	18.8592	18.789	18.7916	18.8471	18.6795	18.6803	18.8395	18.7728	0.159249	0.00606081	0.030371	0.0925017	0.14869	0.0227659
sp|Q96HJ9|CG055_HUMAN UPF0562 protein C7orf55 OS=Homo sapiens GN=C7orf55 PE=1 SV=2	Q96HJ9	C7orf55	94130.7	91676.3	98679.8	83049.2	85644.5	86804.5	143609	140162	131424	16.5224	16.4843	16.5905	16.3417	16.3861	16.4055	17.1318	17.0967	17.0039	16.5324	16.3777	17.0775	-0.154624	0.0131217	0.0429357	0.545093	0.000377702	0.000175191
sp|Q9H7E9-2|CH033_HUMAN Isoform 2 of UPF0488 protein C8orf33 OS=Homo sapiens GN=C8orf33	Q9H7E9|Q9H7E9-2	C8orf33	350502	363588	369568	452869	415072	428556	324250	348971	318368	18.4191	18.4719	18.4955	18.7887	18.663	18.7091	18.3067	18.4127	18.2803	18.4622	18.7203	18.3333	0.258124	0.00391448	0.0252799	-0.128884	0.049759	0.00845174
tr|H0YF29|H0YF29_HUMAN UPF0598 protein C8orf82 (Fragment) OS=Homo sapiens GN=C8orf82 PE=4 SV=1	Q6P1X6|Q6P1X6-2|H0YF29	C8orf82	42186	41766.8	40858.6	45351.2	42981.6	45878.4	44508	49808.4	50655.7	15.3645	15.3501	15.3184	15.4689	15.3914	15.4855	15.4418	15.6041	15.6284	15.3443	15.4486	15.5581	0.104305	0.0311869	0.0670915	0.213806	0.0237009	0.00438918
tr|A0A024R035|A0A024R035_HUMAN Complement component 9; isoform CRA_a OS=Homo sapiens GN=C9 PE=4 SV=1	P02748|A0A024R035	C9	69226.2	77491.2	67098.4	96844.7	86955.1	93024.3	111719	117157	113695	16.079	16.2417	16.034	16.5634	16.408	16.5053	16.7695	16.8381	16.7948	16.1183	16.4922	16.8008	0.373975	0.00856496	0.0349553	0.682545	0.00049918	0.000210496
sp|Q5T280|CI114_HUMAN Putative methyltransferase C9orf114 OS=Homo sapiens GN=C9orf114 PE=1 SV=3	Q5T280	C9orf114	639376	691299	665156	713043	693159	693732	607304	682999	687215	19.2863	19.399	19.3433	19.4436	19.4028	19.404	19.2121	19.3815	19.3904	19.3429	19.4168	19.328	0.0739615	0.103336	0.131523	-0.0148682	0.834076	0.107685
sp|Q9BUH6|CI142_HUMAN Uncharacterized protein C9orf142 OS=Homo sapiens GN=C9orf142 PE=1 SV=2	Q9BUH6	C9orf142	1.30183e+06	1.31027e+06	1.29263e+06	1.04931e+06	1.82409e+06	711686	1.13344e+06	1.04204e+06	1.10452e+06	20.3121	20.3214	20.3019	20.001	20.7987	19.4409	20.1123	19.991	20.075	20.3118	20.0802	20.0594	-0.231593	0.588266	0.369188	-0.25239	0.00225085	0.000612009
sp|Q9BUW7|CI016_HUMAN UPF0184 protein C9orf16 OS=Homo sapiens GN=C9orf16 PE=1 SV=1	Q9BUW7	C9orf16	18185.3	20492.8	16709.4	21506.7	19007.3	18316.6	15120	14543.2	12901.5	14.1505	14.3228	14.0284	14.3925	14.2143	14.1609	13.8842	13.8281	13.6553	14.1672	14.2559	13.7892	0.0886488	0.467185	0.320921	-0.37807	0.0261635	0.00477664
sp|Q8IXQ3|CI040_HUMAN Uncharacterized protein C9orf40 OS=Homo sapiens GN=C9orf40 PE=1 SV=1	Q8IXQ3	C9orf40	75949.5	76815.2	75052.6	80760.7	79955.5	75411.8	43274.3	45167.6	34844	16.2128	16.2291	16.1956	16.3014	16.2869	16.2025	15.4012	15.463	15.0886	16.2125	16.2636	15.3176	0.0511014	0.188899	0.188404	-0.894875	0.0015337	0.000460616
sp|Q8N4J0|CI041_HUMAN UPF0586 protein C9orf41 OS=Homo sapiens GN=C9orf41 PE=1 SV=1	Q8N4J0|Q5T8U9|Q5T8V1	C9orf41	24778.2	28053.1	29548.9	27623.4	25698.3	24224.8	15165.9	18364.8	16625.8	14.5968	14.7759	14.8508	14.7536	14.6494	14.5642	13.8885	14.1647	14.0211	14.7412	14.6557	14.0248	-0.0854269	0.411026	0.297999	-0.716379	0.00284107	0.000730555
sp|Q5T6V5|CI064_HUMAN UPF0553 protein C9orf64 OS=Homo sapiens GN=C9orf64 PE=1 SV=1	Q5T6V5	C9orf64	1.5481e+06	1.58387e+06	1.52742e+06	1.25967e+06	1.48882e+06	1.46725e+06	554302	597475	508099	20.5621	20.595	20.5427	20.2646	20.5057	20.4847	19.0803	19.1885	18.9548	20.5666	20.4183	19.0745	-0.148244	0.132372	0.152006	-1.49206	2.74489e-05	5.95793e-05
sp|Q9NZ63|CI078_HUMAN Uncharacterized protein C9orf78 OS=Homo sapiens GN=C9orf78 PE=1 SV=1	Q9NZ63	C9orf78	751330	773920	744166	841138	804502	808970	436680	485686	424150	19.5191	19.5618	19.5053	19.682	19.6177	19.6257	18.7362	18.8897	18.6942	19.5287	19.6418	18.7734	0.11309	0.0128578	0.0423943	-0.75536	0.000257116	0.000141279
sp|Q96LW7|BINCA_HUMAN Bcl10-interacting CARD protein OS=Homo sapiens GN=C9orf89 PE=1 SV=1	Q96LW7|Q96LW7-2	C9orf89	22368.5	21560.6	21489.6	23913.2	23756.2	23154.2	37897.9	40346.9	38216.2	14.4492	14.3961	14.3914	14.5455	14.536	14.499	15.2098	15.3002	15.2219	14.4122	14.5268	15.244	0.114624	0.00798722	0.0340842	0.831752	1.62662e-05	5.37491e-05
sp|O43570|CAH12_HUMAN Carbonic anhydrase 12 OS=Homo sapiens GN=CA12 PE=1 SV=1	O43570|O43570-2	CA12	943507	987887	980544	906212	838552	911316	1.17914e+06	1.14558e+06	1.06303e+06	19.8477	19.914	19.9032	19.7895	19.6775	19.7976	20.1693	20.1276	20.0198	19.8883	19.7549	20.1056	-0.133421	0.0382995	0.0752864	0.21727	0.0114397	0.00233438
sp|Q9H8G2|CAAP1_HUMAN Caspase activity and apoptosis inhibitor 1 OS=Homo sapiens GN=CAAP1 PE=1 SV=2	Q9H8G2|Q9H8G2-2	CAAP1	6536.59	5743.19	7257.14	8605.41	7306.05	5940.1	5553.27	6022.46	6572.11	12.6743	12.4876	12.8252	13.071	12.8349	12.5363	12.4391	12.5561	12.6821	12.6624	12.8141	12.5591	0.151677	0.453667	0.315848	-0.103247	0.438882	0.0605819
sp|Q9Y376|CAB39_HUMAN Calcium-binding protein 39 OS=Homo sapiens GN=CAB39 PE=1 SV=1	Q9Y376	CAB39	624810	613645	615692	650213	598645	610494	299857	327726	311227	19.2531	19.227	19.2319	19.3106	19.1913	19.2196	18.1939	18.3221	18.2476	19.2373	19.2405	18.2546	0.00318502	0.935259	0.480459	-0.982767	1.33118e-05	5.35879e-05
sp|Q9Y6J0|CABIN_HUMAN Calcineurin-binding protein cabin-1 OS=Homo sapiens GN=CABIN1 PE=1 SV=1	Q9Y6J0|Q9Y6J0-2|A0A087WWW8	CABIN1	102181	103353	102490	114779	110232	105347	149110	154360	164942	16.6408	16.6572	16.6451	16.8085	16.7502	16.6848	17.186	17.2359	17.3316	16.6477	16.7478	17.2512	0.100117	0.0500429	0.0873828	0.603479	0.000149462	0.000106454
sp|P54284|CACB3_HUMAN Voltage-dependent L-type calcium channel subunit beta-3 OS=Homo sapiens GN=CACNB3 PE=1 SV=1	P54284|P54284-2|P54284-3|P54284-4|P54284-5|F8VWK1|F8VV14|H0YHY2|F8VNV8	CACNB3	33498.9	35037.2	32662	30698.6	34415.7	31797.5	29060.5	89765.1	32056.4	15.0318	15.0966	14.9953	14.9059	15.0708	14.9566	14.8268	16.4539	14.9683	15.0413	14.9778	15.4163	-0.0634877	0.328126	0.259844	0.375072	0.511572	0.0696334
sp|Q8WUQ7-2|CATIN_HUMAN Isoform 2 of Cactin OS=Homo sapiens GN=CACTIN	Q8WUQ7|Q8WUQ7-2	CACTIN	104304	115546	112418	115521	112756	108002	143724	150630	144502	16.6704	16.8181	16.7785	16.8178	16.7828	16.7207	17.1329	17.2006	17.1407	16.7557	16.7738	17.1581	0.0180945	0.747594	0.423146	0.402419	0.00120165	0.000381629
sp|Q86Y37|CACL1_HUMAN CDK2-associated and cullin domain-containing protein 1 OS=Homo sapiens GN=CACUL1 PE=1 SV=1	Q86Y37|Q86Y37-2	CACUL1	194652	196987	186851	197690	194573	190301	131616	147306	139410	17.5705	17.5877	17.5115	17.5929	17.57	17.5379	17.006	17.1685	17.089	17.5566	17.5669	17.0878	0.0103175	0.731604	0.417536	-0.468801	0.000855656	0.000301529
sp|Q9HB71|CYBP_HUMAN Calcyclin-binding protein OS=Homo sapiens GN=CACYBP PE=1 SV=2	Q9HB71	CACYBP	3.88547e+06	3.47192e+06	3.34986e+06	2.40376e+06	3.29302e+06	1.95055e+06	1.55082e+06	1.81575e+06	1.45743e+06	21.8897	21.7273	21.6757	21.1969	21.651	20.8954	20.5646	20.7921	20.475	21.7642	21.2478	20.6106	-0.516447	0.0869987	0.118557	-1.15363	0.000542334	0.000222505
sp|P27708|PYR1_HUMAN CAD protein OS=Homo sapiens GN=CAD PE=1 SV=3	P27708|F8VPD4|Q53SY7	CAD	5.53074e+06	5.24633e+06	5.24083e+06	4.54722e+06	5.85103e+06	4.26567e+06	3.20214e+06	3.66545e+06	3.14728e+06	22.399	22.3229	22.3214	22.1166	22.4803	22.0243	21.6106	21.8056	21.5857	22.3478	22.2071	21.6673	-0.14071	0.376353	0.282837	-0.680481	0.000780561	0.000283311
sp|Q8NFZ8|CADM4_HUMAN Cell adhesion molecule 4 OS=Homo sapiens GN=CADM4 PE=1 SV=1	Q8NFZ8	CADM4	119497	116399	125947	128814	121035	104401	132210	103117	97266.5	16.8666	16.8287	16.9425	16.9749	16.8851	16.6718	17.0125	16.6539	16.5697	16.8793	16.8439	16.7454	-0.0353393	0.73121	0.417402	-0.133914	0.392404	0.0548603
sp|Q13137-4|CACO2_HUMAN Isoform 4 of Calcium-binding and coiled-coil domain-containing protein 2 OS=Homo sapiens GN=CALCOCO2	Q13137|Q13137-3|Q13137-4|Q13137-5	CALCOCO2	151445	141399	160554	182800	146656	161146	121934	139776	131096	17.2084	17.1094	17.2927	17.4799	17.1621	17.298	16.8957	17.0928	17.0003	17.2035	17.3133	16.9963	0.109814	0.359612	0.27458	-0.207261	0.0560431	0.00940835
tr|H0Y7A7|H0Y7A7_HUMAN Calmodulin (Fragment) OS=Homo sapiens GN=CALM2 PE=1 SV=1	P62158|H0Y7A7	CALM1|CALM2	3.92708e+06	3.95051e+06	3.36706e+06	2.65472e+06	3.13894e+06	3.205e+06	2.39365e+06	2.46622e+06	2.10992e+06	21.905	21.9136	21.6831	21.3401	21.5818	21.6119	21.1908	21.2339	21.0088	21.8339	21.5113	21.1445	-0.322609	0.0478594	0.0853964	-0.689429	0.00252107	0.000666182
tr|Q53H37|Q53H37_HUMAN Calmodulin-like skin protein variant (Fragment) OS=Homo sapiens PE=2 SV=1	Q9NZT1	CALML5	163348	166573	163697	196970	195342	186457	96501.5	101728	89924.9	17.3176	17.3458	17.3207	17.5876	17.5756	17.5085	16.5583	16.6344	16.4564	17.328	17.5572	16.5497	0.22923	0.000940119	0.0144421	-0.778334	0.000118793	9.75156e-05
sp|P27797|CALR_HUMAN Calreticulin OS=Homo sapiens GN=CALR PE=1 SV=1	P27797	CALR	5.51663e+06	5.3623e+06	5.63318e+06	6.20123e+06	5.75797e+06	6.02831e+06	5.79315e+06	6.3524e+06	5.94402e+06	22.3954	22.3544	22.4255	22.5641	22.4571	22.5233	22.4659	22.5989	22.503	22.3918	22.5149	22.5226	0.123094	0.0301004	0.0661301	0.130833	0.0428018	0.0074
sp|O43852-3|CALU_HUMAN Isoform 3 of Calumenin OS=Homo sapiens GN=CALU	O43852|O43852-3	CALU	194695	199648	194626	201690	191304	202267	175675	187447	195754	17.5709	17.6071	17.5703	17.6218	17.5455	17.6259	17.4225	17.5161	17.5787	17.5828	17.5977	17.5058	0.014963	0.631147	0.383776	-0.0769804	0.176573	0.0266042
sp|O43852-4|CALU_HUMAN Isoform 4 of Calumenin OS=Homo sapiens GN=CALU	O43852-2|O43852-4	CALU	24670.9	30682.8	26355.6	29174.5	26833.6	23436.1	26211.7	26508.5	27796.5	14.5905	14.9051	14.6858	14.8324	14.7118	14.5164	14.6779	14.6942	14.7626	14.7272	14.6869	14.7116	-0.0402918	0.773693	0.432329	-0.0155957	0.879682	0.112726
tr|E9PF82|E9PF82_HUMAN Calcium/calmodulin-dependent protein kinase type II subunit delta OS=Homo sapiens GN=CAMK2D PE=1 SV=1	Q13557|Q13557-3|Q13557-4|Q13557-8|Q13557-9|Q13557-5|Q13557-6|Q13557-10|Q13557-11|Q13557-12|D6R938|E9PBG7|E9PF82	CAMK2D	50022.9	49536.4	50528.3	48463.7	45640	46684.4	51915.2	67881.7	53916.9	15.6103	15.5962	15.6248	15.5646	15.478	15.5107	15.6639	16.0507	15.7184	15.6104	15.5178	15.811	-0.0926757	0.0251622	0.0600766	0.200582	0.173194	0.0261508
sp|Q13555-6|KCC2G_HUMAN Isoform 6 of Calcium/calmodulin-dependent protein kinase type II subunit gamma OS=Homo sapiens GN=CAMK2G	Q13555|Q13555-2|Q13555-3|Q13555-4|Q13555-5|Q13555-6|Q13555-7|Q13555-8|Q13555-9|Q13555-10|Q5SWX3	CAMK2G	282268	281309	283887	249919	225793	245396	295481	353279	374094	18.1067	18.1018	18.115	17.9311	17.7846	17.9048	18.1727	18.4304	18.513	18.1078	17.8735	18.3721	-0.234323	0.00660763	0.0311964	0.264246	0.0615606	0.0102377
sp|P49069|CAMLG_HUMAN Calcium signal-modulating cyclophilin ligand OS=Homo sapiens GN=CAMLG PE=1 SV=1	P49069	CAMLG	59213.9	60366.4	62300.3	66080.4	76542.1	65058.6	90202.2	90975.9	79801.7	15.8536	15.8815	15.927	16.0119	16.224	15.9895	16.4609	16.4732	16.2841	15.8874	16.0751	16.4061	0.187765	0.0730403	0.107046	0.518715	0.00131319	0.000410017
sp|Q5T5Y3-3|CAMP1_HUMAN Isoform 3 of Calmodulin-regulated spectrin-associated protein 1 OS=Homo sapiens GN=CAMSAP1	Q5T5Y3|Q5T5Y3-2|Q5T5Y3-3|B7ZLW1	CAMSAP1	232006	244046	246595	260621	256431	246783	213527	214785	208006	17.8238	17.8968	17.9118	17.9916	17.9682	17.9129	17.7041	17.7125	17.6663	17.8775	17.9576	17.6943	0.0801044	0.0889946	0.120315	-0.18317	0.00395023	0.00095219
sp|Q08AD1|CAMP2_HUMAN Calmodulin-regulated spectrin-associated protein 2 OS=Homo sapiens GN=CAMSAP2 PE=1 SV=3	Q08AD1|Q08AD1-2|Q08AD1-3	CAMSAP2	36231.2	40453.7	34595.3	38716.1	39908.9	40265.2	33270.2	38226.6	33072.1	15.1449	15.304	15.0783	15.2406	15.2844	15.2972	15.0219	15.2223	15.0133	15.1757	15.2741	15.0859	0.0983652	0.227706	0.209746	-0.0898865	0.40039	0.0558118
sp|Q9P1Y5|CAMP3_HUMAN Calmodulin-regulated spectrin-associated protein 3 OS=Homo sapiens GN=CAMSAP3 PE=1 SV=2	Q9P1Y5	CAMSAP3	519869	536777	495792	517381	539741	517147	465400	489287	482335	18.9878	19.034	18.9194	18.9809	19.0419	18.9802	18.8281	18.9003	18.8797	18.9804	19.001	18.8694	0.0206212	0.625554	0.381972	-0.111006	0.0486925	0.00828712
tr|A8K8U1|A8K8U1_HUMAN cDNA FLJ77762; highly similar to Homo sapiens cullin-associated and neddylation-dissociated 1 (CAND1); mRNA OS=Homo sapiens PE=2 SV=1	Q86VP6	CAND1	7.66052e+06	7.87273e+06	7.79002e+06	6.74898e+06	6.3296e+06	6.76374e+06	3.45026e+06	4.07503e+06	3.48418e+06	22.869	22.9084	22.8932	22.6862	22.5937	22.6894	21.7183	21.9584	21.7324	22.8902	22.6564	21.803	-0.233777	0.00219849	0.0204369	-1.0872	0.000158606	0.000110021
sp|Q8WVQ1|CANT1_HUMAN Soluble calcium-activated nucleotidase 1 OS=Homo sapiens GN=CANT1 PE=1 SV=1	Q8WVQ1|Q8WVQ1-3	CANT1	169383	168474	179126	188301	177402	182265	298307	318799	298535	17.3699	17.3622	17.4506	17.5227	17.4367	17.4757	18.1864	18.2823	18.1875	17.3942	17.4783	18.2188	0.0840996	0.0892813	0.120537	0.824517	4.1735e-05	6.53341e-05
sp|P27824-2|CALX_HUMAN Isoform 2 of Calnexin OS=Homo sapiens GN=CANX	P27824|P27824-2	CANX	3.40897e+06	3.47071e+06	3.66808e+06	3.69616e+06	3.56352e+06	3.72099e+06	7.58083e+06	8.2623e+06	6.69665e+06	21.7009	21.7268	21.8066	21.8176	21.7649	21.8273	22.8539	22.9781	22.675	21.7448	21.8032	22.8357	0.0584754	0.191523	0.189787	1.09092	0.000309085	0.000157529
tr|D6RB85|D6RB85_HUMAN Calnexin (Fragment) OS=Homo sapiens GN=CANX PE=1 SV=1	D6RB85	CANX	14790.6	17192	13912.4	17158.7	16574.8	14412	23680.7	24294.9	25961.8	13.8524	14.0695	13.7641	14.0667	14.0167	13.815	14.5314	14.5684	14.6641	13.8953	13.9661	14.588	0.0708029	0.583733	0.36729	0.692655	0.00219346	0.000600821
sp|P40123|CAP2_HUMAN Adenylyl cyclase-associated protein 2 OS=Homo sapiens GN=CAP2 PE=1 SV=1	P40123	CAP2	425151	428060	402457	502059	487188	481608	295921	326357	272628	18.6976	18.7075	18.6185	18.9375	18.8941	18.8775	18.1749	18.3161	18.0566	18.6745	18.903	18.1825	0.228525	0.00237768	0.0209805	-0.492009	0.00356635	0.000877044
tr|B2R9S4|B2R9S4_HUMAN cDNA; FLJ94534; highly similar to Homo sapiens capping protein (actin filament); gelsolin-like(CAPG); mRNA OS=Homo sapiens PE=2 SV=1	P40121	CAPG	541187	539313	556427	418044	368284	408047	293237	346805	330067	19.0458	19.0408	19.0858	18.6733	18.4905	18.6384	18.1617	18.4038	18.3324	19.0575	18.6007	18.2993	-0.456745	0.00138963	0.0169464	-0.758164	0.000490813	0.000208042
sp|P07384|CAN1_HUMAN Calpain-1 catalytic subunit OS=Homo sapiens GN=CAPN1 PE=1 SV=1	P07384	CAPN1	3.19305e+06	3.05491e+06	3.01655e+06	2.46082e+06	2.71752e+06	2.08629e+06	2.10761e+06	2.25243e+06	2.06952e+06	21.6065	21.5427	21.5245	21.2307	21.3739	20.9925	21.0072	21.1031	20.9809	21.5579	21.199	21.0304	-0.358864	0.0345521	0.0710496	-0.527525	0.000294752	0.000152757
sp|O75808|CAN15_HUMAN Calpain-15 OS=Homo sapiens GN=CAPN15 PE=1 SV=1	O75808	CAPN15	16788.5	17117.1	18309.4	19803.4	21816.1	19013.9	15118.9	14395.6	14173.4	14.0352	14.0632	14.1603	14.2735	14.4131	14.2148	13.8841	13.8133	13.7909	14.0862	14.3004	13.8294	0.214233	0.0376105	0.0747014	-0.256779	0.00553131	0.0012511
tr|B2RAM2|B2RAM2_HUMAN cDNA; FLJ94999; highly similar to Homo sapiens calpain 7 (CAPN7); mRNA OS=Homo sapiens PE=2 SV=1	Q9Y6W3	CAPN7	307587	307482	295423	340774	303155	324104	188763	218224	206986	18.2306	18.2301	18.1724	18.3785	18.2097	18.3061	17.5262	17.7355	17.6592	18.2111	18.2981	17.6403	0.0870154	0.17317	0.178633	-0.570785	0.000879908	0.000307313
sp|P04632|CPNS1_HUMAN Calpain small subunit 1 OS=Homo sapiens GN=CAPNS1 PE=1 SV=1	P04632	CAPNS1	684424	670041	674567	672065	659585	675070	476719	521253	459991	19.3845	19.3539	19.3636	19.3582	19.3312	19.3647	18.8628	18.9916	18.8112	19.3673	19.3514	18.8885	-0.0159677	0.30771	0.249479	-0.478791	0.000919186	0.00031687
sp|Q14444|CAPR1_HUMAN Caprin-1 OS=Homo sapiens GN=CAPRIN1 PE=1 SV=2	Q14444|Q14444-2	CAPRIN1	4.14669e+06	3.94597e+06	4.13353e+06	2.8302e+06	4.38739e+06	3.17301e+06	3.25399e+06	3.36203e+06	3.2929e+06	21.9835	21.9119	21.9789	21.4325	22.0649	21.5974	21.6338	21.6809	21.6509	21.9581	21.6983	21.6552	-0.259864	0.2449	0.218354	-0.302936	0.000355358	0.000168594
sp|P52907|CAZA1_HUMAN F-actin-capping protein subunit alpha-1 OS=Homo sapiens GN=CAPZA1 PE=1 SV=3	P52907	CAPZA1	758250	770048	762303	795826	739285	752067	537611	585984	556285	19.5323	19.5546	19.54	19.6021	19.4958	19.5205	19.0362	19.1605	19.0855	19.5423	19.5395	19.0941	-0.00284739	0.934954	0.480391	-0.448246	0.000258637	0.000141931
tr|Q53GE2|Q53GE2_HUMAN Capping protein (Actin filament) muscle Z-line; alpha 2 variant (Fragment) OS=Homo sapiens PE=2 SV=1	P47755	CAPZA2	371933	369207	375182	388400	364241	389897	305189	322281	318152	18.5047	18.4941	18.5172	18.5672	18.4745	18.5727	18.2193	18.298	18.2794	18.5053	18.5381	18.2656	0.0328208	0.370264	0.280157	-0.239776	0.000625245	0.000245126
tr|B4DWA6|B4DWA6_HUMAN cDNA FLJ60094; highly similar to F-actin capping protein subunit beta OS=Homo sapiens PE=2 SV=1	P47756-2|B1AK88|B1AK87	CAPZB	3.20819e+06	3.26993e+06	3.2657e+06	2.92409e+06	3.31061e+06	2.75452e+06	2.55596e+06	2.52489e+06	2.34195e+06	21.6133	21.6408	21.639	21.4796	21.6587	21.3934	21.2854	21.2678	21.1593	21.631	21.5105	21.2375	-0.120507	0.200175	0.194786	-0.393537	0.000623669	0.000244959
sp|Q9Y2V2|CHSP1_HUMAN Calcium-regulated heat stable protein 1 OS=Homo sapiens GN=CARHSP1 PE=1 SV=2	Q9Y2V2	CARHSP1	465370	478027	477986	547310	497696	536325	239078	245736	209455	18.828	18.8667	18.8666	19.062	18.9249	19.0327	17.8671	17.9067	17.6763	18.8538	19.0066	17.8167	0.152764	0.0248704	0.0597209	-1.03707	0.000137258	0.000102824
sp|Q8IW45|NNRD_HUMAN ATP-dependent (S)-NAD(P)H-hydrate dehydratase OS=Homo sapiens GN=CARKD PE=1 SV=1	Q8IW45|Q8IW45-3|Q8IW45-4|B4DQR1|B4DKX7	CARKD|FLJ10769	33490.7	34972.5	34638.5	36709.4	32973.2	35495.6	46320.5	43032.5	45759.6	15.0315	15.0939	15.0801	15.1639	15.009	15.1154	15.4994	15.3931	15.4818	15.0685	15.0961	15.4581	0.0275746	0.607164	0.37576	0.389599	0.000507029	0.00021247
tr|K7EIQ8|K7EIQ8_HUMAN Histone-arginine methyltransferase CARM1 (Fragment) OS=Homo sapiens GN=CARM1 PE=4 SV=1	K7EIQ8	CARM1	40245.1	34395.1	38326.4	10984	11331.1	10125.1	9396.84	10689.3	8880.79	15.2965	15.0699	15.2261	13.4231	13.468	13.3056	13.198	13.3839	13.1165	15.1975	13.3989	13.2328	-1.79857	2.6345e-05	0.00323546	-1.96472	4.56414e-05	6.71284e-05
sp|Q86X55|CARM1_HUMAN Histone-arginine methyltransferase CARM1 OS=Homo sapiens GN=CARM1 PE=1 SV=3	Q86X55|Q86X55-1	CARM1	3.98648e+06	4.07e+06	4.16328e+06	4.5553e+06	4.35134e+06	4.60883e+06	707257	719474	544167	21.9267	21.9566	21.9893	22.1191	22.053	22.136	19.4319	19.4566	19.0537	21.9575	22.1027	19.314	0.145181	0.00953456	0.0366228	-2.64348	3.62767e-05	6.40628e-05
sp|P49589-3|SYCC_HUMAN Isoform 3 of Cysteine--tRNA ligase; cytoplasmic OS=Homo sapiens GN=CARS	P49589|P49589-3|A8MVQ3	CARS	952761	971175	927326	955355	881907	888032	554791	647936	565379	19.8618	19.8894	19.8227	19.8657	19.7503	19.7603	19.0816	19.3055	19.1089	19.8579	19.7921	19.1653	-0.0658825	0.189071	0.188473	-0.692636	0.000693385	0.000261946
sp|Q9HA77|SYCM_HUMAN Probable cysteine--tRNA ligase; mitochondrial OS=Homo sapiens GN=CARS2 PE=1 SV=1	Q9HA77	CARS2	95122	102091	97868.6	108594	105447	101812	122978	132809	121259	16.5375	16.6395	16.5786	16.7286	16.6862	16.6356	16.908	17.019	16.8877	16.5852	16.6834	16.9383	0.0982479	0.070044	0.104953	0.353074	0.0021889	0.000600119
tr|K7EQ38|K7EQ38_HUMAN Protein CASC3 (Fragment) OS=Homo sapiens GN=CASC3 PE=1 SV=1	K7EQ38	CASC3	131751	124814	138660	89122.7	95496.8	86836	375270	356218	344584	17.0075	16.9294	17.0812	16.4435	16.5432	16.406	18.5176	18.4424	18.3945	17.006	16.4642	18.4515	-0.541797	0.000831022	0.0140243	1.44547	1.39589e-05	5.35879e-05
tr|A0A024R1X0|A0A024R1X0_HUMAN Cancer susceptibility candidate 3; isoform CRA_a OS=Homo sapiens GN=CASC3 PE=4 SV=1	O15234|A0A024R1X0	CASC3	332676	334211	349124	423503	357667	384864	263443	305807	251919	18.3438	18.3504	18.4134	18.692	18.4483	18.554	18.0071	18.2223	17.9426	18.3692	18.5648	18.0573	0.195575	0.0573556	0.0939858	-0.311846	0.0234217	0.0043422
sp|Q6P4E1-4|CASC4_HUMAN Isoform 4 of Protein CASC4 OS=Homo sapiens GN=CASC4	Q6P4E1|Q6P4E1-2|Q6P4E1-4|Q6P4E1-5	CASC4	608001	630057	632251	618304	562537	601218	684891	771793	733213	19.2137	19.2651	19.2701	19.238	19.1016	19.1975	19.3855	19.5579	19.4839	19.2497	19.179	19.4757	-0.0706336	0.185883	0.186629	0.226089	0.0130535	0.00260867
sp|O14936|CSKP_HUMAN Peripheral plasma membrane protein CASK OS=Homo sapiens GN=CASK PE=1 SV=3	O14936|O14936-2|O14936-3|O14936-4|O14936-6|B7ZKY2	CASK	510064	535257	522388	524002	493952	522244	615640	718265	708951	18.9603	19.0299	18.9948	18.9992	18.914	18.9944	19.2317	19.4542	19.4353	18.995	18.9692	19.3737	-0.0257883	0.492229	0.330527	0.378753	0.00689052	0.00150533
sp|Q8WXE0|CSKI2_HUMAN Caskin-2 OS=Homo sapiens GN=CASKIN2 PE=1 SV=2	Q8WXE0|Q8WXE0-2	CASKIN2	40658.8	39817.1	44707.3	42866.3	41220.2	40733.9	30676.4	33887.7	31272.9	15.3113	15.2811	15.4482	15.3876	15.3311	15.3139	14.9048	15.0485	14.9326	15.3469	15.3442	14.962	-0.00267928	0.96415	0.488183	-0.384888	0.00471751	0.00109946
sp|P55212|CASP6_HUMAN Caspase-6 OS=Homo sapiens GN=CASP6 PE=1 SV=2	P55212	CASP6	374939	396765	353077	397474	397324	402749	185430	193275	180734	18.5163	18.5979	18.4296	18.6005	18.6	18.6195	17.5005	17.5603	17.4635	18.5146	18.6067	17.5081	0.0920462	0.133609	0.152879	-1.00651	5.70489e-05	7.28968e-05
sp|P55210-3|CASP7_HUMAN Isoform Alpha' of Caspase-7 OS=Homo sapiens GN=CASP7	P55210|P55210-3|P55210-4|Q5SVL2	CASP7	268449	262345	272257	275639	250207	282053	131600	145422	126839	18.0343	18.0011	18.0546	18.0724	17.9328	18.1056	17.0058	17.1499	16.9526	18.03	18.0369	17.0361	0.00693095	0.906147	0.473088	-0.993893	8.27785e-05	8.29804e-05
sp|Q14790-9|CASP8_HUMAN Isoform 9 of Caspase-8 OS=Homo sapiens GN=CASP8	Q14790|Q14790-2|Q14790-3|Q14790-4|Q14790-5|Q14790-6|Q14790-7|Q14790-8|Q14790-9|B5BU46|E7EQ06|E7ETB7|K4FGA0|E7EVN1|E7EQ01|B6CGU5|Q6NVI2	CASP8|Casp8	30001.2	31199.9	33284.6	33995.6	30335.1	33052.8	27709.6	33993.1	29739.5	14.8727	14.9293	15.0226	15.0531	14.8887	15.0125	14.7581	15.053	14.8601	14.9415	14.9847	14.8904	0.0432307	0.548034	0.353056	-0.0511366	0.625483	0.0834438
sp|P20810-6|ICAL_HUMAN Isoform 6 of Calpastatin OS=Homo sapiens GN=CAST	P20810-6|P20810-7|P20810-9|B7Z468|E7ESM9	CAST	2.4495e+06	1.99471e+06	2.49098e+06	2.09893e+06	1.81621e+06	2.17532e+06	1.09374e+06	1.60802e+06	1.18302e+06	21.2241	20.9277	21.2483	21.0012	20.7925	21.0528	20.0608	20.6169	20.174	21.1334	20.9488	20.2839	-0.184524	0.229357	0.210457	-0.849451	0.0128522	0.0025757
sp|P04040|CATA_HUMAN Catalase OS=Homo sapiens GN=CAT PE=1 SV=3	P04040	CAT	2.50991e+06	2.53002e+06	2.57281e+06	2.24209e+06	2.16102e+06	2.23582e+06	3.58262e+06	3.26346e+06	3.91185e+06	21.2592	21.2707	21.2949	21.0964	21.0433	21.0924	21.7726	21.638	21.8994	21.2749	21.0774	21.77	-0.197589	0.000595712	0.0117993	0.495046	0.00289767	0.00074108
tr|Q59E85|Q59E85_HUMAN Caveolin (Fragment) OS=Homo sapiens PE=2 SV=1	Q03135	CAV1	245586	266631	255082	410318	431663	438588	725688	700121	699039	17.9059	18.0245	17.9606	18.6464	18.7195	18.7425	19.469	19.4172	19.415	17.9637	18.7028	19.4337	0.73916	7.96205e-05	0.00485298	1.4701	2.82224e-06	4.5028e-05
tr|A8K719|A8K719_HUMAN cDNA FLJ76413; highly similar to Homo sapiens core-binding factor; beta subunit (CBFB); transcript variant 1; mRNA OS=Homo sapiens PE=2 SV=1	Q13951-2	CBFB	53494.2	53836	54200.8	55709.7	51996.2	57986	33117.1	34513.1	29465.2	15.7071	15.7163	15.726	15.7656	15.6661	15.8234	15.0153	15.0749	14.8467	15.7165	15.7517	14.979	0.0352582	0.488441	0.329305	-0.737513	0.000422773	0.000188495
sp|Q13951|PEBB_HUMAN Core-binding factor subunit beta OS=Homo sapiens GN=CBFB PE=1 SV=2	Q13951	CBFB	18811.8	14874	18435.6	15928	15875.1	20052	12865.4	21075	15139.5	14.1994	13.8605	14.1702	13.9593	13.9545	14.2915	13.6512	14.3632	13.886	14.0767	14.0684	13.9668	-0.00828093	0.960096	0.487236	-0.109859	0.665624	0.0880399
sp|P22681|CBL_HUMAN E3 ubiquitin-protein ligase CBL OS=Homo sapiens GN=CBL PE=1 SV=2	P22681	CBL	266800	267907	278321	260969	259480	265808	166428	194469	173515	18.0254	18.0314	18.0864	17.9935	17.9853	18.02	17.3445	17.5692	17.4047	18.0477	17.9996	17.4395	-0.0481181	0.0946471	0.125573	-0.608247	0.000959756	0.000326753
sp|Q75N03|HAKAI_HUMAN E3 ubiquitin-protein ligase Hakai OS=Homo sapiens GN=CBLL1 PE=1 SV=1	Q75N03|Q75N03-2	CBLL1	41170.7	39336.2	45799.2	51404.1	45770.4	50319.7	51197.3	64881.2	54991.4	15.3293	15.2636	15.483	15.6496	15.4821	15.6188	15.6438	15.9855	15.7469	15.3586	15.5835	15.7921	0.224875	0.0534483	0.090656	0.433426	0.0226949	0.00422125
sp|P16152|CBR1_HUMAN Carbonyl reductase [NADPH] 1 OS=Homo sapiens GN=CBR1 PE=1 SV=3	P16152	CBR1	1.75357e+06	1.72543e+06	1.78121e+06	1.74927e+06	1.55405e+06	1.72206e+06	748770	845133	730837	20.7419	20.7185	20.7644	20.7383	20.5676	20.7157	19.5142	19.6888	19.4792	20.7416	20.6739	19.5607	-0.0677284	0.28675	0.239895	-1.18088	5.79629e-05	7.3353e-05
sp|O75828|CBR3_HUMAN Carbonyl reductase [NADPH] 3 OS=Homo sapiens GN=CBR3 PE=1 SV=3	O75828	CBR3	569262	570784	550724	479013	442577	463278	262603	295107	294300	19.1187	19.1226	19.071	18.8697	18.7556	18.8215	18.0025	18.1709	18.1669	19.1041	18.8156	18.1134	-0.288498	0.00146137	0.0173467	-0.990652	6.84552e-05	7.90566e-05
sp|Q8N4T8|CBR4_HUMAN Carbonyl reductase family member 4 OS=Homo sapiens GN=CBR4 PE=1 SV=3	Q8N4T8|Q8N4T8-2|H0Y962	CBR4	16636.1	19424.3	16297.3	23100.7	18121.2	19720.8	27211.1	30458.4	29787.8	14.022	14.2456	13.9923	14.4957	14.1454	14.2674	14.7319	14.8946	14.8624	14.0867	14.3028	14.8296	0.216174	0.171911	0.177999	0.74298	0.00139357	0.000429443
sp|P35520-2|CBS_HUMAN Isoform 2 of Cystathionine beta-synthase OS=Homo sapiens GN=CBS	P35520|P35520-2	CBS	601380	615279	605207	567882	538997	545879	257861	294261	265391	19.1979	19.2309	19.2071	19.1152	19.0399	19.0582	17.9762	18.1667	18.0178	19.212	19.0711	18.0536	-0.140832	0.00468675	0.0275234	-1.15838	3.88021e-05	6.45843e-05
sp|Q8IUF1|CBWD2_HUMAN COBW domain-containing protein 2 OS=Homo sapiens GN=CBWD2 PE=1 SV=1	Q9BRT8|Q9BRT8-3|Q8IUF1|F2Z2T4|C9J3G2	CBWD1|CBWD2	504533	490965	484152	468523	421462	464929	179137	215188	200220	18.9446	18.9053	18.8851	18.8378	18.685	18.8267	17.4507	17.7152	17.6112	18.9117	18.7832	17.5924	-0.1285	0.0694617	0.104362	-1.31926	7.49659e-05	8.14214e-05
sp|P83916|CBX1_HUMAN Chromobox protein homolog 1 OS=Homo sapiens GN=CBX1 PE=1 SV=1	P83916|J3KS05	CBX1	768601	736660	785313	820268	745800	823305	1.11121e+06	1.34932e+06	1.36782e+06	19.5519	19.4906	19.5829	19.6457	19.5084	19.6511	20.0837	20.3638	20.3834	19.5418	19.6017	20.277	0.059937	0.329115	0.260258	0.735174	0.00185984	0.000531023
sp|Q14781|CBX2_HUMAN Chromobox protein homolog 2 OS=Homo sapiens GN=CBX2 PE=1 SV=2	Q14781	CBX2	112913	111243	115269	123226	120520	129410	160253	163769	159568	16.7848	16.7634	16.8146	16.9109	16.8789	16.9816	17.29	17.3213	17.2838	16.7876	16.9238	17.2984	0.136199	0.0157131	0.0470462	0.510753	1.1062e-05	5.35282e-05
sp|Q13185|CBX3_HUMAN Chromobox protein homolog 3 OS=Homo sapiens GN=CBX3 PE=1 SV=4	Q13185	CBX3	3.45643e+06	3.24193e+06	3.66045e+06	3.34085e+06	3.61521e+06	2.64061e+06	5.68437e+06	6.48154e+06	4.68357e+06	21.7209	21.6284	21.8036	21.6718	21.7856	21.3324	22.4386	22.6279	22.1592	21.7176	21.5966	22.4086	-0.120998	0.451581	0.315212	0.690929	0.00892312	0.0018855
sp|O00257|CBX4_HUMAN E3 SUMO-protein ligase CBX4 OS=Homo sapiens GN=CBX4 PE=1 SV=3	O00257	CBX4	153940	168753	162132	169017	160151	169980	210323	191219	193169	17.232	17.3646	17.3068	17.3668	17.2891	17.375	17.6822	17.5449	17.5595	17.3011	17.3436	17.5955	0.0425051	0.418157	0.300953	0.294414	0.00712011	0.00154952
sp|P45973|CBX5_HUMAN Chromobox protein homolog 5 OS=Homo sapiens GN=CBX5 PE=1 SV=1	P45973	CBX5	2.22672e+06	2.32639e+06	2.32286e+06	2.64516e+06	2.44921e+06	2.62639e+06	2.92259e+06	2.35591e+06	3.05497e+06	21.0865	21.1497	21.1475	21.3349	21.2239	21.3246	21.4788	21.1679	21.5427	21.1279	21.2945	21.3965	0.166614	0.0153386	0.0465073	0.268593	0.0844564	0.0136015
sp|O95503|CBX6_HUMAN Chromobox protein homolog 6 OS=Homo sapiens GN=CBX6 PE=1 SV=1	O95503|B0QXZ6	CBX6	177257	187064	178520	199104	182324	185521	188263	202804	180997	17.4355	17.5132	17.4457	17.6032	17.4761	17.5012	17.5224	17.6297	17.4656	17.4648	17.5268	17.5392	0.0620515	0.247397	0.219525	0.0744469	0.239655	0.0351506
sp|Q9HC52|CBX8_HUMAN Chromobox protein homolog 8 OS=Homo sapiens GN=CBX8 PE=1 SV=3	Q9HC52	CBX8	501159	544851	505978	551905	549815	522713	743909	744455	729479	18.9349	19.0555	18.9487	19.0741	19.0686	18.9957	19.5048	19.5058	19.4765	18.9797	19.0461	19.4957	0.0663939	0.220123	0.205935	0.515991	0.000194265	0.000121443
sp|Q6P1N0|C2D1A_HUMAN Coiled-coil and C2 domain-containing protein 1A OS=Homo sapiens GN=CC2D1A PE=1 SV=1	Q6P1N0	CC2D1A	1.40502e+06	1.38728e+06	1.41415e+06	1.35874e+06	1.23675e+06	1.35034e+06	983699	1.17303e+06	1.07497e+06	20.4222	20.4038	20.4315	20.3738	20.2381	20.3649	19.9079	20.1618	20.0359	20.4192	20.3256	20.0352	-0.0935489	0.103791	0.131952	-0.383987	0.00648992	0.00143476
sp|Q5T0F9|C2D1B_HUMAN Coiled-coil and C2 domain-containing protein 1B OS=Homo sapiens GN=CC2D1B PE=1 SV=1	Q5T0F9|Q5T0F9-2|Q5T0F9-3|H7C1U3|H0Y517	CC2D1B	140485	146823	147837	152480	150264	146399	102490	121150	97874.1	17.1001	17.1637	17.1736	17.2183	17.1971	17.1595	16.6451	16.8864	16.5786	17.1458	17.1916	16.7034	0.0458389	0.185999	0.186634	-0.442411	0.0100788	0.00209077
sp|Q8IX12|CCAR1_HUMAN Cell division cycle and apoptosis regulator protein 1 OS=Homo sapiens GN=CCAR1 PE=1 SV=2	Q8IX12|Q8IX12-2	CCAR1	1.25958e+06	1.40411e+06	1.22661e+06	1.34621e+06	1.43897e+06	1.31702e+06	1.88886e+06	1.77084e+06	1.92722e+06	20.2645	20.4212	20.2262	20.3605	20.4566	20.3289	20.8491	20.756	20.8781	20.304	20.382	20.8277	0.0779808	0.333424	0.261746	0.52373	0.00171555	0.000498521
tr|B3KTJ9|B3KTJ9_HUMAN cDNA FLJ38393 fis; clone FEBRA2007212 OS=Homo sapiens PE=2 SV=1	Q8N163	CCAR2	2.99664e+06	3.05472e+06	3.07004e+06	2.67361e+06	2.85477e+06	3.04926e+06	2.08918e+06	2.28885e+06	2.11662e+06	21.5149	21.5426	21.5498	21.3504	21.4449	21.54	20.9945	21.1262	21.0133	21.5358	21.4451	21.0447	-0.090672	0.179364	0.18277	-0.491107	0.000319546	0.000159786
sp|Q6YP21|KAT3_HUMAN Kynurenine--oxoglutarate transaminase 3 OS=Homo sapiens GN=CCBL2 PE=1 SV=1	Q6YP21|Q6YP21-3	CCBL2	102803	102536	106819	109334	105336	101283	80250.2	88221.7	91003.3	16.6495	16.6458	16.7048	16.7384	16.6846	16.628	16.2922	16.4288	16.4736	16.6667	16.6837	16.3982	0.016985	0.671135	0.396248	-0.26847	0.00970009	0.00202157
sp|Q96ES7|SGF29_HUMAN SAGA-associated factor 29 homolog OS=Homo sapiens GN=CCDC101 PE=1 SV=1	Q96ES7	CCDC101	28580.5	33006.2	30267.7	31259.3	32154.5	31485.6	33132.8	34631.4	34284.9	14.8027	15.0104	14.8855	14.932	14.9727	14.9424	15.016	15.0798	15.0653	14.8996	14.949	15.0537	0.0494853	0.466774	0.320902	0.154122	0.0718654	0.0117544
sp|Q96A19|C102A_HUMAN Coiled-coil domain-containing protein 102A OS=Homo sapiens GN=CCDC102A PE=1 SV=2	Q96A19	CCDC102A	26447.1	24509.8	26977	27214.3	31674.3	29852.3	17431.8	20013.7	20983.1	14.6908	14.5811	14.7194	14.7321	14.951	14.8656	14.0894	14.2887	14.3569	14.6638	14.8496	14.245	0.185774	0.0718609	0.106183	-0.418756	0.00988762	0.00205763
sp|Q96G28-2|CC104_HUMAN Isoform 2 of Coiled-coil domain-containing protein 104 OS=Homo sapiens GN=CCDC104	Q96G28|Q96G28-2|B5MCA1|B5MD16|B5MC35	CCDC104|CFAP36	47851.3	44922.2	42670.7	50241.9	44987.3	43957.1	20346.2	23523.4	19848	15.5463	15.4551	15.381	15.6166	15.4572	15.4238	14.3125	14.5218	14.2767	15.4608	15.4992	14.3703	0.0384253	0.641056	0.386363	-1.09046	0.000268029	0.000144405
sp|Q9NWR8|MCUB_HUMAN Mitochondrial calcium uniporter regulatory subunit MCUb OS=Homo sapiens GN=CCDC109B PE=1 SV=2	Q9NWR8	CCDC109B	30666.4	28469.3	27785.4	36199	30587.5	31466.1	53564.1	53026.3	58179.4	14.9044	14.7971	14.762	15.1437	14.9007	14.9415	15.709	15.6944	15.8282	14.8212	14.9953	15.7439	0.174098	0.114349	0.138963	0.922696	0.000105995	9.26081e-05
sp|Q96NT0|CC115_HUMAN Coiled-coil domain-containing protein 115 OS=Homo sapiens GN=CCDC115 PE=1 SV=1	Q96NT0	CCDC115	163016	168411	174339	178871	183163	190850	218825	244217	261430	17.3147	17.3616	17.4115	17.4486	17.4828	17.5421	17.7394	17.8978	17.9961	17.3626	17.4911	17.8778	0.128528	0.0302985	0.0663313	0.515156	0.00296763	0.000754888
sp|Q8IWD4|CC117_HUMAN Coiled-coil domain-containing protein 117 OS=Homo sapiens GN=CCDC117 PE=1 SV=1	Q8IWD4|Q8IWD4-3|Q8IWD4-4	CCDC117	538086	568552	522786	524644	509576	479152	190706	211370	167823	19.0375	19.1169	18.9959	19.001	18.9589	18.8701	17.541	17.6894	17.3566	19.0501	18.9433	17.529	-0.106745	0.111459	0.137351	-1.52109	0.000120561	9.81516e-05
tr|J3KR35|J3KR35_HUMAN Coiled-coil domain containing 12; isoform CRA_a OS=Homo sapiens GN=CCDC12 PE=1 SV=1	Q8WUD4|J3KR35	CCDC12	393627	399361	404708	408333	360398	381264	355878	407501	418393	18.5865	18.6073	18.6265	18.6394	18.4592	18.5404	18.441	18.6364	18.6745	18.6068	18.5463	18.584	-0.060426	0.320732	0.25611	-0.0227874	0.771242	0.100541
sp|Q96CT7|CC124_HUMAN Coiled-coil domain-containing protein 124 OS=Homo sapiens GN=CCDC124 PE=1 SV=1	Q96CT7	CCDC124	2.13012e+06	2.17707e+06	2.13051e+06	2.41588e+06	2.25583e+06	2.40156e+06	1.98194e+06	2.14294e+06	1.89073e+06	21.0225	21.054	21.0228	21.2041	21.1052	21.1955	20.9185	21.0312	20.8505	21.0331	21.1683	20.9334	0.135219	0.0153544	0.0465133	-0.0996891	0.136991	0.0210885
sp|Q96BQ5|CC127_HUMAN Coiled-coil domain-containing protein 127 OS=Homo sapiens GN=CCDC127 PE=1 SV=1	Q96BQ5	CCDC127	120334	131228	128554	134959	125703	130768	229764	241212	231904	16.8767	17.0017	16.972	17.0422	16.9397	16.9966	17.8098	17.8799	17.8232	16.9501	16.9928	17.8376	0.0426861	0.423867	0.302913	0.8875	3.38163e-05	6.30633e-05
sp|Q96JG6|CC132_HUMAN Coiled-coil domain-containing protein 132 OS=Homo sapiens GN=CCDC132 PE=1 SV=3	Q96JG6|A7MD03	CCDC132	204174	198038	201734	215778	202714	207147	171905	188494	173953	17.6394	17.5954	17.6221	17.7192	17.6291	17.6603	17.3912	17.5242	17.4083	17.619	17.6695	17.4412	0.0505398	0.160242	0.170638	-0.177736	0.0152212	0.00298991
sp|Q9H6E4|CC134_HUMAN Coiled-coil domain-containing protein 134 OS=Homo sapiens GN=CCDC134 PE=1 SV=1	Q9H6E4	CCDC134	84800.4	91388	86629.4	99473	86673.2	90753.9	81534.6	93538.5	90382.4	16.3718	16.4797	16.4026	16.602	16.4033	16.4697	16.3151	16.5133	16.4638	16.418	16.4917	16.4307	0.0736398	0.3312	0.260812	0.0126938	0.860273	0.110572
tr|H6QX63|H6QX63_HUMAN Hepatocellular carcinoma related protein 2 OS=Homo sapiens PE=2 SV=1	Q6PK04|I3L0U5	CCDC137	336093	353262	358243	390662	362507	369008	391801	394319	395419	18.3585	18.4304	18.4506	18.5756	18.4677	18.4933	18.5798	18.589	18.593	18.4132	18.5122	18.5873	0.0990165	0.0821927	0.114479	0.174111	0.00350213	0.000863247
tr|Q5T7F6|Q5T7F6_HUMAN Coiled-coil domain-containing protein 167 (Fragment) OS=Homo sapiens GN=CCDC167 PE=1 SV=1	Q9P0B6|Q5T7F6	CCDC167	106105	103855	116377	122519	120041	120380	149414	167682	158856	16.6951	16.6642	16.8285	16.9026	16.8732	16.8772	17.189	17.3554	17.2774	16.7293	16.8844	17.2739	0.15509	0.0388794	0.0759745	0.544632	0.00144318	0.000439586
sp|Q8IYT3|CC170_HUMAN Coiled-coil domain-containing protein 170 OS=Homo sapiens GN=CCDC170 PE=2 SV=3	Q8IYT3	CCDC170	87968.8	94230.8	85981.9	78973.4	75505.6	73384.3	326525	327453	286181	16.4247	16.5239	16.3917	16.2691	16.2043	16.1632	18.3168	18.3209	18.1266	16.4468	16.2122	18.2548	-0.234601	0.00954436	0.0366228	1.80799	1.79596e-05	5.37949e-05
sp|Q6PII3|CC174_HUMAN Coiled-coil domain-containing protein 174 OS=Homo sapiens GN=CCDC174 PE=2 SV=3	Q6PII3	CCDC174	48021	53347.4	45695.2	47307.5	53334.5	46528.4	38189.1	33263.2	29660.6	15.5514	15.7031	15.4798	15.5298	15.7028	15.5058	15.2209	15.0216	14.8563	15.5781	15.5795	15.0329	0.00137382	0.988612	0.493405	-0.545164	0.0118159	0.00239964
sp|P0C221|CC175_HUMAN Coiled-coil domain-containing protein 175 OS=Homo sapiens GN=CCDC175 PE=2 SV=2	P0C221	CCDC175	147437	156192	143894	115511	116850	114333	110130	116521	102531	17.1697	17.253	17.1346	16.8177	16.8343	16.8029	16.7488	16.8302	16.6457	17.1858	16.8183	16.7416	-0.367498	0.000532381	0.011279	-0.444191	0.0022485	0.000611821
tr|Q496Y1|Q496Y1_HUMAN C10orf118 protein (Fragment) OS=Homo sapiens GN=C10orf118 PE=2 SV=1	Q7Z3E2|Q496Y1	CCDC186|C10orf118	109328	118668	113543	115950	112024	100958	99771.2	99795.4	87486	16.7383	16.8566	16.7929	16.8231	16.7734	16.6234	16.6063	16.6067	16.4168	16.7959	16.74	16.5433	-0.0559245	0.463631	0.319397	-0.252659	0.0245719	0.00452097
sp|O60826|CCD22_HUMAN Coiled-coil domain-containing protein 22 OS=Homo sapiens GN=CCDC22 PE=1 SV=1	O60826	CCDC22	1.0269e+06	1.03214e+06	1.04808e+06	1.13661e+06	1.07942e+06	1.1286e+06	725655	828122	721689	19.9699	19.9772	19.9993	20.1163	20.0418	20.1061	19.4689	19.6595	19.461	19.9821	20.0881	19.5298	0.105946	0.0131783	0.043037	-0.452324	0.00230354	0.000621434
sp|Q86WR0|CCD25_HUMAN Coiled-coil domain-containing protein 25 OS=Homo sapiens GN=CCDC25 PE=1 SV=2	Q86WR0|Q7Z5U5	CCDC25	704885	725345	661231	721247	686167	718830	336955	398278	350337	19.427	19.4683	19.3348	19.4601	19.3882	19.4553	18.3622	18.6034	18.4184	19.41	19.4345	18.4613	0.0244981	0.620978	0.380705	-0.948711	0.000332234	0.000162609
tr|Q86WV7|Q86WV7_HUMAN CCDC43 protein OS=Homo sapiens GN=CCDC43 PE=1 SV=1	Q96MW1|Q86WV7	CCDC43	435573	416456	421153	414422	385808	422369	184375	292469	214612	18.7326	18.6678	18.684	18.6607	18.5575	18.6881	17.4923	18.1579	17.7114	18.6948	18.6355	17.7872	-0.0593121	0.251388	0.221678	-0.907589	0.00994644	0.00206785
sp|Q96A33|CCD47_HUMAN Coiled-coil domain-containing protein 47 OS=Homo sapiens GN=CCDC47 PE=1 SV=1	Q96A33	CCDC47	1.22007e+06	1.22825e+06	1.22546e+06	1.3284e+06	1.19539e+06	1.22596e+06	1.85426e+06	1.84987e+06	1.89224e+06	20.2185	20.2282	20.2249	20.3413	20.1891	20.2255	20.8224	20.819	20.8517	20.2239	20.2519	20.831	0.0280619	0.574565	0.363777	0.607156	5.87952e-07	3.57448e-05
sp|Q8IVM0-2|CCD50_HUMAN Isoform 2 of Coiled-coil domain-containing protein 50 OS=Homo sapiens GN=CCDC50	Q8IVM0|Q8IVM0-2	CCDC50	61412.5	63798.9	63142.6	71571.5	69962.4	71967.7	63958.7	68025.4	58779.3	15.9062	15.9612	15.9463	16.1271	16.0943	16.1351	15.9649	16.0538	15.843	15.9379	16.1188	15.9539	0.180879	0.000931737	0.0144421	0.0159491	0.813367	0.105291
sp|Q96ER9|CCD51_HUMAN Coiled-coil domain-containing protein 51 OS=Homo sapiens GN=CCDC51 PE=1 SV=2	Q96ER9	CCDC51	478394	533063	456794	483495	540918	470483	916288	802227	880478	18.8678	19.0239	18.8012	18.8831	19.0451	18.8438	19.8054	19.6137	19.7479	18.8977	18.924	19.7223	0.026335	0.785015	0.435201	0.824683	0.000694161	0.000262104
sp|Q9Y3C0|CCD53_HUMAN WASH complex subunit CCDC53 OS=Homo sapiens GN=CCDC53 PE=1 SV=1	Q9Y3C0|F5GZ97	CCDC53	150661	162676	152847	152681	148854	149333	135416	147511	139014	17.2009	17.3116	17.2217	17.2202	17.1835	17.1882	17.047	17.1705	17.0849	17.2448	17.1973	17.1008	-0.0474795	0.256165	0.224179	-0.143983	0.0446817	0.00768598
sp|Q4VC31|CCD58_HUMAN Coiled-coil domain-containing protein 58 OS=Homo sapiens GN=CCDC58 PE=1 SV=1	Q4VC31|C9JQ41|H7C525	CCDC58	182817	192324	184868	205903	191804	192138	172628	188322	189539	17.48	17.5532	17.4961	17.6516	17.5493	17.5518	17.3973	17.5228	17.5321	17.5098	17.5842	17.4841	0.074434	0.138836	0.156319	-0.0256932	0.626463	0.0835353
sp|Q9P031|TAP26_HUMAN Thyroid transcription factor 1-associated protein 26 OS=Homo sapiens GN=CCDC59 PE=1 SV=2	Q9P031	CCDC59	322468	327301	335058	334918	321173	338947	398429	424942	397821	18.2988	18.3203	18.3541	18.3534	18.293	18.3707	18.604	18.6969	18.6018	18.3244	18.339	18.6342	0.014677	0.634028	0.384354	0.309841	0.000922819	0.000317994
tr|A0A024QZJ7|A0A024QZJ7_HUMAN Coiled-coil domain containing 6; isoform CRA_a OS=Homo sapiens GN=CCDC6 PE=4 SV=1	Q16204|A0A024QZJ7	CCDC6	1.65543e+06	1.67641e+06	1.65086e+06	1.79177e+06	1.6783e+06	1.77779e+06	997385	1.1554e+06	1.02965e+06	20.6588	20.6769	20.6548	20.773	20.6786	20.7617	19.9278	20.14	19.9737	20.6635	20.7377	20.0138	0.0742248	0.0718731	0.106183	-0.649678	0.000556678	0.000227131
sp|Q8IV32|CCD71_HUMAN Coiled-coil domain-containing protein 71 OS=Homo sapiens GN=CCDC71 PE=2 SV=3	Q8IV32	CCDC71	36631.6	38661.8	40204.9	36378.2	40628	38685	51560.4	50092.8	56418.8	15.1608	15.2386	15.2951	15.1508	15.3102	15.2395	15.654	15.6123	15.7839	15.2315	15.2335	15.6834	0.00198382	0.97535	0.490737	0.451892	0.00220929	0.000603467
tr|I3L158|I3L158_HUMAN Coiled-coil domain-containing protein 78 (Fragment) OS=Homo sapiens GN=CCDC78 PE=4 SV=3	I3L158	CCDC78	44762.6	48250.4	49589.4	47761.9	45398.4	50045.7	40967.2	46962.7	50328.9	15.45	15.5583	15.5977	15.5436	15.4704	15.611	15.3222	15.5192	15.6191	15.5353	15.5416	15.4868	0.00629492	0.921479	0.476946	-0.0484969	0.645895	0.085772
sp|Q15834|CC85B_HUMAN Coiled-coil domain-containing protein 85B OS=Homo sapiens GN=CCDC85B PE=1 SV=2	Q15834	CCDC85B	60313.7	54080.4	58416.7	56940.9	57119.4	57194.6	50255.6	51585.3	47446.6	15.8802	15.7228	15.8341	15.7972	15.8017	15.8036	15.617	15.6547	15.534	15.8124	15.8008	15.6019	-0.0115503	0.817024	0.445858	-0.210475	0.0231213	0.00429182
sp|A6NKD9|CC85C_HUMAN Coiled-coil domain-containing protein 85C OS=Homo sapiens GN=CCDC85C PE=1 SV=1	A6NKD9	CCDC85C	134090	132783	124638	145996	139824	142145	90976.5	113857	94953.2	17.0328	17.0187	16.9274	17.1556	17.0933	17.117	16.4732	16.7969	16.5349	16.993	17.1219	16.6017	0.128965	0.0267778	0.0622902	-0.391312	0.0200841	0.00380279
sp|Q9H6F5|CCD86_HUMAN Coiled-coil domain-containing protein 86 OS=Homo sapiens GN=CCDC86 PE=1 SV=1	Q9H6F5	CCDC86	1.08151e+06	1.08479e+06	1.11779e+06	1.30416e+06	1.13442e+06	1.27557e+06	1.30079e+06	1.51913e+06	1.4325e+06	20.0446	20.049	20.0922	20.3147	20.1135	20.2827	20.311	20.5348	20.4501	20.0619	20.237	20.432	0.175033	0.0527217	0.0901326	0.370015	0.00525007	0.00119981
sp|Q9P219|DAPLE_HUMAN Protein Daple OS=Homo sapiens GN=CCDC88C PE=1 SV=3	Q9P219	CCDC88C	941461	967800	914577	964519	958418	938512	710895	760227	759381	19.8445	19.8843	19.8027	19.8795	19.8703	19.84	19.4393	19.5361	19.5345	19.8439	19.8633	19.5033	0.0193754	0.503721	0.335142	-0.340607	0.00101748	0.000340817
sp|Q9Y3X0|CCDC9_HUMAN Coiled-coil domain-containing protein 9 OS=Homo sapiens GN=CCDC9 PE=1 SV=1	Q9Y3X0	CCDC9	773132	802391	784097	867740	799633	837806	1.1698e+06	1.16864e+06	1.19938e+06	19.5604	19.6139	19.5807	19.7269	19.609	19.6763	20.1578	20.1564	20.1939	19.585	19.6707	20.1694	0.0857213	0.0845572	0.116366	0.584372	7.9342e-06	5.35282e-05
tr|B2RE36|B2RE36_HUMAN cDNA; FLJ96903 OS=Homo sapiens PE=2 SV=1	Q9GZT6|Q9GZT6-2|Q9GZT6-3|H0YF06	CCDC90B	255830	254696	251380	272791	275988	267138	477753	500367	497935	17.9648	17.9584	17.9395	18.0574	18.0742	18.0272	18.8659	18.9326	18.9256	17.9542	18.053	18.908	0.0987214	0.00327922	0.0238019	0.953794	1.8474e-06	4.40744e-05
sp|Q567U6|CCD93_HUMAN Coiled-coil domain-containing protein 93 OS=Homo sapiens GN=CCDC93 PE=1 SV=2	Q567U6|F8W9X7	CCDC93	441747	455024	436746	462821	425151	447065	262714	321733	282400	18.7529	18.7956	18.7364	18.8201	18.6976	18.7701	18.0031	18.2955	18.1074	18.7616	18.7626	18.1353	0.000985405	0.98138	0.491621	-0.626287	0.00200325	0.000561051
sp|Q9BW85|CCD94_HUMAN Coiled-coil domain-containing protein 94 OS=Homo sapiens GN=CCDC94 PE=1 SV=1	Q9BW85	CCDC94	166766	183508	170606	191720	172378	177812	153538	154851	149233	17.3475	17.4855	17.3803	17.5486	17.3952	17.44	17.2282	17.2405	17.1872	17.4044	17.4613	17.2187	0.0568644	0.408921	0.297235	-0.185762	0.0141283	0.00279783
tr|A0A024R0L2|A0A024R0L2_HUMAN Uncharacterized protein OS=Homo sapiens GN=MGC20255 PE=4 SV=1	Q96F63|A0A024R0L2	CCDC97|MGC20255	53894.1	57513.5	60140.8	55500.5	54694.9	53387.2	40648.4	51040.2	41766.7	15.7178	15.8116	15.8761	15.7602	15.7391	15.7042	15.3109	15.6393	15.3501	15.8018	15.7345	15.4334	-0.0673248	0.239417	0.215726	-0.368396	0.0313313	0.00560706
sp|Q9BSQ5-2|CCM2_HUMAN Isoform 2 of Malcavernin OS=Homo sapiens GN=CCM2	Q9BSQ5|Q9BSQ5-2|Q9BSQ5-3|Q9BSQ5-4|C9JUH3|E9PEC4	CCM2	12147	11598.8	12733.9	9698.95	9613.98	9026.44	6551.89	10890.3	6872.08	13.5683	13.5017	13.6364	13.2436	13.2309	13.1399	12.6777	13.4108	12.7465	13.5688	13.2048	12.945	-0.363973	0.00200491	0.0196234	-0.623801	0.0580205	0.00968871
sp|P20248|CCNA2_HUMAN Cyclin-A2 OS=Homo sapiens GN=CCNA2 PE=1 SV=2	P20248	CCNA2	132889	122620	130973	178322	154468	167787	123174	137298	106386	17.0199	16.9038	16.9989	17.4441	17.2369	17.3563	16.9103	17.0669	16.6989	16.9742	17.3458	16.8921	0.371583	0.00600621	0.0303293	-0.08212	0.505662	0.0689171
sp|P14635|CCNB1_HUMAN G2/mitotic-specific cyclin-B1 OS=Homo sapiens GN=CCNB1 PE=1 SV=1	P14635|P14635-2	CCNB1	401942	397351	389838	448310	421756	444175	323366	383513	345214	18.6166	18.6001	18.5725	18.7741	18.686	18.7608	18.3028	18.5489	18.3971	18.5964	18.7403	18.4163	0.14392	0.00894745	0.035578	-0.180114	0.0687287	0.0112889
tr|Q5U0M0|Q5U0M0_HUMAN Cyclin B2 OS=Homo sapiens PE=2 SV=1	O95067|H1UBN3	CCNB2|CCNB2V	54327.7	51166.5	55083.4	56042.7	56944.7	58734.2	48792.2	44158.7	45133.4	15.7294	15.6429	15.7493	15.7742	15.7973	15.8419	15.5744	15.4304	15.4619	15.7072	15.8045	15.4889	0.0972611	0.0636959	0.0997262	-0.218321	0.0161006	0.00313731
sp|P24863|CCNC_HUMAN Cyclin-C OS=Homo sapiens GN=CCNC PE=1 SV=2	P24863|P24863-2|E5RFK5|E5RFX8|H0YBQ5|J3KP90	CCNC	45080.7	47041.6	45590.6	45257.5	52403.5	39229	43212.4	50736.8	50030.5	15.4602	15.5217	15.4764	15.4659	15.6774	15.2596	15.3992	15.6307	15.6105	15.4861	15.4676	15.5468	-0.018482	0.88691	0.468195	0.0607004	0.470847	0.0644819
sp|P24385|CCND1_HUMAN G1/S-specific cyclin-D1 OS=Homo sapiens GN=CCND1 PE=1 SV=1	P24385	CCND1	130554	157107	123770	146209	169469	133954	68204.7	61707.2	59243.6	16.9943	17.2614	16.9173	17.1577	17.3707	17.0314	16.0576	15.9132	15.8544	17.0577	17.1866	15.9417	0.128917	0.420599	0.301543	-1.11595	0.00075547	0.000276443
tr|A8K6Q5|A8K6Q5_HUMAN cDNA FLJ77327; highly similar to Homo sapiens cyclin H (CCNH); mRNA OS=Homo sapiens PE=2 SV=1	P51946|D6RHI7|D6RG18	CCNH	161887	166082	164061	176214	163485	159118	119284	158308	125780	17.3046	17.3415	17.3239	17.427	17.3188	17.2797	16.864	17.2724	16.9405	17.3233	17.3418	17.0257	0.0184926	0.704056	0.406896	-0.297691	0.0770817	0.0125133
sp|O75909-4|CCNK_HUMAN Isoform 4 of Cyclin-K OS=Homo sapiens GN=CCNK	O75909|O75909-4	CCNK	114616	123397	122481	126435	116370	119686	115440	130201	114229	16.8064	16.913	16.9022	16.948	16.8284	16.8689	16.8168	16.9904	16.8016	16.8739	16.8818	16.8696	0.00790009	0.879229	0.465606	-0.00428556	0.95371	0.120938
tr|A8K4M5|A8K4M5_HUMAN cDNA FLJ76043; highly similar to Homo sapiens cyclin T1 (CCNT1); mRNA OS=Homo sapiens PE=2 SV=1	O60563	CCNT1	524530	532487	525929	574708	535642	548383	670586	717680	680824	19.0007	19.0224	19.0045	19.1325	19.0309	19.0648	19.3551	19.453	19.3769	19.0092	19.0761	19.395	0.0668823	0.09409	0.12538	0.385803	0.000222608	0.000130458
sp|O60583-2|CCNT2_HUMAN Isoform 2 of Cyclin-T2 OS=Homo sapiens GN=CCNT2	O60583-2	CCNT2	91554.5	91369.7	95221	96203.1	93095.5	92123.2	108274	130574	142035	16.4823	16.4794	16.539	16.5538	16.5064	16.4913	16.7243	16.9945	17.1159	16.5003	16.5172	16.9449	0.0169108	0.565435	0.36004	0.444653	0.0192766	0.00367624
tr|B2RBH6|B2RBH6_HUMAN cDNA; FLJ95513; highly similar to Homo sapiens cyclin fold protein 1 (CFP1); mRNA OS=Homo sapiens PE=2 SV=1	Q8ND76|Q8ND76-2	CCNY	67172.5	65670.7	66073.5	66462	59753.8	67526	66104.1	76331.9	90293.3	16.0356	16.003	16.0118	16.0202	15.8667	16.0432	16.0125	16.22	16.4623	16.0168	15.9767	16.2316	-0.0400635	0.515532	0.340036	0.214817	0.174731	0.0263594
tr|B4DTZ1|B4DTZ1_HUMAN cDNA FLJ60154; highly similar to Centrosomal protein of 110 kDa OS=Homo sapiens PE=2 SV=1	O43303|O43303-2|A0A024QYV8	CCP110|CP110	103282	97672.2	106390	113743	99565.9	103164	97123.4	116341	91578.2	16.6562	16.5757	16.699	16.7954	16.6034	16.6546	16.5675	16.828	16.4827	16.6436	16.6845	16.6261	0.0408214	0.579869	0.366165	-0.0175494	0.880975	0.112841
sp|Q9ULG6-5|CCPG1_HUMAN Isoform 5 of Cell cycle progression protein 1 OS=Homo sapiens GN=CCPG1	Q9ULG6|Q9ULG6-2|Q9ULG6-4|Q9ULG6-5	CCPG1	162455	176838	155234	138870	138877	125383	114278	120360	114653	17.3097	17.4321	17.2441	17.0834	17.0834	16.936	16.8022	16.877	16.8069	17.3286	17.0343	16.8287	-0.294345	0.016301	0.0481516	-0.499916	0.00114554	0.000368649
sp|O14618|CCS_HUMAN Copper chaperone for superoxide dismutase OS=Homo sapiens GN=CCS PE=1 SV=1	O14618|J3KNF4	CCS	612647	620699	602448	665956	631710	652924	298307	337256	309411	19.2247	19.2435	19.2005	19.3451	19.2689	19.3166	18.1864	18.3635	18.2392	19.2229	19.3102	18.263	0.087273	0.0266328	0.062039	-0.959873	5.86034e-05	7.38145e-05
sp|Q4G0I0|CSMT1_HUMAN Protein CCSMST1 OS=Homo sapiens GN=CCSMST1 PE=2 SV=1	Q4G0I0	CCSMST1	39706.3	40644.9	40065.1	39906.9	44303.1	40418.2	57975.1	61364.7	60162.7	15.2771	15.3108	15.2901	15.2843	15.4351	15.3027	15.8231	15.9051	15.8766	15.2926	15.3407	15.8683	0.0480877	0.377534	0.283352	0.575641	2.4461e-05	5.84046e-05
sp|P78371-2|TCPB_HUMAN Isoform 2 of T-complex protein 1 subunit beta OS=Homo sapiens GN=CCT2	P78371-2	CCT2	1.60795e+06	1.67725e+06	1.62589e+06	1.8545e+06	1.71684e+06	1.76624e+06	809096	915442	749381	20.6168	20.6777	20.6328	20.8226	20.7113	20.7523	19.626	19.8041	19.5153	20.6424	20.7621	19.6485	0.119642	0.0325393	0.0685242	-0.993951	0.000321104	0.000160107
tr|B4DUR8|B4DUR8_HUMAN T-complex protein 1 subunit gamma OS=Homo sapiens GN=CCT3 PE=1 SV=1	B4DUR8	CCT3	374979	393465	383554	429392	398326	397605	188104	215414	182343	18.5165	18.5859	18.5491	18.7119	18.6036	18.601	17.5212	17.7168	17.4763	18.5505	18.6388	17.5714	0.0883684	0.101427	0.13017	-0.979059	0.000214749	0.000127566
tr|E9PCA1|E9PCA1_HUMAN T-complex protein 1 subunit epsilon OS=Homo sapiens GN=CCT5 PE=1 SV=1	B7ZAR1|E9PCA1	CCT5	1.38721e+06	1.53496e+06	1.47483e+06	1.02789e+06	1.67128e+06	810140	713016	818289	713768	20.4038	20.5498	20.4921	19.9712	20.6725	19.6278	19.4436	19.6423	19.4451	20.4819	20.0905	19.5103	-0.391354	0.275828	0.234638	-0.971572	0.000244402	0.000137761
tr|B2R9K8|B2R9K8_HUMAN cDNA; FLJ94440; highly similar to Homo sapiens chaperonin containing TCP1; subunit 6A (zeta 1)(CCT6A); mRNA OS=Homo sapiens PE=2 SV=1	P40227	CCT6A	3.28145e+06	3.39139e+06	3.39495e+06	3.71296e+06	3.55071e+06	3.61882e+06	1.78553e+06	1.93448e+06	1.65195e+06	21.6459	21.6934	21.695	21.8241	21.7597	21.7871	20.7679	20.8835	20.6557	21.6781	21.7903	20.7691	0.112199	0.0104234	0.0380835	-0.909044	0.000177942	0.000115939
tr|Q53HV2|Q53HV2_HUMAN Chaperonin containing TCP1; subunit 7 (Eta) variant (Fragment) OS=Homo sapiens PE=2 SV=1	Q99832	CCT7	5.19964e+06	5.15061e+06	5.36968e+06	5.47995e+06	4.93608e+06	5.51167e+06	2.55282e+06	2.96288e+06	2.49065e+06	22.31	22.2963	22.3564	22.3857	22.2349	22.3941	21.2837	21.4986	21.2481	22.3209	22.3382	21.3434	0.0173416	0.767544	0.430335	-0.977458	0.000261757	0.000142815
tr|Q53HU0|Q53HU0_HUMAN Chaperonin containing TCP1; subunit 8 (Theta) variant (Fragment) OS=Homo sapiens PE=2 SV=1	P50990	CCT8	9.08223e+06	8.85904e+06	8.49392e+06	9.04116e+06	9.88998e+06	8.86166e+06	4.04155e+06	4.41424e+06	3.77825e+06	23.1146	23.0787	23.018	23.1081	23.2375	23.0791	21.9465	22.0737	21.8493	23.0704	23.1416	21.9565	0.0711413	0.274782	0.234285	-1.11395	9.5537e-05	8.79198e-05
sp|P86790|CCZ1B_HUMAN Vacuolar fusion protein CCZ1 homolog B OS=Homo sapiens GN=CCZ1B PE=1 SV=1	P86790|Q7L8P3	CCZ1B|DKFZp586I1023	194483	191440	184533	196462	185060	176711	113382	124776	113249	17.5693	17.5465	17.4935	17.5839	17.4976	17.431	16.7908	16.929	16.7891	17.5364	17.5042	16.8363	-0.0322585	0.551034	0.354239	-0.700127	0.000169292	0.00011319
sp|Q6YHK3|CD109_HUMAN CD109 antigen OS=Homo sapiens GN=CD109 PE=1 SV=2	Q6YHK3|Q6YHK3-2|Q6YHK3-3|Q6YHK3-4	CD109	74021.7	84029.6	77159.1	71079.8	65299.3	60224.6	66002.3	76175.9	77151.3	16.1757	16.3586	16.2355	16.1172	15.9948	15.8781	16.0102	16.217	16.2354	16.2566	15.9967	16.1542	-0.25994	0.0411797	0.0786781	-0.10238	0.319133	0.0454527
sp|P48509|CD151_HUMAN CD151 antigen OS=Homo sapiens GN=CD151 PE=1 SV=3	P48509	CD151	258684	279431	243665	295603	276358	261207	414779	431550	437505	17.9808	18.0921	17.8945	18.1733	18.0762	17.9948	18.662	18.7192	18.7389	17.9892	18.0814	18.7067	0.0922712	0.297042	0.244546	0.71753	0.000311934	0.000158696
tr|A8K6Q6|A8K6Q6_HUMAN cDNA FLJ78639 OS=Homo sapiens PE=2 SV=1	Q5ZPR3	CD276	382337	377657	411207	403373	406141	403613	548901	583015	541010	18.5445	18.5267	18.6495	18.6218	18.6316	18.6226	19.0662	19.1532	19.0453	18.5736	18.6253	19.0882	0.0517592	0.249415	0.220345	0.514649	0.000525782	0.000218192
sp|Q9Y5K6|CD2AP_HUMAN CD2-associated protein OS=Homo sapiens GN=CD2AP PE=1 SV=1	Q9Y5K6	CD2AP	906413	928189	930100	898691	808037	866107	623336	745971	651656	19.7898	19.8241	19.827	19.7775	19.6241	19.7242	19.2497	19.5088	19.3138	19.8136	19.7086	19.3574	-0.10506	0.0868612	0.118435	-0.456245	0.0044278	0.0010454
sp|O95400|CD2B2_HUMAN CD2 antigen cytoplasmic tail-binding protein 2 OS=Homo sapiens GN=CD2BP2 PE=1 SV=1	O95400	CD2BP2	366411	373807	377411	411549	404805	409463	406663	422221	406868	18.4831	18.5119	18.5258	18.6507	18.6269	18.6434	18.6335	18.6876	18.6342	18.5069	18.6403	18.6518	0.133379	0.000757658	0.0136353	0.144834	0.0027103	0.000704743
tr|D9IX64|D9IX64_HUMAN Platelet glycoprotein IV variant OS=Homo sapiens GN=CD36 PE=2 SV=1	P16671|P16671-3|P16671-4|E9PLT1|E7EU05|D9IX65|D9IX63|D9IX64	CD36	5341.4	5298.22	5763.28	7464.31	8448.77	8547.9	23521.8	23656.3	21883.8	12.383	12.3713	12.4927	12.8658	13.0445	13.0614	14.5217	14.5299	14.4176	12.4157	12.9906	14.4897	0.574901	0.00144588	0.0172462	2.07408	2.5345e-06	4.49418e-05
sp|O15446-2|RPA34_HUMAN Isoform 2 of DNA-directed RNA polymerase I subunit RPA34 OS=Homo sapiens GN=CD3EAP	O15446|O15446-2	CD3EAP	272380	291858	266155	309009	324955	307470	294678	304710	315267	18.0553	18.1549	18.0219	18.2373	18.3099	18.2301	18.1688	18.2171	18.2662	18.0774	18.2591	18.2174	0.181725	0.0185393	0.0518883	0.139997	0.0456858	0.00784127
sp|P16070|CD44_HUMAN CD44 antigen OS=Homo sapiens GN=CD44 PE=1 SV=3	P16070|P16070-3|P16070-4|P16070-5|P16070-6|P16070-7|P16070-8|P16070-10|P16070-11|P16070-12|P16070-13|P16070-14|P16070-16|P16070-17|P16070-18|H0YD13	CD44	663916	701144	629812	506034	569710	527762	716951	739624	867496	19.3406	19.4194	19.2646	18.9489	19.1199	19.0095	19.4515	19.4964	19.7265	19.3415	19.0261	19.5581	-0.315428	0.00930078	0.0363282	0.21663	0.0874156	0.0140276
sp|P15529-2|MCP_HUMAN Isoform B of Membrane cofactor protein OS=Homo sapiens GN=CD46	P15529-2|P15529-3|P15529-4|P15529-5|P15529-6|P15529-7|P15529-16	CD46	571658	532963	640116	601647	499294	548893	617548	700395	588084	19.1248	19.0237	19.288	19.1986	18.9295	19.0662	19.2362	19.4178	19.1657	19.1455	19.0648	19.2732	-0.0807298	0.501363	0.334707	0.12774	0.300684	0.0431065
tr|H0YC40|H0YC40_HUMAN Leukocyte surface antigen CD47 (Fragment) OS=Homo sapiens GN=CD47 PE=4 SV=1	H0YC40	CD47	19141.6	19844.5	16375.3	23004.1	20367.7	21072.7	23472.7	22538.1	22546.9	14.2244	14.2765	13.9992	14.4896	14.314	14.3631	14.5187	14.4601	14.4606	14.1667	14.3889	14.4798	0.222193	0.0901196	0.121492	0.313104	0.0230037	0.00427216
sp|Q08722|CD47_HUMAN Leukocyte surface antigen CD47 OS=Homo sapiens GN=CD47 PE=1 SV=1	Q08722|Q08722-3|Q08722-4	CD47	880350	898601	913356	567746	1.0533e+06	498556	1.70341e+06	339927	1.22394e+06	19.7477	19.7773	19.8008	19.1149	20.0065	18.9274	20.7	18.3749	20.2231	19.7753	19.3496	19.766	-0.425695	0.270543	0.232181	-0.00929668	0.990169	0.125021
sp|P08174-7|DAF_HUMAN Isoform 7 of Complement decay-accelerating factor OS=Homo sapiens GN=CD55	P08174|P08174-2|P08174-3|P08174-4|P08174-5|P08174-6|P08174-7|H7BY55|H3BLV0|B1AP13	CD55	507392	590968	467506	462019	526474	476745	675728	567263	765802	18.9527	19.1727	18.8346	18.8176	19.006	18.8629	19.3661	19.1137	19.5466	18.9867	18.8955	19.3421	-0.0912118	0.469146	0.32168	0.355422	0.0903776	0.0144566
sp|P19256|LFA3_HUMAN Lymphocyte function-associated antigen 3 OS=Homo sapiens GN=CD58 PE=1 SV=1	P19256|P19256-2|P19256-3|B1AMW1|Q9BRW0	CD58	501175	506101	544149	433645	403160	414583	464118	503745	468977	18.935	18.9491	19.0536	18.7262	18.621	18.6613	18.8241	18.9423	18.8392	18.9792	18.6695	18.8685	-0.309738	0.00305439	0.0229758	-0.11068	0.10381	0.0163593
tr|E9PR17|E9PR17_HUMAN CD59 glycoprotein OS=Homo sapiens GN=CD59 PE=1 SV=1	P13987|E9PNW4|E9PR17	CD59	233817	241679	256353	256241	245720	244172	321266	349072	323012	17.835	17.8827	17.9678	17.9671	17.9067	17.8975	18.2934	18.4132	18.3012	17.8952	17.9238	18.3359	0.0286009	0.555785	0.356314	0.440759	0.00129753	0.000405871
tr|W6A4U0|W6A4U0_HUMAN Tetraspanin (Fragment) OS=Homo sapiens GN=CD63 PE=2 SV=1	P08962|P08962-2|P08962-3|F8VV56|W6A4U0|F8VWK8|F8W022|F8VNT9	CD63	153394	165632	158623	167136	151062	159835	175139	191737	186239	17.2269	17.3376	17.2752	17.3507	17.2048	17.2862	17.4181	17.5488	17.5068	17.2799	17.2806	17.4912	0.000638804	0.99096	0.493706	0.211318	0.0134999	0.00268651
tr|A6NMH8|A6NMH8_HUMAN Tetraspanin OS=Homo sapiens GN=CD81 PE=1 SV=1	P60033|E9PJK1|A6NMH8|E9PRJ8|H0YDL9|E9PIF1|H0YDJ9	CD81	134776	144057	136571	130830	125437	138089	213766	275876	287844	17.0402	17.1363	17.0593	16.9973	16.9366	17.0752	17.7057	18.0737	18.1349	17.0786	17.0031	17.9714	-0.0755282	0.203372	0.196696	0.892831	0.0028796	0.00073801
tr|Q6LET0|Q6LET0_HUMAN Tetraspanin (Fragment) OS=Homo sapiens GN=KAI1 PE=2 SV=1	P27701|P27701-2|Q6LET0	CD82|KAI1	56156.3	63975.3	60797.5	65693.5	64578.8	60880.7	153707	156203	143084	15.7772	15.9652	15.8917	16.0035	15.9788	15.8937	17.2298	17.2531	17.1265	15.878	15.9586	17.2031	0.0806061	0.276521	0.23481	1.32509	3.8867e-05	6.45843e-05
tr|G8JLH6|G8JLH6_HUMAN Tetraspanin (Fragment) OS=Homo sapiens GN=CD9 PE=1 SV=1	P21926|G8JLH6|A6NNI4	CD9	1.34025e+06	1.39583e+06	1.42695e+06	1.09022e+06	1.07257e+06	1.13462e+06	3.10033e+06	801032	2.17807e+06	20.3541	20.4127	20.4445	20.0562	20.0326	20.1138	21.564	19.6115	21.0546	20.4038	20.0675	20.7434	-0.336215	0.000717041	0.0130446	0.339619	0.59288	0.0796584
sp|P48960|CD97_HUMAN CD97 antigen OS=Homo sapiens GN=CD97 PE=1 SV=4	P48960|P48960-2|P48960-3	CD97	93240	101324	97229.1	88039.6	78576.5	87575.4	89271.9	94477.2	93924.4	16.5087	16.6286	16.5691	16.4259	16.2618	16.4182	16.4459	16.5277	16.5192	16.5688	16.3686	16.4976	-0.200157	0.0347671	0.0712566	-0.0711918	0.175323	0.0264347
tr|B2R932|B2R932_HUMAN cDNA; FLJ94187; highly similar to Homo sapiens CD99 antigen (CD99); mRNA OS=Homo sapiens PE=2 SV=1	P14209|P14209-3	CD99	91858.5	85703.3	92301.5	92500.6	93539	92809.4	113246	144720	153938	16.4871	16.3871	16.4941	16.4972	16.5133	16.502	16.7891	17.1429	17.232	16.4561	16.5041	17.0547	0.048061	0.240486	0.216224	0.598581	0.0127671	0.00256083
sp|Q8TCZ2-5|C99L2_HUMAN Isoform 5 of CD99 antigen-like protein 2 OS=Homo sapiens GN=CD99L2	Q8TCZ2|Q8TCZ2-2|Q8TCZ2-3|Q8TCZ2-5|Q8TCZ2-6	CD99L2	5179.44	5499.27	4454.86	5337.05	4121.59	4542.12	5913.64	6329.68	4844.33	12.3386	12.425	12.1212	12.3818	12.009	12.1492	12.5298	12.6279	12.2421	12.2949	12.18	12.4666	-0.114936	0.461906	0.318825	0.171687	0.307375	0.0439621
sp|Q8IWY9|CDAN1_HUMAN Codanin-1 OS=Homo sapiens GN=CDAN1 PE=1 SV=4	Q8IWY9|Q8IWY9-1	CDAN1	23023.7	23097.5	27911.5	25293.8	22470.1	24697.6	11980.7	18985.9	12857.2	14.4908	14.4954	14.7686	14.6265	14.4557	14.5921	13.5484	14.2126	13.6503	14.5849	14.5581	13.8038	-0.0268499	0.811819	0.444103	-0.781168	0.0259086	0.00474027
sp|O75794|CD123_HUMAN Cell division cycle protein 123 homolog OS=Homo sapiens GN=CDC123 PE=1 SV=1	O75794|X6RA30	CDC123	343653	381834	330727	321810	331952	293064	314780	316289	323837	18.3906	18.5426	18.3353	18.2959	18.3406	18.1609	18.264	18.2709	18.3049	18.4228	18.2658	18.2799	-0.157048	0.128726	0.149669	-0.142894	0.086767	0.013942
sp|Q13042|CDC16_HUMAN Cell division cycle protein 16 homolog OS=Homo sapiens GN=CDC16 PE=1 SV=2	Q13042|Q13042-2|Q13042-3	CDC16	385355	405014	388746	414369	408840	396858	320087	344820	348250	18.5558	18.6276	18.5685	18.6606	18.6412	18.5983	18.2881	18.3955	18.4098	18.584	18.6333	18.3645	0.0493629	0.16145	0.171187	-0.219518	0.00774018	0.00166783
sp|Q12834|CDC20_HUMAN Cell division cycle protein 20 homolog OS=Homo sapiens GN=CDC20 PE=1 SV=2	Q12834	CDC20	153772	149696	161325	189047	185945	197129	185891	147370	104354	17.2304	17.1917	17.2996	17.5284	17.5045	17.5888	17.5041	17.1691	16.6711	17.2406	17.5406	17.1148	0.299987	0.00174199	0.0186334	-0.125801	0.633384	0.0843259
sp|Q9UJX2|CDC23_HUMAN Cell division cycle protein 23 homolog OS=Homo sapiens GN=CDC23 PE=1 SV=3	Q9UJX2|Q9UJX2-3	CDC23	103142	110517	108238	112718	104908	115313	92103.4	107933	106602	16.6543	16.7539	16.7238	16.7824	16.6788	16.8152	16.491	16.7198	16.7019	16.7107	16.7588	16.6375	0.0481013	0.395673	0.292462	-0.0731343	0.407898	0.0567282
sp|Q8NHZ8|CDC26_HUMAN Anaphase-promoting complex subunit CDC26 OS=Homo sapiens GN=CDC26 PE=1 SV=1	Q8NHZ8	CDC26	179553	173602	172419	193998	191209	194643	117974	135079	118693	17.4541	17.4054	17.3956	17.5657	17.5448	17.5705	16.8481	17.0434	16.8569	17.4183	17.5603	16.9161	0.141971	0.00197402	0.0195615	-0.502201	0.00162113	0.000478559
sp|P30260-2|CDC27_HUMAN Isoform 2 of Cell division cycle protein 27 homolog OS=Homo sapiens GN=CDC27	P30260|P30260-2|G5EA36	CDC27	505247	522308	511963	593707	576560	548051	463851	487156	463879	18.9466	18.9945	18.9657	19.1794	19.1371	19.064	18.8233	18.894	18.8234	18.9689	19.1268	18.8469	0.157868	0.012377	0.0413068	-0.122044	0.0111669	0.0022886
sp|P49427|UB2R1_HUMAN Ubiquitin-conjugating enzyme E2 R1 OS=Homo sapiens GN=CDC34 PE=1 SV=2	P49427	CDC34	77327.7	87680	83595	91103.8	81980.8	84086.8	33240.7	37792.8	30336.8	16.2387	16.42	16.3511	16.4752	16.323	16.3596	15.0207	15.2058	14.8888	16.3366	16.3859	15.0384	0.0493426	0.51957	0.341622	-1.29817	0.000255705	0.000140958
sp|Q16543|CDC37_HUMAN Hsp90 co-chaperone Cdc37 OS=Homo sapiens GN=CDC37 PE=1 SV=1	Q16543	CDC37	5.06994e+06	4.95982e+06	5.24662e+06	4.41621e+06	4.37252e+06	5.12969e+06	2.37895e+06	2.88047e+06	2.48983e+06	22.2735	22.2419	22.323	22.0744	22.06	22.2904	21.1819	21.4579	21.2476	22.2794	22.1416	21.2958	-0.137833	0.15265	0.166171	-0.983655	0.000341195	0.000165002
sp|Q7L3B6|CD37L_HUMAN Hsp90 co-chaperone Cdc37-like 1 OS=Homo sapiens GN=CDC37L1 PE=1 SV=1	Q7L3B6|B1AL69	CDC37L1	56473.3	55962.2	57109	67934.1	66208.9	76618.2	42604.7	56689.5	43705.9	15.7853	15.7722	15.8014	16.0518	16.0147	16.2254	15.3787	15.7908	15.4155	15.7863	16.0973	15.5284	0.311036	0.00896772	0.035578	-0.257939	0.122219	0.0190174
tr|Q53H60|Q53H60_HUMAN Pre-mRNA splicing factor 17 variant (Fragment) OS=Homo sapiens PE=2 SV=1	O60508|Q5SRN1	CDC40	333585	343878	330356	349152	326052	331250	375876	437431	456246	18.3477	18.3915	18.3337	18.4135	18.3147	18.3376	18.5199	18.7387	18.7995	18.3576	18.3553	18.686	-0.0023644	0.94875	0.48331	0.328384	0.019281	0.00367625
tr|B4E1U9|B4E1U9_HUMAN cDNA FLJ54776; highly similar to Cell division control protein 42 homolog OS=Homo sapiens PE=2 SV=1	P60953	CDC42	923848	916989	969523	947120	861729	987850	1.02586e+06	1.09936e+06	1.06012e+06	19.8173	19.8065	19.8869	19.8532	19.7169	19.9139	19.9684	20.0682	20.0158	19.8369	19.828	20.0175	-0.00892008	0.895035	0.470615	0.180558	0.00919757	0.0019296
sp|Q9Y5S2|MRCKB_HUMAN Serine/threonine-protein kinase MRCK beta OS=Homo sapiens GN=CDC42BPB PE=1 SV=2	Q9Y5S2	CDC42BPB	2.40866e+06	2.41712e+06	2.41888e+06	2.33025e+06	2.18613e+06	2.23053e+06	1.67387e+06	1.88023e+06	1.66307e+06	21.1998	21.2049	21.2059	21.1521	21.0599	21.089	20.6748	20.8425	20.6654	21.2035	21.1003	20.7276	-0.103202	0.0193276	0.0532381	-0.47597	0.00116699	0.000372568
sp|Q6DT37|MRCKG_HUMAN Serine/threonine-protein kinase MRCK gamma OS=Homo sapiens GN=CDC42BPG PE=1 SV=2	Q6DT37	CDC42BPG	380263	382627	381556	407034	400999	370912	302854	318775	290004	18.5366	18.5456	18.5415	18.6348	18.6132	18.5007	18.2083	18.2822	18.1457	18.5413	18.5829	18.2121	0.0416641	0.373733	0.281763	-0.329199	0.00113538	0.000367159
tr|B3KUZ5|B3KUZ5_HUMAN cDNA FLJ40973 fis; clone UTERU2013280; highly similar to Cdc42 effector protein 2 OS=Homo sapiens PE=2 SV=1	O14613	CDC42EP2	30307.7	34092.3	29660.2	35958.6	38083.1	31678.9	33721.2	28898.2	18652	14.8874	15.0572	14.8562	15.134	15.2169	14.9512	15.0414	14.8187	14.187	14.9336	15.1007	14.6824	0.167116	0.17093	0.177527	-0.251231	0.394155	0.0550688
sp|Q9H3Q1|BORG4_HUMAN Cdc42 effector protein 4 OS=Homo sapiens GN=CDC42EP4 PE=1 SV=1	Q9H3Q1	CDC42EP4	145753	150587	154338	150246	144012	149486	89105.4	107947	88914.2	17.1532	17.2002	17.2357	17.197	17.1358	17.1897	16.4432	16.72	16.4401	17.1964	17.1742	16.5344	-0.0222264	0.509336	0.337612	-0.661938	0.00230149	0.00062143
sp|Q6NZY7|BORG3_HUMAN Cdc42 effector protein 5 OS=Homo sapiens GN=CDC42EP5 PE=1 SV=1	Q6NZY7	CDC42EP5	96368.9	93695.8	92954	85651.5	83701.9	84300.3	44847.1	47020.2	40334.7	16.5563	16.5157	16.5042	16.3862	16.353	16.3633	15.4527	15.521	15.2997	16.5254	16.3675	15.4245	-0.15793	0.00105354	0.0150068	-1.10092	8.1712e-05	8.27593e-05
sp|Q9NRR8|C42S1_HUMAN CDC42 small effector protein 1 OS=Homo sapiens GN=CDC42SE1 PE=1 SV=1	Q9NRR8	CDC42SE1	80821.7	85051.5	84948.6	84576.6	80223.4	83188.9	79173.9	94467.1	94379.7	16.3025	16.376	16.3743	16.368	16.2917	16.3441	16.2727	16.5275	16.5262	16.3509	16.3346	16.4421	-0.0163321	0.647455	0.38861	0.0912141	0.359037	0.0505357
sp|O75419-3|CDC45_HUMAN Isoform 3 of Cell division control protein 45 homolog OS=Homo sapiens GN=CDC45	O75419|O75419-2|O75419-3	CDC45	79569.9	79087.7	77735.8	87690.5	99600.1	83104.2	58715.5	60605	55332.3	16.2799	16.2712	16.2463	16.4201	16.6039	16.3426	15.8415	15.8871	15.7558	16.2658	16.4555	15.8281	0.189745	0.0720487	0.106198	-0.437652	0.000388059	0.000178343
tr|B3KY60|B3KY60_HUMAN cDNA FLJ16777 fis; clone BRHIP2029567; highly similar to Cell division cycle 5-like protein OS=Homo sapiens PE=2 SV=1	Q99459	CDC5L	1.99108e+06	2.08658e+06	2.01685e+06	2.08751e+06	2.02808e+06	2.12699e+06	2.5728e+06	2.84444e+06	2.92186e+06	20.9251	20.9927	20.9437	20.9934	20.9517	21.0204	21.2949	21.4397	21.4785	20.9538	20.9885	21.4044	0.0346389	0.289369	0.240892	0.450524	0.00161908	0.000478491
sp|Q6P1J9|CDC73_HUMAN Parafibromin OS=Homo sapiens GN=CDC73 PE=1 SV=1	Q6P1J9	CDC73	1.99173e+06	2.04338e+06	2.09257e+06	2.25795e+06	2.08546e+06	2.20461e+06	1.8846e+06	2.27978e+06	2.08026e+06	20.9256	20.9625	20.9968	21.1066	20.9919	21.0721	20.8458	21.1205	20.9883	20.9617	21.0569	20.9849	0.0952163	0.0745203	0.108308	0.0232203	0.790908	0.10279
sp|Q69YH5|CDCA2_HUMAN Cell division cycle-associated protein 2 OS=Homo sapiens GN=CDCA2 PE=1 SV=2	Q69YH5|E9PEI0	CDCA2	312115	323112	326045	318274	319206	323181	523058	517943	502996	18.2517	18.3017	18.3147	18.2799	18.2841	18.302	18.9966	18.9824	18.9402	18.2894	18.2887	18.9731	-0.000696007	0.974361	0.490456	0.683706	1.16976e-05	5.35282e-05
tr|B2R749|B2R749_HUMAN cDNA; FLJ93285; highly similar to Homo sapiens cell division cycle associated 3 (CDCA3); mRNA OS=Homo sapiens PE=2 SV=1	Q99618|F8WDL1|F5GX58	CDCA3	127136	124979	128334	141616	130730	125105	102949	127866	108720	16.956	16.9313	16.9695	17.1116	16.9962	16.9328	16.6516	16.9643	16.7303	16.9523	17.0135	16.782	0.0612523	0.316341	0.253571	-0.170263	0.146183	0.0224344
tr|B5MBX0|B5MBX0_HUMAN Sororin OS=Homo sapiens GN=CDCA5 PE=1 SV=1	Q96FF9|B5MBX0	CDCA5	303571	320505	303981	341451	323531	351582	399332	443744	437397	18.2117	18.29	18.2136	18.3813	18.3035	18.4235	18.6072	18.7594	18.7386	18.2384	18.3695	18.7017	0.131027	0.0396844	0.076976	0.463299	0.00102538	0.00034225
tr|A8K7A2|A8K7A2_HUMAN cDNA FLJ78084; highly similar to Homo sapiens cell division cycle associated 8; mRNA OS=Homo sapiens PE=2 SV=1	Q53HL2	CDCA8	85937.6	89844.9	86866	105969	100552	99081.4	105905	113475	103961	16.391	16.4551	16.4065	16.6933	16.6176	16.5963	16.6924	16.792	16.6657	16.4176	16.6357	16.7167	0.218178	0.0034462	0.0238732	0.299153	0.00224742	0.000611724
tr|D3XNU5|D3XNU5_HUMAN E-cadherin 1 OS=Homo sapiens GN=CDH1 PE=4 SV=1	P12830|D3XNU5	CDH1	984584	1.02126e+06	1.03113e+06	1.07772e+06	988114	1.05205e+06	1.14187e+06	1.21347e+06	1.15856e+06	19.9092	19.9619	19.9758	20.0396	19.9143	20.0048	20.123	20.2107	20.1439	19.949	19.9862	20.1592	0.0372556	0.430057	0.30577	0.210232	0.00323678	0.000810981
sp|P22223|CADH3_HUMAN Cadherin-3 OS=Homo sapiens GN=CDH3 PE=1 SV=2	P22223	CDH3	86695	86302.9	94821.6	100759	90857.9	98822.1	102704	144144	106681	16.4037	16.3971	16.5329	16.6206	16.4713	16.5925	16.6481	17.1371	16.7029	16.4446	16.5615	16.8294	0.116904	0.14018	0.156988	0.38484	0.0749921	0.0122253
tr|B2RCN5|B2RCN5_HUMAN cDNA; FLJ96176; highly similar to Homo sapiens cadherin 4; type 1; R-cadherin (retinal) (CDH4); mRNA OS=Homo sapiens PE=2 SV=1	P55283|P55283-2|A0A087WX99	CDH4	17532.2	16658.1	12931.4	16829.5	13673.8	13817.2	15162.2	17143.9	16436.5	14.0977	14.0239	13.6586	14.0387	13.7391	13.7542	13.8882	14.0654	14.0046	13.9267	13.844	13.9861	-0.0827465	0.646455	0.388333	0.0593257	0.704106	0.0926976
tr|Q53HA5|Q53HA5_HUMAN CDP-diacylglycerol--inositol 3-phosphatidyltransferase isoform 1 variant (Fragment) OS=Homo sapiens PE=2 SV=1	O14735|B3KSW0	CDIPT	230232	254880	222253	245626	262714	247921	459326	427369	442587	17.8127	17.9595	17.7618	17.9061	18.0031	17.9195	18.8092	18.7051	18.7556	17.8447	17.9429	18.7566	0.0982432	0.214005	0.20259	0.911949	0.000163025	0.000111637
tr|Q5H9N4|Q5H9N4_HUMAN Putative uncharacterized protein DKFZp686L20222 OS=Homo sapiens GN=DKFZp686L20222 PE=4 SV=1	P06493|A0A024QZP7|A0A087WY43|Q5H9N4	CDK1|CDC2|DKFZp686L20222	528269	528610	518885	526627	496157	532779	283047	316928	289250	19.0109	19.0118	18.9851	19.0064	18.9204	19.0232	18.1107	18.2738	18.142	19.0026	18.9833	18.1755	-0.0192591	0.590946	0.370296	-0.827126	8.29174e-05	8.29804e-05
sp|Q9UQ88|CD11A_HUMAN Cyclin-dependent kinase 11A OS=Homo sapiens GN=CDK11A PE=1 SV=4	Q9UQ88|Q9UQ88-2|Q9UQ88-3|Q9UQ88-4|Q5QPR3	CDK11A	92076.5	96992.4	92824.5	100941	120260	96191.9	158241	125095	112663	16.4905	16.5656	16.5022	16.6231	16.8758	16.5536	17.2718	16.9327	16.7817	16.5194	16.6842	16.9954	0.16474	0.176915	0.181047	0.47591	0.0316021	0.00565315
tr|J3QR44|J3QR44_HUMAN Cyclin-dependent kinase 11B OS=Homo sapiens GN=CDK11B PE=1 SV=2	P21127|P21127-2|P21127-3|P21127-8|B7ZVY7|J3QR44|J3QKR5	CDK11B|CDC2L1	276753	298349	283969	287347	281828	285303	358362	366422	358220	18.0782	18.1866	18.1154	18.1324	18.1045	18.1221	18.4511	18.4831	18.4505	18.1268	18.1197	18.4616	-0.00707717	0.839909	0.453222	0.334811	0.000568908	0.000229923
sp|Q9NYV4|CDK12_HUMAN Cyclin-dependent kinase 12 OS=Homo sapiens GN=CDK12 PE=1 SV=2	Q9NYV4|Q9NYV4-2	CDK12	26497.7	32398.4	30494.6	29366.9	25209.1	27751.5	30436.8	33810.5	30405.9	14.6936	14.9836	14.8963	14.8419	14.6217	14.7603	14.8935	15.0452	14.8921	14.8578	14.7413	14.9436	-0.116547	0.338473	0.263906	0.0857665	0.438598	0.0605526
sp|Q14004|CDK13_HUMAN Cyclin-dependent kinase 13 OS=Homo sapiens GN=CDK13 PE=1 SV=2	Q14004|Q14004-2	CDK13	41229.8	44695.8	41081.5	37061.4	38731.7	43211.3	42464.5	47279.6	46333.6	15.3314	15.4479	15.3262	15.1776	15.2412	15.3991	15.374	15.5289	15.4998	15.3685	15.2727	15.4676	-0.0958243	0.280681	0.23696	0.0990731	0.185	0.0277658
tr|B7Z8T0|B7Z8T0_HUMAN cDNA FLJ56198; highly similar to Serine/threonine-protein kinase PCTAIRE-1 (EC 2.7.11.22) OS=Homo sapiens PE=2 SV=1	Q00536|Q00536-2|Q00536-3|Q00537|Q00537-2|Q07002|Q07002-2|Q07002-3|A0A087WZU2|Q9BRL4|F5H6Z0|E5RGN0|Q96GA5	CDK16|CDK17|CDK18|PCTK1	9829.09	9031.09	8172.23	8088.09	11824.2	6962.96	7290.6	12676.5	8288.3	13.2628	13.1407	12.9965	12.9816	13.5295	12.7655	12.8318	13.6299	13.0169	13.1333	13.0922	13.1595	-0.041172	0.872142	0.463364	0.0261692	0.922641	0.117514
tr|A8K8J5|A8K8J5_HUMAN cDNA FLJ76437; highly similar to Homo sapiens cell division cycle 2-like 6 (CDK8-like) (CDC2L6); mRNA OS=Homo sapiens PE=2 SV=1	Q9BWU1|P49336|P49336-2|F5H6D4|I6W807|Q64FY6	CDK19|CDK8	41751.9	43667.3	36430.2	41176.9	45344.2	38355.3	38664	41174.4	41107.4	15.3496	15.4143	15.1528	15.3295	15.4686	15.2271	15.2387	15.3295	15.3271	15.3056	15.3418	15.2984	0.0362165	0.748083	0.423351	-0.00713194	0.936485	0.11902
tr|G3V5T9|G3V5T9_HUMAN Cyclin-dependent kinase 2 OS=Homo sapiens GN=CDK2 PE=1 SV=1	P24941|P24941-2|G3V5T9|E7ESI2	CDK2	235254	238946	247330	254967	242766	242014	124479	145931	127267	17.8439	17.8663	17.9161	17.96	17.8892	17.8847	16.9255	17.1549	16.9575	17.8754	17.9113	17.0127	0.0358769	0.330066	0.260638	-0.862764	0.000323272	0.000160718
sp|O75956|CDKA2_HUMAN Cyclin-dependent kinase 2-associated protein 2 OS=Homo sapiens GN=CDK2AP2 PE=1 SV=1	O14519|O14519-2|O75956	CDK2AP1|CDK2AP2	426980	440253	462272	469036	442069	461437	462837	502657	444524	18.7038	18.748	18.8184	18.8393	18.7539	18.8158	18.8201	18.9392	18.7619	18.7567	18.803	18.8404	0.0462869	0.332033	0.261005	0.0836999	0.247928	0.0362268
sp|P11802|CDK4_HUMAN Cyclin-dependent kinase 4 OS=Homo sapiens GN=CDK4 PE=1 SV=2	P11802|F8VWX7|F8VTV8|F8VYH9	CDK4	165434	167164	172066	152997	160297	150350	101531	97852.2	90716.7	17.3359	17.3509	17.3926	17.2231	17.2904	17.198	16.6316	16.5783	16.4691	17.3598	17.2372	16.5597	-0.122638	0.0193192	0.0532381	-0.80015	9.44824e-05	8.7652e-05
tr|Q6IAW3|Q6IAW3_HUMAN CDK5 protein OS=Homo sapiens GN=CDK5 PE=2 SV=1	Q00535|Q00535-2|Q6IAW3	CDK5	38828.7	37662.5	34460	40068.1	40146.8	40258.6	28116.9	27556.5	21523.6	15.2448	15.2008	15.0726	15.2902	15.293	15.297	14.7792	14.7501	14.3936	15.1728	15.2934	14.641	0.120619	0.0799523	0.112878	-0.531809	0.0166723	0.00323243
sp|Q96SZ6|CK5P1_HUMAN CDK5 regulatory subunit-associated protein 1 OS=Homo sapiens GN=CDK5RAP1 PE=1 SV=2	Q96SZ6|Q96SZ6-2|Q96SZ6-3|Q96SZ6-6	CDK5RAP1	11210	11529.9	10289.9	11089.2	13379.5	13800.4	11443.5	11226.3	11634.3	13.4525	13.4931	13.3289	13.4369	13.7077	13.7524	13.4822	13.4546	13.5061	13.4248	13.6323	13.481	0.207498	0.132974	0.152387	0.0561308	0.337476	0.0478172
tr|Q66GT8|Q66GT8_HUMAN Centrosome protein Cep215 OS=Homo sapiens PE=2 SV=1	Q96SN8|Q96SN8-2|Q96SN8-3|Q96SN8-4|A6H8X1|Q7Z3M0|B7ZLE9|B9EG74	CDK5RAP2|DKFZp686M1993	183589	183593	184906	191335	189650	182797	171010	181058	181542	17.4861	17.4861	17.4964	17.5457	17.533	17.4799	17.3837	17.4661	17.4699	17.4896	17.5195	17.4399	0.0299697	0.216743	0.204373	-0.0496474	0.15455	0.0235698
sp|Q96JB5-4|CK5P3_HUMAN Isoform 4 of CDK5 regulatory subunit-associated protein 3 OS=Homo sapiens GN=CDK5RAP3	Q96JB5|Q96JB5-4	CDK5RAP3	266893	279180	263656	297292	278472	291144	407042	455923	491869	18.0259	18.0908	18.0083	18.1815	18.0872	18.1514	18.6348	18.7984	18.9079	18.0417	18.14	18.7804	0.0983427	0.0585171	0.0947371	0.738707	0.000890039	0.000310088
sp|Q00534|CDK6_HUMAN Cyclin-dependent kinase 6 OS=Homo sapiens GN=CDK6 PE=1 SV=1	Q00534	CDK6	98830.7	101845	92817.1	128498	135072	127372	71940.6	79811.8	65503.6	16.5927	16.636	16.5021	16.9714	17.0434	16.9587	16.1345	16.2843	15.9993	16.5769	16.9912	16.1394	0.41422	0.000948645	0.0144421	-0.437557	0.00868926	0.00184479
sp|P50613|CDK7_HUMAN Cyclin-dependent kinase 7 OS=Homo sapiens GN=CDK7 PE=1 SV=1	P50613	CDK7	242281	248817	242435	259914	232192	238754	193105	250259	202493	17.8863	17.9247	17.8872	17.9877	17.825	17.8652	17.559	17.9331	17.6275	17.8994	17.8926	17.7065	-0.0068306	0.899028	0.471322	-0.192895	0.170716	0.025827
sp|P50750-2|CDK9_HUMAN Isoform 2 of Cyclin-dependent kinase 9 OS=Homo sapiens GN=CDK9	P50750-2	CDK9	335751	352791	341066	371732	352109	338190	410478	405095	395884	18.357	18.4285	18.3797	18.5039	18.4257	18.3675	18.6469	18.6279	18.5947	18.3884	18.4323	18.6232	0.0439525	0.382019	0.285629	0.234795	0.000834985	0.000297022
sp|Q5VV42|CDKAL_HUMAN Threonylcarbamoyladenosine tRNA methylthiotransferase OS=Homo sapiens GN=CDKAL1 PE=1 SV=1	Q5VV42	CDKAL1	378127	424272	390405	456841	444610	433637	580623	631527	598573	18.5285	18.6946	18.5746	18.8013	18.7622	18.7261	19.1472	19.2685	19.1912	18.5993	18.7632	19.2023	0.163963	0.0386751	0.0757965	0.603047	0.000583298	0.000234514
tr|Q59ED0|Q59ED0_HUMAN Cyclin-dependent kinase variant (Fragment) OS=Homo sapiens PE=2 SV=1	P38936	CDKN1A	58213.3	53280.5	56548.1	61603.4	51437.7	49442.4	26365.2	34644.1	30061.7	15.8291	15.7013	15.7872	15.9107	15.6505	15.5935	14.6863	15.0803	14.8756	15.7725	15.7182	14.8808	-0.0542837	0.63127	0.383782	-0.891752	0.00174033	0.000504344
sp|Q9NXV6|CARF_HUMAN CDKN2A-interacting protein OS=Homo sapiens GN=CDKN2AIP PE=1 SV=3	Q9NXV6	CDKN2AIP	103582	109890	108225	105442	112718	104112	71914.3	74647.4	73890.2	16.6604	16.7457	16.7237	16.6861	16.7824	16.6678	16.134	16.1878	16.1731	16.7099	16.7121	16.165	0.00214535	0.96326	0.488079	-0.544968	5.53551e-05	7.18212e-05
sp|Q96HQ2|C2AIL_HUMAN CDKN2AIP N-terminal-like protein OS=Homo sapiens GN=CDKN2AIPNL PE=1 SV=1	Q96HQ2|Q96HQ2-2	CDKN2AIPNL	274077	276019	264557	286207	265746	258468	139301	155153	126977	18.0642	18.0744	18.0132	18.1267	18.0197	17.9796	17.0878	17.2433	16.9542	18.0506	18.042	17.0951	-0.00861153	0.865804	0.46142	-0.955488	0.000367665	0.000172415
sp|Q6NVV7|CDPF1_HUMAN Cysteine-rich DPF motif domain-containing protein 1 OS=Homo sapiens GN=CDPF1 PE=2 SV=1	Q6NVV7|F6RAJ7	CDPF1	44410.4	47574.1	51308.6	51289	45834.3	44630	71322.9	68370	67104.2	15.4386	15.5379	15.6469	15.6464	15.4841	15.4457	16.1221	16.0611	16.0341	15.5411	15.5254	16.0724	-0.0157273	0.863815	0.460653	0.531286	0.00125903	0.000396011
sp|Q86X02|CDR2L_HUMAN Cerebellar degeneration-related protein 2-like OS=Homo sapiens GN=CDR2L PE=2 SV=2	Q86X02	CDR2L	57312.1	57202.9	56184.6	54144.3	54225.2	52136.5	49886.1	60891.9	56685.1	15.8066	15.8038	15.7779	15.7245	15.7267	15.67	15.6064	15.894	15.7907	15.7961	15.7071	15.7637	-0.0890128	0.012578	0.041728	-0.0324144	0.721139	0.0947788
tr|B3KNK4|B3KNK4_HUMAN Phosphatidate cytidylyltransferase OS=Homo sapiens PE=2 SV=1	O95674	CDS2	166146	167377	157566	159524	161871	151504	229375	224404	213332	17.3421	17.3527	17.2656	17.2834	17.3045	17.209	17.8073	17.7757	17.7027	17.3201	17.2656	17.7619	-0.0545159	0.243643	0.217717	0.441797	0.000436235	0.000192281
sp|Q9H211|CDT1_HUMAN DNA replication factor Cdt1 OS=Homo sapiens GN=CDT1 PE=1 SV=3	Q9H211	CDT1	180393	177637	188576	232336	215649	215343	71172.4	76669	69661.3	17.4608	17.4386	17.5248	17.8259	17.7183	17.7163	16.119	16.2264	16.0881	17.4747	17.7535	16.1445	0.278771	0.0033047	0.0238019	-1.33023	1.11526e-05	5.35282e-05
tr|D3DND1|D3DND1_HUMAN CDV3 homolog (Mouse); isoform CRA_a OS=Homo sapiens GN=CDV3 PE=4 SV=1	Q9UKY7|D3DND1	CDV3	806433	817871	856011	930809	737895	897166	611217	696901	598430	19.6212	19.6415	19.7073	19.8281	19.4931	19.775	19.2213	19.4106	19.1908	19.6567	19.6987	19.2742	0.0420728	0.714652	0.410892	-0.382412	0.00649809	0.00143582
sp|Q9Y232|CDYL1_HUMAN Chromodomain Y-like protein OS=Homo sapiens GN=CDYL PE=1 SV=2	Q9Y232|Q9Y232-2	CDYL	552747	555838	571984	606261	556191	549818	684483	767417	774098	19.0763	19.0843	19.1256	19.2096	19.0852	19.0686	19.3847	19.5497	19.5622	19.0954	19.1211	19.4988	0.0257385	0.613345	0.378312	0.403427	0.00242442	0.000648088
sp|Q8N8U2|CDYL2_HUMAN Chromodomain Y-like protein 2 OS=Homo sapiens GN=CDYL2 PE=1 SV=2	Q8N8U2	CDYL2	194601	202825	189973	223457	209228	204277	217087	248785	250969	17.5702	17.6299	17.5354	17.7696	17.6747	17.6402	17.7279	17.9245	17.9371	17.5785	17.6948	17.8632	0.11635	0.0705867	0.105341	0.28471	0.0176508	0.00339891
tr|Q8N4D0|Q8N4D0_HUMAN Carcinoembryonic antigen-related cell adhesion molecule 5 OS=Homo sapiens GN=CEACAM5 PE=2 SV=1	P06731|P06731-2|T2HUW8|A0A024R0K5|A0A087WYX0|T2HVB7|Q8N4D0	CEACAM5	128186	111200	130471	93780.7	67636.3	80276	107428	121720	128130	16.9679	16.7628	16.9934	16.517	16.0455	16.2927	16.713	16.8932	16.9673	16.908	16.2851	16.8578	-0.62295	0.0157021	0.0470462	-0.0501922	0.65759	0.0871397
sp|P17676|CEBPB_HUMAN CCAAT/enhancer-binding protein beta OS=Homo sapiens GN=CEBPB PE=1 SV=2	P17676|P17676-2	CEBPB	99194.2	87646.7	107564	115128	94964.8	107423	131831	189634	164529	16.598	16.4194	16.7148	16.8129	16.5351	16.7129	17.0083	17.5329	17.328	16.5774	16.687	17.2897	0.10957	0.406497	0.296373	0.712314	0.0152579	0.00299644
sp|Q03701|CEBPZ_HUMAN CCAAT/enhancer-binding protein zeta OS=Homo sapiens GN=CEBPZ PE=1 SV=3	Q03701	CEBPZ	1.33623e+06	1.37028e+06	1.37182e+06	1.45934e+06	1.39025e+06	1.42392e+06	1.80543e+06	1.91873e+06	1.87861e+06	20.3497	20.386	20.3877	20.4769	20.4069	20.4414	20.7839	20.8717	20.8412	20.3745	20.4417	20.8323	0.0672683	0.0468947	0.0845812	0.457814	8.85917e-05	8.50206e-05
sp|Q9BXW7|CECR5_HUMAN Cat eye syndrome critical region protein 5 OS=Homo sapiens GN=CECR5 PE=1 SV=1	Q9BXW7|Q9BXW7-2	CECR5	509201	521390	516142	517429	497880	498744	616691	670791	641388	18.9579	18.992	18.9774	18.981	18.9254	18.9279	19.2342	19.3555	19.2908	18.9758	18.9448	19.2935	-0.0309687	0.207889	0.199508	0.317747	0.000950216	0.000324756
tr|G5EA30|G5EA30_HUMAN CUG triplet repeat; RNA binding protein 1; isoform CRA_c OS=Homo sapiens GN=CELF1 PE=1 SV=1	Q92879|Q92879-2|Q92879-3|Q92879-4|Q92879-6|G5EA30	CELF1	1.69862e+06	1.59372e+06	1.81625e+06	1.45685e+06	1.75778e+06	1.68057e+06	1.6525e+06	1.73143e+06	1.75578e+06	20.6959	20.604	20.7925	20.4744	20.7453	20.6805	20.6562	20.7235	20.7437	20.6975	20.6334	20.7078	-0.0640578	0.549594	0.353721	0.0103339	0.872709	0.111934
sp|Q9NYQ6|CELR1_HUMAN Cadherin EGF LAG seven-pass G-type receptor 1 OS=Homo sapiens GN=CELSR1 PE=1 SV=1	Q9NYQ6	CELSR1	57325.1	56613.8	59994.6	58435.7	55463.1	59498.3	68995	91097.6	89348	15.8069	15.7889	15.8725	15.8346	15.7592	15.8606	16.0742	16.4751	16.4471	15.8228	15.8181	16.3322	-0.00464241	0.912367	0.474712	0.509395	0.0180302	0.00346414
sp|Q9HCU4|CELR2_HUMAN Cadherin EGF LAG seven-pass G-type receptor 2 OS=Homo sapiens GN=CELSR2 PE=1 SV=1	Q9HCU4	CELSR2	1.16284e+06	1.21588e+06	1.19117e+06	1.05869e+06	1.05251e+06	1.04224e+06	1.81698e+06	1.82398e+06	1.82819e+06	20.1492	20.2136	20.184	20.0138	20.0054	19.9913	20.7931	20.7987	20.802	20.1822	20.0035	20.7979	-0.178748	0.000822372	0.0139982	0.615669	5.1566e-06	5.10345e-05
sp|P07199|CENPB_HUMAN Major centromere autoantigen B OS=Homo sapiens GN=CENPB PE=1 SV=2	P07199	CENPB	441715	443265	434567	466786	438533	457101	547584	580512	597379	18.7528	18.7578	18.7292	18.8324	18.7423	18.8022	19.0627	19.147	19.1883	18.7466	18.7923	19.1327	0.0456984	0.176699	0.180991	0.386062	0.000527674	0.000218764
sp|Q03188|CENPC_HUMAN Centromere protein C OS=Homo sapiens GN=CENPC PE=1 SV=2	Q03188|H0Y8J2	CENPC	222236	231881	224725	221922	254213	226195	339387	332604	375645	17.7617	17.823	17.7778	17.7597	17.9557	17.7872	18.3726	18.3434	18.519	17.7875	17.8342	18.4117	0.0466752	0.505911	0.336085	0.624158	0.000404286	0.000182742
sp|Q02224|CENPE_HUMAN Centromere-associated protein E OS=Homo sapiens GN=CENPE PE=1 SV=2	Q02224|Q02224-2|Q02224-3|A0A087X0P0	CENPE	26254.3	24049.8	21880.4	24917.9	22757.9	25370.8	27616.9	33413.6	29714.1	14.6803	14.5537	14.4174	14.6049	14.4741	14.6309	14.7533	15.0281	14.8589	14.5505	14.57	14.8801	0.0195002	0.839235	0.453103	0.329637	0.0404267	0.00702278
sp|P49454|CENPF_HUMAN Centromere protein F OS=Homo sapiens GN=CENPF PE=1 SV=2	P49454	CENPF	335050	361154	330103	386311	398610	386709	370212	398687	383511	18.354	18.4623	18.3326	18.5594	18.6046	18.5609	18.498	18.6049	18.5489	18.3829	18.575	18.5506	0.192027	0.0109243	0.0389354	0.167656	0.0296272	0.00533327
sp|Q9H3R5|CENPH_HUMAN Centromere protein H OS=Homo sapiens GN=CENPH PE=1 SV=1	Q9H3R5|B3KVZ3|D6RBJ6	CENPH	43007.9	41442.5	44949.4	47547.9	49507.8	53265.5	57118.8	63031.3	66493.7	15.3923	15.3388	15.456	15.5371	15.5954	15.7009	15.8017	15.9438	16.0209	15.3957	15.6111	15.9221	0.215408	0.0213999	0.0562274	0.526413	0.00192047	0.000543591
sp|Q92674|CENPI_HUMAN Centromere protein I OS=Homo sapiens GN=CENPI PE=1 SV=2	Q92674|Q92674-2	CENPI	23366.5	24741.8	24659.3	24707.4	26358.3	22407.1	29215.7	25144.9	24728.4	14.5122	14.5947	14.5898	14.5927	14.686	14.4517	14.8345	14.618	14.5939	14.5656	14.5768	14.6821	0.011211	0.885633	0.467669	0.116552	0.223711	0.0329997
sp|Q8N0S6|CENPL_HUMAN Centromere protein L OS=Homo sapiens GN=CENPL PE=1 SV=2	Q8N0S6	CENPL	41801.5	45279.6	39216.3	44302.8	39065.7	38482.8	42162.9	43888.8	38687.6	15.3513	15.4666	15.2592	15.4351	15.2536	15.2319	15.3637	15.4216	15.2396	15.359	15.3069	15.3416	-0.0521192	0.585662	0.368226	-0.0173905	0.839547	0.108235
tr|A0A024RD28|A0A024RD28_HUMAN Chromosome 6 open reading frame 139; isoform CRA_a OS=Homo sapiens GN=C6orf139 PE=4 SV=1	Q7L2Z9|A0A024RD28	CENPQ|C6orf139	109433	116442	115724	125294	124767	129976	187528	194385	183241	16.7397	16.8293	16.8203	16.935	16.9289	16.9879	17.5167	17.5686	17.4834	16.7964	16.9506	17.5229	0.154149	0.0106478	0.0384907	0.726474	4.29848e-05	6.62788e-05
tr|A8K8D2|A8K8D2_HUMAN cDNA FLJ77371; highly similar to Homo sapiens MLF1 interacting protein (MLF1IP); mRNA OS=Homo sapiens PE=2 SV=1	Q71F23|Q71F23-3	CENPU	52201	54950.8	52612	58675.9	52176.1	58302.4	63212.2	61231.7	57637.2	15.6718	15.7459	15.6831	15.8405	15.6711	15.8313	15.9479	15.902	15.8147	15.7002	15.7809	15.8882	0.0807005	0.247291	0.219525	0.187957	0.0143237	0.00283061
sp|Q9UPN4|CP131_HUMAN Centrosomal protein of 131 kDa OS=Homo sapiens GN=CEP131 PE=1 SV=3	Q9UPN4|Q9UPN4-2|B2RN10	CEP131|AZI1	380412	380202	375412	428305	408573	391634	411056	408336	410547	18.5372	18.5364	18.5181	18.7083	18.6402	18.5791	18.649	18.6394	18.6472	18.5306	18.6426	18.6452	0.111978	0.0414995	0.0790636	0.114612	7.66132e-05	8.16748e-05
sp|Q9Y4F5|C170B_HUMAN Centrosomal protein of 170 kDa protein B OS=Homo sapiens GN=CEP170B PE=1 SV=4	Q9Y4F5|Q9Y4F5-2	CEP170B	490858	497231	493145	504430	490950	476831	437865	458112	402891	18.9049	18.9236	18.9117	18.9443	18.9052	18.8631	18.7401	18.8053	18.62	18.9134	18.9042	18.7218	-0.00917399	0.722399	0.41398	-0.191552	0.0246284	0.00452843
sp|Q9BV73|CP250_HUMAN Centrosome-associated protein CEP250 OS=Homo sapiens GN=CEP250 PE=1 SV=2	Q9BV73|Q9BV73-2|H7C0P0	CEP250	15017.5	15354.5	14580	13347.7	14592.7	16305.2	15529.1	16623	16542.4	13.8744	13.9064	13.8317	13.7043	13.833	13.993	13.9227	14.0209	14.0139	13.8708	13.8434	13.9858	-0.0273765	0.766869	0.430056	0.115008	0.0398845	0.00694321
tr|A0A024R914|A0A024R914_HUMAN Centrosomal protein 350kDa; isoform CRA_a OS=Homo sapiens GN=CEP350 PE=4 SV=1	Q5VT06|A0A024R914|H0Y6Q4|H0YD38	CEP350	41503.3	43057.3	37395.4	59706.8	66032.5	49285.1	69305	43928.2	38820.3	15.3409	15.394	15.1906	15.8656	16.0109	15.5889	16.0807	15.4229	15.2445	15.3085	15.8218	15.5827	0.513292	0.0204639	0.0551533	0.274191	0.353493	0.0498295
sp|Q9C0F1-2|CEP44_HUMAN Isoform 2 of Centrosomal protein of 44 kDa OS=Homo sapiens GN=CEP44	Q9C0F1|Q9C0F1-2|D6RBX1|D6RC25|D6RGX6	CEP44	16077	19009.1	16776.7	17897.2	19668.2	16160.1	17318.5	16055.4	15430.9	13.9727	14.2144	14.0342	14.1274	14.2636	13.9802	14.08	13.9708	13.9135	14.0738	14.1237	13.9881	0.0499626	0.671453	0.396256	-0.0856541	0.382738	0.0536058
tr|D3DR37|D3DR37_HUMAN Centrosomal protein 55kDa; isoform CRA_a OS=Homo sapiens GN=CEP55 PE=4 SV=1	Q53EZ4|D3DR37	CEP55	426508	429089	411093	476308	478357	480054	383382	452274	397424	18.7022	18.7109	18.6491	18.8615	18.8677	18.8728	18.5484	18.7868	18.6003	18.6874	18.8674	18.6452	0.179956	0.000780275	0.0138195	-0.0422175	0.603194	0.0808879
sp|Q5JTW2-2|CEP78_HUMAN Isoform 2 of Centrosomal protein of 78 kDa OS=Homo sapiens GN=CEP78	Q5JTW2|Q5JTW2-2|Q5JTW2-3|Q5JTW2-5|A8MST6	CEP78	44546.8	45237.2	46567.6	51168.9	42841.5	47858.7	26946.8	30458.7	21357.1	15.443	15.4652	15.507	15.643	15.3867	15.5465	14.7178	14.8946	14.3824	15.4718	15.5254	14.6649	0.0536316	0.524683	0.343433	-0.806827	0.00596265	0.00133588
tr|J3KNW7|J3KNW7_HUMAN Centrosomal protein of 83 kDa OS=Homo sapiens GN=CEP83 PE=4 SV=1	Q9Y592|J3KNW7|H0YHH5	CEP83	21762.8	21107.6	18383.5	24609.4	21893	22043.7	14802.9	20807.1	17520.5	14.4096	14.3655	14.1661	14.5869	14.4182	14.4281	13.8536	14.3448	14.0968	14.3137	14.4777	14.0984	0.164004	0.151666	0.16537	-0.215347	0.250448	0.0365448
sp|Q8IW35-2|CEP97_HUMAN Isoform 2 of Centrosomal protein of 97 kDa OS=Homo sapiens GN=CEP97	Q8IW35|Q8IW35-2|E9PG22	CEP97	139908	150126	160979	155182	145738	155744	121632	125520	131663	17.0941	17.1958	17.2965	17.2436	17.153	17.2488	16.8922	16.9376	17.0065	17.1955	17.2151	16.9454	0.0196592	0.781239	0.434258	-0.250078	0.0204676	0.00385755
sp|Q5T4B2|GT253_HUMAN Probable inactive glycosyltransferase 25 family member 3 OS=Homo sapiens GN=CERCAM PE=2 SV=1	Q5T4B2|Q5T4B2-2|B7ZBS8|X6RL83|B7ZBT0|B7ZBS9|A0A087WYE2	CERCAM	65817.8	66138.4	66812.5	82556.9	75572.1	77103.3	88030.5	92845.5	100355	16.0062	16.0132	16.0278	16.3331	16.2056	16.2345	16.4257	16.5025	16.6148	16.0157	16.2577	16.5143	0.241984	0.00347323	0.0238732	0.498598	0.000835514	0.000297049
tr|A8K4M4|A8K4M4_HUMAN cDNA FLJ75329; highly similar to Homo sapiens LAG1 longevity assurance homolog 2 (S. cerevisiae); transcript variant 2; mRNA OS=Homo sapiens PE=2 SV=1	Q96G23|Q5SZE3|Q5SZE1|H0YKH6|Q5SZE4|Q5SZE2	CERS2	307656	312425	334375	303306	284739	288958	418328	432621	434818	18.231	18.2532	18.3511	18.2104	18.1193	18.1405	18.6743	18.7227	18.7301	18.2784	18.1567	18.709	-0.121675	0.0574421	0.0939913	0.430618	0.000458123	0.000198729
sp|Q8N5B7|CERS5_HUMAN Ceramide synthase 5 OS=Homo sapiens GN=CERS5 PE=2 SV=1	Q8N5B7|Q8N5B7-2	CERS5	68138.2	69117.6	71861.6	71980.1	76555.5	71218.1	119387	109856	117386	16.0562	16.0768	16.1329	16.1353	16.2242	16.12	16.8653	16.7453	16.8409	16.0886	16.1598	16.8171	0.0712031	0.147949	0.163115	0.72852	7.25859e-05	8.06994e-05
sp|Q6ZMG9-2|CERS6_HUMAN Isoform 2 of Ceramide synthase 6 OS=Homo sapiens GN=CERS6	Q6ZMG9|Q6ZMG9-2	CERS6	442216	447735	459895	458120	428985	497813	669891	717860	753604	18.7544	18.7723	18.8109	18.8054	18.7106	18.9252	19.3536	19.4533	19.5234	18.7792	18.8137	19.4435	0.0345184	0.619936	0.380498	0.664246	0.000217047	0.000128226
sp|Q6UWW8|EST3_HUMAN Carboxylesterase 3 OS=Homo sapiens GN=CES3 PE=1 SV=1	Q6UWW8	CES3	63967.3	71571.8	65324.1	79454.1	88006.3	76298.7	97645.2	115636	108665	15.965	16.1271	15.9953	16.2778	16.4253	16.2194	16.5753	16.8192	16.7295	16.0292	16.3075	16.708	0.278349	0.0243033	0.0593812	0.678849	0.00144885	0.000440103
sp|P41208|CETN2_HUMAN Centrin-2 OS=Homo sapiens GN=CETN2 PE=1 SV=1	P41208	CETN2	468322	504930	488177	511131	471279	487118	492601	501041	476339	18.8371	18.9457	18.897	18.9633	18.8462	18.8939	18.9101	18.9346	18.8616	18.8933	18.9012	18.9021	0.007852	0.873518	0.463759	0.00878208	0.828647	0.10709
tr|E5RJF8|E5RJF8_HUMAN Centrin-3 OS=Homo sapiens GN=CETN3 PE=4 SV=1	O15182|E5RK82|E5RJF8|Q6ICP7	CETN3	279946	288350	268755	297067	268841	283426	284085	277740	271260	18.0948	18.1375	18.0359	18.1804	18.0364	18.1126	18.116	18.0834	18.0493	18.0894	18.1098	18.0829	0.0204166	0.709171	0.408626	-0.00650956	0.86214	0.110745
sp|Q9Y6A4|CFA20_HUMAN Cilia- and flagella-associated protein 20 OS=Homo sapiens GN=CFAP20 PE=1 SV=1	Q9Y6A4	CFAP20	309823	310217	313440	336517	322873	319992	298183	336952	318005	18.2411	18.2429	18.2578	18.3603	18.3006	18.2877	18.1858	18.3622	18.2787	18.2473	18.3162	18.2756	0.0689236	0.0400356	0.0774202	0.0282926	0.610011	0.0817126
sp|Q9UEE9|CFDP1_HUMAN Craniofacial development protein 1 OS=Homo sapiens GN=CFDP1 PE=1 SV=1	Q9UEE9	CFDP1	1.10957e+06	1.089e+06	1.201e+06	1.29047e+06	1.12682e+06	1.15343e+06	555830	622969	508896	20.0816	20.0546	20.1958	20.2995	20.1038	20.1375	19.0843	19.2488	18.957	20.1107	20.1803	19.0967	0.0696136	0.401832	0.294845	-1.01395	0.000434806	0.000192049
tr|E9PK25|E9PK25_HUMAN Cofilin-1 OS=Homo sapiens GN=CFL1 PE=1 SV=1	P23528|E9PK25	CFL1	5.89793e+06	5.42651e+06	5.48741e+06	5.45076e+06	5.17145e+06	5.91434e+06	2.42847e+06	2.75037e+06	2.4011e+06	22.4918	22.3716	22.3877	22.378	22.3021	22.4958	21.2116	21.3912	21.1953	22.417	22.392	21.266	-0.0250378	0.730507	0.417284	-1.151	9.55497e-05	8.79198e-05
sp|Q9Y281|COF2_HUMAN Cofilin-2 OS=Homo sapiens GN=CFL2 PE=1 SV=1	Q9Y281	CFL2	44516.2	48637.1	41957.4	66483.9	60313.4	57056	44224.2	43129	49661.2	15.442	15.5698	15.3566	16.0207	15.8802	15.8001	15.4325	15.3964	15.5998	15.4561	15.9003	15.4763	0.444184	0.0076606	0.0338557	0.0201004	0.830724	0.107309
sp|Q9UFW8|CGBP1_HUMAN CGG triplet repeat-binding protein 1 OS=Homo sapiens GN=CGGBP1 PE=1 SV=2	Q9UFW8	CGGBP1	142025	137288	155235	162598	145544	161244	167886	179231	161740	17.1158	17.0668	17.2441	17.3109	17.1511	17.2989	17.3571	17.4515	17.3033	17.1422	17.2536	17.3706	0.111403	0.20525	0.197884	0.228394	0.0287531	0.00519814
tr|B9EK46|B9EK46_HUMAN Cingulin OS=Homo sapiens GN=CGN PE=2 SV=1	Q9P2M7|B9EK46	CGN	1.61633e+06	1.61754e+06	1.66285e+06	1.6238e+06	1.50428e+06	1.58501e+06	1.8044e+06	2.01098e+06	1.90924e+06	20.6243	20.6254	20.6652	20.6309	20.5206	20.5961	20.7831	20.9395	20.8646	20.6383	20.5825	20.8624	-0.0557474	0.188706	0.188379	0.22408	0.00893629	0.00188781
sp|Q0VF96|CGNL1_HUMAN Cingulin-like protein 1 OS=Homo sapiens GN=CGNL1 PE=1 SV=2	Q0VF96	CGNL1	14983	15059.8	14367.8	15889.8	15487.7	21157.3	18814.7	17541.9	16440	13.871	13.8784	13.8106	13.9558	13.9188	14.3689	14.1996	14.0985	14.0049	13.8533	14.0812	14.101	0.227841	0.193248	0.190594	0.247673	0.0146627	0.00289089
sp|Q99674-5|CGRE1_HUMAN Isoform 5 of Cell growth regulator with EF hand domain protein 1 OS=Homo sapiens GN=CGREF1	Q99674|Q99674-4|Q99674-5	CGREF1	208866	221644	218724	264262	276341	257596	321485	343450	341753	17.6722	17.7579	17.7388	18.0116	18.0761	17.9747	18.2944	18.3897	18.3826	17.723	18.0208	18.3556	0.297865	0.0016381	0.0184261	0.632625	9.50362e-05	8.78271e-05
sp|Q8WUX2|CHAC2_HUMAN Cation transport regulator-like protein 2 OS=Homo sapiens GN=CHAC2 PE=2 SV=1	Q8WUX2	CHAC2	23775.6	20080.6	26941.7	24780.1	16901.2	26661.3	15983	21575.1	18803.6	14.5372	14.2935	14.7176	14.5969	14.0448	14.7025	13.9642	14.3971	14.1987	14.5161	14.4481	14.1867	-0.0680254	0.789257	0.436637	-0.329404	0.133485	0.0205975
tr|D6W625|D6W625_HUMAN Chromatin assembly factor 1; subunit A (P150); isoform CRA_a OS=Homo sapiens GN=CHAF1A PE=4 SV=1	Q13111|Q13111-2|Q13111-3|D6W625	CHAF1A	264656	265065	277784	318962	296766	312234	334116	351455	351787	18.0138	18.016	18.0836	18.283	18.179	18.2523	18.35	18.423	18.4243	18.0378	18.2381	18.3991	0.200303	0.00646999	0.0310415	0.361321	0.000423546	0.000188544
tr|B2R7X3|B2R7X3_HUMAN cDNA; FLJ93645; highly similar to Homo sapiens chromatin assembly factor 1; subunit B (p60) (CHAF1B);mRNA OS=Homo sapiens PE=2 SV=1	Q13112	CHAF1B	236575	241208	236374	270453	265212	278718	251078	266181	283509	17.8519	17.8799	17.8507	18.045	18.0168	18.0884	17.9378	18.022	18.113	17.8609	18.0501	18.0243	0.189228	0.00117425	0.0158495	0.163432	0.0337404	0.00598909
sp|Q96JM3|CHAP1_HUMAN Chromosome alignment-maintaining phosphoprotein 1 OS=Homo sapiens GN=CHAMP1 PE=1 SV=2	Q96JM3	CHAMP1	901965	917274	906087	984538	936568	967381	1.32135e+06	1.38135e+06	1.45434e+06	19.7827	19.807	19.7893	19.9091	19.837	19.8837	20.3336	20.3977	20.4719	19.793	19.8766	20.4011	0.0836136	0.0200004	0.0543417	0.608058	0.000116078	9.67661e-05
sp|Q96BP2|CHCH1_HUMAN Coiled-coil-helix-coiled-coil-helix domain-containing protein 1 OS=Homo sapiens GN=CHCHD1 PE=1 SV=1	Q96BP2	CHCHD1	119323	119598	123613	128403	128185	124981	171182	175538	184724	16.8645	16.8678	16.9155	16.9703	16.9679	16.9313	17.3852	17.4214	17.495	16.8826	16.9565	17.4339	0.0739061	0.0234818	0.0583741	0.551266	0.000109192	9.42568e-05
sp|Q9Y6H1|CHCH2_HUMAN Coiled-coil-helix-coiled-coil-helix domain-containing protein 2; mitochondrial OS=Homo sapiens GN=CHCHD2 PE=1 SV=1	Q9Y6H1	CHCHD2	641760	660457	689770	736283	674750	741809	504493	537260	535990	19.2917	19.3331	19.3958	19.4899	19.364	19.5007	18.9445	19.0353	19.0318	19.3402	19.4515	19.0039	0.111349	0.10492	0.132481	-0.336317	0.00136778	0.000423332
tr|C9JRZ6|C9JRZ6_HUMAN MICOS complex subunit MIC19 OS=Homo sapiens GN=CHCHD3 PE=1 SV=1	Q9NX63|C9JRZ6	CHCHD3	1.34427e+06	1.36306e+06	1.38277e+06	1.39728e+06	1.27787e+06	1.39217e+06	1.99553e+06	2.17237e+06	2.20905e+06	20.3584	20.3784	20.3991	20.4142	20.2853	20.4089	20.9283	21.0508	21.075	20.3786	20.3695	21.0181	-0.00917831	0.843966	0.454631	0.639413	0.000167548	0.000112732
sp|Q8N4Q1-2|MIA40_HUMAN Isoform 2 of Mitochondrial intermembrane space import and assembly protein 40 OS=Homo sapiens GN=CHCHD4	Q8N4Q1|Q8N4Q1-2	CHCHD4	153338	163586	156834	217149	226573	212377	334115	342917	340296	17.2264	17.3197	17.2589	17.7283	17.7896	17.6963	18.35	18.3875	18.3764	17.2683	17.7381	18.3713	0.469765	0.000264453	0.00853453	1.103	3.0684e-06	4.5028e-05
tr|B2R5K5|B2R5K5_HUMAN cDNA; FLJ92508 OS=Homo sapiens PE=2 SV=1	Q9BSY4	CHCHD5	139230	134769	147953	149824	144839	148987	93557.3	111398	102959	17.0871	17.0401	17.1748	17.1929	17.1441	17.1848	16.5136	16.7654	16.6517	17.1007	17.1739	16.6435	0.0732697	0.157909	0.169417	-0.457127	0.00525794	0.00120011
tr|J3QTA6|J3QTA6_HUMAN MICOS complex subunit MIC25 OS=Homo sapiens GN=CHCHD6 PE=1 SV=1	Q9BRQ6|J3QTA6	CHCHD6	175469	172123	170824	169398	169069	172302	283056	310259	341717	17.4209	17.3931	17.3822	17.3701	17.3672	17.3946	18.1107	18.2431	18.3824	17.3987	17.3773	18.2454	-0.0214012	0.212023	0.201454	0.846733	0.000435529	0.000192169
sp|O14646|CHD1_HUMAN Chromodomain-helicase-DNA-binding protein 1 OS=Homo sapiens GN=CHD1 PE=1 SV=2	O14646|O14646-2	CHD1	324132	338447	327742	368701	329781	358148	426490	470190	475559	18.3062	18.3686	18.3222	18.4921	18.3311	18.4502	18.7022	18.8429	18.8593	18.3323	18.4245	18.8014	0.0921475	0.149313	0.164045	0.469103	0.00091642	0.000316618
tr|X5D2E5|X5D2E5_HUMAN Chromodomain helicase DNA binding protein 1-like isoform A (Fragment) OS=Homo sapiens GN=CHD1L PE=2 SV=1	Q86WJ1|Q86WJ1-2|Q86WJ1-4|X5D2E5	CHD1L	171908	182301	176938	176087	170814	179796	191510	200597	191659	17.3913	17.476	17.4329	17.4259	17.3821	17.456	17.5471	17.6139	17.5482	17.4334	17.4213	17.5697	-0.0120466	0.729951	0.417038	0.136348	0.0144162	0.00284733
sp|O14647|CHD2_HUMAN Chromodomain-helicase-DNA-binding protein 2 OS=Homo sapiens GN=CHD2 PE=1 SV=2	O14647|O14647-2	CHD2	108531	109373	112356	112640	108691	103539	160063	176406	178620	16.7278	16.7389	16.7777	16.7814	16.7299	16.6598	17.2883	17.4285	17.4465	16.7481	16.7237	17.3878	-0.0244434	0.558436	0.357282	0.63966	0.000255932	0.000140992
sp|Q12873-3|CHD3_HUMAN Isoform 3 of Chromodomain-helicase-DNA-binding protein 3 OS=Homo sapiens GN=CHD3	Q12873|Q12873-3	CHD3	765738	803395	795217	847419	812313	809000	1.03859e+06	1.15999e+06	1.13025e+06	19.5465	19.6158	19.601	19.6927	19.6317	19.6258	19.9862	20.1457	20.1082	19.5877	19.6501	20.08	0.0623141	0.106564	0.134059	0.492281	0.000723384	0.000269341
sp|Q8TD26|CHD6_HUMAN Chromodomain-helicase-DNA-binding protein 6 OS=Homo sapiens GN=CHD6 PE=1 SV=4	Q8TD26	CHD6	368932	392094	388944	400059	399100	364387	363428	399195	352214	18.493	18.5808	18.5692	18.6099	18.6064	18.4751	18.4713	18.6067	18.4261	18.5477	18.5638	18.5014	0.0161071	0.773087	0.432167	-0.0462987	0.489196	0.0668335
sp|Q9HCK8|CHD8_HUMAN Chromodomain-helicase-DNA-binding protein 8 OS=Homo sapiens GN=CHD8 PE=1 SV=5	Q9HCK8|Q9HCK8-2	CHD8	147537	159157	154688	158427	159192	148221	167381	178030	168148	17.1707	17.2801	17.239	17.2735	17.2804	17.1774	17.3528	17.4418	17.3594	17.2299	17.2438	17.3846	0.013816	0.779198	0.4337	0.154701	0.022564	0.00419965
tr|B7ZML1|B7ZML1_HUMAN CHD9 protein OS=Homo sapiens GN=CHD9 PE=2 SV=1	Q3L8U1|Q3L8U1-2|Q3L8U1-3|B7ZML1	CHD9	157718	174912	163789	169352	177637	154217	228485	212618	213003	17.267	17.4163	17.3215	17.3697	17.4386	17.2346	17.8017	17.6979	17.7005	17.3349	17.3476	17.7334	0.0127015	0.872221	0.463364	0.398477	0.00198177	0.000556869
sp|O14757|CHK1_HUMAN Serine/threonine-protein kinase Chk1 OS=Homo sapiens GN=CHEK1 PE=1 SV=2	O14757|O14757-3|J3KN87|A0A087WT52|E9PKQ3|E9PJI4	CHEK1	33583.9	43224	33115.2	38472.2	43691.2	34684.5	40995.8	26578.4	23200.5	15.0355	15.3995	15.0152	15.2315	15.4151	15.082	15.3232	14.698	14.5019	15.1501	15.2429	14.841	0.092785	0.587898	0.369188	-0.309068	0.327558	0.0465126
sp|O96017-9|CHK2_HUMAN Isoform 9 of Serine/threonine-protein kinase Chk2 OS=Homo sapiens GN=CHEK2	O96017|O96017-4|O96017-9|O96017-12|O96017-13	CHEK2	461754	459717	440935	461683	416484	425850	254185	329490	284938	18.8168	18.8104	18.7502	18.8165	18.6679	18.7	17.9555	18.3299	18.1203	18.7925	18.7281	18.1352	-0.0643081	0.266887	0.230073	-0.657225	0.00399326	0.0009612
tr|J3QK89|J3QK89_HUMAN Calcium homeostasis endoplasmic reticulum protein OS=Homo sapiens GN=CHERP PE=1 SV=1	Q8IWX8|J3QK89	CHERP	948412	934513	930967	945724	897854	934782	1.09152e+06	1.22524e+06	1.31259e+06	19.8552	19.8339	19.8284	19.8511	19.7761	19.8343	20.0579	20.2246	20.324	19.8391	19.8205	20.2022	-0.0186424	0.482872	0.327065	0.363049	0.00965281	0.00201468
tr|B4DN31|B4DN31_HUMAN cDNA FLJ55809 OS=Homo sapiens PE=2 SV=1	Q9BWS9|Q9BWS9-2|Q9BWS9-3|A0A024RCB5	CHID1	198199	197196	195223	214066	187953	198693	214560	257429	258972	17.5966	17.5893	17.5748	17.7077	17.52	17.6002	17.711	17.9738	17.9824	17.5869	17.6093	17.8891	0.0224211	0.703139	0.406647	0.302218	0.0276749	0.00501838
sp|Q9Y259|CHKB_HUMAN Choline/ethanolamine kinase OS=Homo sapiens GN=CHKB PE=1 SV=3	Q9Y259	CHKB	189025	206015	193121	208231	193314	214234	134663	154081	151699	17.5282	17.6524	17.5591	17.6678	17.5606	17.7088	17.039	17.2333	17.2109	17.5799	17.6457	17.1611	0.0658293	0.318634	0.254912	-0.418858	0.00430957	0.00102231
sp|P26374|RAE2_HUMAN Rab proteins geranylgeranyltransferase component A 2 OS=Homo sapiens GN=CHML PE=1 SV=2	P26374	CHML	167255	169112	162924	163261	161823	154445	98071.3	107644	96955.7	17.3517	17.3676	17.3138	17.3168	17.3041	17.2367	16.5815	16.7159	16.565	17.3444	17.2859	16.6208	-0.0585111	0.118537	0.142065	-0.723553	0.000136465	0.000102735
sp|Q9HD42|CHM1A_HUMAN Charged multivesicular body protein 1a OS=Homo sapiens GN=CHMP1A PE=1 SV=1	Q9HD42	CHMP1A	1.65829e+06	1.61518e+06	1.66165e+06	1.66045e+06	1.5682e+06	1.74985e+06	937869	1.07914e+06	1.03189e+06	20.6613	20.6233	20.6642	20.6631	20.5807	20.7388	19.839	20.0415	19.9769	20.6496	20.6609	19.9524	0.0112995	0.823747	0.448503	-0.697127	0.000337372	0.000163753
sp|Q7LBR1|CHM1B_HUMAN Charged multivesicular body protein 1b OS=Homo sapiens GN=CHMP1B PE=1 SV=1	Q7LBR1	CHMP1B	323964	320379	328672	318785	294436	333609	226164	255966	228756	18.3055	18.2894	18.3263	18.2822	18.1676	18.3478	17.787	17.9656	17.8034	18.3071	18.2659	17.852	-0.0411878	0.486075	0.32857	-0.455044	0.00142347	0.000435189
sp|O43633|CHM2A_HUMAN Charged multivesicular body protein 2a OS=Homo sapiens GN=CHMP2A PE=1 SV=1	O43633	CHMP2A	695538	695835	712073	841385	736482	817031	528737	573092	503099	19.4078	19.4084	19.4417	19.6824	19.4903	19.64	19.0122	19.1284	18.9405	19.4193	19.6042	19.027	0.184969	0.035627	0.0721895	-0.392246	0.00217053	0.000596711
sp|Q9UQN3|CHM2B_HUMAN Charged multivesicular body protein 2b OS=Homo sapiens GN=CHMP2B PE=1 SV=1	Q9UQN3	CHMP2B	144276	145678	133507	150345	149912	153589	85556.3	106701	93666.6	17.1385	17.1524	17.0266	17.1979	17.1938	17.2287	16.3846	16.7032	16.5152	17.1058	17.2068	16.5344	0.100977	0.0709853	0.105626	-0.571466	0.00475595	0.001106
sp|Q9Y3E7-3|CHMP3_HUMAN Isoform 3 of Charged multivesicular body protein 3 OS=Homo sapiens GN=CHMP3	Q9Y3E7|Q9Y3E7-3	CHMP3	554040	555065	554820	561206	505285	531131	282420	307970	278367	19.0796	19.0823	19.0817	19.0982	18.9467	19.0187	18.1075	18.2324	18.0866	19.0812	19.0212	18.1422	-0.0599899	0.242124	0.217155	-0.939015	3.26573e-05	6.26032e-05
sp|Q9BY43-2|CHM4A_HUMAN Isoform 2 of Charged multivesicular body protein 4a OS=Homo sapiens GN=CHMP4A	Q9BY43|Q9BY43-2	CHMP4A	94262.8	105834	85548.4	101443	92126.3	98129.4	37026.4	42939.7	39038.7	16.5244	16.6914	16.3845	16.6303	16.4913	16.5824	15.1763	15.39	15.2526	16.5334	16.568	15.273	0.0345811	0.741117	0.42076	-1.26046	0.000314429	0.000159276
sp|Q9H444|CHM4B_HUMAN Charged multivesicular body protein 4b OS=Homo sapiens GN=CHMP4B PE=1 SV=1	Q9H444	CHMP4B	805563	811027	820583	755162	717188	759488	479515	528225	492633	19.6196	19.6294	19.6463	19.5264	19.452	19.5347	18.8712	19.0108	18.9102	19.6318	19.5044	18.9307	-0.127411	0.00968721	0.0368486	-0.701051	7.76836e-05	8.17448e-05
sp|Q96CF2|CHM4C_HUMAN Charged multivesicular body protein 4c OS=Homo sapiens GN=CHMP4C PE=1 SV=1	Q96CF2	CHMP4C	36475.3	36476.4	40351.9	43642.5	42209.1	37716.3	31294.7	35727	26736.3	15.1546	15.1547	15.3003	15.4134	15.3653	15.2029	14.9336	15.1247	14.7065	15.2032	15.3272	14.9216	0.123985	0.196536	0.192927	-0.281596	0.0967091	0.0153712
sp|Q9NZZ3|CHMP5_HUMAN Charged multivesicular body protein 5 OS=Homo sapiens GN=CHMP5 PE=1 SV=1	Q9NZZ3	CHMP5	659259	646721	660770	639752	571996	655267	416415	443900	390859	19.3305	19.3028	19.3338	19.2872	19.1256	19.3217	18.6677	18.7599	18.5763	19.3224	19.2448	18.6679	-0.077513	0.274189	0.233958	-0.654411	0.000264096	0.00014363
tr|I3L4A1|I3L4A1_HUMAN Charged multivesicular body protein 6 (Fragment) OS=Homo sapiens GN=CHMP6 PE=1 SV=1	Q96FZ7|I3L4A1|I3L4G8	CHMP6	179141	179593	193663	204468	209285	205507	261044	269278	265574	17.4507	17.4544	17.5632	17.6415	17.6751	17.6488	17.9939	18.0387	18.0188	17.4894	17.6551	18.0171	0.165717	0.0123547	0.0412734	0.527711	0.000174436	0.000114914
tr|B3KUH0|B3KUH0_HUMAN cDNA FLJ39883 fis; clone SPLEN2016268; highly similar to Protein CHMP7 OS=Homo sapiens PE=2 SV=1	Q8WUX9	CHMP7	389036	397230	375628	403137	376759	383951	197561	207922	181337	18.5695	18.5996	18.5189	18.6209	18.5233	18.5506	17.5919	17.6657	17.4683	18.5627	18.5649	17.5753	0.00221552	0.95562	0.485922	-0.98739	9.20621e-05	8.67745e-05
tr|A0A024R394|A0A024R394_HUMAN Cysteine and histidine-rich domain (CHORD)-containing 1; isoform CRA_c OS=Homo sapiens GN=CHORDC1 PE=4 SV=1	Q9UHD1|Q9UHD1-2|A0A024R394|A0A024R3C3	CHORDC1	319028	325663	309597	361993	337078	331720	196479	236350	182715	18.2833	18.313	18.24	18.4656	18.3627	18.3396	17.584	17.8506	17.4792	18.2788	18.3893	17.6379	0.110519	0.066508	0.101661	-0.640853	0.00469907	0.00109697
sp|Q99653|CHP1_HUMAN Calcineurin B homologous protein 1 OS=Homo sapiens GN=CHP1 PE=1 SV=3	Q99653	CHP1	269564	291951	284408	291262	275528	259035	291352	311618	296750	18.0403	18.1554	18.1176	18.152	18.0718	17.9828	18.1524	18.2494	18.1789	18.1044	18.0689	18.1936	-0.0355517	0.582056	0.366912	0.0891574	0.116008	0.0181204
sp|Q8IZ52|CHSS2_HUMAN Chondroitin sulfate synthase 2 OS=Homo sapiens GN=CHPF PE=1 SV=2	Q8IZ52|Q8IZ52-4	CHPF	68011.7	75969.1	66950.5	79288.1	77868.2	70163.2	83025.6	95443.4	93964.4	16.0535	16.2131	16.0308	16.2748	16.2487	16.0984	16.3413	16.5424	16.5198	16.0991	16.2073	16.4678	0.108188	0.244944	0.218354	0.368675	0.012604	0.0025361
sp|Q9NRG0|CHRC1_HUMAN Chromatin accessibility complex protein 1 OS=Homo sapiens GN=CHRAC1 PE=1 SV=1	Q9NRG0	CHRAC1	268645	281816	284294	347924	315946	346798	215798	218578	201003	18.0353	18.1044	18.117	18.4084	18.2693	18.4037	17.7193	17.7378	17.6169	18.0856	18.3605	17.6913	0.274903	0.00622535	0.0306808	-0.394265	0.000965898	0.000328057
sp|Q8NCH0|CHSTE_HUMAN Carbohydrate sulfotransferase 14 OS=Homo sapiens GN=CHST14 PE=1 SV=2	Q8NCH0|H0YN65	CHST14	130016	126800	132341	154943	134657	142749	152302	163928	151092	16.9883	16.9522	17.0139	17.2414	17.0389	17.1231	17.2166	17.3227	17.2051	16.9848	17.1345	17.2481	0.149667	0.07135	0.105955	0.263308	0.0031608	0.000795468
tr|E7EXA6|E7EXA6_HUMAN Chromosome transmission fidelity protein 18 homolog OS=Homo sapiens GN=CHTF18 PE=1 SV=2	Q8WVB6|E7EXA6	CHTF18	264976	270845	281087	301047	277257	290421	232671	260895	237794	18.0155	18.0471	18.1007	18.1996	18.0809	18.1478	17.8279	17.9931	17.8594	18.0544	18.1428	17.8935	0.0883367	0.105723	0.133394	-0.160957	0.0462407	0.00792532
sp|P0CG12|CTF8A_HUMAN Chromosome transmission fidelity protein 8 homolog isoform 2 OS=Homo sapiens GN=CHTF8 PE=1 SV=1	P0CG12	CHTF8	335621	353126	358372	628298	635995	637579	491451	530338	478615	18.3565	18.4298	18.4511	19.2611	19.2787	19.2822	18.9067	19.0166	18.8685	18.4125	19.274	18.9306	0.861532	8.0721e-06	0.00182355	0.518116	0.000605856	0.000240404
tr|H0YAV5|H0YAV5_HUMAN Chromosome transmission fidelity protein 8 homolog isoform 2 (Fragment) OS=Homo sapiens GN=CHTF8 PE=4 SV=1	P0CG13|J3KSJ7|H3BPP1|H0YAV5	CHTF8	37235.8	38792.7	37249.9	42977.2	41157.2	40944.6	27605.8	25523	27608.7	15.1844	15.2435	15.1849	15.3913	15.3289	15.3214	14.7527	14.6395	14.7528	15.2043	15.3472	14.715	0.142893	0.00846584	0.0347889	-0.489275	0.000326189	0.000161413
sp|Q9Y3Y2-3|CHTOP_HUMAN Isoform 2 of Chromatin target of PRMT1 protein OS=Homo sapiens GN=CHTOP	Q9Y3Y2|Q9Y3Y2-3|Q9Y3Y2-4|X6R700	CHTOP	320872	331890	312830	372313	377854	360629	644641	669582	651812	18.2916	18.3403	18.255	18.5062	18.5275	18.4602	19.2981	19.3529	19.3141	18.2957	18.4979	19.3217	0.20226	0.00309846	0.0230996	1.02604	4.12424e-06	4.94407e-05
tr|Q5T7Y7|Q5T7Y7_HUMAN Chromatin target of PRMT1 protein OS=Homo sapiens GN=CHTOP PE=1 SV=1	Q5T7Y7	CHTOP	42846.4	40038.6	35664.9	31382.7	31431.6	26353.5	39993.5	48545.9	60621.6	15.3869	15.2891	15.1222	14.9377	14.9399	14.6857	15.2875	15.5671	15.8875	15.2661	14.8544	15.5807	-0.41163	0.0227981	0.0577262	0.314625	0.172721	0.0260886
tr|Q562E6|Q562E6_HUMAN Conserved helix-loop-helix ubiquitous kinase OS=Homo sapiens GN=CHUK PE=2 SV=1	O15111|Q562E6	CHUK	43184.6	46043.6	44080.4	37529.1	38971.7	39606.6	27746.5	37759.2	44924.5	15.3982	15.4907	15.4278	15.1957	15.2501	15.2735	14.76	15.2045	15.4552	15.4389	15.2398	15.1399	-0.19916	0.00505652	0.0285529	-0.299007	0.218606	0.0323083
sp|Q8WUH1-2|CHUR_HUMAN Isoform 2 of Protein Churchill OS=Homo sapiens GN=CHURC1	Q8WUH1|Q8WUH1-2|H0YIM9	CHURC1|CHURC1-FNTB	122594	122575	125078	132162	116869	120137	60336.5	67423	58855.8	16.9035	16.9033	16.9325	17.0119	16.8345	16.8743	15.8807	16.041	15.8449	16.9131	16.9069	15.9222	-0.00616882	0.91551	0.475126	-0.990905	8.428e-05	8.32178e-05
tr|B2RDJ6|B2RDJ6_HUMAN Probable cytosolic iron-sulfur protein assembly protein CIAO1 OS=Homo sapiens GN=CIAO1 PE=2 SV=1	O76071|B2RDJ6	CIAO1	279184	266966	265372	277379	239133	278296	164875	202259	186321	18.0909	18.0263	18.0177	18.0815	17.8675	18.0863	17.331	17.6258	17.5074	18.0449	18.0117	17.4881	-0.0331946	0.683902	0.400872	-0.556836	0.0032895	0.000821982
sp|Q6FI81|CPIN1_HUMAN Anamorsin OS=Homo sapiens GN=CIAPIN1 PE=1 SV=2	Q6FI81|Q6FI81-3	CIAPIN1	1.30259e+06	1.30722e+06	1.27606e+06	1.40327e+06	1.27522e+06	1.37909e+06	505761	608640	569963	20.313	20.3181	20.2833	20.4204	20.2823	20.3953	18.9481	19.2152	19.1205	20.3048	20.366	19.0946	0.0612199	0.23493	0.213754	-1.21016	0.00010564	9.24091e-05
sp|Q99828-2|CIB1_HUMAN Isoform 2 of Calcium and integrin-binding protein 1 OS=Homo sapiens GN=CIB1	Q99828|Q99828-2	CIB1	204642	209629	201305	185428	183223	184408	319277	338877	334710	17.6427	17.6775	17.619	17.5005	17.4832	17.4925	18.2844	18.3704	18.3526	17.6464	17.4921	18.3358	-0.15432	0.000951391	0.0144421	0.689387	2.48591e-05	5.87735e-05
tr|I3L2J0|I3L2J0_HUMAN Protein capicua homolog OS=Homo sapiens GN=CIC PE=1 SV=1	I3L2J0	CIC	213008	214514	213957	209324	206074	199598	196710	208814	192374	17.7005	17.7107	17.707	17.6754	17.6528	17.6067	17.5857	17.6719	17.5536	17.7061	17.645	17.6037	-0.0610984	0.0402275	0.0776567	-0.102362	0.0446453	0.00768127
sp|Q86X95|CIR1_HUMAN Corepressor interacting with RBPJ 1 OS=Homo sapiens GN=CIR1 PE=1 SV=1	Q86X95|A0PJI7	CIR1|CIR	152412	166017	159103	164601	156405	163314	269429	300808	301651	17.2176	17.341	17.2796	17.3286	17.2549	17.3173	18.0395	18.1985	18.2025	17.2794	17.3003	18.1468	0.0208794	0.647761	0.388724	0.867453	0.000175799	0.00011528
sp|Q14011|CIRBP_HUMAN Cold-inducible RNA-binding protein OS=Homo sapiens GN=CIRBP PE=1 SV=1	Q14011	CIRBP	1.0144e+06	1.00367e+06	991232	1.26704e+06	1.18635e+06	1.30676e+06	2.14507e+06	1.06366e+06	2.03066e+06	19.9522	19.9368	19.9189	20.273	20.1781	20.3176	21.0326	20.0206	20.9535	19.936	20.2562	20.6689	0.320256	0.00162297	0.0183538	0.732934	0.0872084	0.013997
tr|H3BSH7|H3BSH7_HUMAN Cirhin (Fragment) OS=Homo sapiens GN=CIRH1A PE=4 SV=1	Q969X6|H3BSH7	CIRH1A	495309	508306	512774	548287	530066	557618	633850	700257	711573	18.918	18.9553	18.968	19.0646	19.0158	19.0889	19.2738	19.4175	19.4407	18.9471	19.0564	19.3773	0.109344	0.0140189	0.0442287	0.430229	0.00137457	0.000425124
sp|Q9NZ45|CISD1_HUMAN CDGSH iron-sulfur domain-containing protein 1 OS=Homo sapiens GN=CISD1 PE=1 SV=1	Q9NZ45	CISD1	605039	628553	635244	599382	585670	603325	993286	990105	1.0221e+06	19.2067	19.2617	19.277	19.1931	19.1597	19.2026	19.9219	19.9172	19.9631	19.2484	19.1851	19.9341	-0.0632923	0.06446	0.100059	0.685625	1.20065e-05	5.35879e-05
sp|Q8N5K1|CISD2_HUMAN CDGSH iron-sulfur domain-containing protein 2 OS=Homo sapiens GN=CISD2 PE=1 SV=1	Q8N5K1	CISD2	439991	474000	462827	464424	448399	467151	750501	779741	772782	18.7471	18.8545	18.8201	18.8251	18.7744	18.8335	19.5175	19.5726	19.5597	18.8073	18.811	19.5499	0.00376027	0.923226	0.477428	0.742691	3.18181e-05	6.1954e-05
sp|O14578-4|CTRO_HUMAN Isoform 4 of Citron Rho-interacting kinase OS=Homo sapiens GN=CIT	O14578-4	CIT	506813	513412	505116	539382	535759	518395	487058	545938	506214	18.9511	18.9698	18.9463	19.0409	19.0312	18.9837	18.8937	19.0584	18.9494	18.9557	19.0186	18.9672	0.0629188	0.0300244	0.0661201	0.0114653	0.82607	0.106821
tr|F5H2X7|F5H2X7_HUMAN Cip1-interacting zinc finger protein OS=Homo sapiens GN=CIZ1 PE=1 SV=2	Q9ULV3|Q9ULV3-2|Q9ULV3-5|Q96KB7|Q5SYW2|F5H2X7|H0Y5D5	CIZ1	95966.8	98809.4	95088	99123.7	96987.4	89394.7	85772.7	96923.9	97689.1	16.5502	16.5924	16.537	16.5969	16.5655	16.4479	16.3882	16.5646	16.5759	16.5599	16.5368	16.5096	-0.0230762	0.657965	0.391409	-0.0502927	0.469468	0.0643034
sp|Q8WWK9|CKAP2_HUMAN Cytoskeleton-associated protein 2 OS=Homo sapiens GN=CKAP2 PE=1 SV=1	Q8WWK9|Q8WWK9-6|Q8WWK9-5|B2RMQ4	CKAP2	151358	162212	149873	176244	174294	177284	155669	165544	167109	17.2076	17.3075	17.1934	17.4272	17.4112	17.4357	17.2481	17.3369	17.3504	17.2362	17.4247	17.3118	0.188524	0.00675607	0.0317183	0.0756367	0.191326	0.0286395
sp|Q07065|CKAP4_HUMAN Cytoskeleton-associated protein 4 OS=Homo sapiens GN=CKAP4 PE=1 SV=2	Q07065	CKAP4	4.3337e+06	4.38133e+06	4.54743e+06	4.26442e+06	4.50689e+06	3.78447e+06	7.04085e+06	7.42685e+06	6.54399e+06	22.0472	22.0629	22.1166	22.0239	22.1037	21.8517	22.7473	22.8243	22.6417	22.0756	21.9931	22.7378	-0.0824821	0.345999	0.267666	0.662217	0.000312461	0.000158856
sp|Q14008-3|CKAP5_HUMAN Isoform 3 of Cytoskeleton-associated protein 5 OS=Homo sapiens GN=CKAP5	Q14008|Q14008-2|Q14008-3	CKAP5	4.05647e+06	4.36973e+06	3.865e+06	4.24196e+06	4.55983e+06	4.15865e+06	3.58896e+06	3.67069e+06	3.44948e+06	21.9518	22.0591	21.882	22.0163	22.1205	21.9877	21.7751	21.8076	21.7179	21.9643	22.0415	21.7669	0.0771969	0.303494	0.247693	-0.197413	0.0268721	0.00489046
sp|P12532|KCRU_HUMAN Creatine kinase U-type; mitochondrial OS=Homo sapiens GN=CKMT1A PE=1 SV=1	P12532	CKMT1A	2.29727e+06	2.40848e+06	2.44199e+06	2.14229e+06	2.09345e+06	2.23458e+06	3.4546e+06	2.54739e+06	3.06642e+06	21.1315	21.1997	21.2196	21.0307	20.9975	21.0916	21.7201	21.2806	21.5481	21.1836	21.0399	21.5163	-0.143686	0.0200179	0.0543453	0.332663	0.0635248	0.0105253
sp|P61024|CKS1_HUMAN Cyclin-dependent kinases regulatory subunit 1 OS=Homo sapiens GN=CKS1B PE=1 SV=1	P61024|Q5T179	CKS1B	164327	159466	161865	181417	173084	183654	81705	95636.3	83917.3	17.3262	17.2829	17.3044	17.469	17.4011	17.4866	16.3181	16.5453	16.3567	17.3045	17.4522	16.4067	0.14772	0.00693566	0.0321111	-0.897815	0.000228693	0.000132625
sp|P33552|CKS2_HUMAN Cyclin-dependent kinases regulatory subunit 2 OS=Homo sapiens GN=CKS2 PE=1 SV=1	P33552	CKS2	65650.8	68437.8	63927.2	66619.3	67763.2	71762.8	42976	47076.4	46514.9	16.0025	16.0625	15.9641	16.0237	16.0482	16.1309	15.3912	15.5227	15.5054	16.0097	16.0676	15.4731	0.0578811	0.252021	0.222178	-0.536603	0.00043399	0.000191788
sp|Q7Z460|CLAP1_HUMAN CLIP-associating protein 1 OS=Homo sapiens GN=CLASP1 PE=1 SV=1	Q7Z460	CLASP1	766801	801265	783502	852604	816253	801795	624778	710481	624343	19.5485	19.6119	19.5796	19.7015	19.6387	19.6129	19.253	19.4384	19.252	19.58	19.651	19.3145	0.0710198	0.0911422	0.122659	-0.265531	0.0147535	0.00290542
tr|B2RTR1|B2RTR1_HUMAN CLASP2 protein OS=Homo sapiens GN=CLASP2 PE=1 SV=1	O75122|B2RTR1|E7EW49|E7ERI8|J3KR49|E3W994	CLASP2	344022	352718	350156	373446	360733	334918	335479	378639	335449	18.3921	18.4282	18.4176	18.5105	18.4606	18.3534	18.3559	18.5305	18.3557	18.4126	18.4415	18.414	0.0288747	0.57651	0.364595	0.00137598	0.982569	0.124228
sp|Q8N2M8|CLASR_HUMAN CLK4-associating serine/arginine rich protein OS=Homo sapiens GN=CLASRP PE=1 SV=4	Q8N2M8|Q8N2M8-4	CLASRP	212681	212603	231960	224223	207794	198068	244020	234418	237172	17.6983	17.6978	17.8235	17.7746	17.6648	17.5956	17.8966	17.8387	17.8556	17.7399	17.6783	17.8636	-0.0615468	0.409031	0.297235	0.123762	0.0520579	0.00880006
sp|Q96S66|CLCC1_HUMAN Chloride channel CLIC-like protein 1 OS=Homo sapiens GN=CLCC1 PE=1 SV=1	Q96S66	CLCC1	569543	563393	572963	586671	569099	585291	831240	905322	902625	19.1194	19.1038	19.1281	19.1622	19.1183	19.1588	19.6649	19.7881	19.7838	19.1171	19.1464	19.7456	0.0293322	0.136683	0.154996	0.628479	0.000105445	9.24091e-05
sp|P51788|CLCN2_HUMAN Chloride channel protein 2 OS=Homo sapiens GN=CLCN2 PE=1 SV=2	P51788|P51788-3|P51788-4	CLCN2	66686.5	73850	68476.1	73388.7	70408.4	66678.4	72619	78278	75052.3	16.0251	16.1723	16.0633	16.1633	16.1035	16.0249	16.1481	16.2563	16.1956	16.0869	16.0972	16.2	0.0103105	0.871008	0.463087	0.113085	0.10478	0.0165029
sp|P51795-2|CLCN5_HUMAN Isoform 2 of H(+)/Cl(-) exchange transporter 5 OS=Homo sapiens GN=CLCN5	P51795|P51795-2	CLCN5	133576	137934	143595	145667	124610	137437	124599	153083	152046	17.0273	17.0736	17.1316	17.1523	16.9271	17.0684	16.9269	17.224	17.2141	17.0775	17.0493	17.1217	-0.0282645	0.715873	0.411382	0.0441545	0.687366	0.0907604
tr|Q96RY8|Q96RY8_HUMAN Chloride channel 7; isoform CRA_b OS=Homo sapiens GN=CLCN7 PE=4 SV=1	P51798|P51798-2|Q96RY8	CLCN7	117169	125089	125259	142330	129069	129755	149114	150343	147156	16.8382	16.9326	16.9346	17.1189	16.9778	16.9854	17.1861	17.1979	17.167	16.9018	17.0274	17.1836	0.12557	0.0874564	0.119053	0.281852	0.00103608	0.000344156
sp|O15551|CLD3_HUMAN Claudin-3 OS=Homo sapiens GN=CLDN3 PE=1 SV=1	O15551	CLDN3	562679	540572	579995	566846	554221	602709	961663	1.01773e+06	973169	19.102	19.0441	19.1457	19.1126	19.0801	19.2011	19.8752	19.9569	19.8923	19.0973	19.1313	19.9081	0.034013	0.505956	0.336085	0.81089	3.01244e-05	6.13396e-05
tr|B3KX18|B3KX18_HUMAN Claudin OS=Homo sapiens PE=2 SV=1	O14493	CLDN4	508201	505186	536851	314661	312170	342953	468541	542085	614336	18.955	18.9465	19.0342	18.2634	18.252	18.3877	18.8378	19.0482	19.2287	18.9786	18.301	19.0382	-0.677532	0.000194843	0.00728945	0.059663	0.635084	0.0845391
sp|O95471|CLD7_HUMAN Claudin-7 OS=Homo sapiens GN=CLDN7 PE=1 SV=4	O95471|O95471-2|K7EL87|I3L3X1|F5H496|K7EP40	CLDN7	10117.2	14384.2	13558.5	11594	14685.7	11395.8	15691.3	16448.6	17248.3	13.3045	13.8122	13.7269	13.5011	13.8421	13.4762	13.9377	14.0057	14.0742	13.6145	13.6065	14.0058	-0.00806355	0.969216	0.489416	0.391296	0.0729166	0.0119098
sp|Q9NY35|CLDN1_HUMAN Claudin domain-containing protein 1 OS=Homo sapiens GN=CLDND1 PE=1 SV=1	Q9NY35|Q9NY35-2|D6RDI6|H0Y8T9|D6R9S8|D6RHU6|D6RCE6|D6RIU2|D6RA76|D6RCR8|D6RDP6|D6RDY1|D6RFX6|D6RC11	CLDND1	42463.2	39974	47802.5	40578	39818.4	41823.5	51225.7	63550	68448.8	15.3739	15.2868	15.5448	15.3084	15.2811	15.352	15.6446	15.9556	16.0627	15.4018	15.3139	15.8876	-0.0879717	0.325394	0.258476	0.485809	0.0294997	0.00531658
sp|Q2KHT3|CL16A_HUMAN Protein CLEC16A OS=Homo sapiens GN=CLEC16A PE=2 SV=2	Q2KHT3|Q2KHT3-2	CLEC16A	45445.9	49774.6	48946	64561.5	64757.2	54693	51033.5	40152.2	32046	15.4719	15.6031	15.5789	15.9784	15.9828	15.7391	15.6392	15.2932	14.9679	15.5513	15.9001	15.3001	0.348774	0.0179436	0.0511619	-0.251227	0.273252	0.0395266
tr|A8K454|A8K454_HUMAN cDNA FLJ78187; highly similar to Homo sapiens calmegin; mRNA OS=Homo sapiens PE=2 SV=1	O14967	CLGN	31610.6	34550.2	29906.4	34119.1	30913.7	30222.8	44177	41052.7	41748.6	14.9481	15.0764	14.8682	15.0583	14.916	14.8833	15.431	15.3252	15.3494	14.9642	14.9525	15.3685	-0.0116986	0.892166	0.469859	0.404315	0.0041397	0.000989733
tr|Q53FB0|Q53FB0_HUMAN Chloride intracellular channel 1 variant (Fragment) OS=Homo sapiens PE=2 SV=1	O00299	CLIC1	2.56124e+06	2.34088e+06	2.35478e+06	1.92152e+06	1.98459e+06	2.29299e+06	837078	1.02354e+06	934792	21.2884	21.1586	21.1672	20.8738	20.9204	21.1288	19.675	19.9651	19.8343	21.2047	20.9743	19.8248	-0.23039	0.0605689	0.0967477	-1.37992	0.000124128	9.86963e-05
sp|O95833|CLIC3_HUMAN Chloride intracellular channel protein 3 OS=Homo sapiens GN=CLIC3 PE=1 SV=2	O95833	CLIC3	532638	537267	519569	532225	506494	544686	388585	450650	425239	19.0228	19.0353	18.987	19.0217	18.9502	19.0551	18.5679	18.7816	18.6979	19.015	19.009	18.6825	-0.00603484	0.868346	0.462039	-0.332534	0.00648312	0.00143408
sp|Q9Y696|CLIC4_HUMAN Chloride intracellular channel protein 4 OS=Homo sapiens GN=CLIC4 PE=1 SV=4	Q9Y696	CLIC4	144223	144653	153050	160712	149132	154237	80353.7	100339	89337.9	17.1379	17.1422	17.2236	17.2941	17.1862	17.2348	16.2941	16.6145	16.447	17.1679	17.2384	16.4519	0.0704378	0.167551	0.175181	-0.71608	0.00177044	0.000510981
sp|Q14677-3|EPN4_HUMAN Isoform 3 of Clathrin interactor 1 OS=Homo sapiens GN=CLINT1	Q14677-2|Q14677-3	CLINT1	13894.8	15017.2	13033.8	12223.2	15547.9	15097.3	18137.1	22432	23045.2	13.7623	13.8743	13.67	13.5773	13.9244	13.882	14.1467	14.4533	14.4922	13.7689	13.7946	14.364	0.0257358	0.846041	0.455309	0.595182	0.00870273	0.00184719
sp|Q14677|EPN4_HUMAN Clathrin interactor 1 OS=Homo sapiens GN=CLINT1 PE=1 SV=1	Q14677	CLINT1	34475.5	36288.1	27990.8	33700	32975.9	31671.4	44739.2	55414.1	59337.9	15.0733	15.1472	14.7727	15.0405	15.0091	14.9509	15.4493	15.758	15.8567	14.9977	15.0002	15.688	0.00244055	0.984424	0.492326	0.690241	0.0147066	0.00289887
sp|P30622-2|CLIP1_HUMAN Isoform 3 of CAP-Gly domain-containing linker protein 1 OS=Homo sapiens GN=CLIP1	P30622-2	CLIP1	1.05593e+06	1.07003e+06	1.02351e+06	1.20505e+06	1.15376e+06	1.17062e+06	594404	682460	553761	20.0101	20.0292	19.9651	20.2007	20.1379	20.1588	19.1811	19.3804	19.0789	20.0015	20.1658	19.2135	0.164341	0.00343136	0.0238732	-0.788005	0.000959631	0.000326753
tr|B7ZA12|B7ZA12_HUMAN cDNA; FLJ79026; highly similar to Dual specificity protein kinase CLK1 (EC2.7.12.1) OS=Homo sapiens PE=2 SV=1	P49759|P49759-3|A0A087WVK0	CLK1	80093.6	80925.5	83120.7	84254.2	78153.9	77654	114511	128960	120941	16.2894	16.3043	16.3429	16.3625	16.254	16.2448	16.8051	16.9766	16.8839	16.3122	16.2871	16.8885	-0.02512	0.573287	0.363284	0.57634	0.000378225	0.000175338
tr|B3KRI8|B3KRI8_HUMAN cDNA FLJ34373 fis; clone FEBRA2017333; highly similar to Dual specificity protein kinase CLK3 (EC 2.7.12.1) OS=Homo sapiens PE=2 SV=1	P49761|P49761-1	CLK3	221538	234502	230127	239609	218127	225997	289659	299165	294371	17.7572	17.8392	17.8121	17.8703	17.7348	17.7859	18.144	18.1906	18.1673	17.8028	17.797	18.1673	-0.00581134	0.906164	0.473088	0.36445	0.000190717	0.000119832
tr|Q6NUQ2|Q6NUQ2_HUMAN Calmin (Calponin-like; transmembrane) OS=Homo sapiens GN=CLMN PE=2 SV=1	Q96JQ2|Q6NUQ2	CLMN	623881	636214	642456	659257	607564	646217	882749	972965	1.01734e+06	19.2509	19.2792	19.2932	19.3305	19.2127	19.3017	19.7516	19.892	19.9564	19.2744	19.2816	19.8667	0.00717179	0.857926	0.458682	0.592246	0.000658831	0.000253048
sp|Q13286|CLN3_HUMAN Battenin OS=Homo sapiens GN=CLN3 PE=1 SV=1	Q13286|Q13286-2|Q13286-3|Q13286-4|B4DXL3|Q5XFT9|H3BPM8	CLN3	84976.8	81178.9	90914.3	95724.7	86194.7	85509.5	111252	129416	141079	16.3748	16.3088	16.4722	16.5466	16.3953	16.3838	16.7635	16.9817	17.1061	16.3853	16.4419	16.9504	0.0566314	0.468236	0.321313	0.565151	0.00698515	0.00152366
sp|Q9NWW5-2|CLN6_HUMAN Isoform 2 of Ceroid-lipofuscinosis neuronal protein 6 OS=Homo sapiens GN=CLN6	Q9NWW5|Q9NWW5-2|H3BUT1|H3BUV4|H3BNF1	CLN6	13036.8	12036	11843.3	17337.6	17745.9	15661.2	24967.7	18010	11898.7	13.6703	13.5551	13.5318	14.0816	14.1152	13.9349	14.6078	14.1365	13.5385	13.5857	14.0439	14.0943	0.45819	0.00281389	0.0223977	0.50855	0.178814	0.0269039
sp|P54105|ICLN_HUMAN Methylosome subunit pICln OS=Homo sapiens GN=CLNS1A PE=1 SV=1	P54105|E9PMI6|E9PJF4|J3KN38	CLNS1A	466088	472719	477678	479664	437626	466645	164965	183350	159916	18.8302	18.8506	18.8657	18.8717	18.7393	18.832	17.3318	17.4842	17.287	18.8488	18.8143	17.3677	-0.0345244	0.442276	0.311023	-1.48118	1.66084e-05	5.37491e-05
tr|Q3ZCT4|Q3ZCT4_HUMAN CLOCK protein OS=Homo sapiens GN=CLOCK PE=2 SV=1	O15516|Q3ZCT4	CLOCK	4990.24	3795.38	4056.47	4714.34	5515.73	3302.02	3588.24	6190.2	6277.55	12.2849	11.89	11.986	12.2028	12.4293	11.6891	11.8091	12.5958	12.616	12.0536	12.1071	12.3403	0.0534612	0.840608	0.453333	0.28663	0.38049	0.053326
tr|E9PL17|E9PL17_HUMAN Polyribonucleotide 5'-hydroxyl-kinase Clp1 OS=Homo sapiens GN=CLP1 PE=1 SV=1	Q92989|Q92989-2|E9PL17	CLP1	158825	158809	155629	157713	153146	141825	102389	110101	109855	17.2771	17.2769	17.2477	17.2669	17.2246	17.1138	16.6437	16.7485	16.7452	17.2673	17.2018	16.7125	-0.0655024	0.233347	0.212718	-0.554784	0.000100706	9.04898e-05
sp|Q9H078|CLPB_HUMAN Caseinolytic peptidase B protein homolog OS=Homo sapiens GN=CLPB PE=1 SV=1	Q9H078|Q9H078-2	CLPB	2.32494e+06	2.52927e+06	2.32833e+06	2.21444e+06	2.30198e+06	2.18222e+06	2.65944e+06	2.54178e+06	2.66934e+06	21.1488	21.2703	21.1509	21.0785	21.1344	21.0574	21.3427	21.2774	21.3481	21.19	21.0901	21.3227	-0.0998626	0.0971267	0.127149	0.132745	0.0451429	0.00775903
sp|Q16740|CLPP_HUMAN ATP-dependent Clp protease proteolytic subunit; mitochondrial OS=Homo sapiens GN=CLPP PE=1 SV=1	Q16740	CLPP	391699	404406	422911	416910	413075	425453	518885	562036	520384	18.5794	18.6254	18.69	18.6694	18.656	18.6986	18.9851	19.1003	18.9892	18.6316	18.6747	19.0249	0.0430779	0.279378	0.236435	0.39325	0.00136286	0.000422272
sp|O96005|CLPT1_HUMAN Cleft lip and palate transmembrane protein 1 OS=Homo sapiens GN=CLPTM1 PE=1 SV=1	O96005|O96005-4	CLPTM1	980918	975958	982956	978223	937163	985034	1.37457e+06	1.49262e+06	1.54891e+06	19.9038	19.8965	19.9068	19.8998	19.8379	19.9098	20.3905	20.5094	20.5628	19.9023	19.8825	20.4876	-0.0198137	0.431703	0.30616	0.585261	0.000329295	0.000162071
sp|Q96KA5|CLP1L_HUMAN Cleft lip and palate transmembrane protein 1-like protein OS=Homo sapiens GN=CLPTM1L PE=1 SV=1	Q96KA5|Q96KA5-2|G5E9Z2	CLPTM1L	987700	1.00796e+06	1.04329e+06	928207	922246	544694	2.34366e+06	2.67813e+06	1.68194e+06	19.9137	19.943	19.9927	19.8241	19.8148	19.0551	21.1603	21.3528	20.6817	19.9498	19.5647	21.0649	-0.385154	0.206664	0.19896	1.11513	0.0051493	0.00118229
sp|O76031|CLPX_HUMAN ATP-dependent Clp protease ATP-binding subunit clpX-like; mitochondrial OS=Homo sapiens GN=CLPX PE=1 SV=2	O76031	CLPX	1.04213e+06	1.07618e+06	1.05718e+06	1.14252e+06	1.03772e+06	1.10628e+06	1.10176e+06	1.20231e+06	1.26008e+06	19.9911	20.0375	20.0118	20.1238	19.985	20.0773	20.0714	20.1974	20.2651	20.0135	20.062	20.1779	0.048555	0.321335	0.25633	0.164487	0.0478079	0.00815287
tr|Q1RMC5|Q1RMC5_HUMAN Claspin homolog (Xenopus laevis) OS=Homo sapiens GN=CLSPN PE=2 SV=1	Q9HAW4|Q9HAW4-2|Q9HAW4-3|Q05D30|E7ESG2|Q1RMC5	CLSPN	18173.3	18557.7	20214.6	20464.9	21607.4	16016.4	18881.6	20571.3	13713	14.1495	14.1797	14.3031	14.3209	14.3992	13.9673	14.2047	14.3283	13.7433	14.2108	14.2291	14.0921	0.0183293	0.902796	0.472253	-0.118694	0.554279	0.0749669
sp|P09496-2|CLCA_HUMAN Isoform Non-brain of Clathrin light chain A OS=Homo sapiens GN=CLTA	P09496-2	CLTA	2.31913e+06	2.35043e+06	2.39113e+06	2.43242e+06	2.17968e+06	2.43796e+06	2.91766e+06	3.03251e+06	2.94515e+06	21.1452	21.1645	21.1893	21.214	21.0557	21.2172	21.4764	21.5321	21.4899	21.1663	21.1623	21.4995	-0.00400722	0.945239	0.482681	0.333154	9.36184e-05	8.73092e-05
sp|P09497-2|CLCB_HUMAN Isoform Non-brain of Clathrin light chain B OS=Homo sapiens GN=CLTB	P09497-2	CLTB	1.40572e+06	1.42961e+06	1.48099e+06	1.45551e+06	1.34658e+06	1.42622e+06	1.84546e+06	1.90478e+06	1.87036e+06	20.4229	20.4472	20.4981	20.4731	20.3609	20.4438	20.8155	20.8612	20.8349	20.4561	20.4259	20.8372	-0.0301569	0.495476	0.332241	0.381143	0.000122583	9.86963e-05
tr|A0A087WVQ6|A0A087WVQ6_HUMAN Clathrin heavy chain 1 OS=Homo sapiens GN=CLTC PE=4 SV=1	Q00610|Q00610-2|A0A087WVQ6	CLTC	1.23177e+07	1.0705e+07	1.26556e+07	1.30008e+07	1.26006e+07	1.31993e+07	1.73401e+07	1.67252e+07	1.5339e+07	23.5542	23.3518	23.5933	23.6321	23.587	23.654	24.0476	23.9955	23.8707	23.4998	23.6243	23.9713	0.124582	0.182762	0.184547	0.471513	0.00670746	0.0014729
sp|P10909-2|CLUS_HUMAN Isoform 2 of Clusterin OS=Homo sapiens GN=CLU	P10909|P10909-2|P10909-4|P10909-5	CLU	320539	321587	315698	383758	354278	365340	514160	579080	552524	18.2901	18.2948	18.2682	18.5498	18.4345	18.4789	18.9719	19.1434	19.0757	18.2844	18.4877	19.0636	0.203356	0.00417502	0.0257374	0.779255	0.000103387	9.18451e-05
sp|O75153|CLU_HUMAN Clustered mitochondria protein homolog OS=Homo sapiens GN=CLUH PE=1 SV=2	O75153|K7EIG1	CLUH	197963	187407	186448	194984	201332	200343	148049	155813	157006	17.5949	17.5158	17.5084	17.573	17.6192	17.6121	17.1757	17.2495	17.2605	17.5397	17.6014	17.2285	0.0617447	0.118736	0.142183	-0.311156	0.00125897	0.000396011
tr|I3L2B0|I3L2B0_HUMAN Clustered mitochondria protein homolog (Fragment) OS=Homo sapiens GN=CLUH PE=1 SV=2	I3L2B0	CLUH	9339.2	9172.22	10128.1	7173.31	9896.16	10145.6	5894.14	5316.87	4433.97	13.1891	13.1631	13.3061	12.8084	13.2727	13.3086	12.5251	12.3764	12.1144	13.2194	13.1299	12.3386	-0.0895267	0.62024	0.380601	-0.880802	0.00232697	0.000626961
tr|A0A024RE03|A0A024RE03_HUMAN Citrate lyase beta like; isoform CRA_a OS=Homo sapiens GN=CLYBL PE=4 SV=1	Q8N0X4|Q8N0X4-2|A0A024RE03|Q5JVC2|Q5JVC1	CLYBL	18538.1	21210.7	19434.9	19124.8	17113.7	16883.4	23149.1	24668	20291.8	14.1782	14.3725	14.2464	14.2232	14.0629	14.0433	14.4987	14.5904	14.3086	14.2657	14.1098	14.4659	-0.155912	0.124935	0.147255	0.200186	0.117503	0.0183338
tr|Q53GF0|Q53GF0_HUMAN Cytidine 5'-monophosphate N-acetylneuraminic acid synthetase variant (Fragment) OS=Homo sapiens PE=2 SV=1	Q8NFW8	CMAS	415756	436286	416811	470889	479992	459067	592179	632870	556367	18.6654	18.7349	18.669	18.845	18.8727	18.8083	19.1757	19.2715	19.0857	18.6898	18.842	19.1776	0.152233	0.00652009	0.0311344	0.487859	0.00111002	0.000361153
sp|Q96DG6|CMBL_HUMAN Carboxymethylenebutenolidase homolog OS=Homo sapiens GN=CMBL PE=1 SV=1	Q96DG6	CMBL	1.96821e+06	1.9708e+06	1.89216e+06	1.94875e+06	1.79321e+06	1.91205e+06	846626	959179	835739	20.9084	20.9103	20.8516	20.8941	20.7741	20.8667	19.6914	19.8714	19.6727	20.8901	20.845	19.7452	-0.045158	0.333604	0.261768	-1.14497	6.57124e-05	7.76808e-05
tr|H7C3D8|H7C3D8_HUMAN COX assembly mitochondrial protein homolog (Fragment) OS=Homo sapiens GN=CMC1 PE=1 SV=1	Q7Z7K0|H7C3D8	CMC1	210883	229149	197555	188342	186156	200673	282139	293929	414623	17.6861	17.8059	17.5919	17.523	17.5062	17.6145	18.106	18.1651	18.6614	17.6946	17.5479	18.3109	-0.146757	0.105781	0.133417	0.616228	0.0299091	0.00537402
sp|Q9NRP2|COXM2_HUMAN COX assembly mitochondrial protein 2 homolog OS=Homo sapiens GN=CMC2 PE=1 SV=1	Q9NRP2	CMC2	495647	489497	535993	483136	457786	519022	675586	755600	815019	18.919	18.9009	19.0319	18.8821	18.8043	18.9854	19.3658	19.5273	19.6365	18.9506	18.8906	19.5098	-0.0599776	0.418487	0.301061	0.559255	0.00322951	0.000809647
sp|Q8IY22|CMIP_HUMAN C-Maf-inducing protein OS=Homo sapiens GN=CMIP PE=1 SV=3	Q8IY22|Q8IY22-2|Q8IY22-3|A0A087WU05|A0A087WY48	CMIP	252205	251589	246995	278057	268490	256863	153841	172823	154597	17.9442	17.9407	17.9141	18.085	18.0345	17.9706	17.2311	17.3989	17.2382	17.933	18.0301	17.2894	0.097031	0.047921	0.0854241	-0.643636	0.000318768	0.000159674
sp|P30085|KCY_HUMAN UMP-CMP kinase OS=Homo sapiens GN=CMPK1 PE=1 SV=3	P30085	CMPK1	1.09038e+06	1.16973e+06	931476	652435	978387	878868	424225	423678	435416	20.0564	20.1577	19.8292	19.3155	19.9	19.7453	18.6945	18.6926	18.732	20.0144	19.6536	18.7064	-0.360834	0.145593	0.161087	-1.30806	0.000182117	0.000117138
sp|Q5EBM0|CMPK2_HUMAN UMP-CMP kinase 2; mitochondrial OS=Homo sapiens GN=CMPK2 PE=1 SV=3	Q5EBM0|Q5EBM0-3|Q5EBM0-4|I1Z9C7	CMPK2	34598.5	32916	34381.7	14839.3	16512.1	17842.9	48588.6	56449.9	59236.1	15.0784	15.0065	15.0694	13.8571	14.0112	14.1231	15.5683	15.7847	15.8542	15.0514	13.9971	15.7357	-1.05428	0.000194718	0.00728945	0.684309	0.00153868	0.000461788
sp|Q9BQ75|CMS1_HUMAN Protein CMSS1 OS=Homo sapiens GN=CMSS1 PE=1 SV=2	Q9BQ75|Q9BQ75-2|D3DN44|C9J384	CMSS1|hCG_2023567	223293	235306	238653	257448	224950	260469	283069	327467	311856	17.7686	17.8442	17.8646	17.9739	17.7792	17.9908	18.1108	18.321	18.2505	17.8258	17.9146	18.2274	0.0888681	0.295373	0.243637	0.401663	0.00418241	0.000997981
sp|Q8IZR5|CKLF4_HUMAN CKLF-like MARVEL transmembrane domain-containing protein 4 OS=Homo sapiens GN=CMTM4 PE=1 SV=1	Q8IZR5|Q8IZR5-2|Q8IZR5-3|J3QRP2	CMTM4	92326.4	105582	94992.5	103469	96795.5	107278	153595	155858	162440	16.4945	16.688	16.5355	16.6588	16.5627	16.711	17.2288	17.2499	17.3095	16.5727	16.6442	17.2627	0.0714954	0.383849	0.286422	0.690067	0.000410768	0.000184811
sp|Q9NX76|CKLF6_HUMAN CKLF-like MARVEL transmembrane domain-containing protein 6 OS=Homo sapiens GN=CMTM6 PE=1 SV=1	Q9NX76	CMTM6	53340.8	55056.4	51331.1	52280.2	54648.8	48466.1	54008.4	55590.5	49673.9	15.703	15.7486	15.6475	15.674	15.7379	15.5647	15.7209	15.7626	15.6002	15.6997	15.6589	15.6945	-0.0408511	0.522829	0.342487	-0.00515707	0.931998	0.118556
sp|Q8N1G2|CMTR1_HUMAN Cap-specific mRNA (nucleoside-2'-O-)-methyltransferase 1 OS=Homo sapiens GN=CMTR1 PE=1 SV=1	Q8N1G2	CMTR1	413416	444146	417303	410372	383457	370909	310754	350340	308740	18.6572	18.7607	18.6707	18.6466	18.5487	18.5007	18.2454	18.4184	18.236	18.6962	18.5653	18.2999	-0.130889	0.0718137	0.106183	-0.39627	0.00422594	0.00100555
sp|Q8IYT2|CMTR2_HUMAN Cap-specific mRNA (nucleoside-2'-O-)-methyltransferase 2 OS=Homo sapiens GN=CMTR2 PE=1 SV=2	Q8IYT2	CMTR2	26498.4	26044.5	23246.1	23565.9	27052.5	24099.3	23587.3	25724.8	17711.4	14.6936	14.6687	14.5047	14.5244	14.7235	14.5567	14.5257	14.6509	14.1124	14.6223	14.6015	14.4297	-0.0208057	0.819779	0.446823	-0.192674	0.328177	0.0465928
sp|P62633-6|CNBP_HUMAN Isoform 6 of Cellular nucleic acid-binding protein OS=Homo sapiens GN=CNBP	P62633|P62633-2|P62633-3|P62633-4|P62633-5|P62633-6|P62633-7|P62633-8	CNBP	384394	358000	350420	483001	370715	384120	174153	168563	148821	18.5522	18.4496	18.4187	18.8817	18.5	18.5512	17.41	17.3629	17.1832	18.4735	18.6443	17.3187	0.170754	0.247579	0.219534	-1.1548	0.000133986	0.000102326
sp|Q96KP4|CNDP2_HUMAN Cytosolic non-specific dipeptidase OS=Homo sapiens GN=CNDP2 PE=1 SV=2	Q96KP4	CNDP2	1.99922e+06	1.99659e+06	1.94944e+06	1.99515e+06	1.82184e+06	1.96275e+06	819482	958258	827422	20.931	20.9291	20.8946	20.9281	20.797	20.9044	19.6444	19.8701	19.6583	20.9182	20.8765	19.7242	-0.0417567	0.376806	0.282869	-1.19402	8.61885e-05	8.40667e-05
tr|Q53HE6|Q53HE6_HUMAN HSPC163 protein variant (Fragment) OS=Homo sapiens PE=2 SV=1	Q9P003|A6NLH6	CNIH4	11938.4	12756.8	12570.9	12190	12771.8	9634.64	12281	13211.8	14019.3	13.5433	13.639	13.6178	13.5734	13.6407	13.234	13.5841	13.6895	13.7751	13.6	13.4827	13.6829	-0.117332	0.415	0.299555	0.0829001	0.254636	0.0370859
tr|B4DUT8|B4DUT8_HUMAN Calponin-2 OS=Homo sapiens GN=CNN2 PE=1 SV=1	Q99439|B4DUT8|B4DDF4|Q6FHE4	CNN2	1.42678e+06	1.40121e+06	1.43371e+06	1.47219e+06	1.34284e+06	1.50564e+06	537483	616813	540727	20.4443	20.4182	20.4513	20.4895	20.3569	20.5219	19.0359	19.2345	19.0445	20.438	20.4561	19.105	0.0181448	0.74236	0.421323	-1.33301	3.45963e-05	6.3365e-05
sp|Q8NE01|CNNM3_HUMAN Metal transporter CNNM3 OS=Homo sapiens GN=CNNM3 PE=1 SV=1	Q8NE01|Q8NE01-2|Q8NE01-3	CNNM3	418953	417579	421913	478661	456566	431629	551316	549020	522155	18.6764	18.6717	18.6866	18.8686	18.8005	18.7194	19.0725	19.0665	18.9941	18.6782	18.7962	19.0444	0.117946	0.0529447	0.0903098	0.366145	0.000138205	0.000102824
sp|Q6P4Q7|CNNM4_HUMAN Metal transporter CNNM4 OS=Homo sapiens GN=CNNM4 PE=1 SV=3	Q6P4Q7	CNNM4	466041	476019	495229	460437	446293	462894	617793	663639	646607	18.8301	18.8607	18.9177	18.8126	18.7676	18.8203	19.2368	19.34	19.3025	18.8695	18.8002	19.2931	-0.0692986	0.0854612	0.117242	0.423613	0.000433964	0.000191788
sp|A5YKK6|CNOT1_HUMAN CCR4-NOT transcription complex subunit 1 OS=Homo sapiens GN=CNOT1 PE=1 SV=2	A5YKK6|A5YKK6-2	CNOT1	2.13789e+06	2.15786e+06	2.29319e+06	2.25491e+06	2.15766e+06	2.21871e+06	1.51413e+06	1.70755e+06	1.59467e+06	21.0278	21.0412	21.1289	21.1046	21.041	21.0813	20.5301	20.7035	20.6048	21.0659	21.0757	20.6128	0.00970442	0.804838	0.441596	-0.453156	0.00158584	0.00047244
sp|Q9H9A5-6|CNO10_HUMAN Isoform 6 of CCR4-NOT transcription complex subunit 10 OS=Homo sapiens GN=CNOT10	Q9H9A5|Q9H9A5-2|Q9H9A5-3|Q9H9A5-4|Q9H9A5-6	CNOT10	239782	256170	250519	254889	239755	248461	196063	215301	211553	17.8714	17.9667	17.9346	17.9595	17.8712	17.9227	17.581	17.716	17.6907	17.9242	17.9178	17.6625	-0.00643192	0.873657	0.463759	-0.261685	0.00637692	0.00141639
sp|Q9UKZ1|CNO11_HUMAN CCR4-NOT transcription complex subunit 11 OS=Homo sapiens GN=CNOT11 PE=1 SV=1	Q9UKZ1	CNOT11	204399	208952	197556	215874	176026	214650	132909	166226	147010	17.641	17.6728	17.5919	17.7198	17.4254	17.7116	17.0201	17.3428	17.1656	17.6352	17.619	17.1761	-0.0162847	0.87807	0.465283	-0.459108	0.00883419	0.00187275
tr|B2RDX7|B2RDX7_HUMAN cDNA; FLJ96814; highly similar to Homo sapiens CCR4-NOT transcription complex; subunit 2 (CNOT2);mRNA OS=Homo sapiens PE=2 SV=1	Q9NZN8|Q9NZN8-2|Q9NZN8-4|F8VV52	CNOT2	173797	169725	186736	203820	190242	201163	205696	266230	275575	17.407	17.3728	17.5106	17.6369	17.5375	17.618	17.6502	18.0223	18.0721	17.4302	17.5975	17.9149	0.167299	0.0313049	0.0671354	0.484677	0.0254365	0.00466291
sp|O75175|CNOT3_HUMAN CCR4-NOT transcription complex subunit 3 OS=Homo sapiens GN=CNOT3 PE=1 SV=1	O75175	CNOT3	486025	493589	494369	504402	477912	499307	309321	349788	315121	18.8907	18.913	18.9152	18.9442	18.8664	18.9296	18.2387	18.4161	18.2655	18.9063	18.9134	18.3068	0.00710553	0.791409	0.437298	-0.599478	0.000424222	0.000188567
tr|H0Y9Z5|H0Y9Z5_HUMAN CCR4-NOT transcription complex subunit 6-like (Fragment) OS=Homo sapiens GN=CNOT6L PE=1 SV=1	Q96LI5|H0Y9C1|H0Y9Z5|D6RGK9	CNOT6L	162956	159864	174832	176412	152829	173403	110000	134268	136248	17.3141	17.2865	17.4156	17.4286	17.2216	17.4038	16.7471	17.0348	17.0559	17.3387	17.3513	16.9459	0.0125652	0.876961	0.464989	-0.392816	0.0213915	0.00400773
tr|B3KM57|B3KM57_HUMAN cDNA FLJ10347 fis; clone NT2RM2001035; highly similar to CCR4-NOT transcription complex subunit 7 OS=Homo sapiens PE=2 SV=1	Q9UIV1	CNOT7	192583	206278	188680	203821	209396	198614	143589	147125	133373	17.5551	17.6542	17.5256	17.6369	17.6759	17.5996	17.1316	17.1667	17.0251	17.5783	17.6375	17.1078	0.0591649	0.256249	0.224193	-0.470519	0.00122802	0.000388987
sp|P09543|CN37_HUMAN 2';3'-cyclic-nucleotide 3'-phosphodiesterase OS=Homo sapiens GN=CNP PE=1 SV=2	P09543|P09543-2	CNP	1.07385e+06	1.13218e+06	1.10408e+06	1.05698e+06	1.03716e+06	1.01854e+06	1.54626e+06	1.65456e+06	1.54391e+06	20.0344	20.1107	20.0744	20.0115	19.9842	19.9581	20.5604	20.658	20.5582	20.0731	19.9846	20.5922	-0.0885528	0.0301698	0.066163	0.519025	0.000196053	0.000121801
sp|Q9Y2B0|CNPY2_HUMAN Protein canopy homolog 2 OS=Homo sapiens GN=CNPY2 PE=1 SV=1	Q9Y2B0	CNPY2	563542	547973	593774	498341	483228	462397	324854	335644	367549	19.1042	19.0637	19.1796	18.9268	18.8823	18.8188	18.3094	18.3566	18.4876	19.1158	18.876	18.3845	-0.239858	0.0065495	0.0311389	-0.731294	0.000318242	0.000159674
tr|A0A024RD07|A0A024RD07_HUMAN Trinucleotide repeat containing 5; isoform CRA_c OS=Homo sapiens GN=TNRC5 PE=4 SV=1	Q9BT09|A0A024RD07	CNPY3|TNRC5	521907	541228	540525	565936	527317	547731	526476	614309	583885	18.9934	19.0459	19.044	19.1103	19.0083	19.0631	19.006	19.2286	19.1553	19.0278	19.0606	19.13	0.0327952	0.390702	0.290276	0.102208	0.205686	0.03059
sp|Q8N129|CNPY4_HUMAN Protein canopy homolog 4 OS=Homo sapiens GN=CNPY4 PE=2 SV=1	Q8N129	CNPY4	36353	48264.4	36918.3	54261.6	56045.3	37235.2	63105.7	41785.7	35783	15.1498	15.5587	15.172	15.7276	15.7743	15.1844	15.9455	15.3507	15.127	15.2935	15.5621	15.4744	0.268607	0.309989	0.25052	0.180895	0.550696	0.0745178
tr|B2RP65|B2RP65_HUMAN Centrosomal protein 110kDa OS=Homo sapiens GN=CEP110 PE=2 SV=1	Q7Z7A1|Q7Z7A1-2|Q7Z7A1-5|B2RP65	CNTRL|CEP110	229834	176194	283609	206678	145994	184130	103409	115708	94844.8	17.8102	17.4268	18.1135	17.657	17.1556	17.4904	16.658	16.8201	16.5333	17.7835	17.4343	16.6705	-0.34921	0.230978	0.21148	-1.11306	0.00665817	0.00146321
tr|B3KUH1|B3KUH1_HUMAN cDNA FLJ39884 fis; clone SPLEN2016304 OS=Homo sapiens PE=2 SV=1	Q9GZY4	COA1	45000.6	46172.8	43246.7	46406	48410.8	42399.6	84084.6	89005.7	97517.3	15.4577	15.4948	15.4003	15.502	15.563	15.3718	16.3596	16.4416	16.5734	15.4509	15.4789	16.4582	0.0280368	0.678118	0.398651	1.00727	0.000121402	9.83989e-05
sp|Q9Y2R0|COA3_HUMAN Cytochrome c oxidase assembly factor 3 homolog; mitochondrial OS=Homo sapiens GN=COA3 PE=1 SV=1	Q9Y2R0	COA3	191324	197887	182449	194015	188083	194048	262915	286691	291171	17.5457	17.5943	17.4771	17.5658	17.521	17.5661	18.0042	18.1291	18.1515	17.539	17.551	18.095	0.011917	0.764382	0.429092	0.555923	0.000621191	0.000244477
sp|Q9NYJ1-2|COA4_HUMAN Isoform 2 of Cytochrome c oxidase assembly factor 4 homolog; mitochondrial OS=Homo sapiens GN=COA4	Q9NYJ1|Q9NYJ1-2	COA4	420519	407755	419664	429851	410448	421728	203822	225584	233510	18.6818	18.6373	18.6789	18.7135	18.6468	18.686	17.637	17.7833	17.8331	18.666	18.6821	17.7511	0.0160791	0.54088	0.350301	-0.914885	0.000112177	9.51923e-05
sp|Q86WW8|COA5_HUMAN Cytochrome c oxidase assembly factor 5 OS=Homo sapiens GN=COA5 PE=1 SV=1	Q86WW8|B9A057	COA5	85285.7	91955.3	86420.3	99968.6	107750	95518.3	83400.7	98701.3	89977.6	16.38	16.4886	16.3991	16.6092	16.7173	16.5435	16.3478	16.5908	16.4573	16.4226	16.6233	16.4653	0.200755	0.0297961	0.0657903	0.0426961	0.612502	0.0819875
sp|Q5JTJ3-2|COA6_HUMAN Isoform 2 of Cytochrome c oxidase assembly factor 6 homolog OS=Homo sapiens GN=COA6	Q5JTJ3|Q5JTJ3-2|Q5JTJ3-3|X6R5Z6	COA6	417800	451993	392758	412147	427520	406640	518826	511825	614892	18.6725	18.7859	18.5833	18.6528	18.7056	18.6334	18.9849	18.9653	19.23	18.6806	18.6639	19.0601	-0.0166156	0.803463	0.441215	0.379494	0.0213812	0.00400666
sp|Q96BR5|COA7_HUMAN Cytochrome c oxidase assembly factor 7 OS=Homo sapiens GN=COA7 PE=1 SV=2	Q96BR5	COA7	312644	315820	317292	342964	322737	329269	288411	316214	339842	18.2542	18.2687	18.2755	18.3877	18.3	18.3289	18.1378	18.2705	18.3745	18.2661	18.3389	18.2609	0.0727488	0.0519314	0.0891916	-0.00518137	0.943581	0.119814
sp|Q13057-2|COASY_HUMAN Isoform 2 of Bifunctional coenzyme A synthase OS=Homo sapiens GN=COASY	Q13057|Q13057-2	COASY	78298.6	72668.2	70519.6	73069.4	76346	76191	50253.4	55379.8	53651.2	16.2567	16.149	16.1057	16.157	16.2203	16.2173	15.6169	15.7571	15.7113	16.1705	16.1982	15.6951	0.0277025	0.604812	0.374928	-0.475381	0.00145903	0.00044272
sp|O75128-2|COBL_HUMAN Isoform 2 of Protein cordon-bleu OS=Homo sapiens GN=COBL	O75128|O75128-2|J3KR05	COBL	246275	254314	252523	247930	224712	228770	307560	351824	354510	17.9099	17.9563	17.9461	17.9196	17.7777	17.8035	18.2305	18.4245	18.4355	17.9374	17.8336	18.3635	-0.103795	0.0862353	0.118062	0.426083	0.00331642	0.000826518
tr|B7Z2P5|B7Z2P5_HUMAN cDNA FLJ56478; highly similar to Homo sapiens COBL-like 1 (COBLL1); mRNA OS=Homo sapiens PE=2 SV=1	Q53SF7|Q53SF7-2|Q53SF7-3|Q53SF7-4	COBLL1	273038	277011	273591	277508	277538	287679	204679	234229	211313	18.0587	18.0796	18.0617	18.0822	18.0823	18.1341	17.643	17.8376	17.689	18.0667	18.0995	17.7232	0.032869	0.149765	0.16426	-0.343467	0.00435342	0.00103098
sp|Q8WTW3|COG1_HUMAN Conserved oligomeric Golgi complex subunit 1 OS=Homo sapiens GN=COG1 PE=1 SV=1	Q8WTW3|A0A087WVI0|E9PBL8|Q4G0L8	COG1|ADCK1	695698	705629	689100	715357	683297	673832	543067	618844	564760	19.4081	19.4286	19.3944	19.4483	19.3822	19.362	19.0508	19.2392	19.1073	19.4103	19.3975	19.1324	-0.0128396	0.669156	0.395444	-0.277914	0.00804047	0.00172555
sp|Q14746|COG2_HUMAN Conserved oligomeric Golgi complex subunit 2 OS=Homo sapiens GN=COG2 PE=1 SV=1	Q14746|Q14746-2	COG2	584420	630634	594890	577099	539303	540462	458445	525353	506547	19.1566	19.2664	19.1823	19.1385	19.0407	19.0438	18.8064	19.0029	18.9503	19.2018	19.0743	18.9199	-0.127441	0.0507243	0.0881216	-0.2819	0.0139305	0.00276253
[truncated: 5,616 more rows]
